# Supplementary material for: State of the interactomes: an evaluation of molecular networks for generating biological insights
Source: Mol Syst Biol. 2024 Dec 9;21(1):1–29. doi: 10.1038/s44320-024-00077-y (PMC11697402; doi:10.1038/s44320-024-00077-y)
Supplement: Supplementary file 3 — Dataset EV1 [file 44320_2024_77_MOESM3_ESM.xlsx]

## Sheet: Legend
Dataset EV1. Full GO enrichment and prediction results.
GO gene set enrichment analysis run for all networks with GO Slim terms, P-value calculated by Fisher's exact test. GO gene function prediction performed using guilt-by-association for GO terms with between 10-250 genes. Mean AUPRC calculated across 5-fold cross-validation and degree null AURPC calculated from predictions based on gene degree alone
Columns
Network	Name of the interactome tested
GO Branch	Branch of the Gene Ontology encompassing a given term. BP: Biological Process, CC: Cellular Component, MF: Molecular Function
Term	Identifier of the Gene Ontology term
Term name	Name of the Gene Ontology term
P-value	P-value from Fisher's exact test for enrichment of network genes associated with a given Gene Ontology term
Term_size	Number of genes associated with the Gene Ontology term
Intersection	Number of network genes associated with the Gene Ontology term
Expected	Expected number of network genes associated with the Gene Ontology term
Observed/Expected	Observed intersection divided by the expected number of network genes associated with the Gene Ontology term
Avg AUPRC	Mean area under the precision-recall curve for prediction of gene function (defined by Gene Ontology term), based on 5-fold cross validation using EGAD (Extending Guilt by Association by Degree)
Degree Null AUPRC	Mean area under the precision-recall curve for prediction of gene function (defined by Gene Ontology term), based on 5-fold cross validation using gene degree alone

## Sheet: Dataset EV1 - GO Enrichment & P
Network	GO Branch	Term	Term name	P-value	Term_size	Intersection	Expected	Observed/Expected	Avg AUPRC	Degree Null AUPRC
APID	CC	GO:0005815	microtubule organizing center	5.41503e-26	843	824	741.672	1.111	-	-
APID	CC	GO:0005615	extracellular space	1.69112e-21	3190	2958	2806.57	1.05396	-	-
APID	CC	GO:0005768	endosome	7.69975e-20	1037	995	912.354	1.09059	-	-
APID	CC	GO:0005783	endoplasmic reticulum	9.78124e-17	2020	1885	1777.2	1.06066	-	-
APID	CC	GO:0005764	lysosome	1.03804e-14	747	717	657.212	1.09097	-	-
APID	CC	GO:0005794	Golgi apparatus	1.47005e-12	1636	1523	1439.35	1.05811	-	-
APID	CC	GO:0005840	ribosome	2.24948e-11	222	221	195.316	1.1315	-	-
APID	CC	GO:0005635	nuclear envelope	6.16679e-09	493	471	433.742	1.0859	-	-
APID	CC	GO:0000228	nuclear chromosome	2.11137e-07	206	202	181.239	1.11455	-	-
APID	CC	GO:0005777	peroxisome	0.000646889	142	137	124.932	1.0966	-	-
APID	CC	GO:0005929	cilium	0.103744	842	756	740.793	1.02053	-	-
APID	CC	GO:0005811	lipid droplet	0.125979	102	95	89.7397	1.05862	-	-
APID	CC	GO:0031012	extracellular matrix	0.51063	564	502	496.208	1.01167	-	-
APID	BP	GO:0050877	nervous system process	2.05861e-98	1527	1050	1343.46	0.781566	-	-
APID	BP	GO:0016192	vesicle-mediated transport	1.64526e-41	1894	1826	1666.34	1.09581	-	-
APID	BP	GO:0007010	cytoskeleton organization	1.43109e-30	1639	1571	1441.99	1.08946	-	-
APID	BP	GO:0012501	programmed cell death	2.13328e-29	1954	1858	1719.13	1.08078	-	-
APID	BP	GO:0006355	regulation of DNA-templated transcription	8.25602e-24	3342	3103	2940.3	1.05534	-	-
APID	BP	GO:0048870	cell motility	2.69543e-23	1659	1574	1459.59	1.07838	-	-
APID	BP	GO:0006914	autophagy	5.36303e-22	568	560	499.727	1.12061	-	-
APID	BP	GO:0006886	intracellular protein transport	1.82739e-21	664	650	584.188	1.11266	-	-
APID	BP	GO:0006281	DNA repair	5.08428e-21	587	577	516.443	1.11726	-	-
APID	BP	GO:0002376	immune system process	1.03275e-19	2448	2282	2153.75	1.05955	-	-
APID	BP	GO:0030163	protein catabolic process	1.36544e-18	990	949	871.003	1.08955	-	-
APID	BP	GO:0007155	cell adhesion	4.30995e-18	1444	1365	1270.43	1.07444	-	-
APID	BP	GO:0016071	mRNA metabolic process	7.29943e-18	713	691	627.298	1.10155	-	-
APID	BP	GO:0065003	protein-containing complex assembly	8.8056e-18	1648	1550	1449.91	1.06903	-	-
APID	BP	GO:0007059	chromosome segregation	9.45433e-14	403	395	354.56	1.11406	-	-
APID	BP	GO:0007005	mitochondrion organization	1.02322e-13	484	471	425.824	1.10609	-	-
APID	BP	GO:0055086	nucleobase-containing small molecule metabolic process	1.94647e-13	729	698	641.375	1.08829	-	-
APID	BP	GO:0072659	protein localization to plasma membrane	2.08374e-13	284	282	249.864	1.12862	-	-
APID	BP	GO:0042254	ribosome biogenesis	4.56116e-13	297	294	261.301	1.12514	-	-
APID	BP	GO:0006091	generation of precursor metabolites and energy	6.96754e-12	502	485	441.66	1.09813	-	-
APID	BP	GO:0006913	nucleocytoplasmic transport	7.94975e-11	326	319	286.815	1.11221	-	-
APID	BP	GO:0042060	wound healing	9.68397e-11	431	417	379.194	1.0997	-	-
APID	BP	GO:0034330	cell junction organization	3.39527e-10	727	689	639.616	1.07721	-	-
APID	BP	GO:0006260	DNA replication	3.46546e-10	279	274	245.465	1.11625	-	-
APID	BP	GO:0006310	DNA recombination	6.54037e-09	333	323	292.974	1.10249	-	-
APID	BP	GO:0006520	amino acid metabolic process	1.71218e-08	292	284	256.902	1.10548	-	-
APID	BP	GO:0007018	microtubule-based movement	4.18473e-08	640	604	563.073	1.07269	-	-
APID	BP	GO:0006629	lipid metabolic process	8.70496e-08	1355	1251	1192.13	1.04938	-	-
APID	BP	GO:0003012	muscle system process	9.24722e-08	425	406	373.916	1.08581	-	-
APID	BP	GO:0007163	establishment or maintenance of cell polarity	5.26806e-07	227	221	199.715	1.10658	-	-
APID	BP	GO:0002181	cytoplasmic translation	1.15479e-06	153	151	134.61	1.12176	-	-
APID	BP	GO:0140053	mitochondrial gene expression	2.74612e-06	164	161	144.287	1.11583	-	-
APID	BP	GO:0006954	inflammatory response	2.75501e-06	820	762	721.437	1.05623	-	-
APID	BP	GO:0003013	circulatory system process	9.94318e-06	584	546	513.804	1.06266	-	-
APID	BP	GO:0098542	defense response to other organism	1.53568e-05	1171	1075	1030.25	1.04344	-	-
APID	BP	GO:0044782	cilium organization	1.59045e-05	399	377	351.041	1.07395	-	-
APID	BP	GO:0006325	chromatin organization	4.04275e-05	720	667	633.457	1.05295	-	-
APID	BP	GO:0055085	transmembrane transport	0.00014899	1784	1618	1569.57	1.03086	-	-
APID	BP	GO:0006399	tRNA metabolic process	0.000221766	196	188	172.441	1.09023	-	-
APID	BP	GO:0005975	carbohydrate metabolic process	0.000310642	551	511	484.771	1.05411	-	-
APID	BP	GO:0140013	meiotic nuclear division	0.000555148	279	263	245.465	1.07144	-	-
APID	BP	GO:0006457	protein folding	0.00126004	210	199	184.758	1.07708	-	-
APID	BP	GO:0006790	sulfur compound metabolic process	0.00169782	320	299	281.536	1.06203	-	-
APID	BP	GO:0006486	protein glycosylation	0.00258688	225	212	197.955	1.07095	-	-
APID	BP	GO:0098754	detoxification	0.00467649	134	128	117.893	1.08573	-	-
APID	BP	GO:0030198	extracellular matrix organization	0.00489436	314	292	276.258	1.05698	-	-
APID	BP	GO:0031047	regulatory ncRNA-mediated gene silencing	0.00649737	119	114	104.696	1.08886	-	-
APID	BP	GO:0007040	lysosome organization	0.016117	107	102	94.1387	1.08351	-	-
APID	BP	GO:0000910	cytokinesis	0.0168359	186	174	163.643	1.06329	-	-
APID	BP	GO:0006575	cellular modified amino acid metabolic process	0.0168359	186	174	163.643	1.06329	-	-
APID	BP	GO:0003014	renal system process	0.0536181	127	119	111.735	1.06502	-	-
APID	BP	GO:0022600	digestive system process	0.141464	110	102	96.7781	1.05396	-	-
APID	BP	GO:0006766	vitamin metabolic process	0.178708	107	99	94.1387	1.05164	-	-
APID	BP	GO:0032200	telomere organization	0.733414	186	162	163.643	0.98996	-	-
APID	MF	GO:0016740	transferase activity	3.59971e-37	3074	2899	2704.51	1.07191	-	-
APID	MF	GO:0003723	RNA binding	1.10189e-35	1679	1617	1477.19	1.09465	-	-
APID	MF	GO:0140096	catalytic activity, acting on a protein	6.92651e-29	3198	2989	2813.6	1.06234	-	-
APID	MF	GO:0008092	cytoskeletal protein binding	6.81667e-26	1023	992	900.037	1.10218	-	-
APID	MF	GO:0140657	ATP-dependent activity	2.42781e-19	729	708	641.375	1.10388	-	-
APID	MF	GO:0003924	GTPase activity	1.14429e-12	658	631	578.909	1.08998	-	-
APID	MF	GO:0016491	oxidoreductase activity	5.84703e-12	888	841	781.264	1.07646	-	-
APID	MF	GO:0003677	DNA binding	8.91454e-12	2865	2626	2520.63	1.0418	-	-
APID	MF	GO:0140097	catalytic activity, acting on DNA	8.17966e-10	383	371	336.964	1.10101	-	-
APID	MF	GO:0140110	transcription regulator activity	1.45342e-09	2033	1869	1788.64	1.04493	-	-
APID	MF	GO:0016874	ligase activity	9.56036e-09	283	276	248.984	1.10851	-	-
APID	MF	GO:0140098	catalytic activity, acting on RNA	6.78626e-08	417	399	366.877	1.08756	-	-
APID	MF	GO:0008289	lipid binding	2.74287e-07	836	780	735.514	1.06048	-	-
APID	MF	GO:0045182	translation regulator activity	1.75275e-06	151	149	132.85	1.12157	-	-
APID	MF	GO:0016853	isomerase activity	3.39528e-06	252	243	221.71	1.09603	-	-
APID	MF	GO:0042393	histone binding	0.000169019	237	226	208.513	1.08387	-	-
APID	MF	GO:0140104	molecular carrier activity	0.0003912	105	103	92.3791	1.11497	-	-
APID	MF	GO:0003774	cytoskeletal motor activity	0.00629478	116	111	102.057	1.08763	-	-
APID	MF	GO:0005215	transporter activity	0.0119527	1462	1316	1286.27	1.02311	-	-
APID	MF	GO:0038024	cargo receptor activity	0.0873822	117	109	102.937	1.0589	-	-
APID	MF	GO:0016829	lyase activity	0.158078	538	484	473.333	1.02254	-	-
APID	MF	GO:0005198	structural molecule activity	0.164107	798	715	702.081	1.0184	-	-
APID	MF	GO:0009975	cyclase activity	0.225406	277	237	243.705	0.972487	-	-
APID	MF	GO:0048018	receptor ligand activity	0.944638	504	443	443.42	0.999053	-	-
APID	BP	GO:0008038	neuron recognition	-	46	43	-	-	0.00128848	0.00206502
APID	BP	GO:1905145	cellular response to acetylcholine	-	33	31	-	-	0.0056092	0.00147501
APID	BP	GO:0097094	craniofacial suture morphogenesis	-	18	15	-	-	0.000233054	0.000708006
APID	BP	GO:0098780	response to mitochondrial depolarisation	-	21	21	-	-	0.00230449	0.00100301
APID	BP	GO:0051931	regulation of sensory perception	-	36	34	-	-	0.00302627	0.00165201
APID	BP	GO:0110110	positive regulation of animal organ morphogenesis	-	25	25	-	-	0.00165323	0.00118001
APID	BP	GO:0070571	negative regulation of neuron projection regeneration	-	13	13	-	-	0.00017493	0.000649006
APID	BP	GO:0060049	regulation of protein glycosylation	-	13	13	-	-	0.0001724	0.000649006
APID	BP	GO:0009268	response to pH	-	43	38	-	-	0.0354353	0.00182902
APID	BP	GO:0045666	positive regulation of neuron differentiation	-	91	81	-	-	0.00497427	0.00383503
APID	BP	GO:0043543	protein acylation	-	107	100	-	-	0.00620146	0.00472004
APID	MF	GO:0051349	positive regulation of lyase activity	-	41	36	-	-	0.00138985	0.00171102
APID	BP	GO:0060732	positive regulation of inositol phosphate biosynthetic process	-	14	12	-	-	0.00057177	0.000590005
APID	BP	GO:0048679	regulation of axon regeneration	-	28	25	-	-	0.00098748	0.00118001
APID	BP	GO:0022401	negative adaptation of signaling pathway	-	21	19	-	-	0.00996563	0.000944008
APID	MF	GO:0008509	monoatomic anion transmembrane transporter activity	-	143	122	-	-	0.018672	0.00578205
APID	BP	GO:0071763	nuclear membrane organization	-	44	42	-	-	0.0395982	0.00200602
APID	CC	GO:1902686	mitochondrial outer membrane permeabilization involved in programmed cell death	-	39	34	-	-	0.00274717	0.00165201
APID	BP	GO:0034085	establishment of sister chromatid cohesion	-	12	11	-	-	0.083287	0.000531005
APID	BP	GO:0071806	protein transmembrane transport	-	68	68	-	-	0.0287846	0.00324503
APID	BP	GO:0022038	corpus callosum development	-	25	25	-	-	0.00356379	0.00118001
APID	BP	GO:0031665	negative regulation of lipopolysaccharide-mediated signaling pathway	-	14	11	-	-	0.000174555	0.000531005
APID	BP	GO:0021548	pons development	-	11	11	-	-	0.000172937	0.000531005
APID	BP	GO:0002759	regulation of antimicrobial humoral response	-	12	11	-	-	0.000175322	0.000531005
APID	BP	GO:0043299	leukocyte degranulation	-	82	78	-	-	0.0120265	0.00371703
APID	BP	GO:0048864	stem cell development	-	88	82	-	-	0.00529412	0.00389404
APID	BP	GO:0009310	amine catabolic process	-	20	16	-	-	0.00271095	0.000767007
APID	BP	GO:0051651	maintenance of location in cell	-	236	217	-	-	0.00619042	0.0102661
APID	BP	GO:0033119	negative regulation of RNA splicing	-	27	27	-	-	0.0108868	0.00129801
APID	BP	GO:0014004	microglia differentiation	-	12	12	-	-	0.0023925	0.000590005
APID	BP	GO:0072525	pyridine-containing compound biosynthetic process	-	31	31	-	-	0.000407442	0.00147501
APID	BP	GO:1905962	glutamatergic neuron differentiation	-	14	12	-	-	0.000175603	0.000590005
APID	BP	GO:0001833	inner cell mass cell proliferation	-	14	14	-	-	0.00531424	0.000708006
APID	BP	GO:0046415	urate metabolic process	-	12	11	-	-	0.000175392	0.000531005
APID	BP	GO:0062098	regulation of programmed necrotic cell death	-	37	30	-	-	0.0080964	0.00141601
APID	BP	GO:0006949	syncytium formation	-	66	57	-	-	0.00530044	0.00271402
APID	BP	GO:0045176	apical protein localization	-	15	15	-	-	0.000229675	0.000708006
APID	BP	GO:0043144	sno(s)RNA processing	-	14	14	-	-	0.0222585	0.000708006
APID	BP	GO:1901616	organic hydroxy compound catabolic process	-	59	51	-	-	0.0263632	0.00241902
APID	BP	GO:0030574	collagen catabolic process	-	45	36	-	-	0.0105488	0.00171102
APID	CC	GO:0006984	ER-nucleus signaling pathway	-	46	46	-	-	0.00404068	0.00218302
APID	BP	GO:0060343	trabecula formation	-	26	25	-	-	0.000569877	0.00118001
APID	BP	GO:0010561	negative regulation of glycoprotein biosynthetic process	-	25	11	-	-	0.000174697	0.000531005
APID	BP	GO:0140112	extracellular vesicle biogenesis	-	23	23	-	-	0.00240314	0.00112101
APID	CC	GO:0097401	synaptic vesicle lumen acidification	-	16	16	-	-	0.139524	0.000767007
APID	BP	GO:1900424	regulation of defense response to bacterium	-	21	19	-	-	0.000367164	0.000944008
APID	BP	GO:0085029	extracellular matrix assembly	-	42	41	-	-	0.0305201	0.00194702
APID	BP	GO:0006413	translational initiation	-	122	119	-	-	0.0338188	0.00566405
APID	BP	GO:0072176	nephric duct development	-	15	15	-	-	0.00761974	0.000708006
APID	BP	GO:1902895	positive regulation of miRNA transcription	-	51	51	-	-	0.00467875	0.00241902
APID	CC	GO:0005200	structural constituent of cytoskeleton	-	112	110	-	-	0.00755686	0.00519205
APID	BP	GO:0030865	cortical cytoskeleton organization	-	51	51	-	-	0.00302326	0.00241902
APID	BP	GO:0045348	positive regulation of MHC class II biosynthetic process	-	14	14	-	-	0.00845664	0.000708006
APID	BP	GO:1902455	negative regulation of stem cell population maintenance	-	26	25	-	-	0.0843775	0.00118001
APID	BP	GO:1903036	positive regulation of response to wounding	-	76	69	-	-	0.00642968	0.00330403
APID	BP	GO:0006490	oligosaccharide-lipid intermediate biosynthetic process	-	21	21	-	-	0.00788129	0.00100301
APID	MF	GO:0005342	organic acid transmembrane transporter activity	-	229	208	-	-	0.00888247	0.00985309
APID	BP	GO:1903319	positive regulation of protein maturation	-	27	27	-	-	0.00116202	0.00129801
APID	BP	GO:0032528	microvillus organization	-	24	21	-	-	0.00939926	0.00100301
APID	BP	GO:0021954	central nervous system neuron development	-	85	80	-	-	0.00143561	0.00377603
APID	BP	GO:0055017	cardiac muscle tissue growth	-	92	73	-	-	0.00616581	0.00348103
APID	BP	GO:0010743	regulation of macrophage derived foam cell differentiation	-	32	30	-	-	0.00421465	0.00141601
APID	BP	GO:2001053	regulation of mesenchymal cell apoptotic process	-	13	12	-	-	0.000173963	0.000590005
APID	BP	GO:0048524	positive regulation of viral process	-	64	63	-	-	0.0017938	0.00300903
APID	CC	GO:0043950	positive regulation of cAMP-mediated signaling	-	14	12	-	-	0.0811049	0.000590005
APID	CC	GO:0007213	G protein-coupled acetylcholine receptor signaling pathway	-	21	20	-	-	0.00428029	0.000944008
APID	BP	GO:1902993	positive regulation of amyloid precursor protein catabolic process	-	25	22	-	-	0.00730408	0.00106201
APID	BP	GO:0001946	lymphangiogenesis	-	18	17	-	-	0.0160987	0.000826007
APID	BP	GO:0098661	inorganic anion transmembrane transport	-	140	122	-	-	0.0168881	0.00578205
APID	BP	GO:0006099	tricarboxylic acid cycle	-	33	32	-	-	0.0220624	0.00153401
APID	BP	GO:0060148	positive regulation of post-transcriptional gene silencing	-	18	18	-	-	0.000427545	0.000885008
APID	BP	GO:0009612	response to mechanical stimulus	-	215	205	-	-	0.00372633	0.00967609
APID	BP	GO:0048644	muscle organ morphogenesis	-	81	78	-	-	0.00446831	0.00371703
APID	BP	GO:0048660	regulation of smooth muscle cell proliferation	-	176	138	-	-	0.00622373	0.00654906
APID	BP	GO:1905874	regulation of postsynaptic density organization	-	13	12	-	-	0.00827057	0.000590005
APID	BP	GO:0071542	dopaminergic neuron differentiation	-	36	32	-	-	0.00379668	0.00153401
APID	BP	GO:0140115	export across plasma membrane	-	82	61	-	-	0.0119865	0.00289103
APID	CC	GO:0033145	positive regulation of intracellular steroid hormone receptor signaling pathway	-	12	12	-	-	0.00459143	0.000590005
APID	BP	GO:0043001	Golgi to plasma membrane protein transport	-	38	38	-	-	0.001672	0.00182902
APID	BP	GO:0035588	G protein-coupled purinergic receptor signaling pathway	-	12	12	-	-	0.0301442	0.000590005
APID	BP	GO:1901653	cellular response to peptide	-	11	11	-	-	0.00140896	0.000531005
APID	MF	GO:0072349	modified amino acid transmembrane transporter activity	-	29	27	-	-	0.00144358	0.00129801
APID	BP	GO:0019692	deoxyribose phosphate metabolic process	-	43	39	-	-	0.00957683	0.00188802
APID	MF	GO:0003714	transcription corepressor activity	-	190	184	-	-	0.0108041	0.00873208
APID	BP	GO:0035878	nail development	-	11	11	-	-	0.0224172	0.000531005
APID	BP	GO:0051703	biological process involved in intraspecies interaction between organisms	-	55	54	-	-	0.00303043	0.00259602
APID	BP	GO:0061101	neuroendocrine cell differentiation	-	16	15	-	-	0.00242518	0.000708006
APID	CC	GO:0006858	extracellular transport	-	45	44	-	-	0.0019452	0.00212402
APID	BP	GO:0006304	DNA modification	-	30	29	-	-	0.0114826	0.00141601
APID	MF	GO:0140312	cargo adaptor activity	-	19	18	-	-	0.0447953	0.000885008
APID	BP	GO:0046835	carbohydrate phosphorylation	-	49	48	-	-	0.0402979	0.00230102
APID	BP	GO:0060149	negative regulation of post-transcriptional gene silencing	-	23	18	-	-	0.000456417	0.000885008
APID	BP	GO:0003207	cardiac chamber formation	-	14	14	-	-	0.00634052	0.000708006
APID	MF	GO:0015144	carbohydrate transmembrane transporter activity	-	43	35	-	-	0.0198514	0.00165201
APID	BP	GO:0070417	cellular response to cold	-	13	12	-	-	0.00528092	0.000590005
APID	BP	GO:0043523	regulation of neuron apoptotic process	-	218	207	-	-	0.00643606	0.00979409
APID	BP	GO:1902894	negative regulation of miRNA transcription	-	22	22	-	-	0.00290871	0.00106201
APID	BP	GO:0075294	positive regulation by symbiont of entry into host	-	14	14	-	-	0.000169639	0.000708006
APID	BP	GO:0044380	protein localization to cytoskeleton	-	57	57	-	-	0.00443973	0.00271402
APID	BP	GO:0051918	negative regulation of fibrinolysis	-	13	13	-	-	0.0420324	0.000649006
APID	BP	GO:2000209	regulation of anoikis	-	25	24	-	-	0.00296874	0.00118001
APID	BP	GO:0014029	neural crest formation	-	15	15	-	-	0.0192764	0.000708006
APID	BP	GO:0003299	muscle hypertrophy in response to stress	-	31	23	-	-	0.00204087	0.00112101
APID	BP	GO:0045747	positive regulation of Notch signaling pathway	-	45	36	-	-	0.00161767	0.00171102
APID	MF	GO:0032413	negative regulation of ion transmembrane transporter activity	-	88	68	-	-	0.00297568	0.00324503
APID	BP	GO:0003188	heart valve formation	-	16	16	-	-	0.00109953	0.000767007
APID	CC	GO:0045324	late endosome to vacuole transport	-	37	36	-	-	0.0765312	0.00171102
APID	BP	GO:0043954	cellular component maintenance	-	72	66	-	-	0.0023418	0.00312703
APID	BP	GO:0050435	amyloid-beta metabolic process	-	65	50	-	-	0.00305706	0.00236002
APID	BP	GO:0014823	response to activity	-	70	67	-	-	0.00313222	0.00318603
APID	BP	GO:0010522	regulation of calcium ion transport into cytosol	-	18	17	-	-	0.00175202	0.000826007
APID	CC	GO:1903513	endoplasmic reticulum to cytosol transport	-	29	28	-	-	0.0313505	0.00135701
APID	BP	GO:0034502	protein localization to chromosome	-	130	114	-	-	0.00706811	0.00542805
APID	BP	GO:0016479	negative regulation of transcription by RNA polymerase I	-	11	11	-	-	0.00208049	0.000531005
APID	BP	GO:0060457	negative regulation of digestive system process	-	17	16	-	-	0.0240232	0.000767007
APID	BP	GO:0019233	sensory perception of pain	-	103	97	-	-	0.00338507	0.00460204
APID	CC	GO:0043574	peroxisomal transport	-	22	22	-	-	0.152221	0.00106201
APID	BP	GO:0031343	positive regulation of cell killing	-	75	70	-	-	0.0927516	0.00330403
APID	BP	GO:0090077	foam cell differentiation	-	39	37	-	-	0.00285532	0.00177002
APID	BP	GO:0099587	inorganic ion import across plasma membrane	-	135	112	-	-	0.0223771	0.00531005
APID	BP	GO:0017148	negative regulation of translation	-	390	114	-	-	0.00944165	0.00542805
APID	BP	GO:0030220	platelet formation	-	22	21	-	-	0.0358032	0.00100301
APID	BP	GO:0002532	production of molecular mediator involved in inflammatory response	-	103	78	-	-	0.00509923	0.00371703
APID	MF	GO:1903624	regulation of DNA catabolic process	-	14	12	-	-	0.00805394	0.000590005
APID	BP	GO:1901142	insulin metabolic process	-	14	13	-	-	0.00467995	0.000649006
APID	BP	GO:0007216	G protein-coupled glutamate receptor signaling pathway	-	14	12	-	-	0.0238638	0.000590005
APID	BP	GO:1903509	liposaccharide metabolic process	-	109	102	-	-	0.0175371	0.00483804
APID	BP	GO:0009582	detection of abiotic stimulus	-	140	116	-	-	0.00460315	0.00548705
APID	BP	GO:0045683	negative regulation of epidermis development	-	13	12	-	-	0.000172238	0.000590005
APID	MF	GO:0005326	neurotransmitter transmembrane transporter activity	-	19	15	-	-	0.000234085	0.000708006
APID	CC	GO:0140238	presynaptic endocytosis	-	72	70	-	-	0.0134441	0.00330403
APID	BP	GO:0051236	establishment of RNA localization	-	161	154	-	-	0.0531154	0.00731607
APID	BP	GO:0042178	xenobiotic catabolic process	-	26	24	-	-	0.0520358	0.00118001
APID	BP	GO:0170044	non-proteinogenic amino acid catabolic process	-	18	17	-	-	0.000234376	0.000826007
APID	CC	GO:0043123	positive regulation of canonical NF-kappaB signal transduction	-	193	191	-	-	0.012448	0.00902708
APID	BP	GO:0034067	protein localization to Golgi apparatus	-	30	29	-	-	0.000976192	0.00141601
APID	BP	GO:0061842	microtubule organizing center localization	-	32	32	-	-	0.00261908	0.00153401
APID	BP	GO:0038003	G protein-coupled opioid receptor signaling pathway	-	11	11	-	-	0.0048709	0.000531005
APID	BP	GO:0061311	cell surface receptor signaling pathway involved in heart development	-	17	17	-	-	0.00818792	0.000826007
APID	MF	GO:1901618	organic hydroxy compound transmembrane transporter activity	-	52	47	-	-	0.00160267	0.00224202
APID	BP	GO:1903573	negative regulation of response to endoplasmic reticulum stress	-	41	40	-	-	0.0010402	0.00188802
APID	BP	GO:0030811	regulation of nucleotide catabolic process	-	52	52	-	-	0.0027396	0.00247802
APID	BP	GO:0070071	proton-transporting two-sector ATPase complex assembly	-	16	16	-	-	0.00413405	0.000767007
APID	BP	GO:0050779	RNA destabilization	-	135	100	-	-	0.0435845	0.00472004
APID	BP	GO:0006023	aminoglycan biosynthetic process	-	74	69	-	-	0.0236565	0.00330403
APID	BP	GO:1901607	alpha-amino acid biosynthetic process	-	70	68	-	-	0.0131779	0.00324503
APID	BP	GO:0010762	regulation of fibroblast migration	-	40	38	-	-	0.0085502	0.00182902
APID	BP	GO:0090311	regulation of protein deacetylation	-	29	29	-	-	0.00860738	0.00141601
APID	BP	GO:0035272	exocrine system development	-	46	46	-	-	0.00358533	0.00218302
APID	BP	GO:1901096	regulation of autophagosome maturation	-	17	17	-	-	0.00645135	0.000826007
APID	BP	GO:0022406	membrane docking	-	90	89	-	-	0.0264267	0.00424804
APID	BP	GO:0006999	nuclear pore organization	-	15	14	-	-	0.0315279	0.000708006
APID	BP	GO:0070920	regulation of regulatory ncRNA processing	-	17	16	-	-	0.000399481	0.000767007
APID	BP	GO:0050777	negative regulation of immune response	-	196	185	-	-	0.00692964	0.00873208
APID	MF	GO:0005035	death receptor activity	-	16	16	-	-	0.00750618	0.000767007
APID	BP	GO:0002063	chondrocyte development	-	33	32	-	-	0.000599843	0.00153401
APID	BP	GO:0045618	positive regulation of keratinocyte differentiation	-	19	17	-	-	0.001675	0.000826007
APID	BP	GO:0099068	postsynapse assembly	-	40	38	-	-	0.0188153	0.00182902
APID	BP	GO:0021782	glial cell development	-	120	107	-	-	0.00297564	0.00507405
APID	BP	GO:0051782	negative regulation of cell division	-	18	16	-	-	0.0147416	0.000767007
APID	BP	GO:0048755	branching morphogenesis of a nerve	-	11	11	-	-	0.00153	0.000531005
APID	CC	GO:0039531	regulation of cytoplasmic pattern recognition receptor signaling pathway	-	90	86	-	-	0.00277936	0.00407104
APID	BP	GO:0001655	urogenital system development	-	66	65	-	-	0.00381843	0.00306803
APID	BP	GO:0071827	plasma lipoprotein particle organization	-	86	69	-	-	0.0051927	0.00330403
APID	BP	GO:0045494	photoreceptor cell maintenance	-	43	40	-	-	0.0190437	0.00188802
APID	BP	GO:0055088	lipid homeostasis	-	173	149	-	-	0.00528935	0.00708006
APID	CC	GO:1903421	regulation of synaptic vesicle recycling	-	26	25	-	-	0.00251763	0.00118001
APID	BP	GO:0031334	positive regulation of protein-containing complex assembly	-	199	193	-	-	0.00465997	0.00914508
APID	BP	GO:1902019	regulation of cilium-dependent cell motility	-	30	27	-	-	0.00152316	0.00129801
APID	BP	GO:0141137	positive regulation of gene expression, epigenetic	-	36	34	-	-	0.00410218	0.00165201
APID	BP	GO:0045667	regulation of osteoblast differentiation	-	147	121	-	-	0.0182686	0.00572305
APID	BP	GO:2001212	regulation of vasculogenesis	-	16	15	-	-	0.0104122	0.000708006
APID	BP	GO:0061037	negative regulation of cartilage development	-	32	29	-	-	0.000740831	0.00141601
APID	BP	GO:0045738	negative regulation of DNA repair	-	40	39	-	-	0.0448789	0.00188802
APID	BP	GO:0001704	formation of primary germ layer	-	195	183	-	-	0.00593762	0.00867308
APID	BP	GO:0035815	positive regulation of renal sodium excretion	-	13	13	-	-	0.0169068	0.000649006
APID	BP	GO:0045778	positive regulation of ossification	-	51	50	-	-	0.0058846	0.00236002
APID	BP	GO:0060174	limb bud formation	-	11	11	-	-	0.00753681	0.000531005
APID	BP	GO:0048708	astrocyte differentiation	-	88	84	-	-	0.00429892	0.00401204
APID	BP	GO:0042092	type 2 immune response	-	41	41	-	-	0.00545934	0.00194702
APID	BP	GO:0048588	developmental cell growth	-	233	216	-	-	0.00534515	0.0102071
APID	CC	GO:0000963	mitochondrial RNA processing	-	20	19	-	-	0.0604109	0.000944008
APID	BP	GO:0021872	forebrain generation of neurons	-	52	50	-	-	0.00156054	0.00236002
APID	MF	GO:0032780	negative regulation of ATP-dependent activity	-	23	22	-	-	0.00307574	0.00106201
APID	BP	GO:0045023	G0 to G1 transition	-	41	39	-	-	0.153181	0.00188802
APID	BP	GO:1904894	positive regulation of receptor signaling pathway via STAT	-	52	48	-	-	0.0185949	0.00230102
APID	BP	GO:0072488	ammonium transmembrane transport	-	12	11	-	-	0.000174908	0.000531005
APID	BP	GO:0034367	protein-containing complex remodeling	-	35	34	-	-	0.0102405	0.00165201
APID	BP	GO:1901186	positive regulation of ERBB signaling pathway	-	27	25	-	-	0.000464306	0.00118001
APID	MF	GO:1901505	carbohydrate derivative transmembrane transporter activity	-	51	44	-	-	0.00595266	0.00212402
APID	BP	GO:0009226	nucleotide-sugar biosynthetic process	-	19	18	-	-	0.0789766	0.000885008
APID	BP	GO:0015810	aspartate transmembrane transport	-	19	18	-	-	0.0146928	0.000885008
APID	BP	GO:0010232	vascular transport	-	87	81	-	-	0.00180092	0.00383503
APID	BP	GO:0021987	cerebral cortex development	-	125	121	-	-	0.00386714	0.00572305
APID	BP	GO:0008637	apoptotic mitochondrial changes	-	108	100	-	-	0.013312	0.00472004
APID	BP	GO:0032885	regulation of polysaccharide biosynthetic process	-	38	35	-	-	0.0145651	0.00165201
APID	BP	GO:0042559	pteridine-containing compound biosynthetic process	-	15	14	-	-	0.00093509	0.000708006
APID	BP	GO:0060999	positive regulation of dendritic spine development	-	35	33	-	-	0.004517	0.00159301
APID	BP	GO:0071243	cellular response to arsenic-containing substance	-	18	18	-	-	0.0111273	0.000885008
APID	BP	GO:2000736	regulation of stem cell differentiation	-	78	77	-	-	0.00562297	0.00365803
APID	BP	GO:0060973	cell migration involved in heart development	-	21	20	-	-	0.000283059	0.000944008
APID	BP	GO:0042069	regulation of catecholamine metabolic process	-	20	20	-	-	0.00273085	0.000944008
APID	BP	GO:0002064	epithelial cell development	-	210	203	-	-	0.00498209	0.00961709
APID	BP	GO:0071318	cellular response to ATP	-	18	16	-	-	0.000606978	0.000767007
APID	CC	GO:0050850	positive regulation of calcium-mediated signaling	-	40	39	-	-	0.00590914	0.00188802
APID	BP	GO:2001222	regulation of neuron migration	-	46	40	-	-	0.00362137	0.00188802
APID	BP	GO:0034389	lipid droplet organization	-	38	36	-	-	0.0071833	0.00171102
APID	BP	GO:0051602	response to electrical stimulus	-	44	44	-	-	0.000525618	0.00212402
APID	BP	GO:0042177	negative regulation of protein catabolic process	-	109	103	-	-	0.00224592	0.00489704
APID	MF	GO:0038024	cargo receptor activity	-	121	109	-	-	0.00971997	0.00519205
APID	BP	GO:1900117	regulation of execution phase of apoptosis	-	29	17	-	-	0.00258302	0.000826007
APID	BP	GO:0033120	positive regulation of RNA splicing	-	46	41	-	-	0.0294805	0.00194702
APID	BP	GO:0051445	regulation of meiotic cell cycle	-	64	60	-	-	0.0849719	0.00283203
APID	BP	GO:0051798	positive regulation of hair follicle development	-	12	12	-	-	0.000603375	0.000590005
APID	BP	GO:0033619	membrane protein proteolysis	-	60	60	-	-	0.00668969	0.00283203
APID	BP	GO:0038065	collagen-activated signaling pathway	-	15	14	-	-	0.0079384	0.000708006
APID	BP	GO:0090087	regulation of peptide transport	-	195	181	-	-	0.00738368	0.00855508
APID	BP	GO:0120162	positive regulation of cold-induced thermogenesis	-	101	97	-	-	0.00252196	0.00460204
APID	BP	GO:0060706	cell differentiation involved in embryonic placenta development	-	25	25	-	-	0.00242525	0.00118001
APID	BP	GO:0006929	substrate-dependent cell migration	-	26	24	-	-	0.00041353	0.00118001
APID	BP	GO:0050910	detection of mechanical stimulus involved in sensory perception of sound	-	15	12	-	-	0.000174381	0.000590005
APID	BP	GO:0042537	benzene-containing compound metabolic process	-	27	27	-	-	0.0627394	0.00129801
APID	BP	GO:0099118	microtubule-based protein transport	-	14	13	-	-	0.0013813	0.000649006
APID	BP	GO:0032239	regulation of nucleobase-containing compound transport	-	15	15	-	-	0.00675901	0.000708006
APID	BP	GO:0072662	protein localization to peroxisome	-	20	20	-	-	0.067718	0.000944008
APID	BP	GO:2001046	positive regulation of integrin-mediated signaling pathway	-	13	13	-	-	0.00224726	0.000649006
APID	BP	GO:0022404	molting cycle process	-	95	93	-	-	0.00300753	0.00442504
APID	BP	GO:0030948	negative regulation of vascular endothelial growth factor receptor signaling pathway	-	12	11	-	-	0.000610008	0.000531005
APID	BP	GO:1903358	regulation of Golgi organization	-	17	17	-	-	0.00351152	0.000826007
APID	CC	GO:0060391	positive regulation of SMAD protein signal transduction	-	19	19	-	-	0.015326	0.000944008
APID	BP	GO:0042754	negative regulation of circadian rhythm	-	12	11	-	-	0.00786486	0.000531005
APID	BP	GO:2000269	regulation of fibroblast apoptotic process	-	20	17	-	-	0.0011371	0.000826007
APID	BP	GO:0050858	negative regulation of antigen receptor-mediated signaling pathway	-	33	32	-	-	0.00327427	0.00153401
APID	BP	GO:0017014	protein nitrosylation	-	17	15	-	-	0.0168117	0.000708006
APID	BP	GO:0008299	isoprenoid biosynthetic process	-	30	30	-	-	0.0136695	0.00141601
APID	BP	GO:1901617	organic hydroxy compound biosynthetic process	-	247	225	-	-	0.0134825	0.0106201
APID	BP	GO:0150117	positive regulation of cell-substrate junction organization	-	31	31	-	-	0.00123637	0.00147501
APID	BP	GO:0034104	negative regulation of tissue remodeling	-	22	22	-	-	0.000692777	0.00106201
APID	CC	GO:0098926	postsynaptic signal transduction	-	39	37	-	-	0.00691148	0.00177002
APID	BP	GO:0030177	positive regulation of Wnt signaling pathway	-	143	137	-	-	0.00405774	0.00649006
APID	CC	GO:0016082	synaptic vesicle priming	-	19	19	-	-	0.0180232	0.000944008
APID	BP	GO:0002701	negative regulation of production of molecular mediator of immune response	-	47	46	-	-	0.000951932	0.00218302
APID	BP	GO:0090101	negative regulation of transmembrane receptor protein serine/threonine kinase signaling pathway	-	170	133	-	-	0.00870704	0.00631306
APID	BP	GO:0034249	negative regulation of amide metabolic process	-	34	22	-	-	0.00214024	0.00106201
APID	BP	GO:0061548	ganglion development	-	17	16	-	-	0.0544362	0.000767007
APID	MF	GO:1904029	regulation of cyclin-dependent protein kinase activity	-	117	96	-	-	0.0070546	0.00454304
APID	BP	GO:0042182	ketone catabolic process	-	14	14	-	-	0.00136692	0.000708006
APID	BP	GO:0042832	defense response to protozoan	-	28	24	-	-	0.0464541	0.00118001
APID	BP	GO:0048799	animal organ maturation	-	33	31	-	-	0.00151785	0.00147501
APID	BP	GO:0006925	inflammatory cell apoptotic process	-	23	21	-	-	0.000756306	0.00100301
APID	BP	GO:2000291	regulation of myoblast proliferation	-	25	16	-	-	0.000527161	0.000767007
APID	MF	GO:0043433	negative regulation of DNA-binding transcription factor activity	-	193	167	-	-	0.00578209	0.00790607
APID	BP	GO:0010269	response to selenium ion	-	11	11	-	-	0.000175509	0.000531005
APID	BP	GO:1903035	negative regulation of response to wounding	-	93	87	-	-	0.00756924	0.00413004
APID	BP	GO:0015697	quaternary ammonium group transport	-	16	15	-	-	0.00786549	0.000708006
APID	BP	GO:0014742	positive regulation of muscle hypertrophy	-	37	26	-	-	0.000837454	0.00123901
APID	BP	GO:0036010	protein localization to endosome	-	27	27	-	-	0.00236839	0.00129801
APID	BP	GO:1903313	positive regulation of mRNA metabolic process	-	171	131	-	-	0.0357345	0.00619506
APID	BP	GO:0035967	cellular response to topologically incorrect protein	-	98	93	-	-	0.00319629	0.00442504
APID	BP	GO:0045056	transcytosis	-	20	20	-	-	0.00128438	0.000944008
APID	BP	GO:0018342	protein prenylation	-	15	15	-	-	0.0153509	0.000708006
APID	BP	GO:0009267	cellular response to starvation	-	170	168	-	-	0.0103456	0.00796507
APID	BP	GO:0010718	positive regulation of epithelial to mesenchymal transition	-	57	53	-	-	0.00368404	0.00253702
APID	BP	GO:0046834	lipid phosphorylation	-	16	16	-	-	0.0002342	0.000767007
APID	BP	GO:0007343	egg activation	-	11	11	-	-	0.00017417	0.000531005
APID	CC	GO:0140239	postsynaptic endocytosis	-	23	22	-	-	0.00224855	0.00106201
APID	MF	GO:0042910	xenobiotic transmembrane transporter activity	-	27	24	-	-	0.000289384	0.00118001
APID	BP	GO:0046931	pore complex assembly	-	21	20	-	-	0.00907464	0.000944008
APID	CC	GO:0032008	positive regulation of TOR signaling	-	52	50	-	-	0.0833393	0.00236002
APID	CC	GO:0090151	establishment of protein localization to mitochondrial membrane	-	33	33	-	-	0.0613104	0.00159301
APID	BP	GO:0046618	xenobiotic export from cell	-	27	13	-	-	0.00992597	0.000649006
APID	BP	GO:0021694	cerebellar Purkinje cell layer formation	-	15	14	-	-	0.010163	0.000708006
APID	BP	GO:0060428	lung epithelium development	-	43	43	-	-	0.00139094	0.00206502
APID	BP	GO:0030431	sleep	-	30	27	-	-	0.00799447	0.00129801
APID	BP	GO:1903318	negative regulation of protein maturation	-	29	28	-	-	0.00626794	0.00135701
APID	BP	GO:0033108	mitochondrial respiratory chain complex assembly	-	101	95	-	-	0.287511	0.00448404
APID	BP	GO:0071732	cellular response to nitric oxide	-	17	16	-	-	0.000842086	0.000767007
APID	BP	GO:0010457	centriole-centriole cohesion	-	15	15	-	-	0.0230088	0.000708006
APID	BP	GO:0045161	neuronal ion channel clustering	-	12	11	-	-	0.000171607	0.000531005
APID	BP	GO:1905155	positive regulation of membrane invagination	-	13	13	-	-	0.000174445	0.000649006
APID	MF	GO:0015101	organic cation transmembrane transporter activity	-	76	70	-	-	0.00102746	0.00330403
APID	BP	GO:0010660	regulation of muscle cell apoptotic process	-	85	64	-	-	0.00399194	0.00306803
APID	BP	GO:0170043	non-proteinogenic amino acid biosynthetic process	-	17	16	-	-	0.00527027	0.000767007
APID	CC	GO:0090660	cerebrospinal fluid circulation	-	15	14	-	-	0.000175813	0.000708006
APID	CC	GO:0006406	mRNA export from nucleus	-	69	67	-	-	0.0661524	0.00318603
APID	BP	GO:0009880	embryonic pattern specification	-	70	66	-	-	0.00250619	0.00312703
APID	BP	GO:0015791	polyol transmembrane transport	-	14	12	-	-	0.00278651	0.000590005
APID	MF	GO:0016251	RNA polymerase II general transcription initiation factor activity	-	40	40	-	-	0.454109	0.00188802
APID	BP	GO:0043043	peptide biosynthetic process	-	25	25	-	-	0.0501382	0.00118001
APID	BP	GO:0034105	positive regulation of tissue remodeling	-	23	11	-	-	0.0581751	0.000531005
APID	BP	GO:0002367	cytokine production involved in immune response	-	121	119	-	-	0.00716958	0.00566405
APID	BP	GO:1902931	negative regulation of alcohol biosynthetic process	-	17	12	-	-	0.0024695	0.000590005
APID	BP	GO:0044848	biological phase	-	211	198	-	-	0.0174527	0.00938108
APID	BP	GO:0002645	positive regulation of tolerance induction	-	12	12	-	-	0.00793665	0.000590005
APID	BP	GO:0046660	female sex differentiation	-	125	120	-	-	0.00540873	0.00566405
APID	BP	GO:0045721	negative regulation of gluconeogenesis	-	18	17	-	-	0.000442301	0.000826007
APID	BP	GO:0010799	regulation of peptidyl-threonine phosphorylation	-	45	40	-	-	0.00425048	0.00188802
APID	BP	GO:0060411	cardiac septum morphogenesis	-	72	70	-	-	0.00662281	0.00330403
APID	BP	GO:0071248	cellular response to metal ion	-	201	194	-	-	0.00842112	0.00920408
APID	BP	GO:0030308	negative regulation of cell growth	-	191	183	-	-	0.00563315	0.00867308
APID	BP	GO:0097306	cellular response to alcohol	-	99	92	-	-	0.00487345	0.00436604
APID	CC	GO:0006888	endoplasmic reticulum to Golgi vesicle-mediated transport	-	131	125	-	-	0.0481605	0.00590005
APID	BP	GO:0010453	regulation of cell fate commitment	-	40	34	-	-	0.0106893	0.00165201
APID	BP	GO:0001961	positive regulation of cytokine-mediated signaling pathway	-	59	57	-	-	0.00208996	0.00271402
APID	MF	GO:1901682	sulfur compound transmembrane transporter activity	-	57	52	-	-	0.0012932	0.00247802
APID	BP	GO:0002026	regulation of the force of heart contraction	-	26	24	-	-	0.000631378	0.00118001
APID	BP	GO:0043576	regulation of respiratory gaseous exchange	-	24	22	-	-	0.00159965	0.00106201
APID	BP	GO:0042398	cellular modified amino acid biosynthetic process	-	46	44	-	-	0.0172658	0.00212402
APID	BP	GO:0032890	regulation of organic acid transport	-	78	75	-	-	0.00474426	0.00354003
APID	BP	GO:0071498	cellular response to fluid shear stress	-	21	19	-	-	0.00203977	0.000944008
APID	BP	GO:0009074	aromatic amino acid family catabolic process	-	24	24	-	-	0.0244475	0.00118001
APID	BP	GO:2000177	regulation of neural precursor cell proliferation	-	97	91	-	-	0.00360212	0.00430704
APID	BP	GO:0032967	positive regulation of collagen biosynthetic process	-	27	25	-	-	0.00112629	0.00118001
APID	BP	GO:0071872	cellular response to epinephrine stimulus	-	11	11	-	-	0.00446631	0.000531005
APID	BP	GO:0032330	regulation of chondrocyte differentiation	-	54	51	-	-	0.00377595	0.00241902
APID	BP	GO:0051259	protein complex oligomerization	-	251	239	-	-	0.0125206	0.0113281
APID	BP	GO:0009163	nucleoside biosynthetic process	-	16	15	-	-	0.00238042	0.000708006
APID	BP	GO:0098743	cell aggregation	-	24	22	-	-	0.00162176	0.00106201
APID	BP	GO:0035112	genitalia morphogenesis	-	12	11	-	-	0.000922111	0.000531005
APID	BP	GO:0009994	oocyte differentiation	-	57	53	-	-	0.000944128	0.00253702
APID	MF	GO:0031952	regulation of protein autophosphorylation	-	43	41	-	-	0.000856158	0.00194702
APID	BP	GO:0001976	nervous system process involved in regulation of systemic arterial blood pressure	-	14	14	-	-	0.0102437	0.000708006
APID	BP	GO:0051494	negative regulation of cytoskeleton organization	-	164	148	-	-	0.00703825	0.00702106
APID	BP	GO:0044319	wound healing, spreading of cells	-	37	35	-	-	0.00349366	0.00165201
APID	BP	GO:0033688	regulation of osteoblast proliferation	-	31	28	-	-	0.00163824	0.00135701
APID	BP	GO:0060251	regulation of glial cell proliferation	-	39	35	-	-	0.00120164	0.00165201
APID	BP	GO:0072665	protein localization to vacuole	-	84	81	-	-	0.00717166	0.00383503
APID	BP	GO:0042789	mRNA transcription by RNA polymerase II	-	46	45	-	-	0.0543461	0.00212402
APID	BP	GO:0099633	protein localization to postsynaptic specialization membrane	-	25	23	-	-	0.00354623	0.00112101
APID	BP	GO:1902373	negative regulation of mRNA catabolic process	-	75	73	-	-	0.00709578	0.00348103
APID	BP	GO:0042953	lipoprotein transport	-	20	16	-	-	0.00179076	0.000767007
APID	BP	GO:0001325	formation of extrachromosomal circular DNA	-	15	14	-	-	0.0108389	0.000708006
APID	BP	GO:0042044	fluid transport	-	35	33	-	-	0.00357105	0.00159301
APID	BP	GO:0070633	transepithelial transport	-	35	34	-	-	0.00341626	0.00165201
APID	BP	GO:0033015	tetrapyrrole catabolic process	-	13	11	-	-	0.000175007	0.000531005
APID	BP	GO:0045661	regulation of myoblast differentiation	-	74	72	-	-	0.0173066	0.00342203
APID	BP	GO:0072531	pyrimidine-containing compound transmembrane transport	-	15	12	-	-	0.000175371	0.000590005
APID	BP	GO:0030307	positive regulation of cell growth	-	164	154	-	-	0.00343024	0.00731607
APID	BP	GO:0034250	positive regulation of amide metabolic process	-	27	24	-	-	0.0141257	0.00118001
APID	BP	GO:0040037	negative regulation of fibroblast growth factor receptor signaling pathway	-	24	18	-	-	0.000372294	0.000885008
APID	BP	GO:0038166	angiotensin-activated signaling pathway	-	16	13	-	-	0.000840332	0.000649006
APID	BP	GO:0014812	muscle cell migration	-	110	84	-	-	0.00381033	0.00401204
APID	BP	GO:0048525	negative regulation of viral process	-	90	85	-	-	0.00314202	0.00401204
APID	BP	GO:0072044	collecting duct development	-	16	15	-	-	0.0227382	0.000708006
APID	BP	GO:0006047	UDP-N-acetylglucosamine metabolic process	-	14	13	-	-	0.109351	0.000649006
APID	BP	GO:0070972	protein localization to endoplasmic reticulum	-	81	69	-	-	0.00392533	0.00330403
APID	BP	GO:0030238	male sex determination	-	14	14	-	-	0.0335934	0.000708006
APID	BP	GO:0051781	positive regulation of cell division	-	93	83	-	-	0.00421471	0.00395304
APID	CC	GO:0141087	positive regulation of inflammasome-mediated signaling pathway	-	21	21	-	-	0.0063012	0.00100301
APID	BP	GO:0034350	regulation of glial cell apoptotic process	-	11	11	-	-	0.00954421	0.000531005
APID	BP	GO:0035493	SNARE complex assembly	-	23	23	-	-	0.103248	0.00112101
APID	CC	GO:1901028	regulation of mitochondrial outer membrane permeabilization involved in apoptotic signaling pathway	-	22	21	-	-	0.000898271	0.00100301
APID	BP	GO:0060711	labyrinthine layer development	-	47	46	-	-	0.000944357	0.00218302
APID	BP	GO:0007272	ensheathment of neurons	-	146	138	-	-	0.00427548	0.00654906
APID	CC	GO:0050806	positive regulation of synaptic transmission	-	171	146	-	-	0.00489531	0.00690306
APID	BP	GO:0060021	roof of mouth development	-	91	90	-	-	0.00416801	0.00424804
APID	CC	GO:0007212	G protein-coupled dopamine receptor signaling pathway	-	40	39	-	-	0.00457489	0.00188802
APID	BP	GO:0050819	negative regulation of coagulation	-	54	52	-	-	0.0257155	0.00247802
APID	BP	GO:0017004	cytochrome complex assembly	-	40	36	-	-	0.0721237	0.00171102
APID	BP	GO:0018410	C-terminal protein amino acid modification	-	15	12	-	-	0.0252849	0.000590005
APID	BP	GO:0060261	positive regulation of transcription initiation by RNA polymerase II	-	62	62	-	-	0.142723	0.00295003
APID	BP	GO:0097212	lysosomal membrane organization	-	15	15	-	-	0.0687139	0.000708006
APID	BP	GO:0003376	sphingosine-1-phosphate receptor signaling pathway	-	15	13	-	-	0.000735989	0.000649006
APID	CC	GO:0050805	negative regulation of synaptic transmission	-	55	53	-	-	0.00531967	0.00253702
APID	BP	GO:0043248	proteasome assembly	-	13	13	-	-	0.0184693	0.000649006
APID	BP	GO:0043903	regulation of biological process involved in symbiotic interaction	-	60	57	-	-	0.0120253	0.00271402
APID	BP	GO:2000833	positive regulation of steroid hormone secretion	-	11	11	-	-	0.0112746	0.000531005
APID	MF	GO:0007200	phospholipase C-activating G protein-coupled receptor signaling pathway	-	90	73	-	-	0.003224	0.00348103
APID	BP	GO:0016054	organic acid catabolic process	-	251	239	-	-	0.0145675	0.0113281
APID	BP	GO:0014874	response to stimulus involved in regulation of muscle adaptation	-	13	13	-	-	0.00236722	0.000649006
APID	BP	GO:1900048	positive regulation of hemostasis	-	28	28	-	-	0.0205571	0.00135701
APID	BP	GO:0065005	protein-lipid complex assembly	-	29	27	-	-	0.00457219	0.00129801
APID	BP	GO:0008033	tRNA processing	-	136	130	-	-	0.123642	0.00613606
APID	BP	GO:0046661	male sex differentiation	-	171	165	-	-	0.00591645	0.00778807
APID	BP	GO:0072520	seminiferous tubule development	-	15	15	-	-	0.000500007	0.000708006
APID	BP	GO:2000136	regulation of cell proliferation involved in heart morphogenesis	-	18	17	-	-	0.00691087	0.000826007
APID	BP	GO:0035188	hatching	-	27	24	-	-	0.000285394	0.00118001
APID	BP	GO:0099072	regulation of postsynaptic membrane neurotransmitter receptor levels	-	88	83	-	-	0.00234823	0.00395304
APID	BP	GO:0014857	regulation of skeletal muscle cell proliferation	-	16	15	-	-	0.000233053	0.000708006
APID	BP	GO:0090713	immunological memory process	-	18	18	-	-	0.0262269	0.000885008
APID	BP	GO:0061326	renal tubule development	-	103	98	-	-	0.00567267	0.00466104
APID	BP	GO:0071985	multivesicular body sorting pathway	-	56	54	-	-	0.0520671	0.00259602
APID	BP	GO:0006450	regulation of translational fidelity	-	18	16	-	-	0.00200669	0.000767007
APID	BP	GO:0030810	positive regulation of nucleotide biosynthetic process	-	22	20	-	-	0.00499381	0.000944008
APID	BP	GO:0060325	face morphogenesis	-	31	30	-	-	0.000815754	0.00141601
APID	BP	GO:0090559	regulation of membrane permeability	-	72	63	-	-	0.00610624	0.00300903
APID	BP	GO:0032725	positive regulation of granulocyte macrophage colony-stimulating factor production	-	15	13	-	-	0.0404872	0.000649006
APID	BP	GO:0043482	cellular pigment accumulation	-	12	12	-	-	0.020187	0.000590005
APID	BP	GO:0031579	membrane raft organization	-	25	24	-	-	0.00208807	0.00118001
APID	BP	GO:0046628	positive regulation of insulin receptor signaling pathway	-	25	24	-	-	0.00112267	0.00118001
APID	BP	GO:0060033	anatomical structure regression	-	16	14	-	-	0.00254284	0.000708006
APID	BP	GO:0046460	neutral lipid biosynthetic process	-	50	43	-	-	0.0114712	0.00206502
APID	BP	GO:0001539	cilium or flagellum-dependent cell motility	-	159	140	-	-	0.00415549	0.00660806
APID	BP	GO:0032836	glomerular basement membrane development	-	11	11	-	-	0.000175521	0.000531005
APID	BP	GO:2000058	regulation of ubiquitin-dependent protein catabolic process	-	163	160	-	-	0.00410827	0.00755207
APID	BP	GO:0002251	organ or tissue specific immune response	-	43	33	-	-	0.0016858	0.00159301
APID	CC	GO:0048167	regulation of synaptic plasticity	-	210	185	-	-	0.00598478	0.00873208
APID	BP	GO:1903708	positive regulation of hemopoiesis	-	184	174	-	-	0.0133535	0.00826007
APID	BP	GO:1903008	organelle disassembly	-	154	153	-	-	0.0118766	0.00725707
APID	BP	GO:0001709	cell fate determination	-	44	41	-	-	0.00306808	0.00194702
APID	BP	GO:0051873	killing by host of symbiont cells	-	28	25	-	-	0.033564	0.00118001
APID	BP	GO:0045058	T cell selection	-	53	53	-	-	0.029691	0.00253702
APID	CC	GO:0032387	negative regulation of intracellular transport	-	51	48	-	-	0.00209183	0.00230102
APID	BP	GO:0099188	postsynaptic cytoskeleton organization	-	20	20	-	-	0.00213768	0.000944008
APID	BP	GO:0072091	regulation of stem cell proliferation	-	91	77	-	-	0.003355	0.00365803
APID	BP	GO:0009262	deoxyribonucleotide metabolic process	-	43	39	-	-	0.00538245	0.00188802
APID	BP	GO:0099084	postsynaptic specialization organization	-	44	41	-	-	0.00394934	0.00194702
APID	BP	GO:0048505	regulation of timing of cell differentiation	-	11	11	-	-	0.0010639	0.000531005
APID	BP	GO:0071501	cellular response to sterol depletion	-	15	14	-	-	0.0386515	0.000708006
APID	BP	GO:0060384	innervation	-	27	27	-	-	0.0493271	0.00129801
APID	BP	GO:2000774	positive regulation of cellular senescence	-	19	12	-	-	0.00192802	0.000590005
APID	MF	GO:0090482	vitamin transmembrane transporter activity	-	35	34	-	-	0.00369343	0.00165201
APID	MF	GO:0031281	positive regulation of cyclase activity	-	40	36	-	-	0.00192199	0.00171102
APID	MF	GO:0098631	cell adhesion mediator activity	-	64	60	-	-	0.00504653	0.00283203
APID	BP	GO:0015812	gamma-aminobutyric acid transport	-	18	17	-	-	0.000233957	0.000826007
APID	BP	GO:0010248	establishment or maintenance of transmembrane electrochemical gradient	-	12	12	-	-	0.0198109	0.000590005
APID	BP	GO:0046112	nucleobase biosynthetic process	-	18	18	-	-	0.0171744	0.000885008
APID	BP	GO:0071453	cellular response to oxygen levels	-	168	151	-	-	0.00516745	0.00713906
APID	BP	GO:0090399	replicative senescence	-	17	16	-	-	0.00210053	0.000767007
APID	BP	GO:0035845	photoreceptor cell outer segment organization	-	14	14	-	-	0.00017469	0.000708006
APID	BP	GO:0031342	negative regulation of cell killing	-	29	28	-	-	0.0184269	0.00135701
APID	BP	GO:0070585	protein localization to mitochondrion	-	125	125	-	-	0.0186019	0.00590005
APID	BP	GO:0006855	xenobiotic transmembrane transport	-	14	12	-	-	0.0186707	0.000590005
APID	BP	GO:0010623	programmed cell death involved in cell development	-	25	24	-	-	0.000699863	0.00118001
APID	BP	GO:0044242	cellular lipid catabolic process	-	224	209	-	-	0.00902907	0.00991209
APID	BP	GO:0071236	cellular response to antibiotic	-	13	13	-	-	0.000535227	0.000649006
APID	BP	GO:0002931	response to ischemia	-	58	56	-	-	0.0103517	0.00265502
APID	BP	GO:0034086	maintenance of sister chromatid cohesion	-	12	12	-	-	0.0197485	0.000590005
APID	BP	GO:0014047	glutamate secretion	-	25	25	-	-	0.0211615	0.00118001
APID	BP	GO:0061005	cell differentiation involved in kidney development	-	58	57	-	-	0.0112913	0.00271402
APID	BP	GO:0030397	membrane disassembly	-	11	11	-	-	0.00114366	0.000531005
APID	MF	GO:1990806	ligand-gated ion channel signaling pathway	-	77	71	-	-	0.0196739	0.00336303
APID	BP	GO:0060420	regulation of heart growth	-	74	58	-	-	0.00693681	0.00277302
APID	BP	GO:1901722	regulation of cell proliferation involved in kidney development	-	15	14	-	-	0.000445057	0.000708006
APID	BP	GO:0009755	hormone-mediated signaling pathway	-	221	203	-	-	0.0114961	0.00961709
APID	BP	GO:0022612	gland morphogenesis	-	124	120	-	-	0.00436886	0.00566405
APID	BP	GO:0043243	positive regulation of protein-containing complex disassembly	-	36	34	-	-	0.000627013	0.00165201
APID	MF	GO:0140416	transcription regulator inhibitor activity	-	26	24	-	-	0.00130097	0.00118001
APID	BP	GO:0007214	gamma-aminobutyric acid signaling pathway	-	28	23	-	-	0.111255	0.00112101
APID	BP	GO:0048935	peripheral nervous system neuron development	-	15	14	-	-	0.000175121	0.000708006
APID	BP	GO:0110096	cellular response to aldehyde	-	17	17	-	-	0.0212995	0.000826007
APID	BP	GO:1990845	adaptive thermogenesis	-	166	160	-	-	0.00426965	0.00755207
APID	BP	GO:0071320	cellular response to cAMP	-	54	53	-	-	0.0282401	0.00253702
APID	BP	GO:1903059	regulation of protein lipidation	-	11	11	-	-	0.0452568	0.000531005
APID	BP	GO:0015844	monoamine transport	-	88	87	-	-	0.0246984	0.00413004
APID	BP	GO:0051131	chaperone-mediated protein complex assembly	-	23	22	-	-	0.00524288	0.00106201
APID	BP	GO:0060039	pericardium development	-	19	19	-	-	0.000618854	0.000944008
APID	BP	GO:0071392	cellular response to estradiol stimulus	-	40	39	-	-	0.00456721	0.00188802
APID	BP	GO:1905209	positive regulation of cardiocyte differentiation	-	18	12	-	-	0.0050384	0.000590005
APID	BP	GO:0000272	polysaccharide catabolic process	-	19	19	-	-	0.0209493	0.000944008
APID	BP	GO:0009451	RNA modification	-	169	157	-	-	0.0264496	0.00743407
APID	BP	GO:1901532	regulation of hematopoietic progenitor cell differentiation	-	40	38	-	-	0.00227306	0.00182902
APID	BP	GO:1903729	regulation of plasma membrane organization	-	17	17	-	-	0.00163258	0.000826007
APID	BP	GO:0045814	negative regulation of gene expression, epigenetic	-	116	109	-	-	0.00662068	0.00519205
APID	BP	GO:0060043	regulation of cardiac muscle cell proliferation	-	49	36	-	-	0.0146628	0.00171102
APID	BP	GO:0015807	L-amino acid transport	-	94	85	-	-	0.00288716	0.00401204
APID	BP	GO:0032941	secretion by tissue	-	85	80	-	-	0.0037103	0.00377603
APID	BP	GO:0051284	positive regulation of sequestering of calcium ion	-	15	11	-	-	0.0128921	0.000531005
APID	BP	GO:0046605	regulation of centrosome cycle	-	54	54	-	-	0.00857992	0.00259602
APID	BP	GO:0048753	pigment granule organization	-	40	39	-	-	0.104058	0.00188802
APID	BP	GO:0021516	dorsal spinal cord development	-	20	17	-	-	0.00023141	0.000826007
APID	BP	GO:0006700	C21-steroid hormone biosynthetic process	-	20	17	-	-	0.000232797	0.000826007
APID	BP	GO:0032196	transposition	-	11	11	-	-	0.000175444	0.000531005
APID	BP	GO:0003014	renal system process	-	130	122	-	-	0.00498048	0.00578205
APID	CC	GO:0070286	axonemal dynein complex assembly	-	40	36	-	-	0.00339783	0.00171102
APID	BP	GO:0045598	regulation of fat cell differentiation	-	148	125	-	-	0.00366832	0.00590005
APID	MF	GO:0097153	cysteine-type endopeptidase activity involved in apoptotic process	-	199	189	-	-	0.00750616	0.00896808
APID	BP	GO:1904646	cellular response to amyloid-beta	-	44	38	-	-	0.00247299	0.00182902
APID	BP	GO:1901863	positive regulation of muscle tissue development	-	24	24	-	-	0.000406632	0.00118001
APID	CC	GO:0007188	adenylate cyclase-modulating G protein-coupled receptor signaling pathway	-	236	197	-	-	0.0307463	0.00932208
APID	BP	GO:0010642	negative regulation of platelet-derived growth factor receptor signaling pathway	-	13	13	-	-	0.00016838	0.000649006
APID	BP	GO:0008340	determination of adult lifespan	-	23	21	-	-	0.000658912	0.00100301
APID	BP	GO:0018158	protein oxidation	-	15	13	-	-	0.00147861	0.000649006
APID	BP	GO:0039694	viral RNA genome replication	-	30	29	-	-	0.00308905	0.00141601
APID	BP	GO:0009404	toxin metabolic process	-	17	16	-	-	0.000233567	0.000767007
APID	MF	GO:2000272	negative regulation of signaling receptor activity	-	30	27	-	-	0.00141783	0.00129801
APID	BP	GO:0071709	membrane assembly	-	68	63	-	-	0.0370654	0.00300903
APID	BP	GO:0008217	regulation of blood pressure	-	186	164	-	-	0.00544896	0.00778807
APID	BP	GO:0031643	positive regulation of myelination	-	19	17	-	-	0.00023156	0.000826007
APID	BP	GO:0043101	purine-containing compound salvage	-	15	15	-	-	0.0448229	0.000708006
APID	MF	GO:0051353	positive regulation of oxidoreductase activity	-	63	58	-	-	0.00344363	0.00277302
APID	CC	GO:0042770	signal transduction in response to DNA damage	-	186	183	-	-	0.00996618	0.00867308
APID	BP	GO:0002200	somatic diversification of immune receptors	-	78	78	-	-	0.0226151	0.00371703
APID	BP	GO:0035315	hair cell differentiation	-	52	49	-	-	0.00290384	0.00236002
APID	BP	GO:0048645	animal organ formation	-	62	61	-	-	0.00421154	0.00289103
APID	BP	GO:0030178	negative regulation of Wnt signaling pathway	-	171	157	-	-	0.00481972	0.00743407
APID	BP	GO:0010867	positive regulation of triglyceride biosynthetic process	-	15	14	-	-	0.000172648	0.000708006
APID	BP	GO:0033627	cell adhesion mediated by integrin	-	87	84	-	-	0.0158844	0.00401204
APID	BP	GO:0009083	branched-chain amino acid catabolic process	-	21	21	-	-	0.015672	0.00100301
APID	BP	GO:0015824	proline transport	-	13	11	-	-	0.0158784	0.000531005
APID	BP	GO:0035107	appendage morphogenesis	-	147	144	-	-	0.00559739	0.00684406
APID	BP	GO:1903707	negative regulation of hemopoiesis	-	116	104	-	-	0.0040972	0.00495604
APID	BP	GO:0036342	post-anal tail morphogenesis	-	19	19	-	-	0.000229092	0.000944008
APID	CC	GO:0048208	COPII vesicle coating	-	27	25	-	-	0.0468245	0.00118001
APID	BP	GO:0030149	sphingolipid catabolic process	-	32	29	-	-	0.000692423	0.00141601
APID	BP	GO:0050994	regulation of lipid catabolic process	-	61	56	-	-	0.0012186	0.00265502
APID	BP	GO:0035988	chondrocyte proliferation	-	24	21	-	-	0.0055071	0.00100301
APID	BP	GO:0071875	adrenergic receptor signaling pathway	-	30	29	-	-	0.00476182	0.00141601
APID	BP	GO:0009593	detection of chemical stimulus	-	511	115	-	-	0.00773938	0.00542805
APID	BP	GO:0060788	ectodermal placode formation	-	12	11	-	-	0.00118222	0.000531005
APID	BP	GO:0045727	positive regulation of translation	-	141	137	-	-	0.00619803	0.00649006
APID	BP	GO:0036315	cellular response to sterol	-	24	19	-	-	0.00310304	0.000944008
APID	CC	GO:0032388	positive regulation of intracellular transport	-	137	134	-	-	0.00252634	0.00637206
APID	BP	GO:0021979	hypothalamus cell differentiation	-	13	13	-	-	0.00523578	0.000649006
APID	BP	GO:0002027	regulation of heart rate	-	106	92	-	-	0.028412	0.00436604
APID	BP	GO:0050879	multicellular organismal movement	-	118	106	-	-	0.00262402	0.00501505
APID	BP	GO:0120305	regulation of pigmentation	-	15	13	-	-	0.00386582	0.000649006
APID	BP	GO:0002437	inflammatory response to antigenic stimulus	-	79	71	-	-	0.00208379	0.00336303
APID	BP	GO:0071870	cellular response to catecholamine stimulus	-	62	61	-	-	0.00487905	0.00289103
APID	BP	GO:0048515	spermatid differentiation	-	208	187	-	-	0.00342429	0.00885008
APID	BP	GO:0072132	mesenchyme morphogenesis	-	57	56	-	-	0.00340365	0.00265502
APID	MF	GO:0042887	amide transmembrane transporter activity	-	33	31	-	-	0.00173283	0.00147501
APID	BP	GO:0007130	synaptonemal complex assembly	-	23	22	-	-	0.0508898	0.00106201
APID	BP	GO:0045879	negative regulation of smoothened signaling pathway	-	36	33	-	-	0.00358754	0.00159301
APID	BP	GO:0045745	positive regulation of G protein-coupled receptor signaling pathway	-	34	30	-	-	0.00110722	0.00141601
APID	BP	GO:0072529	pyrimidine-containing compound catabolic process	-	38	34	-	-	0.0354259	0.00165201
APID	BP	GO:0060119	inner ear receptor cell development	-	44	41	-	-	0.00255639	0.00194702
APID	BP	GO:0045945	positive regulation of transcription by RNA polymerase III	-	18	18	-	-	0.00883004	0.000885008
APID	BP	GO:0086019	cell-cell signaling involved in cardiac conduction	-	37	33	-	-	0.061746	0.00159301
APID	BP	GO:1901983	regulation of protein acetylation	-	26	24	-	-	0.00109174	0.00118001
APID	BP	GO:0014854	response to inactivity	-	12	12	-	-	0.00267082	0.000590005
APID	BP	GO:0050730	regulation of peptidyl-tyrosine phosphorylation	-	251	240	-	-	0.0112784	0.0113281
APID	BP	GO:1900006	positive regulation of dendrite development	-	17	16	-	-	0.00358148	0.000767007
APID	BP	GO:1902459	positive regulation of stem cell population maintenance	-	49	47	-	-	0.0769515	0.00224202
APID	BP	GO:0010883	regulation of lipid storage	-	53	48	-	-	0.00208468	0.00230102
APID	BP	GO:0072170	metanephric tubule development	-	26	25	-	-	0.0140046	0.00118001
APID	BP	GO:0007635	chemosensory behavior	-	20	17	-	-	0.000813598	0.000826007
APID	BP	GO:1905954	positive regulation of lipid localization	-	110	101	-	-	0.00669302	0.00477904
APID	BP	GO:0001921	positive regulation of receptor recycling	-	12	12	-	-	0.00222214	0.000590005
APID	BP	GO:0002209	behavioral defense response	-	39	38	-	-	0.00140292	0.00182902
APID	BP	GO:0042744	hydrogen peroxide catabolic process	-	30	28	-	-	0.0694127	0.00135701
APID	BP	GO:0072523	purine-containing compound catabolic process	-	146	139	-	-	0.00850006	0.00660806
APID	BP	GO:1903846	positive regulation of cellular response to transforming growth factor beta stimulus	-	34	31	-	-	0.00759454	0.00147501
APID	BP	GO:0032878	regulation of establishment or maintenance of cell polarity	-	28	26	-	-	0.00213817	0.00123901
APID	BP	GO:0021535	cell migration in hindbrain	-	16	15	-	-	0.000230972	0.000708006
APID	BP	GO:0072526	pyridine-containing compound catabolic process	-	96	94	-	-	0.00795475	0.00448404
APID	BP	GO:0007218	neuropeptide signaling pathway	-	113	91	-	-	0.0762968	0.00430704
APID	BP	GO:1905907	negative regulation of amyloid fibril formation	-	13	12	-	-	0.00650523	0.000590005
APID	BP	GO:0007204	positive regulation of cytosolic calcium ion concentration	-	169	153	-	-	0.00545878	0.00725707
APID	BP	GO:0031345	negative regulation of cell projection organization	-	195	185	-	-	0.00679791	0.00873208
APID	BP	GO:0048278	vesicle docking	-	64	64	-	-	0.0225381	0.00306803
APID	BP	GO:0035050	embryonic heart tube development	-	86	84	-	-	0.00395748	0.00401204
APID	BP	GO:0030168	platelet activation	-	135	130	-	-	0.00664995	0.00613606
APID	BP	GO:0000097	sulfur amino acid biosynthetic process	-	17	16	-	-	0.034508	0.000767007
APID	CC	GO:0098810	neurotransmitter reuptake	-	35	33	-	-	0.0128656	0.00159301
APID	BP	GO:0008213	protein alkylation	-	58	52	-	-	0.00523101	0.00247802
APID	BP	GO:0086103	G protein-coupled receptor signaling pathway involved in heart process	-	14	13	-	-	0.0048468	0.000649006
APID	BP	GO:0031338	regulation of vesicle fusion	-	24	24	-	-	0.021742	0.00118001
APID	BP	GO:0051481	negative regulation of cytosolic calcium ion concentration	-	13	13	-	-	0.000170628	0.000649006
APID	BP	GO:0031529	ruffle organization	-	55	53	-	-	0.00721693	0.00253702
APID	BP	GO:0010842	retina layer formation	-	25	24	-	-	0.00163277	0.00118001
APID	BP	GO:0141060	disruption of anatomical structure in another organism	-	95	81	-	-	0.0185606	0.00383503
APID	BP	GO:1900747	negative regulation of vascular endothelial growth factor signaling pathway	-	16	11	-	-	0.000175304	0.000531005
APID	BP	GO:0140962	multicellular organismal-level chemical homeostasis	-	71	68	-	-	0.00614824	0.00324503
APID	MF	GO:0170055	lipid transmembrane transporter activity	-	56	53	-	-	0.00156353	0.00253702
APID	MF	GO:0015605	organophosphate ester transmembrane transporter activity	-	35	33	-	-	0.00256178	0.00159301
APID	BP	GO:0035304	regulation of protein dephosphorylation	-	87	82	-	-	0.00162881	0.00389404
APID	BP	GO:0060560	developmental growth involved in morphogenesis	-	235	224	-	-	0.00540167	0.0106201
APID	BP	GO:0099637	neurotransmitter receptor transport	-	26	24	-	-	0.00236191	0.00118001
APID	BP	GO:0010719	negative regulation of epithelial to mesenchymal transition	-	43	34	-	-	0.00107706	0.00165201
APID	BP	GO:0051775	response to redox state	-	13	13	-	-	0.0260159	0.000649006
APID	BP	GO:0051785	positive regulation of nuclear division	-	61	59	-	-	0.00361903	0.00283203
APID	BP	GO:0060456	positive regulation of digestive system process	-	16	16	-	-	0.00219449	0.000767007
APID	MF	GO:0045869	negative regulation of single stranded viral RNA replication via double stranded DNA intermediate	-	16	15	-	-	0.0044043	0.000708006
APID	BP	GO:0060749	mammary gland alveolus development	-	20	20	-	-	0.00174745	0.000944008
APID	BP	GO:0006002	fructose 6-phosphate metabolic process	-	12	12	-	-	0.0484766	0.000590005
APID	BP	GO:0044786	cell cycle DNA replication	-	45	43	-	-	0.00854338	0.00206502
APID	BP	GO:0010649	regulation of cell communication by electrical coupling	-	15	13	-	-	0.00136523	0.000649006
APID	BP	GO:0044539	long-chain fatty acid import into cell	-	17	17	-	-	0.00388697	0.000826007
APID	BP	GO:0051299	centrosome separation	-	15	14	-	-	0.00112471	0.000708006
APID	BP	GO:0048145	regulation of fibroblast proliferation	-	87	84	-	-	0.00320147	0.00401204
APID	BP	GO:0070098	chemokine-mediated signaling pathway	-	91	85	-	-	0.206076	0.00401204
APID	BP	GO:0071233	cellular response to L-leucine	-	11	11	-	-	0.00445674	0.000531005
APID	BP	GO:2001234	negative regulation of apoptotic signaling pathway	-	233	220	-	-	0.00508001	0.0103841
APID	BP	GO:0032098	regulation of appetite	-	20	20	-	-	0.00579654	0.000944008
APID	BP	GO:0021819	layer formation in cerebral cortex	-	14	14	-	-	0.0241845	0.000708006
APID	CC	GO:0008333	endosome to lysosome transport	-	73	71	-	-	0.0397336	0.00336303
APID	BP	GO:0045723	positive regulation of fatty acid biosynthetic process	-	24	21	-	-	0.0454416	0.00100301
APID	BP	GO:1903427	negative regulation of reactive oxygen species biosynthetic process	-	19	14	-	-	0.00216155	0.000708006
APID	BP	GO:0003016	respiratory system process	-	39	37	-	-	0.000741896	0.00177002
APID	BP	GO:0060143	positive regulation of syncytium formation by plasma membrane fusion	-	24	23	-	-	0.0185951	0.00112101
APID	BP	GO:0045732	positive regulation of protein catabolic process	-	202	199	-	-	0.00542565	0.00944008
APID	BP	GO:0170040	proteinogenic amino acid catabolic process	-	74	71	-	-	0.00962641	0.00336303
APID	BP	GO:0007588	excretion	-	40	37	-	-	0.0119788	0.00177002
APID	BP	GO:1904018	positive regulation of vasculature development	-	185	151	-	-	0.0130596	0.00713906
APID	BP	GO:0050953	sensory perception of light stimulus	-	223	194	-	-	0.0111292	0.00920408
APID	BP	GO:0009164	nucleoside catabolic process	-	25	22	-	-	0.0177935	0.00106201
APID	BP	GO:0002357	defense response to tumor cell	-	13	11	-	-	0.000172195	0.000531005
APID	BP	GO:0009303	rRNA transcription	-	37	37	-	-	0.00604192	0.00177002
APID	BP	GO:0035601	protein deacylation	-	56	55	-	-	0.00549823	0.00259602
APID	BP	GO:0061952	midbody abscission	-	18	17	-	-	0.213357	0.000826007
APID	BP	GO:0070344	regulation of fat cell proliferation	-	11	11	-	-	0.00277641	0.000531005
APID	BP	GO:0045722	positive regulation of gluconeogenesis	-	21	19	-	-	0.00416022	0.000944008
APID	BP	GO:0014741	negative regulation of muscle hypertrophy	-	38	30	-	-	0.00187895	0.00141601
APID	BP	GO:0071300	cellular response to retinoic acid	-	66	64	-	-	0.00634854	0.00306803
APID	BP	GO:0034638	phosphatidylcholine catabolic process	-	16	14	-	-	0.000174783	0.000708006
APID	BP	GO:0045830	positive regulation of isotype switching	-	28	28	-	-	0.0417264	0.00135701
APID	BP	GO:0031069	hair follicle morphogenesis	-	33	31	-	-	0.00420013	0.00147501
APID	BP	GO:0046697	decidualization	-	26	25	-	-	0.000874634	0.00118001
APID	BP	GO:0008212	mineralocorticoid metabolic process	-	14	12	-	-	0.00017475	0.000590005
APID	BP	GO:0051588	regulation of neurotransmitter transport	-	99	96	-	-	0.00310856	0.00454304
APID	BP	GO:0042219	cellular modified amino acid catabolic process	-	32	28	-	-	0.0474481	0.00135701
APID	BP	GO:0002087	regulation of respiratory gaseous exchange by nervous system process	-	12	11	-	-	0.00235103	0.000531005
APID	BP	GO:0051784	negative regulation of nuclear division	-	63	63	-	-	0.0100046	0.00300903
APID	BP	GO:0044703	multi-organism reproductive process	-	209	194	-	-	0.00644016	0.00920408
APID	BP	GO:0033135	regulation of peptidyl-serine phosphorylation	-	144	138	-	-	0.0085289	0.00654906
APID	BP	GO:0070169	positive regulation of biomineral tissue development	-	53	50	-	-	0.00992561	0.00236002
APID	BP	GO:0099022	vesicle tethering	-	32	31	-	-	0.20677	0.00147501
APID	BP	GO:0045880	positive regulation of smoothened signaling pathway	-	38	36	-	-	0.00210823	0.00171102
APID	BP	GO:1903867	extraembryonic membrane development	-	12	12	-	-	0.0106591	0.000590005
APID	BP	GO:0048857	neural nucleus development	-	65	59	-	-	0.00120068	0.00283203
APID	BP	GO:0048663	neuron fate commitment	-	74	67	-	-	0.00402659	0.00318603
APID	BP	GO:0050954	sensory perception of mechanical stimulus	-	180	159	-	-	0.00330023	0.00755207
APID	BP	GO:0106027	neuron projection organization	-	90	87	-	-	0.00487039	0.00413004
APID	BP	GO:0051283	negative regulation of sequestering of calcium ion	-	135	125	-	-	0.00649466	0.00590005
APID	BP	GO:0046627	negative regulation of insulin receptor signaling pathway	-	40	35	-	-	0.00324078	0.00165201
APID	BP	GO:0098696	regulation of neurotransmitter receptor localization to postsynaptic specialization membrane	-	11	11	-	-	0.00568536	0.000531005
APID	BP	GO:0045685	regulation of glial cell differentiation	-	77	70	-	-	0.00386229	0.00330403
APID	BP	GO:0051608	histamine transport	-	14	12	-	-	0.00577351	0.000590005
APID	BP	GO:0043414	macromolecule methylation	-	138	126	-	-	0.010767	0.00595905
APID	BP	GO:0048521	negative regulation of behavior	-	12	12	-	-	0.000175007	0.000590005
APID	BP	GO:0048268	clathrin coat assembly	-	16	16	-	-	0.0282842	0.000767007
APID	BP	GO:0050886	endocrine process	-	93	87	-	-	0.00721876	0.00413004
APID	MF	GO:0015562	efflux transmembrane transporter activity	-	15	13	-	-	0.000174734	0.000649006
APID	BP	GO:0050951	sensory perception of temperature stimulus	-	28	25	-	-	0.00174995	0.00118001
APID	BP	GO:0045807	positive regulation of endocytosis	-	155	147	-	-	0.00460225	0.00696206
APID	BP	GO:0010998	regulation of translational initiation by eIF2 alpha phosphorylation	-	11	11	-	-	0.00128344	0.000531005
APID	BP	GO:0002418	immune response to tumor cell	-	29	27	-	-	0.0363444	0.00129801
APID	CC	GO:2001244	positive regulation of intrinsic apoptotic signaling pathway	-	63	58	-	-	0.00381657	0.00277302
APID	BP	GO:0048308	organelle inheritance	-	14	14	-	-	0.00293365	0.000708006
APID	BP	GO:0060967	negative regulation of gene silencing by regulatory ncRNA	-	23	18	-	-	0.000466259	0.000885008
APID	BP	GO:0001829	trophectodermal cell differentiation	-	19	19	-	-	0.000835735	0.000944008
APID	MF	GO:0015932	nucleobase-containing compound transmembrane transporter activity	-	52	45	-	-	0.0033382	0.00212402
APID	BP	GO:0034394	protein localization to cell surface	-	69	67	-	-	0.00165201	0.00318603
APID	BP	GO:0042447	hormone catabolic process	-	12	11	-	-	0.000174416	0.000531005
APID	BP	GO:0009110	vitamin biosynthetic process	-	23	21	-	-	0.000288146	0.00100301
APID	BP	GO:0032785	negative regulation of DNA-templated transcription, elongation	-	23	22	-	-	0.00468428	0.00106201
APID	MF	GO:0140994	RNA polymerase II CTD heptapeptide repeat modifying activity	-	20	17	-	-	0.0275491	0.000826007
APID	BP	GO:0023019	signal transduction involved in regulation of gene expression	-	22	21	-	-	0.000806467	0.00100301
APID	BP	GO:1904035	regulation of epithelial cell apoptotic process	-	111	93	-	-	0.00299946	0.00442504
APID	MF	GO:0051100	negative regulation of binding	-	161	154	-	-	0.00419833	0.00731607
APID	BP	GO:0003151	outflow tract morphogenesis	-	81	78	-	-	0.00403432	0.00371703
APID	BP	GO:0043470	regulation of carbohydrate catabolic process	-	61	60	-	-	0.00275389	0.00283203
APID	BP	GO:0055093	response to hyperoxia	-	20	20	-	-	0.000931428	0.000944008
APID	BP	GO:0006521	regulation of cellular amino acid metabolic process	-	13	12	-	-	0.000174412	0.000590005
APID	BP	GO:0061036	positive regulation of cartilage development	-	33	32	-	-	0.0121805	0.00153401
APID	BP	GO:0046184	aldehyde biosynthetic process	-	16	14	-	-	0.00142849	0.000708006
APID	BP	GO:1901857	positive regulation of cellular respiration	-	13	13	-	-	0.00177582	0.000649006
APID	BP	GO:0120163	negative regulation of cold-induced thermogenesis	-	47	46	-	-	0.00238432	0.00218302
APID	BP	GO:0046621	negative regulation of organ growth	-	39	31	-	-	0.0164869	0.00147501
APID	BP	GO:0032968	positive regulation of transcription elongation by RNA polymerase II	-	49	49	-	-	0.188988	0.00236002
APID	BP	GO:0032368	regulation of lipid transport	-	149	125	-	-	0.00653481	0.00590005
APID	BP	GO:0055094	response to lipoprotein particle	-	34	29	-	-	0.0020173	0.00141601
APID	BP	GO:0051495	positive regulation of cytoskeleton organization	-	183	177	-	-	0.00629785	0.00837808
APID	BP	GO:0033002	muscle cell proliferation	-	249	199	-	-	0.00612285	0.00944008
APID	BP	GO:0043331	response to dsRNA	-	56	54	-	-	0.0844592	0.00259602
APID	BP	GO:0033327	Leydig cell differentiation	-	12	12	-	-	0.00889334	0.000590005
APID	BP	GO:0051904	pigment granule transport	-	23	22	-	-	0.0365631	0.00106201
APID	BP	GO:1901679	nucleotide transmembrane transport	-	32	31	-	-	0.00299662	0.00147501
APID	BP	GO:1901099	negative regulation of signal transduction in absence of ligand	-	35	33	-	-	0.0013619	0.00159301
APID	BP	GO:0033363	secretory granule organization	-	63	58	-	-	0.0198985	0.00277302
APID	BP	GO:0060479	lung cell differentiation	-	28	28	-	-	0.00315525	0.00135701
APID	BP	GO:0120009	intermembrane lipid transfer	-	52	50	-	-	0.0519288	0.00236002
APID	BP	GO:1904874	positive regulation of telomerase RNA localization to Cajal body	-	15	15	-	-	0.0105626	0.000708006
APID	BP	GO:0045429	positive regulation of nitric oxide biosynthetic process	-	42	37	-	-	0.00195249	0.00177002
APID	BP	GO:0033622	integrin activation	-	26	26	-	-	0.00649817	0.00123901
APID	BP	GO:0098751	bone cell development	-	18	16	-	-	0.000782452	0.000767007
APID	BP	GO:2000773	negative regulation of cellular senescence	-	25	21	-	-	0.00119738	0.00100301
APID	BP	GO:0060688	regulation of morphogenesis of a branching structure	-	51	51	-	-	0.00298519	0.00241902
APID	BP	GO:0050820	positive regulation of coagulation	-	30	30	-	-	0.0151586	0.00141601
APID	BP	GO:0002076	osteoblast development	-	17	17	-	-	0.0126413	0.000826007
APID	BP	GO:0072164	mesonephric tubule development	-	98	94	-	-	0.00686922	0.00448404
APID	BP	GO:0010566	regulation of ketone biosynthetic process	-	17	16	-	-	0.000231909	0.000767007
APID	CC	GO:0051897	positive regulation of phosphatidylinositol 3-kinase/protein kinase B signal transduction	-	118	103	-	-	0.00476924	0.00489704
APID	BP	GO:1903524	positive regulation of blood circulation	-	39	32	-	-	0.00126455	0.00153401
APID	BP	GO:0030901	midbrain development	-	87	80	-	-	0.0024677	0.00377603
APID	BP	GO:0048485	sympathetic nervous system development	-	22	21	-	-	0.0280009	0.00100301
APID	BP	GO:0048532	anatomical structure arrangement	-	16	16	-	-	0.000859451	0.000767007
APID	BP	GO:0030949	positive regulation of vascular endothelial growth factor receptor signaling pathway	-	17	13	-	-	0.00143548	0.000649006
APID	CC	GO:1901224	positive regulation of non-canonical NF-kappaB signal transduction	-	69	66	-	-	0.00209253	0.00312703
APID	MF	GO:1901474	azole transmembrane transporter activity	-	13	11	-	-	0.000174916	0.000531005
APID	BP	GO:0002687	positive regulation of leukocyte migration	-	147	142	-	-	0.00536707	0.00672606
APID	BP	GO:0019755	one-carbon compound transport	-	28	24	-	-	0.0198407	0.00118001
APID	BP	GO:1901862	negative regulation of muscle tissue development	-	13	13	-	-	0.000171719	0.000649006
APID	BP	GO:0060856	establishment of blood-brain barrier	-	16	16	-	-	0.0206501	0.000767007
APID	BP	GO:0110154	RNA decapping	-	19	19	-	-	0.0333515	0.000944008
APID	BP	GO:0034605	cellular response to heat	-	66	65	-	-	0.0029851	0.00306803
APID	BP	GO:0005996	monosaccharide metabolic process	-	250	236	-	-	0.0115114	0.0111511
APID	BP	GO:0033555	multicellular organismal response to stress	-	90	83	-	-	0.00569152	0.00395304
APID	BP	GO:0002262	myeloid cell homeostasis	-	172	165	-	-	0.0050581	0.00778807
APID	BP	GO:0000966	RNA 5'-end processing	-	39	38	-	-	0.149119	0.00182902
APID	BP	GO:0050688	regulation of defense response to virus	-	65	62	-	-	0.0142777	0.00295003
APID	BP	GO:1902992	negative regulation of amyloid precursor protein catabolic process	-	33	20	-	-	0.00282154	0.000944008
APID	BP	GO:0097191	extrinsic apoptotic signaling pathway	-	229	222	-	-	0.00913825	0.0105021
APID	BP	GO:0010464	regulation of mesenchymal cell proliferation	-	31	31	-	-	0.00065524	0.00147501
APID	BP	GO:0061029	eyelid development in camera-type eye	-	14	14	-	-	0.000764148	0.000708006
APID	BP	GO:0071402	cellular response to lipoprotein particle stimulus	-	37	32	-	-	0.00230581	0.00153401
APID	BP	GO:0034122	negative regulation of toll-like receptor signaling pathway	-	21	17	-	-	0.000978493	0.000826007
APID	BP	GO:0003272	endocardial cushion formation	-	28	28	-	-	0.0155925	0.00135701
APID	BP	GO:0022618	protein-RNA complex assembly	-	227	190	-	-	0.0430279	0.00896808
APID	BP	GO:0051147	regulation of muscle cell differentiation	-	162	133	-	-	0.00413873	0.00631306
APID	BP	GO:0090102	cochlea development	-	50	47	-	-	0.000756963	0.00224202
APID	BP	GO:0060561	apoptotic process involved in morphogenesis	-	26	26	-	-	0.00140681	0.00123901
APID	BP	GO:0045933	positive regulation of muscle contraction	-	49	45	-	-	0.0019286	0.00212402
APID	BP	GO:0015803	branched-chain amino acid transport	-	14	13	-	-	0.0065804	0.000649006
APID	BP	GO:0002679	respiratory burst involved in defense response	-	16	15	-	-	0.00218286	0.000708006
APID	BP	GO:0045943	positive regulation of transcription by RNA polymerase I	-	35	35	-	-	0.00498412	0.00165201
APID	BP	GO:0045104	intermediate filament cytoskeleton organization	-	93	90	-	-	0.088751	0.00424804
APID	BP	GO:0097264	self proteolysis	-	12	12	-	-	0.000174119	0.000590005
APID	BP	GO:0043555	regulation of translation in response to stress	-	22	22	-	-	0.00273687	0.00106201
APID	BP	GO:0032922	circadian regulation of gene expression	-	71	69	-	-	0.00818726	0.00330403
APID	BP	GO:0007187	G protein-coupled receptor signaling pathway, coupled to cyclic nucleotide second messenger	-	56	47	-	-	0.0136775	0.00224202
APID	BP	GO:0050906	detection of stimulus involved in sensory perception	-	547	143	-	-	0.00327242	0.00678506
APID	BP	GO:0098664	G protein-coupled serotonin receptor signaling pathway	-	23	19	-	-	0.00585678	0.000944008
APID	BP	GO:0045744	negative regulation of G protein-coupled receptor signaling pathway	-	59	53	-	-	0.0042172	0.00253702
APID	BP	GO:0060439	trachea morphogenesis	-	11	11	-	-	0.00436458	0.000531005
APID	BP	GO:0038179	neurotrophin signaling pathway	-	38	38	-	-	0.00759157	0.00182902
APID	BP	GO:0021670	lateral ventricle development	-	12	12	-	-	0.000171781	0.000590005
APID	BP	GO:0140253	cell-cell fusion	-	62	54	-	-	0.0064608	0.00259602
APID	BP	GO:0040015	negative regulation of multicellular organism growth	-	12	12	-	-	0.000173136	0.000590005
APID	BP	GO:0071599	otic vesicle development	-	15	15	-	-	0.00583868	0.000708006
APID	BP	GO:0071526	semaphorin-plexin signaling pathway	-	44	42	-	-	0.11614	0.00200602
APID	BP	GO:0061635	regulation of protein complex stability	-	14	14	-	-	0.000612662	0.000708006
APID	BP	GO:0170038	proteinogenic amino acid biosynthetic process	-	62	60	-	-	0.0047707	0.00283203
APID	BP	GO:0001941	postsynaptic membrane organization	-	37	36	-	-	0.00444994	0.00171102
APID	BP	GO:0051293	establishment of spindle localization	-	57	54	-	-	0.00279875	0.00259602
APID	BP	GO:0048853	forebrain morphogenesis	-	13	12	-	-	0.000170865	0.000590005
APID	BP	GO:0043114	regulation of vascular permeability	-	49	43	-	-	0.00343804	0.00206502
APID	BP	GO:0018126	protein hydroxylation	-	26	26	-	-	0.00478432	0.00123901
APID	CC	GO:0051057	positive regulation of small GTPase mediated signal transduction	-	68	61	-	-	0.00239272	0.00289103
APID	BP	GO:0008360	regulation of cell shape	-	139	133	-	-	0.00969804	0.00631306
APID	BP	GO:0021783	preganglionic parasympathetic fiber development	-	16	16	-	-	0.00255959	0.000767007
APID	BP	GO:0051222	positive regulation of protein transport	-	249	237	-	-	0.0058384	0.0112101
APID	CC	GO:0140632	canonical inflammasome complex assembly	-	40	39	-	-	0.0116684	0.00188802
APID	MF	GO:0034260	negative regulation of GTPase activity	-	36	33	-	-	0.000831783	0.00159301
APID	BP	GO:0045932	negative regulation of muscle contraction	-	24	22	-	-	0.00562357	0.00106201
APID	BP	GO:0045739	positive regulation of DNA repair	-	128	126	-	-	0.0738326	0.00595905
APID	BP	GO:0001845	phagolysosome assembly	-	19	17	-	-	0.00951038	0.000826007
APID	BP	GO:0045185	maintenance of protein location	-	95	88	-	-	0.00310056	0.00418904
APID	BP	GO:0043568	positive regulation of insulin-like growth factor receptor signaling pathway	-	13	11	-	-	0.0142812	0.000531005
APID	BP	GO:0003158	endothelium development	-	140	126	-	-	0.00639441	0.00595905
APID	CC	GO:0072595	maintenance of protein localization in organelle	-	42	41	-	-	0.00199498	0.00194702
APID	BP	GO:0051224	negative regulation of protein transport	-	122	105	-	-	0.00676975	0.00495604
APID	BP	GO:0030856	regulation of epithelial cell differentiation	-	166	142	-	-	0.00379347	0.00672606
APID	CC	GO:1900103	positive regulation of endoplasmic reticulum unfolded protein response	-	13	13	-	-	0.00291662	0.000649006
APID	BP	GO:0040018	positive regulation of multicellular organism growth	-	31	28	-	-	0.00473297	0.00135701
APID	BP	GO:0002501	peptide antigen assembly with MHC protein complex	-	20	20	-	-	0.0479467	0.000944008
APID	BP	GO:0021885	forebrain cell migration	-	63	60	-	-	0.004581	0.00283203
APID	BP	GO:0007405	neuroblast proliferation	-	81	76	-	-	0.00401991	0.00359903
APID	BP	GO:0009581	detection of external stimulus	-	137	113	-	-	0.0126748	0.00536905
APID	BP	GO:1990542	mitochondrial transmembrane transport	-	93	88	-	-	0.0178044	0.00418904
APID	BP	GO:1901185	negative regulation of ERBB signaling pathway	-	33	31	-	-	0.00330964	0.00147501
APID	BP	GO:0033504	floor plate development	-	11	11	-	-	0.000949439	0.000531005
APID	BP	GO:0060900	embryonic camera-type eye formation	-	11	11	-	-	0.000174942	0.000531005
APID	BP	GO:0097186	amelogenesis	-	26	22	-	-	0.0259723	0.00106201
APID	BP	GO:0031128	developmental induction	-	26	26	-	-	0.00253848	0.00123901
APID	BP	GO:0035672	oligopeptide transmembrane transport	-	15	15	-	-	0.00216543	0.000708006
APID	BP	GO:0031100	animal organ regeneration	-	66	65	-	-	0.00114304	0.00306803
APID	BP	GO:0021533	cell differentiation in hindbrain	-	23	19	-	-	0.0102387	0.000944008
APID	BP	GO:0045684	positive regulation of epidermis development	-	33	31	-	-	0.00093492	0.00147501
APID	CC	GO:0010739	positive regulation of protein kinase A signaling	-	12	12	-	-	0.00206707	0.000590005
APID	BP	GO:1900047	negative regulation of hemostasis	-	51	51	-	-	0.0176539	0.00241902
APID	BP	GO:0021517	ventral spinal cord development	-	47	43	-	-	0.011063	0.00206502
APID	BP	GO:2000573	positive regulation of DNA biosynthetic process	-	74	74	-	-	0.00545253	0.00354003
APID	BP	GO:0032328	alanine transport	-	19	17	-	-	0.0150328	0.000826007
APID	MF	GO:0034497	protein localization to phagophore assembly site	-	16	16	-	-	0.00368374	0.000767007
APID	BP	GO:0097722	sperm motility	-	133	117	-	-	0.00277688	0.00554605
APID	BP	GO:0051231	spindle elongation	-	14	14	-	-	0.01723	0.000708006
APID	BP	GO:0042490	mechanoreceptor differentiation	-	67	63	-	-	0.00384868	0.00300903
APID	CC	GO:1901798	positive regulation of signal transduction by p53 class mediator	-	30	28	-	-	0.00140861	0.00135701
APID	BP	GO:0035148	tube formation	-	155	149	-	-	0.00423894	0.00708006
APID	BP	GO:0048520	positive regulation of behavior	-	27	24	-	-	0.000635791	0.00118001
APID	BP	GO:0098543	detection of other organism	-	19	17	-	-	0.0111215	0.000826007
APID	MF	GO:0008608	attachment of spindle microtubules to kinetochore	-	43	43	-	-	0.00850089	0.00206502
APID	BP	GO:0010927	cellular component assembly involved in morphogenesis	-	126	118	-	-	0.00541465	0.00560505
APID	BP	GO:0031123	RNA 3'-end processing	-	79	77	-	-	0.0295362	0.00365803
APID	BP	GO:0010985	negative regulation of lipoprotein particle clearance	-	21	11	-	-	0.0151838	0.000531005
APID	MF	GO:0032414	positive regulation of ion transmembrane transporter activity	-	113	104	-	-	0.00408226	0.00495604
APID	CC	GO:1901978	positive regulation of cell cycle checkpoint	-	18	18	-	-	0.0116862	0.000885008
APID	CC	GO:0007097	nuclear migration	-	24	23	-	-	0.00290966	0.00112101
APID	BP	GO:0006885	regulation of pH	-	104	94	-	-	0.0132357	0.00448404
APID	BP	GO:0002467	germinal center formation	-	14	14	-	-	0.00181387	0.000708006
APID	BP	GO:1990840	response to lectin	-	22	19	-	-	0.0073798	0.000944008
APID	BP	GO:0071800	podosome assembly	-	19	19	-	-	0.000850369	0.000944008
APID	BP	GO:0031018	endocrine pancreas development	-	47	43	-	-	0.00537764	0.00206502
APID	BP	GO:0001708	cell fate specification	-	108	102	-	-	0.00673485	0.00483804
APID	BP	GO:0010633	negative regulation of epithelial cell migration	-	116	67	-	-	0.00334729	0.00318603
APID	BP	GO:0030279	negative regulation of ossification	-	39	36	-	-	0.00140691	0.00171102
APID	BP	GO:0042983	amyloid precursor protein biosynthetic process	-	27	14	-	-	0.00759288	0.000708006
APID	BP	GO:0097468	programmed cell death in response to reactive oxygen species	-	16	12	-	-	0.00226971	0.000590005
APID	BP	GO:0042440	pigment metabolic process	-	80	72	-	-	0.0257141	0.00342203
APID	BP	GO:1901606	alpha-amino acid catabolic process	-	101	98	-	-	0.0158213	0.00466104
APID	BP	GO:1901890	positive regulation of cell junction assembly	-	106	95	-	-	0.00380555	0.00448404
APID	BP	GO:0070988	demethylation	-	27	25	-	-	0.0247813	0.00118001
APID	BP	GO:1901655	cellular response to ketone	-	107	104	-	-	0.0035095	0.00495604
APID	BP	GO:0046185	aldehyde catabolic process	-	14	14	-	-	0.000173477	0.000708006
APID	BP	GO:0051255	spindle midzone assembly	-	14	14	-	-	0.0124485	0.000708006
APID	BP	GO:0006269	DNA replication, synthesis of primer	-	17	17	-	-	0.0296646	0.000826007
APID	BP	GO:0006968	cellular defense response	-	52	48	-	-	0.00154979	0.00230102
APID	BP	GO:0055006	cardiac cell development	-	93	83	-	-	0.00275976	0.00395304
APID	BP	GO:0031365	N-terminal protein amino acid modification	-	30	28	-	-	0.0108754	0.00135701
APID	BP	GO:0035881	amacrine cell differentiation	-	12	12	-	-	0.000175451	0.000590005
APID	BP	GO:0070168	negative regulation of biomineral tissue development	-	30	27	-	-	0.00157071	0.00129801
APID	CC	GO:1900272	negative regulation of long-term synaptic potentiation	-	13	12	-	-	0.000348979	0.000590005
APID	BP	GO:0060004	reflex	-	63	58	-	-	0.00249153	0.00277302
APID	BP	GO:0044706	multi-multicellular organism process	-	217	203	-	-	0.00468492	0.00961709
APID	BP	GO:0043589	skin morphogenesis	-	12	12	-	-	0.00158214	0.000590005
APID	BP	GO:1901875	positive regulation of post-translational protein modification	-	140	139	-	-	0.0050848	0.00660806
APID	BP	GO:0006026	aminoglycan catabolic process	-	34	32	-	-	0.000900298	0.00153401
APID	BP	GO:0031294	lymphocyte costimulation	-	47	45	-	-	0.00867046	0.00212402
APID	BP	GO:0050768	negative regulation of neurogenesis	-	150	141	-	-	0.0063596	0.00666706
APID	BP	GO:1901874	negative regulation of post-translational protein modification	-	98	93	-	-	0.0025465	0.00442504
APID	BP	GO:0090068	positive regulation of cell cycle process	-	262	239	-	-	0.00754227	0.0113281
APID	BP	GO:0043605	amide catabolic process	-	16	16	-	-	0.00143618	0.000767007
APID	MF	GO:0007205	protein kinase C-activating G protein-coupled receptor signaling pathway	-	27	27	-	-	0.000341865	0.00129801
APID	MF	GO:0022884	macromolecule transmembrane transporter activity	-	34	34	-	-	0.0258658	0.00165201
APID	BP	GO:1902115	regulation of organelle assembly	-	210	205	-	-	0.00695083	0.00967609
APID	BP	GO:0014910	regulation of smooth muscle cell migration	-	90	64	-	-	0.00293098	0.00306803
APID	BP	GO:0047484	regulation of response to osmotic stress	-	16	15	-	-	0.000231569	0.000708006
APID	BP	GO:0031333	negative regulation of protein-containing complex assembly	-	148	138	-	-	0.00560693	0.00654906
APID	BP	GO:0043171	peptide catabolic process	-	19	17	-	-	0.000232683	0.000826007
APID	BP	GO:0046622	positive regulation of organ growth	-	52	42	-	-	0.000787489	0.00200602
APID	BP	GO:0051952	regulation of amine transport	-	98	98	-	-	0.0266303	0.00466104
APID	BP	GO:0006730	one-carbon metabolic process	-	24	23	-	-	0.0216376	0.00112101
APID	CC	GO:0070304	positive regulation of stress-activated protein kinase signaling cascade	-	20	19	-	-	0.00828715	0.000944008
APID	BP	GO:0040019	positive regulation of embryonic development	-	23	21	-	-	0.00127849	0.00100301
APID	BP	GO:0097154	GABAergic neuron differentiation	-	20	19	-	-	0.000230322	0.000944008
APID	CC	GO:0099149	regulation of postsynaptic neurotransmitter receptor internalization	-	16	15	-	-	0.000228792	0.000708006
APID	CC	GO:0032365	intracellular lipid transport	-	51	49	-	-	0.0178471	0.00236002
APID	BP	GO:0045048	protein insertion into ER membrane	-	30	30	-	-	0.0538313	0.00141601
APID	BP	GO:0001960	negative regulation of cytokine-mediated signaling pathway	-	87	67	-	-	0.00344197	0.00318603
APID	BP	GO:0031330	negative regulation of cellular catabolic process	-	116	112	-	-	0.00351184	0.00531005
APID	BP	GO:0018149	peptide cross-linking	-	28	27	-	-	0.0140239	0.00129801
APID	BP	GO:1904893	negative regulation of receptor signaling pathway via STAT	-	33	25	-	-	0.0012022	0.00118001
APID	MF	GO:0140537	transcription regulator activator activity	-	13	13	-	-	0.000727257	0.000649006
APID	BP	GO:0021859	pyramidal neuron differentiation	-	14	13	-	-	0.00017172	0.000649006
APID	BP	GO:0061000	negative regulation of dendritic spine development	-	13	12	-	-	0.000170151	0.000590005
APID	BP	GO:0071398	cellular response to fatty acid	-	35	34	-	-	0.0253687	0.00165201
APID	BP	GO:0097581	lamellipodium organization	-	91	89	-	-	0.00608611	0.00424804
APID	BP	GO:0031163	metallo-sulfur cluster assembly	-	30	29	-	-	0.019164	0.00141601
APID	BP	GO:1903975	regulation of glial cell migration	-	20	18	-	-	0.0186346	0.000885008
APID	BP	GO:0090141	positive regulation of mitochondrial fission	-	21	21	-	-	0.00342593	0.00100301
APID	BP	GO:0015669	gas transport	-	23	22	-	-	0.0360958	0.00106201
APID	BP	GO:0016485	protein processing	-	248	236	-	-	0.00870676	0.0111511
APID	BP	GO:0009649	entrainment of circadian clock	-	30	28	-	-	0.00390502	0.00135701
APID	CC	GO:0099565	chemical synaptic transmission, postsynaptic	-	168	153	-	-	0.014189	0.00725707
APID	BP	GO:1903523	negative regulation of blood circulation	-	27	24	-	-	0.00122163	0.00118001
APID	MF	GO:0015171	amino acid transmembrane transporter activity	-	141	127	-	-	0.014187	0.00601805
APID	BP	GO:0000101	sulfur amino acid transport	-	12	11	-	-	0.0529311	0.000531005
APID	BP	GO:0099054	presynapse assembly	-	49	43	-	-	0.00859241	0.00206502
APID	BP	GO:0003353	positive regulation of cilium movement	-	12	11	-	-	0.00017553	0.000531005
APID	BP	GO:0050857	positive regulation of antigen receptor-mediated signaling pathway	-	27	24	-	-	0.00964298	0.00118001
APID	BP	GO:0006517	protein deglycosylation	-	26	25	-	-	0.00094887	0.00118001
APID	BP	GO:0031348	negative regulation of defense response	-	282	234	-	-	0.00554564	0.0110921
APID	BP	GO:2001057	reactive nitrogen species metabolic process	-	84	75	-	-	0.00420431	0.00354003
APID	BP	GO:0007606	sensory perception of chemical stimulus	-	535	131	-	-	0.00877869	0.00619506
APID	BP	GO:0061180	mammary gland epithelium development	-	68	67	-	-	0.00453693	0.00318603
APID	BP	GO:0071496	cellular response to external stimulus	-	74	72	-	-	0.00414059	0.00342203
APID	BP	GO:0045019	negative regulation of nitric oxide biosynthetic process	-	17	13	-	-	0.023243	0.000649006
APID	BP	GO:0042753	positive regulation of circadian rhythm	-	18	15	-	-	0.00328207	0.000708006
APID	BP	GO:1905208	negative regulation of cardiocyte differentiation	-	14	11	-	-	0.000169645	0.000531005
APID	BP	GO:0072710	response to hydroxyurea	-	12	12	-	-	0.0540255	0.000590005
APID	BP	GO:0032094	response to food	-	37	36	-	-	0.000969346	0.00171102
APID	BP	GO:0001964	startle response	-	27	27	-	-	0.00274938	0.00129801
APID	BP	GO:0007340	acrosome reaction	-	38	33	-	-	0.0312946	0.00159301
APID	BP	GO:0046434	organophosphate catabolic process	-	232	218	-	-	0.00677719	0.0103251
APID	BP	GO:0060037	pharyngeal system development	-	29	29	-	-	0.0426395	0.00141601
APID	BP	GO:0009566	fertilization	-	205	172	-	-	0.013402	0.00814207
APID	BP	GO:0010257	NADH dehydrogenase complex assembly	-	60	58	-	-	0.358109	0.00277302
APID	BP	GO:0120255	olefinic compound biosynthetic process	-	24	21	-	-	0.000289923	0.00100301
APID	BP	GO:0090158	endoplasmic reticulum membrane organization	-	13	13	-	-	0.00247071	0.000649006
APID	BP	GO:0045907	positive regulation of vasoconstriction	-	30	27	-	-	0.00664371	0.00129801
APID	BP	GO:0010560	positive regulation of glycoprotein biosynthetic process	-	23	21	-	-	0.0106092	0.00100301
APID	BP	GO:0033044	regulation of chromosome organization	-	249	247	-	-	0.0311311	0.0116821
APID	BP	GO:0009309	amine biosynthetic process	-	38	34	-	-	0.0211154	0.00165201
APID	BP	GO:2001014	regulation of skeletal muscle cell differentiation	-	20	19	-	-	0.00174453	0.000944008
APID	BP	GO:0061900	glial cell activation	-	56	51	-	-	0.0222951	0.00241902
APID	BP	GO:0002702	positive regulation of production of molecular mediator of immune response	-	134	133	-	-	0.0138724	0.00631306
APID	BP	GO:0070493	thrombin-activated receptor signaling pathway	-	13	11	-	-	0.00529793	0.000531005
APID	BP	GO:0045725	positive regulation of glycogen biosynthetic process	-	15	15	-	-	0.00514457	0.000708006
APID	CC	GO:0140467	integrated stress response signaling	-	41	41	-	-	0.014836	0.00194702
APID	BP	GO:0035902	response to immobilization stress	-	20	18	-	-	0.00022832	0.000885008
APID	BP	GO:0035821	modulation of process of another organism	-	14	14	-	-	0.00258098	0.000708006
APID	BP	GO:0072537	fibroblast activation	-	13	13	-	-	0.0222588	0.000649006
APID	BP	GO:0090235	regulation of metaphase plate congression	-	13	13	-	-	0.00614301	0.000649006
APID	BP	GO:0043647	inositol phosphate metabolic process	-	44	40	-	-	0.00340399	0.00188802
APID	BP	GO:0016180	snRNA processing	-	28	27	-	-	0.148547	0.00129801
APID	BP	GO:0051303	establishment of chromosome localization	-	104	102	-	-	0.0126022	0.00483804
APID	BP	GO:0051382	kinetochore assembly	-	16	16	-	-	0.0116267	0.000767007
APID	BP	GO:0007164	establishment of tissue polarity	-	38	37	-	-	0.0029248	0.00177002
APID	BP	GO:0097164	ammonium ion metabolic process	-	23	22	-	-	0.000291621	0.00106201
APID	BP	GO:0021515	cell differentiation in spinal cord	-	51	47	-	-	0.00583101	0.00224202
APID	BP	GO:0090190	positive regulation of branching involved in ureteric bud morphogenesis	-	18	18	-	-	0.00599849	0.000885008
APID	BP	GO:0002089	lens morphogenesis in camera-type eye	-	21	20	-	-	0.0017922	0.000944008
APID	BP	GO:1903055	positive regulation of extracellular matrix organization	-	28	28	-	-	0.00062367	0.00135701
APID	BP	GO:0051770	positive regulation of nitric-oxide synthase biosynthetic process	-	18	18	-	-	0.00198548	0.000885008
APID	BP	GO:0051156	glucose 6-phosphate metabolic process	-	38	36	-	-	0.0293409	0.00171102
APID	BP	GO:0061318	renal filtration cell differentiation	-	22	22	-	-	0.0446584	0.00106201
APID	BP	GO:0007566	embryo implantation	-	57	51	-	-	0.000845644	0.00241902
APID	CC	GO:0048015	phosphatidylinositol-mediated signaling	-	34	33	-	-	0.00175765	0.00159301
APID	BP	GO:0031268	pseudopodium organization	-	17	15	-	-	0.0389012	0.000708006
APID	BP	GO:0060306	regulation of membrane repolarization	-	38	30	-	-	0.00801416	0.00141601
APID	BP	GO:0051017	actin filament bundle assembly	-	161	153	-	-	0.00545634	0.00725707
APID	BP	GO:1905953	negative regulation of lipid localization	-	63	42	-	-	0.00185985	0.00200602
APID	BP	GO:0045717	negative regulation of fatty acid biosynthetic process	-	24	17	-	-	0.00101157	0.000826007
APID	BP	GO:0021542	dentate gyrus development	-	19	18	-	-	0.000386361	0.000885008
APID	BP	GO:0036302	atrioventricular canal development	-	13	13	-	-	0.000171293	0.000649006
APID	BP	GO:2000279	negative regulation of DNA biosynthetic process	-	37	36	-	-	0.00431946	0.00171102
APID	BP	GO:0021756	striatum development	-	21	21	-	-	0.00345163	0.00100301
APID	BP	GO:1901343	negative regulation of vasculature development	-	154	100	-	-	0.00418129	0.00472004
APID	BP	GO:0098876	vesicle-mediated transport to the plasma membrane	-	149	149	-	-	0.0133642	0.00708006
APID	BP	GO:0072530	purine-containing compound transmembrane transport	-	31	27	-	-	0.00170641	0.00129801
APID	BP	GO:1902414	protein localization to cell junction	-	107	104	-	-	0.00405266	0.00495604
APID	BP	GO:0071305	cellular response to vitamin D	-	23	21	-	-	0.00177014	0.00100301
APID	BP	GO:0051304	chromosome separation	-	80	80	-	-	0.0114281	0.00377603
APID	BP	GO:0045780	positive regulation of bone resorption	-	18	17	-	-	0.00289505	0.000826007
APID	BP	GO:0048709	oligodendrocyte differentiation	-	101	94	-	-	0.00222357	0.00448404
APID	BP	GO:0045017	glycerolipid biosynthetic process	-	254	244	-	-	0.011466	0.0115641
APID	BP	GO:1904507	positive regulation of telomere maintenance in response to DNA damage	-	15	15	-	-	0.479228	0.000708006
APID	MF	GO:0016505	peptidase activator activity involved in apoptotic process	-	24	23	-	-	0.00760156	0.00112101
APID	BP	GO:0001776	leukocyte homeostasis	-	108	99	-	-	0.00349329	0.00472004
APID	BP	GO:0050769	positive regulation of neurogenesis	-	240	225	-	-	0.00541838	0.0106201
APID	CC	GO:0090110	COPII-coated vesicle cargo loading	-	15	15	-	-	0.0767117	0.000708006
APID	BP	GO:0030193	regulation of blood coagulation	-	70	70	-	-	0.0135215	0.00330403
APID	BP	GO:0050866	negative regulation of cell activation	-	216	200	-	-	0.00696751	0.00944008
APID	BP	GO:0045746	negative regulation of Notch signaling pathway	-	37	34	-	-	0.0015773	0.00165201
APID	BP	GO:0033500	carbohydrate homeostasis	-	251	223	-	-	0.00574051	0.0105611
APID	CC	GO:2000463	positive regulation of excitatory postsynaptic potential	-	31	29	-	-	0.017192	0.00141601
APID	BP	GO:0044088	regulation of vacuole organization	-	56	56	-	-	0.0057048	0.00265502
APID	CC	GO:0051457	maintenance of protein location in nucleus	-	23	23	-	-	0.00429406	0.00112101
APID	CC	GO:0099522	cytosolic region	-	20	20	-	-	0.000642616	0.000944008
APID	CC	GO:0000791	euchromatin	-	60	55	-	-	0.00419034	0.00259602
APID	CC	GO:0030666	endocytic vesicle membrane	-	196	190	-	-	0.0136832	0.00896808
APID	CC	GO:0071027	nuclear RNA surveillance	-	14	14	-	-	0.0720856	0.000708006
APID	CC	GO:1990752	microtubule end	-	34	34	-	-	0.0127493	0.00165201
APID	CC	GO:0043204	perikaryon	-	156	150	-	-	0.00346843	0.00708006
APID	CC	GO:0061702	canonical inflammasome complex	-	17	15	-	-	0.0689819	0.000708006
APID	CC	GO:0098643	banded collagen fibril	-	12	11	-	-	0.00591521	0.000531005
APID	CC	GO:0097542	ciliary tip	-	48	48	-	-	0.144072	0.00230102
APID	CC	GO:1905368	peptidase complex	-	124	120	-	-	0.145037	0.00566405
APID	CC	GO:0000792	heterochromatin	-	98	97	-	-	0.0108988	0.00460204
APID	CC	GO:0097546	ciliary base	-	47	43	-	-	0.0104441	0.00206502
APID	CC	GO:0071819	DUBm complex	-	25	23	-	-	0.293846	0.00112101
APID	CC	GO:0031201	SNARE complex	-	48	48	-	-	0.316469	0.00230102
APID	CC	GO:0005677	chromatin silencing complex	-	13	13	-	-	0.00397865	0.000649006
APID	CC	GO:0033260	nuclear DNA replication	-	40	38	-	-	0.00979321	0.00182902
APID	CC	GO:0044391	ribosomal subunit	-	203	200	-	-	0.421581	0.00944008
APID	CC	GO:1990062	RPAP3/R2TP/prefoldin-like complex	-	12	11	-	-	0.0843459	0.000531005
APID	CC	GO:0071013	catalytic step 2 spliceosome	-	88	87	-	-	0.0571674	0.00413004
APID	CC	GO:0031907	microbody lumen	-	51	49	-	-	0.0206347	0.00236002
APID	CC	GO:1990072	TRAPPIII protein complex	-	12	11	-	-	0.277263	0.000531005
APID	CC	GO:0098862	cluster of actin-based cell projections	-	162	143	-	-	0.016536	0.00678506
APID	CC	GO:0016363	nuclear matrix	-	127	126	-	-	0.00514508	0.00595905
APID	CC	GO:0031261	DNA replication preinitiation complex	-	46	46	-	-	0.106948	0.00218302
APID	CC	GO:0032432	actin filament bundle	-	249	231	-	-	0.0152954	0.0109151
APID	CC	GO:0008088	axo-dendritic transport	-	78	76	-	-	0.0100699	0.00359903
APID	CC	GO:0031519	PcG protein complex	-	38	37	-	-	0.0830097	0.00177002
APID	CC	GO:0033017	sarcoplasmic reticulum membrane	-	43	39	-	-	0.00516008	0.00188802
APID	CC	GO:0099003	vesicle-mediated transport in synapse	-	220	216	-	-	0.0261888	0.0102071
APID	CC	GO:0000313	organellar ribosome	-	89	89	-	-	0.489745	0.00424804
APID	CC	GO:0099643	signal release from synapse	-	147	142	-	-	0.0171346	0.00672606
APID	CC	GO:0032527	protein exit from endoplasmic reticulum	-	48	46	-	-	0.018677	0.00218302
APID	CC	GO:0005818	aster	-	11	11	-	-	0.0101429	0.000531005
APID	CC	GO:0030018	Z disc	-	129	124	-	-	0.0114313	0.00590005
APID	CC	GO:0032580	Golgi cisterna membrane	-	93	75	-	-	0.00712781	0.00354003
APID	CC	GO:0097381	photoreceptor disc membrane	-	25	18	-	-	0.00620204	0.000885008
APID	CC	GO:1905360	GTPase complex	-	41	39	-	-	0.152698	0.00188802
APID	CC	GO:0097540	axonemal central pair	-	161	138	-	-	0.00562098	0.00654906
APID	CC	GO:0042641	actomyosin	-	77	74	-	-	0.0087176	0.00354003
APID	CC	GO:0097386	glial cell projection	-	38	36	-	-	0.00157258	0.00171102
APID	CC	GO:0032588	trans-Golgi network membrane	-	102	100	-	-	0.0170338	0.00472004
APID	CC	GO:0070382	exocytic vesicle	-	224	217	-	-	0.016036	0.0102661
APID	CC	GO:0000959	mitochondrial RNA metabolic process	-	47	45	-	-	0.0185287	0.00212402
APID	CC	GO:0031903	microbody membrane	-	65	63	-	-	0.107672	0.00300903
APID	CC	GO:0046930	pore complex	-	26	24	-	-	0.0155746	0.00118001
APID	CC	GO:0030877	beta-catenin destruction complex	-	11	11	-	-	0.00784912	0.000531005
APID	CC	GO:0099091	postsynaptic specialization, intracellular component	-	16	16	-	-	0.00114973	0.000767007
APID	CC	GO:0036464	cytoplasmic ribonucleoprotein granule	-	254	241	-	-	0.0199253	0.0113871
APID	CC	GO:0044322	endoplasmic reticulum quality control compartment	-	25	23	-	-	0.00400916	0.00112101
APID	CC	GO:1990071	TRAPPII protein complex	-	12	11	-	-	0.141911	0.000531005
APID	CC	GO:0099571	postsynaptic cytoskeleton	-	18	18	-	-	0.00449677	0.000885008
APID	CC	GO:0044298	cell body membrane	-	32	31	-	-	0.0135355	0.00147501
APID	CC	GO:0035145	exon-exon junction complex	-	11	11	-	-	0.0553445	0.000531005
APID	CC	GO:0051882	mitochondrial depolarization	-	21	21	-	-	0.0029468	0.00100301
APID	CC	GO:0045495	pole plasm	-	25	20	-	-	0.000290324	0.000944008
APID	CC	GO:0072379	ER membrane insertion complex	-	14	14	-	-	0.0017902	0.000708006
APID	CC	GO:0070993	translation preinitiation complex	-	19	19	-	-	0.374959	0.000944008
APID	CC	GO:0010369	chromocenter	-	14	14	-	-	0.00809142	0.000708006
APID	CC	GO:0002177	manchette	-	19	17	-	-	0.000229343	0.000826007
APID	CC	GO:0016323	basolateral plasma membrane	-	239	223	-	-	0.00732218	0.0105611
APID	CC	GO:0045009	chitosome	-	21	21	-	-	0.0145942	0.00100301
APID	CC	GO:0042405	nuclear inclusion body	-	12	12	-	-	0.00404292	0.000590005
APID	CC	GO:0042645	mitochondrial nucleoid	-	45	45	-	-	0.0119395	0.00212402
APID	CC	GO:0098636	protein complex involved in cell adhesion	-	57	53	-	-	0.0168615	0.00253702
APID	CC	GO:0001917	photoreceptor inner segment	-	71	66	-	-	0.00426624	0.00312703
APID	CC	GO:0098845	postsynaptic endosome	-	14	14	-	-	0.0021762	0.000708006
APID	CC	GO:0019897	extrinsic component of plasma membrane	-	156	149	-	-	0.020965	0.00708006
APID	CC	GO:0031594	neuromuscular junction	-	73	72	-	-	0.00480571	0.00342203
APID	CC	GO:0045120	pronucleus	-	14	14	-	-	0.000499789	0.000708006
APID	CC	GO:0043083	synaptic cleft	-	21	19	-	-	0.080222	0.000944008
APID	CC	GO:0000922	spindle pole	-	172	167	-	-	0.00776137	0.00790607
APID	CC	GO:0120111	neuron projection cytoplasm	-	94	90	-	-	0.0217211	0.00424804
APID	CC	GO:0070971	endoplasmic reticulum exit site	-	32	28	-	-	0.0650672	0.00135701
APID	CC	GO:0005736	RNA polymerase I complex	-	13	13	-	-	0.219475	0.000649006
APID	CC	GO:0004879	nuclear receptor activity	-	63	61	-	-	0.0182822	0.00289103
APID	CC	GO:0009898	cytoplasmic side of plasma membrane	-	171	163	-	-	0.0167524	0.00772907
APID	CC	GO:0000123	histone acetyltransferase complex	-	93	90	-	-	0.12454	0.00424804
APID	CC	GO:0034982	mitochondrial protein processing	-	13	13	-	-	0.000641914	0.000649006
APID	CC	GO:0098800	inner mitochondrial membrane protein complex	-	113	107	-	-	0.0856883	0.00507405
APID	CC	GO:0048786	presynaptic active zone	-	80	79	-	-	0.00487437	0.00377603
APID	CC	GO:0001054	RNA polymerase I activity	-	12	12	-	-	0.119433	0.000590005
APID	CC	GO:0007034	vacuolar transport	-	168	163	-	-	0.0260903	0.00772907
APID	CC	GO:0090741	pigment granule membrane	-	21	21	-	-	0.011859	0.00100301
APID	CC	GO:0043194	axon initial segment	-	21	20	-	-	0.000291729	0.000944008
APID	CC	GO:0005776	autophagosome	-	111	108	-	-	0.0159116	0.00513305
APID	CC	GO:0031430	M band	-	22	21	-	-	0.00277481	0.00100301
APID	CC	GO:0001931	uropod	-	13	13	-	-	0.0171358	0.000649006
APID	CC	GO:0016591	RNA polymerase II, holoenzyme	-	90	75	-	-	0.283741	0.00354003
APID	CC	GO:0042775	mitochondrial ATP synthesis coupled electron transport	-	102	95	-	-	0.148086	0.00448404
APID	CC	GO:0030677	ribonuclease P complex	-	14	13	-	-	0.420019	0.000649006
APID	CC	GO:0000164	protein phosphatase type 1 complex	-	19	19	-	-	0.0555602	0.000944008
APID	CC	GO:0071203	WASH complex	-	12	12	-	-	0.356837	0.000590005
APID	CC	GO:0098553	lumenal side of endoplasmic reticulum membrane	-	29	29	-	-	0.0464379	0.00141601
APID	CC	GO:0032994	protein-lipid complex	-	39	38	-	-	0.0154906	0.00182902
APID	CC	GO:0030532	small nuclear ribonucleoprotein complex	-	180	147	-	-	0.0852473	0.00696206
APID	CC	GO:0071012	catalytic step 1 spliceosome	-	12	12	-	-	0.00786882	0.000590005
APID	CC	GO:0001527	microfibril	-	13	13	-	-	0.118485	0.000649006
APID	CC	GO:0072562	blood microparticle	-	144	120	-	-	0.00593965	0.00566405
APID	CC	GO:0005883	neurofilament	-	11	11	-	-	0.0288432	0.000531005
APID	CC	GO:0051233	spindle midzone	-	36	35	-	-	0.00611847	0.00165201
APID	CC	GO:0005811	lipid droplet	-	102	95	-	-	0.00842645	0.00448404
APID	CC	GO:0045022	early endosome to late endosome transport	-	44	44	-	-	0.0133695	0.00212402
APID	CC	GO:0043113	receptor clustering	-	51	50	-	-	0.00254944	0.00236002
APID	CC	GO:0005940	septin ring	-	14	13	-	-	0.451667	0.000649006
APID	CC	GO:1904090	peptidase inhibitor complex	-	11	11	-	-	0.0763246	0.000531005
APID	CC	GO:0033617	mitochondrial cytochrome c oxidase assembly	-	25	21	-	-	0.050786	0.00100301
APID	CC	GO:0044853	plasma membrane raft	-	114	111	-	-	0.00588986	0.00525105
APID	CC	GO:0005881	cytoplasmic microtubule	-	256	224	-	-	0.00662778	0.0106201
APID	CC	GO:0098554	cytoplasmic side of endoplasmic reticulum membrane	-	15	15	-	-	0.00237126	0.000708006
APID	CC	GO:0008180	COP9 signalosome	-	17	17	-	-	0.0246445	0.000826007
APID	CC	GO:0030660	Golgi-associated vesicle membrane	-	58	56	-	-	0.046861	0.00265502
APID	CC	GO:0005905	clathrin-coated pit	-	73	72	-	-	0.016254	0.00342203
APID	CC	GO:0099569	presynaptic cytoskeleton	-	12	12	-	-	0.0114198	0.000590005
APID	CC	GO:0043034	costamere	-	18	17	-	-	0.0036805	0.000826007
APID	CC	GO:0031904	endosome lumen	-	38	36	-	-	0.016617	0.00171102
APID	CC	GO:0060170	ciliary membrane	-	76	62	-	-	0.0221758	0.00295003
APID	CC	GO:0043240	Fanconi anaemia nuclear complex	-	13	13	-	-	0.569091	0.000649006
APID	CC	GO:0000783	nuclear telomere cap complex	-	12	12	-	-	0.00669353	0.000590005
APID	CC	GO:0005732	sno(s)RNA-containing ribonucleoprotein complex	-	30	24	-	-	0.104673	0.00118001
APID	CC	GO:0005852	eukaryotic translation initiation factor 3 complex	-	15	15	-	-	0.181576	0.000708006
APID	CC	GO:0032154	cleavage furrow	-	54	52	-	-	0.00495378	0.00247802
APID	CC	GO:0005640	nuclear outer membrane	-	30	25	-	-	0.000810538	0.00118001
APID	CC	GO:0005652	nuclear lamina	-	12	12	-	-	0.00110293	0.000590005
APID	CC	GO:0007006	mitochondrial membrane organization	-	117	110	-	-	0.0262489	0.00519205
APID	CC	GO:0001772	immunological synapse	-	44	44	-	-	0.00538573	0.00212402
APID	CC	GO:0030904	retromer complex	-	12	12	-	-	0.0587606	0.000590005
APID	CC	GO:0034551	mitochondrial respiratory chain complex III assembly	-	12	12	-	-	0.0159458	0.000590005
APID	CC	GO:0030863	cortical cytoskeleton	-	104	99	-	-	0.00921141	0.00472004
APID	CC	GO:1905348	endonuclease complex	-	38	36	-	-	0.136987	0.00171102
APID	CC	GO:0005833	hemoglobin complex	-	12	11	-	-	0.222157	0.000531005
APID	CC	GO:0030315	T-tubule	-	52	51	-	-	0.00579847	0.00241902
APID	CC	GO:0060076	excitatory synapse	-	64	56	-	-	0.0136952	0.00265502
APID	CC	GO:0036019	endolysosome	-	29	29	-	-	0.00984181	0.00141601
APID	CC	GO:0001891	phagocytic cup	-	28	28	-	-	0.0027584	0.00135701
APID	CC	GO:0099086	synaptonemal structure	-	40	38	-	-	0.0397823	0.00182902
APID	CC	GO:0030427	site of polarized growth	-	172	169	-	-	0.00491191	0.00802407
APID	CC	GO:0044309	neuron spine	-	213	207	-	-	0.00708548	0.00979409
APID	CC	GO:0030658	transport vesicle membrane	-	231	226	-	-	0.0227445	0.0106791
APID	CC	GO:0098918	structural constituent of synapse	-	27	27	-	-	0.00277909	0.00129801
APID	CC	GO:0016281	eukaryotic translation initiation factor 4F complex	-	12	12	-	-	0.0897144	0.000590005
APID	CC	GO:0000940	outer kinetochore	-	17	17	-	-	0.0616536	0.000826007
APID	CC	GO:0034719	SMN-Sm protein complex	-	18	17	-	-	0.168102	0.000826007
APID	CC	GO:0044232	organelle membrane contact site	-	50	50	-	-	0.0140584	0.00236002
APID	CC	GO:0098803	respiratory chain complex	-	39	35	-	-	0.217773	0.00165201
APID	CC	GO:0097545	axonemal outer doublet	-	164	140	-	-	0.005165	0.00660806
APID	CC	GO:0097038	perinuclear endoplasmic reticulum	-	19	18	-	-	0.00391502	0.000885008
APID	CC	GO:0070069	cytochrome complex	-	42	38	-	-	0.145942	0.00182902
APID	CC	GO:0031143	pseudopodium	-	18	18	-	-	0.00332681	0.000885008
APID	CC	GO:0005942	phosphatidylinositol 3-kinase complex	-	28	27	-	-	0.0140533	0.00129801
APID	CC	GO:0055037	recycling endosome	-	200	191	-	-	0.00911168	0.00902708
APID	CC	GO:0098685	Schaffer collateral - CA1 synapse	-	94	91	-	-	0.00546052	0.00430704
APID	CC	GO:0030126	COPI vesicle coat	-	13	13	-	-	0.518618	0.000649006
APID	CC	GO:0035253	ciliary rootlet	-	13	12	-	-	0.00113035	0.000590005
APID	CC	GO:0071682	endocytic vesicle lumen	-	23	22	-	-	0.00166029	0.00106201
APID	CC	GO:0030684	preribosome	-	76	73	-	-	0.0310823	0.00348103
APID	CC	GO:0032806	carboxy-terminal domain protein kinase complex	-	19	18	-	-	0.269766	0.000885008
APID	CC	GO:1990391	DNA repair complex	-	22	22	-	-	0.0179785	0.00106201
APID	CC	GO:0005775	vacuolar lumen	-	176	167	-	-	0.00549885	0.00790607
APID	CC	GO:0032433	filopodium tip	-	19	19	-	-	0.0044156	0.000944008
APID	CC	GO:0032982	myosin filament	-	24	24	-	-	0.00965435	0.00118001
APID	CC	GO:0016327	apicolateral plasma membrane	-	23	22	-	-	0.00228017	0.00106201
APID	CC	GO:0098799	outer mitochondrial membrane protein complex	-	23	23	-	-	0.136429	0.00112101
APID	CC	GO:1990124	messenger ribonucleoprotein complex	-	12	12	-	-	0.000172803	0.000590005
APID	CC	GO:0044306	neuron projection terminus	-	164	156	-	-	0.00627904	0.00737507
APID	CC	GO:0034455	t-UTP complex	-	53	51	-	-	0.0309792	0.00241902
APID	CC	GO:0030992	intraciliary transport particle B	-	17	17	-	-	0.878571	0.000826007
APID	CC	GO:0031970	organelle envelope lumen	-	94	90	-	-	0.0108114	0.00424804
APID	CC	GO:0097550	transcription preinitiation complex	-	13	13	-	-	0.0279201	0.000649006
APID	CC	GO:0120293	dynein axonemal particle	-	20	18	-	-	0.00146197	0.000885008
APID	CC	GO:0032469	endoplasmic reticulum calcium ion homeostasis	-	26	25	-	-	0.00213117	0.00118001
APID	CC	GO:0043292	contractile muscle fiber	-	245	235	-	-	0.0193591	0.0110921
APID	CC	GO:0018995	host cellular component	-	12	12	-	-	0.00924639	0.000590005
APID	CC	GO:0034709	methylosome	-	13	13	-	-	0.0367221	0.000649006
APID	CC	GO:0032426	stereocilium tip	-	21	16	-	-	0.0043509	0.000767007
APID	CC	GO:0031074	nucleocytoplasmic transport complex	-	12	12	-	-	0.00652007	0.000590005
APID	CC	GO:0005849	mRNA cleavage factor complex	-	22	19	-	-	0.153947	0.000944008
APID	CC	GO:0000803	sex chromosome	-	32	29	-	-	0.00336913	0.00141601
APID	CC	GO:0098982	GABA-ergic synapse	-	84	75	-	-	0.0217183	0.00354003
APID	CC	GO:1990229	iron-sulfur cluster assembly complex	-	17	16	-	-	0.15584	0.000767007
APID	CC	GO:0035097	histone methyltransferase complex	-	63	63	-	-	0.0550326	0.00300903
APID	CC	GO:0000177	cytoplasmic exosome (RNase complex)	-	15	15	-	-	0.321353	0.000708006
APID	CC	GO:0000242	pericentriolar material	-	22	22	-	-	0.00632748	0.00106201
APID	CC	GO:1903293	phosphatase complex	-	54	53	-	-	0.038033	0.00253702
APID	CC	GO:0097470	ribbon synapse	-	13	13	-	-	0.00180526	0.000649006
APID	CC	GO:0031941	filamentous actin	-	27	26	-	-	0.00136397	0.00123901
APID	CC	GO:0000786	nucleosome	-	149	102	-	-	0.0212231	0.00483804
APID	CC	GO:0001533	cornified envelope	-	59	55	-	-	0.00879803	0.00259602
APID	CC	GO:1904724	tertiary granule lumen	-	55	53	-	-	0.00180918	0.00253702
APID	CC	GO:0030027	lamellipodium	-	202	199	-	-	0.010317	0.00944008
APID	CC	GO:0090571	RNA polymerase II transcription repressor complex	-	15	15	-	-	0.00658151	0.000708006
APID	CC	GO:0033177	proton-transporting two-sector ATPase complex, proton-transporting domain	-	26	25	-	-	0.0324747	0.00118001
APID	CC	GO:0000800	lateral element	-	14	14	-	-	0.011757	0.000708006
APID	CC	GO:0035437	maintenance of protein localization in endoplasmic reticulum	-	13	12	-	-	0.00371082	0.000590005
APID	CC	GO:0060077	inhibitory synapse	-	20	19	-	-	0.0824671	0.000944008
APID	CC	GO:0031209	SCAR complex	-	12	12	-	-	0.0395044	0.000590005
APID	CC	GO:0001056	RNA polymerase III activity	-	16	16	-	-	0.366768	0.000767007
APID	CC	GO:0045259	proton-transporting ATP synthase complex	-	22	20	-	-	0.065688	0.000944008
APID	CC	GO:0002102	podosome	-	31	31	-	-	0.00266377	0.00147501
APID	CC	GO:0090543	Flemming body	-	33	32	-	-	0.0205193	0.00153401
APID	CC	GO:0016328	lateral plasma membrane	-	66	66	-	-	0.00496147	0.00312703
APID	CC	GO:0001650	fibrillar center	-	151	148	-	-	0.00456814	0.00702106
APID	CC	GO:0031332	RNAi effector complex	-	413	15	-	-	0.0321738	0.000708006
APID	CC	GO:1990204	oxidoreductase complex	-	90	84	-	-	0.0894307	0.00401204
APID	CC	GO:0000930	gamma-tubulin complex	-	16	16	-	-	0.1133	0.000767007
APID	CC	GO:0017101	aminoacyl-tRNA synthetase multienzyme complex	-	11	11	-	-	0.722222	0.000531005
APID	CC	GO:1904813	ficolin-1-rich granule lumen	-	124	124	-	-	0.00457837	0.00590005
APID	CC	GO:0033178	proton-transporting two-sector ATPase complex, catalytic domain	-	19	18	-	-	0.156547	0.000885008
APID	CC	GO:0001726	ruffle	-	181	179	-	-	0.00723578	0.00849608
APID	CC	GO:1990909	Wnt signalosome	-	13	13	-	-	0.00336672	0.000649006
APID	CC	GO:0030130	clathrin coat of trans-Golgi network vesicle	-	18	18	-	-	0.07165	0.000885008
APID	CC	GO:0043198	dendritic shaft	-	38	37	-	-	0.00101371	0.00177002
APID	CC	GO:0043073	germ cell nucleus	-	67	64	-	-	0.0022686	0.00306803
APID	CC	GO:0032042	mitochondrial DNA metabolic process	-	22	21	-	-	0.00874535	0.00100301
APID	CC	GO:0016592	mediator complex	-	38	38	-	-	0.733268	0.00182902
APID	CC	GO:0034045	phagophore assembly site membrane	-	19	19	-	-	0.0403817	0.000944008
APID	CC	GO:0022626	cytosolic ribosome	-	118	115	-	-	0.304607	0.00542805
APID	CC	GO:0000152	nuclear ubiquitin ligase complex	-	44	44	-	-	0.073686	0.00212402
APID	CC	GO:0034451	centriolar satellite	-	120	117	-	-	0.0118793	0.00554605
APID	CC	GO:0045171	intercellular bridge	-	91	90	-	-	0.015446	0.00424804
APID	CC	GO:0033116	endoplasmic reticulum-Golgi intermediate compartment membrane	-	81	80	-	-	0.0132706	0.00377603
APID	CC	GO:0008250	oligosaccharyltransferase complex	-	14	14	-	-	0.0369143	0.000708006
APID	CC	GO:0000109	nucleotide-excision repair complex	-	11	11	-	-	0.0189056	0.000531005
APID	CC	GO:0019774	proteasome core complex, beta-subunit complex	-	11	11	-	-	0.0517653	0.000531005
APID	CC	GO:0044292	dendrite terminus	-	13	13	-	-	0.00113912	0.000649006
APID	CC	GO:0032039	integrator complex	-	19	18	-	-	0.340927	0.000885008
APID	CC	GO:0098691	dopaminergic synapse	-	15	15	-	-	0.00240131	0.000708006
APID	CC	GO:0033268	node of Ranvier	-	16	15	-	-	0.00023227	0.000708006
APID	CC	GO:0036038	MKS complex	-	13	13	-	-	0.00998229	0.000649006
APID	CC	GO:0030527	structural constituent of chromatin	-	97	51	-	-	0.00871066	0.00241902
APID	CC	GO:0036379	myofilament	-	26	24	-	-	0.0274076	0.00118001
APID	CC	GO:0030286	dynein complex	-	210	182	-	-	0.0108836	0.00861408
APID	CC	GO:0031105	septin complex	-	14	13	-	-	0.463333	0.000649006
APID	CC	GO:0097228	sperm principal piece	-	33	26	-	-	0.017913	0.00123901
APID	CC	GO:0044615	nuclear pore nuclear basket	-	12	12	-	-	0.00886782	0.000590005
APID	CC	GO:0016482	cytosolic transport	-	135	133	-	-	0.0133168	0.00631306
APID	CC	GO:0090665	glycoprotein complex	-	23	21	-	-	0.0306683	0.00100301
APID	CC	GO:0005796	Golgi lumen	-	106	90	-	-	0.00588364	0.00424804
APID	CC	GO:0030119	AP-type membrane coat adaptor complex	-	37	36	-	-	0.168672	0.00171102
APID	CC	GO:0034358	plasma lipoprotein particle	-	36	35	-	-	0.0200558	0.00165201
APID	CC	GO:0008023	transcription elongation factor complex	-	47	47	-	-	0.104545	0.00224202
APID	CC	GO:0051560	mitochondrial calcium ion homeostasis	-	25	24	-	-	0.00613533	0.00118001
APID	CC	GO:0030662	coated vesicle membrane	-	202	199	-	-	0.03107	0.00944008
APID	CC	GO:0007039	protein catabolic process in the vacuole	-	61	59	-	-	0.0702542	0.00283203
APID	CC	GO:0042776	proton motive force-driven mitochondrial ATP synthesis	-	67	65	-	-	0.249722	0.00306803
APID	CC	GO:0090734	site of DNA damage	-	118	116	-	-	0.0226497	0.00548705
APID	MF	GO:0051861	glycolipid binding	-	30	30	-	-	0.00478409	0.00141601
APID	MF	GO:0047429	nucleoside triphosphate diphosphatase activity	-	12	11	-	-	0.000175466	0.000531005
APID	MF	GO:0051087	protein-folding chaperone binding	-	135	131	-	-	0.00442659	0.00619506
APID	MF	GO:0051959	dynein light intermediate chain binding	-	27	27	-	-	0.00592533	0.00129801
APID	CC	GO:0015464	acetylcholine receptor activity	-	21	17	-	-	0.0195447	0.000826007
APID	MF	GO:0042301	phosphate ion binding	-	12	12	-	-	0.00529061	0.000590005
APID	MF	GO:0016594	glycine binding	-	12	12	-	-	0.0287352	0.000590005
APID	MF	GO:0031681	G-protein beta-subunit binding	-	22	20	-	-	0.000287916	0.000944008
APID	MF	GO:0044390	ubiquitin-like protein conjugating enzyme binding	-	37	37	-	-	0.00105631	0.00177002
APID	MF	GO:0035613	RNA stem-loop binding	-	21	17	-	-	0.00223016	0.000826007
APID	MF	GO:0016741	transferase activity, transferring one-carbon groups	-	255	231	-	-	0.00769995	0.0109151
APID	MF	GO:0033612	receptor serine/threonine kinase binding	-	20	20	-	-	0.000286789	0.000944008
APID	MF	GO:0033691	sialic acid binding	-	22	20	-	-	0.028129	0.000944008
APID	MF	GO:0048306	calcium-dependent protein binding	-	61	58	-	-	0.0172239	0.00277302
APID	MF	GO:0016769	transferase activity, transferring nitrogenous groups	-	29	28	-	-	0.0216084	0.00135701
APID	MF	GO:0035325	Toll-like receptor binding	-	13	13	-	-	0.0981559	0.000649006
APID	MF	GO:0016798	hydrolase activity, acting on glycosyl bonds	-	151	134	-	-	0.006582	0.00637206
APID	MF	GO:0016765	transferase activity, transferring alkyl or aryl (other than methyl) groups	-	61	59	-	-	0.0839064	0.00283203
APID	MF	GO:0016810	hydrolase activity, acting on carbon-nitrogen (but not peptide) bonds	-	138	126	-	-	0.0154988	0.00595905
APID	MF	GO:0045504	dynein heavy chain binding	-	16	14	-	-	0.103816	0.000708006
APID	MF	GO:0140457	protein demethylase activity	-	31	29	-	-	0.0330751	0.00141601
APID	MF	GO:0005158	insulin receptor binding	-	22	22	-	-	0.0038838	0.00106201
APID	MF	GO:0005159	insulin-like growth factor receptor binding	-	16	15	-	-	0.00270174	0.000708006
APID	MF	GO:0016530	metallochaperone activity	-	14	14	-	-	0.028006	0.000708006
APID	MF	GO:0061980	regulatory RNA binding	-	52	44	-	-	0.00957678	0.00212402
APID	MF	GO:0015035	protein-disulfide reductase activity	-	32	32	-	-	0.00792649	0.00153401
APID	MF	GO:0000182	rDNA binding	-	11	11	-	-	0.00586562	0.000531005
APID	MF	GO:0001671	ATPase activator activity	-	29	28	-	-	0.00121957	0.00135701
APID	MF	GO:0070840	dynein complex binding	-	25	23	-	-	0.0022052	0.00112101
APID	MF	GO:0035035	histone acetyltransferase binding	-	24	24	-	-	0.00108756	0.00118001
APID	MF	GO:0061684	chaperone-mediated autophagy	-	16	16	-	-	0.000781201	0.000767007
APID	MF	GO:0016776	phosphotransferase activity, phosphate group as acceptor	-	36	34	-	-	0.00185255	0.00165201
APID	MF	GO:0003688	DNA replication origin binding	-	18	18	-	-	0.0354048	0.000885008
APID	MF	GO:0005178	integrin binding	-	153	147	-	-	0.0235191	0.00696206
APID	MF	GO:0070064	proline-rich region binding	-	17	17	-	-	0.000592694	0.000826007
APID	MF	GO:0005549	odorant binding	-	128	19	-	-	0.0668946	0.000944008
APID	MF	GO:0042043	neurexin family protein binding	-	14	14	-	-	0.0144611	0.000708006
APID	MF	GO:0008327	methyl-CpG binding	-	31	28	-	-	0.00608781	0.00135701
APID	MF	GO:0031418	L-ascorbic acid binding	-	20	20	-	-	0.00194323	0.000944008
APID	MF	GO:0048019	receptor antagonist activity	-	31	18	-	-	0.000451695	0.000885008
APID	MF	GO:0005521	lamin binding	-	15	15	-	-	0.00363296	0.000708006
APID	MF	GO:0000979	RNA polymerase II core promoter sequence-specific DNA binding	-	19	17	-	-	0.00472312	0.000826007
APID	MF	GO:0140318	protein transporter activity	-	40	40	-	-	0.0533165	0.00188802
APID	MF	GO:0070628	proteasome binding	-	17	17	-	-	0.00514739	0.000826007
APID	MF	GO:0034056	estrogen response element binding	-	11	11	-	-	0.0145507	0.000531005
APID	MF	GO:0031432	titin binding	-	13	11	-	-	0.00455071	0.000531005
APID	MF	GO:0046812	host cell surface binding	-	11	11	-	-	0.00224353	0.000531005
APID	MF	GO:0000217	DNA secondary structure binding	-	37	37	-	-	0.00531661	0.00177002
APID	MF	GO:0017110	nucleoside diphosphate phosphatase activity	-	17	17	-	-	0.000234393	0.000826007
APID	MF	GO:0002039	p53 binding	-	66	65	-	-	0.00269915	0.00306803
APID	MF	GO:0005496	steroid binding	-	110	102	-	-	0.0067562	0.00483804
APID	MF	GO:0008443	phosphofructokinase activity	-	27	27	-	-	0.0331476	0.00129801
APID	MF	GO:0035727	lysophosphatidic acid binding	-	11	11	-	-	0.000174156	0.000531005
APID	MF	GO:0003684	damaged DNA binding	-	89	84	-	-	0.0218678	0.00401204
APID	MF	GO:0000339	RNA cap binding	-	20	19	-	-	0.0183133	0.000944008
APID	MF	GO:0016500	protein-hormone receptor activity	-	21	16	-	-	0.00588429	0.000767007
APID	MF	GO:0097472	cyclin-dependent protein kinase activity	-	144	123	-	-	0.015992	0.00584105
APID	MF	GO:0005523	tropomyosin binding	-	15	14	-	-	0.00431524	0.000708006
APID	MF	GO:0031543	peptidyl-proline dioxygenase activity	-	12	12	-	-	0.00285853	0.000590005
APID	MF	GO:1900121	negative regulation of receptor binding	-	13	11	-	-	0.0341444	0.000531005
APID	MF	GO:0070063	RNA polymerase binding	-	61	59	-	-	0.00291214	0.00283203
APID	MF	GO:0050811	GABA receptor binding	-	18	16	-	-	0.00512171	0.000767007
APID	MF	GO:0030971	receptor tyrosine kinase binding	-	76	71	-	-	0.00278639	0.00336303
APID	MF	GO:0008135	translation factor activity, RNA binding	-	84	82	-	-	0.0411661	0.00389404
APID	MF	GO:0140030	modification-dependent protein binding	-	179	176	-	-	0.00707643	0.00831907
APID	MF	GO:0016780	phosphotransferase activity, for other substituted phosphate groups	-	24	24	-	-	0.000291461	0.00118001
APID	MF	GO:0009881	photoreceptor activity	-	17	11	-	-	0.00104814	0.000531005
APID	MF	GO:0004653	polypeptide N-acetylgalactosaminyltransferase activity	-	19	17	-	-	0.0512673	0.000826007
APID	MF	GO:0032794	GTPase activating protein binding	-	13	13	-	-	0.000583141	0.000649006
APID	MF	GO:0042813	Wnt receptor activity	-	16	16	-	-	0.0086072	0.000767007
APID	MF	GO:0141047	molecular tag activity	-	13	13	-	-	0.000440075	0.000649006
APID	MF	GO:0032404	mismatch repair complex binding	-	11	11	-	-	0.0129642	0.000531005
APID	MF	GO:0033130	acetylcholine receptor binding	-	12	11	-	-	0.000174805	0.000531005
APID	MF	GO:1990226	histone methyltransferase binding	-	15	14	-	-	0.00125944	0.000708006
APID	MF	GO:0035497	cAMP response element binding	-	12	12	-	-	0.0390275	0.000590005
APID	MF	GO:0044548	S100 protein binding	-	14	14	-	-	0.00633512	0.000708006
APID	MF	GO:0010851	cyclase regulator activity	-	17	14	-	-	0.000173469	0.000708006
APID	MF	GO:0030983	mismatched DNA binding	-	14	14	-	-	0.0185672	0.000708006
APID	MF	GO:0030276	clathrin binding	-	70	69	-	-	0.0384985	0.00330403
APID	MF	GO:0046875	ephrin receptor binding	-	29	29	-	-	0.00312513	0.00141601
APID	MF	GO:0140311	protein sequestering activity	-	14	14	-	-	0.000650246	0.000708006
APID	MF	GO:0046790	virion binding	-	19	17	-	-	0.00298218	0.000826007
APID	MF	GO:0030552	cAMP binding	-	48	44	-	-	0.00997183	0.00212402
APID	MF	GO:0005547	phosphatidylinositol-3,4,5-trisphosphate binding	-	40	38	-	-	0.00133734	0.00182902
APID	MF	GO:0035173	histone kinase activity	-	17	17	-	-	0.000886072	0.000826007
APID	MF	GO:0097602	cullin family protein binding	-	26	26	-	-	0.00831086	0.00123901
APID	MF	GO:0017154	semaphorin receptor activity	-	12	12	-	-	0.0488676	0.000590005
APID	MF	GO:0004984	olfactory receptor activity	-	429	62	-	-	0.000766031	0.00295003
APID	MF	GO:0016209	antioxidant activity	-	92	85	-	-	0.0102868	0.00401204
APID	MF	GO:0070325	lipoprotein particle receptor binding	-	32	30	-	-	0.0031089	0.00141601
APID	MF	GO:0044325	transmembrane transporter binding	-	159	148	-	-	0.00569643	0.00702106
APID	MF	GO:0048156	tau protein binding	-	43	43	-	-	0.0015241	0.00206502
APID	MF	GO:0140658	ATP-dependent chromatin remodeler activity	-	36	36	-	-	0.0377782	0.00171102
APID	MF	GO:0045295	gamma-catenin binding	-	13	13	-	-	0.0041379	0.000649006
APID	MF	GO:0140272	exogenous protein binding	-	79	77	-	-	0.00567983	0.00365803
APID	MF	GO:0030145	manganese ion binding	-	65	64	-	-	0.00199415	0.00306803
APID	MF	GO:0071814	protein-lipid complex binding	-	52	46	-	-	0.00787815	0.00218302
APID	MF	GO:0008066	glutamate receptor activity	-	70	64	-	-	0.0107628	0.00306803
APID	MF	GO:0017069	snRNA binding	-	54	46	-	-	0.0318706	0.00218302
APID	MF	GO:0030215	semaphorin receptor binding	-	23	21	-	-	0.0211141	0.00100301
APID	MF	GO:0031996	thioesterase binding	-	11	11	-	-	0.00118615	0.000531005
APID	MF	GO:0031369	translation initiation factor binding	-	32	31	-	-	0.0147944	0.00147501
APID	MF	GO:0019843	rRNA binding	-	69	68	-	-	0.0197435	0.00324503
APID	MF	GO:0004713	protein tyrosine kinase activity	-	213	210	-	-	0.0156126	0.00991209
APID	MF	GO:0030159	signaling receptor complex adaptor activity	-	52	51	-	-	0.00360227	0.00241902
APID	MF	GO:0008093	cytoskeletal anchor activity	-	24	24	-	-	0.00135205	0.00118001
APID	MF	GO:0070300	phosphatidic acid binding	-	20	20	-	-	0.000288941	0.000944008
APID	MF	GO:0043325	phosphatidylinositol-3,4-bisphosphate binding	-	29	26	-	-	0.0032438	0.00123901
APID	MF	GO:0016208	AMP binding	-	22	22	-	-	0.0208539	0.00106201
APID	MF	GO:0000287	magnesium ion binding	-	225	213	-	-	0.00543239	0.0100891
APID	MF	GO:0031490	chromatin DNA binding	-	120	116	-	-	0.00732052	0.00548705
APID	MF	GO:0017022	myosin binding	-	73	70	-	-	0.00326811	0.00330403
APID	MF	GO:0004896	cytokine receptor activity	-	93	86	-	-	0.0127992	0.00407104
APID	MF	GO:0017166	vinculin binding	-	12	12	-	-	0.00981857	0.000590005
APID	MF	GO:0008301	DNA binding, bending	-	18	17	-	-	0.00365127	0.000826007
APID	MF	GO:1990459	transferrin receptor binding	-	12	12	-	-	0.0162623	0.000590005
APID	MF	GO:0005539	glycosaminoglycan binding	-	236	215	-	-	0.0152767	0.0101481
APID	MF	GO:0140666	annealing activity	-	11	11	-	-	0.000697458	0.000531005
APID	MF	GO:0071933	Arp2/3 complex binding	-	14	12	-	-	0.000171644	0.000590005
APID	MF	GO:0010181	FMN binding	-	15	15	-	-	0.00270994	0.000708006
APID	MF	GO:0001614	purinergic nucleotide receptor activity	-	20	17	-	-	0.000230533	0.000826007
APID	MF	GO:0003810	protein-glutamine gamma-glutamyltransferase activity	-	26	23	-	-	0.00190646	0.00112101
APID	MF	GO:0031420	alkali metal ion binding	-	17	16	-	-	0.000231055	0.000767007
APID	MF	GO:0044183	protein folding chaperone	-	67	63	-	-	0.00208929	0.00300903
APID	MF	GO:0005132	type I interferon receptor binding	-	17	15	-	-	0.303618	0.000708006
APID	MF	GO:0019199	transmembrane receptor protein kinase activity	-	108	107	-	-	0.0120986	0.00507405
APID	MF	GO:0003725	double-stranded RNA binding	-	72	68	-	-	0.00786526	0.00324503
APID	MF	GO:0070679	inositol 1,4,5 trisphosphate binding	-	17	16	-	-	0.242445	0.000767007
APID	MF	GO:0051018	protein kinase A binding	-	52	52	-	-	0.0378382	0.00247802
APID	MF	GO:0071889	14-3-3 protein binding	-	34	34	-	-	0.00208058	0.00165201
APID	MF	GO:0004618	phosphoglycerate kinase activity	-	89	88	-	-	0.00737668	0.00418904
APID	MF	GO:0042805	actinin binding	-	36	36	-	-	0.00356023	0.00171102
APID	MF	GO:0043531	ADP binding	-	38	38	-	-	0.00184025	0.00182902
APID	MF	GO:0043394	proteoglycan binding	-	36	34	-	-	0.00291639	0.00165201
APID	MF	GO:0042608	T cell receptor binding	-	11	11	-	-	0.0211442	0.000531005
APID	MF	GO:0046332	SMAD binding	-	77	75	-	-	0.0137027	0.00354003
APID	MF	GO:0043560	insulin receptor substrate binding	-	13	13	-	-	0.00328075	0.000649006
APID	MF	GO:0001968	fibronectin binding	-	30	30	-	-	0.00395169	0.00141601
APID	MF	GO:0048038	quinone binding	-	16	15	-	-	0.00979574	0.000708006
APID	MF	GO:0008641	ubiquitin-like modifier activating enzyme activity	-	121	120	-	-	0.0259823	0.00566405
APID	MF	GO:0005546	phosphatidylinositol-4,5-bisphosphate binding	-	82	78	-	-	0.00344065	0.00371703
APID	MF	GO:0003756	protein disulfide isomerase activity	-	18	17	-	-	0.00130703	0.000826007
APID	MF	GO:0051117	ATPase binding	-	85	83	-	-	0.0046389	0.00395304
APID	MF	GO:2000273	positive regulation of signaling receptor activity	-	46	46	-	-	0.00308831	0.00218302
APID	MF	GO:0051787	misfolded protein binding	-	20	19	-	-	0.00429018	0.000944008
APID	MF	GO:0002162	dystroglycan binding	-	11	11	-	-	0.00806846	0.000531005
APID	MF	GO:0070402	NADPH binding	-	16	15	-	-	0.000234154	0.000708006
APID	MF	GO:0031404	chloride ion binding	-	14	12	-	-	0.000175729	0.000590005
APID	MF	GO:0001098	basal transcription machinery binding	-	61	61	-	-	0.0101042	0.00289103
APID	MF	GO:0036002	pre-mRNA binding	-	57	36	-	-	0.0159224	0.00171102
APID	MF	GO:0003755	peptidyl-prolyl cis-trans isomerase activity	-	39	34	-	-	0.000480233	0.00165201
APID	MF	GO:0051540	metal cluster binding	-	71	68	-	-	0.004789	0.00324503
APID	MF	GO:0097371	MDM2/MDM4 family protein binding	-	11	11	-	-	0.00146127	0.000531005
APID	MF	GO:0051219	phosphoprotein binding	-	92	92	-	-	0.00418636	0.00436604
APID	MF	GO:0019894	kinesin binding	-	45	44	-	-	0.00736581	0.00212402
APID	MF	GO:0042287	MHC protein binding	-	68	55	-	-	0.0472519	0.00259602
APID	MF	GO:0019003	GDP binding	-	89	88	-	-	0.0152679	0.00418904
APID	MF	GO:0017171	serine hydrolase activity	-	207	173	-	-	0.0091178	0.00820107
APID	MF	GO:0097110	scaffold protein binding	-	66	66	-	-	0.00421042	0.00312703
APID	MF	GO:0003774	cytoskeletal motor activity	-	117	112	-	-	0.00634284	0.00531005
APID	MF	GO:0055106	ubiquitin-protein transferase regulator activity	-	29	29	-	-	0.00425584	0.00141601
APID	MF	GO:0019198	transmembrane receptor protein phosphatase activity	-	17	17	-	-	0.00228698	0.000826007
APID	MF	GO:0061134	peptidase regulator activity	-	224	196	-	-	0.0062321	0.00926308
APID	MF	GO:0008013	beta-catenin binding	-	86	83	-	-	0.00698711	0.00395304
APID	MF	GO:0051015	actin filament binding	-	208	201	-	-	0.0266196	0.00949909
APID	MF	GO:0019208	phosphatase regulator activity	-	107	98	-	-	0.00849705	0.00466104
APID	MF	GO:1990404	NAD+-protein ADP-ribosyltransferase activity	-	33	30	-	-	0.00619813	0.00141601
APID	MF	GO:0043236	laminin binding	-	29	27	-	-	0.00545665	0.00129801
APID	MF	GO:0030507	spectrin binding	-	26	26	-	-	0.00438361	0.00123901
APID	MF	GO:0019205	nucleobase-containing compound kinase activity	-	43	41	-	-	0.00455821	0.00194702
APID	MF	GO:0019786	protein-phosphatidylethanolamide deconjugating activity	-	114	113	-	-	0.0265028	0.00536905
APID	MF	GO:0010857	calcium-dependent protein kinase activity	-	24	24	-	-	0.00793144	0.00118001
APID	MF	GO:0042393	histone binding	-	240	228	-	-	0.0186943	0.0107971
APID	MF	GO:0019838	growth factor binding	-	182	176	-	-	0.00869482	0.00831907
APID	MF	GO:0000149	SNARE binding	-	107	105	-	-	0.0596492	0.00495604
APID	MF	GO:0003727	single-stranded RNA binding	-	90	83	-	-	0.00477115	0.00395304
APID	MF	GO:0051378	serotonin binding	-	24	20	-	-	0.00555328	0.000944008
APID	MF	GO:0005516	calmodulin binding	-	206	200	-	-	0.00653224	0.00944008
APID	MF	GO:0019825	oxygen binding	-	40	36	-	-	0.0234244	0.00171102
APID	MF	GO:0045505	dynein intermediate chain binding	-	37	36	-	-	0.0110393	0.00171102
APID	MF	GO:0050660	flavin adenine dinucleotide binding	-	86	85	-	-	0.00152899	0.00401204
APID	MF	GO:0032182	ubiquitin-like protein binding	-	117	115	-	-	0.00760995	0.00542805
APID	MF	GO:0023023	MHC protein complex binding	-	36	36	-	-	0.0226117	0.00171102
APID	MF	GO:0030742	GTP-dependent protein binding	-	22	22	-	-	0.00455367	0.00106201
APID	MF	GO:0043274	phospholipase binding	-	23	22	-	-	0.00284718	0.00106201
APID	MF	GO:0031072	heat shock protein binding	-	128	124	-	-	0.00592918	0.00590005
APID	MF	GO:0030515	snoRNA binding	-	33	33	-	-	0.0203288	0.00159301
APID	MF	GO:0016782	transferase activity, transferring sulphur-containing groups	-	83	66	-	-	0.0311858	0.00312703
APID	MF	GO:0140103	catalytic activity, acting on a glycoprotein	-	23	20	-	-	0.0137549	0.000944008
APID	MF	GO:0001965	G-protein alpha-subunit binding	-	26	26	-	-	0.000341112	0.00123901
APID	MF	GO:0001530	lipopolysaccharide binding	-	38	30	-	-	0.00455073	0.00141601
APID	MF	GO:0140223	general transcription initiation factor activity	-	55	53	-	-	0.255199	0.00253702
APID	MF	GO:0070403	NAD+ binding	-	16	15	-	-	0.00184994	0.000708006
APID	MF	GO:0000049	tRNA binding	-	75	70	-	-	0.013995	0.00330403
APID	MF	GO:0004712	protein serine/threonine/tyrosine kinase activity	-	45	44	-	-	0.00830704	0.00212402
APID	MF	GO:0015026	coreceptor activity	-	48	43	-	-	0.0174929	0.00206502
APID	MF	GO:0005527	macrolide binding	-	12	12	-	-	0.000170968	0.000590005
APID	MF	GO:0001653	peptide receptor activity	-	128	101	-	-	0.00817388	0.00477904
APID	MF	GO:0031005	filamin binding	-	15	14	-	-	0.00281186	0.000708006
APID	MF	GO:0030506	ankyrin binding	-	19	19	-	-	0.00107817	0.000944008
APID	MF	GO:0006469	negative regulation of protein kinase activity	-	222	205	-	-	0.00409354	0.00967609
APID	MF	GO:0070182	DNA polymerase binding	-	22	20	-	-	0.00134313	0.000944008
APID	MF	GO:1901611	phosphatidylglycerol binding	-	15	15	-	-	0.000232287	0.000708006
APID	MF	GO:0043548	phosphatidylinositol 3-kinase binding	-	31	31	-	-	0.0105284	0.00147501
APID	MF	GO:0051427	hormone receptor binding	-	31	27	-	-	0.00154198	0.00129801
APID	MF	GO:0070851	growth factor receptor binding	-	141	136	-	-	0.00772457	0.00643106
APID	MF	GO:0031210	phosphatidylcholine binding	-	32	31	-	-	0.021358	0.00147501
APID	MF	GO:0043028	cysteine-type endopeptidase regulator activity involved in apoptotic process	-	43	42	-	-	0.00584325	0.00200602
APID	MF	GO:0034185	apolipoprotein binding	-	20	20	-	-	0.00103474	0.000944008
APID	MF	GO:1904047	S-adenosyl-L-methionine binding	-	18	17	-	-	0.00209507	0.000826007
APID	MF	GO:0005506	iron ion binding	-	154	133	-	-	0.0322104	0.00631306
APID	MF	GO:0003925	G protein activity	-	45	44	-	-	0.00359042	0.00212402
APID	MF	GO:0038187	pattern recognition receptor activity	-	33	30	-	-	0.00293546	0.00141601
APID	MF	GO:0008276	protein methyltransferase activity	-	96	89	-	-	0.00607925	0.00424804
APID	MF	GO:0004396	hexokinase activity	-	16	16	-	-	0.185954	0.000767007
APID	MF	GO:0070888	E-box binding	-	59	57	-	-	0.0268644	0.00271402
APID	MF	GO:0039706	co-receptor binding	-	14	14	-	-	0.00456431	0.000708006
APID	MF	GO:0015399	primary active transmembrane transporter activity	-	190	184	-	-	0.0666299	0.00873208
APID	MF	GO:0035254	glutamate receptor binding	-	47	44	-	-	0.00211378	0.00212402
APID	MF	GO:0050321	tau-protein kinase activity	-	36	33	-	-	0.00532074	0.00159301
APID	MF	GO:0019215	intermediate filament binding	-	11	11	-	-	0.00228775	0.000531005
APID	MF	GO:0043021	ribonucleoprotein complex binding	-	158	155	-	-	0.00690807	0.00731607
APID	MF	GO:0030170	pyridoxal phosphate binding	-	56	52	-	-	0.00312605	0.00247802
APID	MF	GO:0032393	MHC class I receptor activity	-	15	13	-	-	0.0851174	0.000649006
APID	MF	GO:0005112	Notch binding	-	26	23	-	-	0.00121279	0.00112101
APID	MF	GO:0048185	activin binding	-	16	16	-	-	0.0401981	0.000767007
APID	MF	GO:0080025	phosphatidylinositol-3,5-bisphosphate binding	-	28	27	-	-	0.00298311	0.00129801
APID	MF	GO:1990247	N6-methyladenosine-containing RNA reader activity	-	11	11	-	-	0.00882624	0.000531005
APID	MF	GO:0140299	small molecule sensor activity	-	39	32	-	-	0.0453599	0.00153401
APID	MF	GO:0031683	G-protein beta/gamma-subunit complex binding	-	22	22	-	-	0.0101233	0.00106201
APID	MF	GO:0016917	GABA receptor activity	-	23	17	-	-	0.251787	0.000826007
APID	MF	GO:0098847	sequence-specific single stranded DNA binding	-	15	15	-	-	0.00377099	0.000708006
APID	MF	GO:0019707	protein-cysteine S-acyltransferase activity	-	26	24	-	-	0.000288425	0.00118001
APID	MF	GO:0061733	peptide-lysine-N-acetyltransferase activity	-	46	42	-	-	0.0116577	0.00200602
APID	MF	GO:2000679	positive regulation of transcription regulatory region DNA binding	-	25	25	-	-	0.00114628	0.00118001
APID	MF	GO:0003916	DNA topoisomerase activity	-	12	12	-	-	0.00549864	0.000590005
APID	MF	GO:0030594	neurotransmitter receptor activity	-	160	139	-	-	0.0260226	0.00660806
APID	MF	GO:0034452	dynactin binding	-	12	12	-	-	0.000533181	0.000590005
APID	MF	GO:0052742	phosphatidylinositol kinase activity	-	24	24	-	-	0.00682254	0.00118001
APID	MF	GO:0120227	acyl-CoA binding	-	22	19	-	-	0.00382703	0.000944008
APID	MF	GO:0005507	copper ion binding	-	63	59	-	-	0.00625853	0.00283203
APID	MF	GO:0033558	protein lysine deacetylase activity	-	22	22	-	-	0.00484392	0.00106201
APID	MF	GO:0070034	telomerase RNA binding	-	22	22	-	-	0.0120022	0.00106201
APID	MF	GO:0004143	ATP-dependent diacylglycerol kinase activity	-	12	12	-	-	0.000174901	0.000590005
BIND	CC	GO:0005730	nucleolus	3.69145e-43	988	524	319.903	1.638	-	-
BIND	CC	GO:0005615	extracellular space	7.4859e-42	3190	1365	1032.89	1.32154	-	-
BIND	CC	GO:0005739	mitochondrion	3.07181e-25	1671	735	541.051	1.35847	-	-
BIND	CC	GO:0005768	endosome	7.50455e-23	1037	484	335.769	1.44147	-	-
BIND	CC	GO:0005840	ribosome	1.83065e-20	222	139	71.8811	1.93375	-	-
BIND	CC	GO:0005764	lysosome	2.37188e-14	747	340	241.87	1.40571	-	-
BIND	CC	GO:0005815	microtubule organizing center	1.51111e-12	843	369	272.954	1.35188	-	-
BIND	CC	GO:0005794	Golgi apparatus	6.16353e-11	1636	650	529.718	1.22707	-	-
BIND	CC	GO:0000228	nuclear chromosome	1.64894e-10	206	111	66.7005	1.66416	-	-
BIND	CC	GO:0005783	endoplasmic reticulum	2.11978e-10	2020	782	654.053	1.19562	-	-
BIND	CC	GO:0005635	nuclear envelope	9.14207e-08	493	216	159.628	1.35315	-	-
BIND	CC	GO:0005777	peroxisome	0.00509944	142	62	45.978	1.34847	-	-
BIND	CC	GO:0005929	cilium	0.0214857	842	242	272.63	0.88765	-	-
BIND	CC	GO:0031012	extracellular matrix	0.0443108	564	205	182.617	1.12257	-	-
BIND	CC	GO:0005811	lipid droplet	0.83248	102	34	33.0264	1.02948	-	-
BIND	BP	GO:0012501	programmed cell death	1.32824e-100	1954	1064	632.683	1.68173	-	-
BIND	BP	GO:0065003	protein-containing complex assembly	9.1766e-81	1648	891	533.604	1.66978	-	-
BIND	BP	GO:0002376	immune system process	1.41536e-60	2448	1156	792.635	1.45843	-	-
BIND	BP	GO:0006355	regulation of DNA-templated transcription	1.77001e-52	3342	1463	1082.1	1.352	-	-
BIND	BP	GO:0016071	mRNA metabolic process	4.13783e-47	713	415	230.861	1.79762	-	-
BIND	BP	GO:0006886	intracellular protein transport	6.75257e-36	664	369	214.996	1.71631	-	-
BIND	BP	GO:0006281	DNA repair	3.49943e-32	587	327	190.064	1.72047	-	-
BIND	BP	GO:0030163	protein catabolic process	4.37553e-30	990	489	320.551	1.5255	-	-
BIND	BP	GO:0042060	wound healing	8.1016e-30	431	253	139.553	1.81293	-	-
BIND	BP	GO:0048870	cell motility	4.21727e-29	1659	746	537.165	1.38877	-	-
BIND	BP	GO:0006913	nucleocytoplasmic transport	7.94726e-29	326	203	105.555	1.92317	-	-
BIND	BP	GO:0032200	telomere organization	6.27074e-28	186	133	60.2247	2.2084	-	-
BIND	BP	GO:0007155	cell adhesion	5.70497e-27	1444	656	467.551	1.40306	-	-
BIND	BP	GO:0006325	chromatin organization	8.5106e-25	720	364	233.128	1.56138	-	-
BIND	BP	GO:0006914	autophagy	6.28506e-24	568	299	183.912	1.62578	-	-
BIND	BP	GO:0002181	cytoplasmic translation	3.21405e-22	153	108	49.5397	2.18007	-	-
BIND	BP	GO:0016192	vesicle-mediated transport	6.64479e-22	1894	803	613.256	1.3094	-	-
BIND	BP	GO:0006260	DNA replication	1.00361e-21	279	168	90.337	1.8597	-	-
BIND	BP	GO:0006954	inflammatory response	8.79339e-19	820	385	265.507	1.45006	-	-
BIND	BP	GO:0098542	defense response to other organism	1.07049e-16	1171	511	379.157	1.34773	-	-
BIND	BP	GO:0042254	ribosome biogenesis	3.40496e-16	297	164	96.1652	1.7054	-	-
BIND	BP	GO:0050877	nervous system process	4.39538e-15	1527	360	494.425	0.728118	-	-
BIND	BP	GO:0007059	chromosome segregation	9.10324e-14	403	202	130.487	1.54805	-	-
BIND	BP	GO:0007010	cytoskeleton organization	1.39609e-13	1639	667	530.69	1.25686	-	-
BIND	BP	GO:0034330	cell junction organization	3.3106e-13	727	328	235.394	1.39341	-	-
BIND	BP	GO:0006457	protein folding	9.57375e-12	210	116	67.9956	1.70599	-	-
BIND	BP	GO:0006091	generation of precursor metabolites and energy	6.81885e-11	502	232	162.542	1.42732	-	-
BIND	BP	GO:0006310	DNA recombination	7.30004e-11	333	165	107.822	1.53031	-	-
BIND	BP	GO:0072659	protein localization to plasma membrane	1.29454e-09	284	141	91.956	1.53334	-	-
BIND	BP	GO:0007163	establishment or maintenance of cell polarity	2.00547e-09	227	117	73.5	1.59184	-	-
BIND	BP	GO:0003012	muscle system process	2.49438e-09	425	196	137.61	1.42431	-	-
BIND	BP	GO:0007005	mitochondrion organization	1.27901e-08	484	216	156.714	1.37831	-	-
BIND	BP	GO:0005975	carbohydrate metabolic process	4.39251e-08	551	239	178.408	1.33963	-	-
BIND	BP	GO:0003013	circulatory system process	1.34203e-07	584	249	189.093	1.31682	-	-
BIND	BP	GO:0006399	tRNA metabolic process	6.91243e-07	196	97	63.4626	1.52846	-	-
BIND	BP	GO:0000910	cytokinesis	7.78627e-07	186	93	60.2247	1.54422	-	-
BIND	BP	GO:0031047	regulatory ncRNA-mediated gene silencing	1.60768e-06	119	64	38.5309	1.66101	-	-
BIND	BP	GO:0055086	nucleobase-containing small molecule metabolic process	7.41e-05	729	286	236.042	1.21165	-	-
BIND	BP	GO:0006629	lipid metabolic process	0.00101182	1355	494	438.734	1.12597	-	-
BIND	BP	GO:0098754	detoxification	0.00154714	134	61	43.3877	1.40593	-	-
BIND	BP	GO:0006520	amino acid metabolic process	0.00244929	292	119	94.5463	1.25864	-	-
BIND	BP	GO:0140053	mitochondrial gene expression	0.00329248	164	71	53.1013	1.33707	-	-
BIND	BP	GO:0140013	meiotic nuclear division	0.00666777	279	112	90.337	1.2398	-	-
BIND	BP	GO:0006766	vitamin metabolic process	0.0126768	107	47	34.6454	1.3566	-	-
BIND	BP	GO:0022600	digestive system process	0.0139156	110	48	35.6168	1.34768	-	-
BIND	BP	GO:0006486	protein glycosylation	0.0148343	225	56	72.8524	0.768677	-	-
BIND	BP	GO:0055085	transmembrane transport	0.0291617	1784	619	577.639	1.0716	-	-
BIND	BP	GO:0044782	cilium organization	0.0304308	399	109	129.192	0.843708	-	-
BIND	BP	GO:0007040	lysosome organization	0.0378318	107	45	34.6454	1.29887	-	-
BIND	BP	GO:0003014	renal system process	0.343391	127	46	41.1212	1.11865	-	-
BIND	BP	GO:0030198	extracellular matrix organization	0.39451	314	109	101.67	1.0721	-	-
BIND	BP	GO:0006790	sulfur compound metabolic process	0.508149	320	109	103.612	1.052	-	-
BIND	BP	GO:0006575	cellular modified amino acid metabolic process	0.693842	186	63	60.2247	1.04608	-	-
BIND	BP	GO:0007018	microtubule-based movement	0.763538	640	211	207.225	1.01822	-	-
BIND	MF	GO:0003723	RNA binding	5.61469e-77	1679	895	543.641	1.64631	-	-
BIND	MF	GO:0140096	catalytic activity, acting on a protein	1.86584e-68	3198	1466	1035.48	1.41577	-	-
BIND	MF	GO:0016740	transferase activity	8.47095e-57	3074	1380	995.326	1.38648	-	-
BIND	MF	GO:0003677	DNA binding	2.15061e-46	2865	1264	927.655	1.36258	-	-
BIND	MF	GO:0140097	catalytic activity, acting on DNA	2.90056e-32	383	236	124.011	1.90306	-	-
BIND	MF	GO:0140110	transcription regulator activity	3.82177e-25	2033	869	658.262	1.32014	-	-
BIND	MF	GO:0008092	cytoskeletal protein binding	1.27539e-21	1023	474	331.236	1.431	-	-
BIND	MF	GO:0140657	ATP-dependent activity	1.1495e-15	729	338	236.042	1.43195	-	-
BIND	MF	GO:0005198	structural molecule activity	3.80061e-15	798	363	258.383	1.40489	-	-
BIND	MF	GO:0140098	catalytic activity, acting on RNA	1.21107e-11	417	201	135.02	1.48867	-	-
BIND	MF	GO:0016491	oxidoreductase activity	2.63516e-08	888	365	287.524	1.26946	-	-
BIND	MF	GO:0003924	GTPase activity	6.60071e-08	658	278	213.053	1.30484	-	-
BIND	MF	GO:0140104	molecular carrier activity	5.32489e-07	105	59	33.9978	1.73541	-	-
BIND	MF	GO:0042393	histone binding	5.5258e-07	237	114	76.7379	1.48558	-	-
BIND	MF	GO:0016874	ligase activity	6.53341e-06	283	128	91.6322	1.39689	-	-
BIND	MF	GO:0045182	translation regulator activity	1.04392e-05	151	75	48.8921	1.53399	-	-
BIND	MF	GO:0016853	isomerase activity	1.26214e-05	252	115	81.5947	1.4094	-	-
BIND	MF	GO:0008289	lipid binding	9.65586e-05	836	323	270.687	1.19326	-	-
BIND	MF	GO:0016829	lyase activity	0.00145458	538	209	174.198	1.19978	-	-
BIND	MF	GO:0038024	cargo receptor activity	0.13681	117	30	37.8833	0.791906	-	-
BIND	MF	GO:0009975	cyclase activity	0.154571	277	101	89.6895	1.12611	-	-
BIND	MF	GO:0005215	transporter activity	0.162374	1462	449	473.379	0.9485	-	-
BIND	MF	GO:0048018	receptor ligand activity	0.469205	504	171	163.189	1.04786	-	-
BIND	MF	GO:0003774	cytoskeletal motor activity	0.487461	116	41	37.5595	1.0916	-	-
BIND	BP	GO:0008038	neuron recognition	-	46	20	-	-	0.000804586	0.00261909
BIND	BP	GO:1905145	cellular response to acetylcholine	-	33	19	-	-	0.000651275	0.00261909
BIND	BP	GO:0098780	response to mitochondrial depolarisation	-	21	12	-	-	0.000488059	0.00163693
BIND	BP	GO:0051931	regulation of sensory perception	-	36	12	-	-	0.000490084	0.00163693
BIND	BP	GO:0110110	positive regulation of animal organ morphogenesis	-	25	13	-	-	0.0422388	0.00180062
BIND	BP	GO:0009268	response to pH	-	43	11	-	-	0.000488776	0.00147324
BIND	BP	GO:0045666	positive regulation of neuron differentiation	-	91	38	-	-	0.00296255	0.00507448
BIND	BP	GO:0043543	protein acylation	-	107	47	-	-	0.00484949	0.00622033
BIND	MF	GO:0051349	positive regulation of lyase activity	-	41	17	-	-	0.0394961	0.0022917
BIND	BP	GO:0048679	regulation of axon regeneration	-	28	15	-	-	0.0079468	0.00196431
BIND	BP	GO:0022401	negative adaptation of signaling pathway	-	21	12	-	-	0.000488727	0.00163693
BIND	MF	GO:0008509	monoatomic anion transmembrane transporter activity	-	143	33	-	-	0.0011439	0.00441971
BIND	BP	GO:0071763	nuclear membrane organization	-	44	26	-	-	0.212515	0.00343755
BIND	CC	GO:1902686	mitochondrial outer membrane permeabilization involved in programmed cell death	-	39	17	-	-	0.00265006	0.0022917
BIND	BP	GO:0071806	protein transmembrane transport	-	68	36	-	-	0.0822228	0.00474709
BIND	BP	GO:0022038	corpus callosum development	-	25	14	-	-	0.00048994	0.00196431
BIND	BP	GO:0043299	leukocyte degranulation	-	82	36	-	-	0.0173729	0.00474709
BIND	BP	GO:0048864	stem cell development	-	88	42	-	-	0.00997453	0.00556556
BIND	BP	GO:0051651	maintenance of location in cell	-	236	112	-	-	0.0116676	0.0147324
BIND	BP	GO:0033119	negative regulation of RNA splicing	-	27	20	-	-	0.0133849	0.00261909
BIND	CC	GO:0016197	endosomal transport	-	282	139	-	-	0.0740849	0.0183336
BIND	BP	GO:0070663	regulation of leukocyte proliferation	-	268	149	-	-	0.0170161	0.0196431
BIND	BP	GO:0062098	regulation of programmed necrotic cell death	-	37	22	-	-	0.00933133	0.00294647
BIND	BP	GO:0006949	syncytium formation	-	66	30	-	-	0.0030093	0.00392863
BIND	BP	GO:0045861	negative regulation of proteolysis	-	320	150	-	-	0.0068994	0.0196431
BIND	BP	GO:0043144	sno(s)RNA processing	-	14	11	-	-	0.0105193	0.00147324
BIND	BP	GO:1901616	organic hydroxy compound catabolic process	-	59	23	-	-	0.00081892	0.00311017
BIND	BP	GO:0030574	collagen catabolic process	-	45	15	-	-	0.0130149	0.00196431
BIND	CC	GO:0006984	ER-nucleus signaling pathway	-	46	27	-	-	0.0471174	0.00360124
BIND	BP	GO:0060343	trabecula formation	-	26	16	-	-	0.00630332	0.00212801
BIND	BP	GO:0009914	hormone transport	-	315	130	-	-	0.00548309	0.0170241
BIND	BP	GO:0140112	extracellular vesicle biogenesis	-	23	16	-	-	0.0990825	0.00212801
BIND	BP	GO:0085029	extracellular matrix assembly	-	42	18	-	-	0.000645078	0.00245539
BIND	BP	GO:0006413	translational initiation	-	122	72	-	-	0.0292766	0.00949419
BIND	BP	GO:1902895	positive regulation of miRNA transcription	-	51	39	-	-	0.00374285	0.00523817
BIND	CC	GO:0005200	structural constituent of cytoskeleton	-	112	50	-	-	0.0747235	0.00654772
BIND	BP	GO:0030865	cortical cytoskeleton organization	-	51	29	-	-	0.000969433	0.00392863
BIND	BP	GO:1902455	negative regulation of stem cell population maintenance	-	26	17	-	-	0.00882707	0.0022917
BIND	BP	GO:1903036	positive regulation of response to wounding	-	76	46	-	-	0.0116884	0.00605664
BIND	MF	GO:0005342	organic acid transmembrane transporter activity	-	229	66	-	-	0.0212009	0.00867572
BIND	BP	GO:1903319	positive regulation of protein maturation	-	27	11	-	-	0.00048841	0.00147324
BIND	BP	GO:0002263	cell activation involved in immune response	-	304	152	-	-	0.0116376	0.0199705
BIND	BP	GO:0021954	central nervous system neuron development	-	85	35	-	-	0.00647047	0.0045834
BIND	BP	GO:0055017	cardiac muscle tissue growth	-	92	45	-	-	0.0294816	0.00589294
BIND	BP	GO:0010743	regulation of macrophage derived foam cell differentiation	-	32	17	-	-	0.00380227	0.0022917
BIND	BP	GO:0048524	positive regulation of viral process	-	64	39	-	-	0.00647373	0.00523817
BIND	CC	GO:0007213	G protein-coupled acetylcholine receptor signaling pathway	-	21	14	-	-	0.000489908	0.00196431
BIND	BP	GO:1902993	positive regulation of amyloid precursor protein catabolic process	-	25	16	-	-	0.0723808	0.00212801
BIND	BP	GO:0098661	inorganic anion transmembrane transport	-	140	37	-	-	0.00130489	0.00491079
BIND	BP	GO:0006099	tricarboxylic acid cycle	-	33	17	-	-	0.000655179	0.0022917
BIND	BP	GO:0060148	positive regulation of post-transcriptional gene silencing	-	18	13	-	-	0.024141	0.00180062
BIND	BP	GO:0009612	response to mechanical stimulus	-	215	117	-	-	0.0144451	0.0153871
BIND	BP	GO:0048644	muscle organ morphogenesis	-	81	42	-	-	0.0474127	0.00556556
BIND	BP	GO:0048660	regulation of smooth muscle cell proliferation	-	176	92	-	-	0.0388356	0.0121133
BIND	BP	GO:0071542	dopaminergic neuron differentiation	-	36	17	-	-	0.0276067	0.0022917
BIND	BP	GO:0140115	export across plasma membrane	-	82	19	-	-	0.00666791	0.00261909
BIND	BP	GO:0043001	Golgi to plasma membrane protein transport	-	38	21	-	-	0.0098894	0.00278278
BIND	BP	GO:0019692	deoxyribose phosphate metabolic process	-	43	15	-	-	0.000653873	0.00196431
BIND	MF	GO:0003714	transcription corepressor activity	-	190	115	-	-	0.0130638	0.0150597
BIND	BP	GO:0051703	biological process involved in intraspecies interaction between organisms	-	55	17	-	-	0.000649061	0.0022917
BIND	BP	GO:0006304	DNA modification	-	30	17	-	-	0.00805439	0.0022917
BIND	MF	GO:0140312	cargo adaptor activity	-	19	13	-	-	0.335143	0.00180062
BIND	BP	GO:0046835	carbohydrate phosphorylation	-	49	23	-	-	0.0206228	0.00311017
BIND	BP	GO:0060149	negative regulation of post-transcriptional gene silencing	-	23	13	-	-	0.000480608	0.00180062
BIND	CC	GO:1905349	ciliary transition zone assembly	-	371	104	-	-	0.00628197	0.0137502
BIND	BP	GO:0043523	regulation of neuron apoptotic process	-	218	118	-	-	0.0156885	0.0155508
BIND	BP	GO:1902894	negative regulation of miRNA transcription	-	22	16	-	-	0.0068154	0.00212801
BIND	BP	GO:0044380	protein localization to cytoskeleton	-	57	32	-	-	0.00113232	0.00425602
BIND	BP	GO:0051918	negative regulation of fibrinolysis	-	13	11	-	-	0.0319989	0.00147324
BIND	BP	GO:2000209	regulation of anoikis	-	25	19	-	-	0.00262348	0.00261909
BIND	BP	GO:0003299	muscle hypertrophy in response to stress	-	31	15	-	-	0.000643371	0.00196431
BIND	BP	GO:0045747	positive regulation of Notch signaling pathway	-	45	23	-	-	0.00140629	0.00311017
BIND	MF	GO:0032413	negative regulation of ion transmembrane transporter activity	-	88	38	-	-	0.00632844	0.00507448
BIND	CC	GO:0045324	late endosome to vacuole transport	-	37	19	-	-	0.657317	0.00261909
BIND	BP	GO:0043954	cellular component maintenance	-	72	37	-	-	0.00446385	0.00491079
BIND	BP	GO:0050435	amyloid-beta metabolic process	-	65	37	-	-	0.0255477	0.00491079
BIND	BP	GO:0014823	response to activity	-	70	37	-	-	0.013839	0.00491079
BIND	BP	GO:0048667	cell morphogenesis involved in neuron differentiation	-	559	235	-	-	0.0257306	0.0307743
BIND	BP	GO:0010522	regulation of calcium ion transport into cytosol	-	18	12	-	-	0.00634435	0.00163693
BIND	CC	GO:1903513	endoplasmic reticulum to cytosol transport	-	29	12	-	-	0.000487076	0.00163693
BIND	BP	GO:0034502	protein localization to chromosome	-	130	76	-	-	0.0101598	0.00998527
BIND	BP	GO:0048562	embryonic organ morphogenesis	-	295	121	-	-	0.0179976	0.0158782
BIND	BP	GO:0019233	sensory perception of pain	-	103	47	-	-	0.0244068	0.00622033
BIND	CC	GO:0043574	peroxisomal transport	-	22	15	-	-	0.493943	0.00196431
BIND	BP	GO:0031343	positive regulation of cell killing	-	75	36	-	-	0.0586033	0.00474709
BIND	BP	GO:0090077	foam cell differentiation	-	39	20	-	-	0.0008024	0.00261909
BIND	BP	GO:0099587	inorganic ion import across plasma membrane	-	135	30	-	-	0.00531879	0.00392863
BIND	BP	GO:0017148	negative regulation of translation	-	390	55	-	-	0.0130516	0.00720249
BIND	BP	GO:0030220	platelet formation	-	22	15	-	-	0.000642048	0.00196431
BIND	BP	GO:0002532	production of molecular mediator involved in inflammatory response	-	103	44	-	-	0.00664562	0.00589294
BIND	BP	GO:1903509	liposaccharide metabolic process	-	109	28	-	-	0.00097787	0.00376494
BIND	BP	GO:0009582	detection of abiotic stimulus	-	140	43	-	-	0.0376183	0.00572925
BIND	CC	GO:0140238	presynaptic endocytosis	-	72	37	-	-	0.0142365	0.00491079
BIND	BP	GO:0051236	establishment of RNA localization	-	161	88	-	-	0.0566258	0.0116222
BIND	BP	GO:0042178	xenobiotic catabolic process	-	26	12	-	-	0.200425	0.00163693
BIND	CC	GO:0043123	positive regulation of canonical NF-kappaB signal transduction	-	193	117	-	-	0.0323647	0.0153871
BIND	BP	GO:0034067	protein localization to Golgi apparatus	-	30	14	-	-	0.00049018	0.00196431
BIND	BP	GO:0061842	microtubule organizing center localization	-	32	20	-	-	0.000812482	0.00261909
BIND	MF	GO:0048018	receptor ligand activity	-	510	171	-	-	0.018465	0.0224259
BIND	BP	GO:0061311	cell surface receptor signaling pathway involved in heart development	-	17	11	-	-	0.000489892	0.00147324
BIND	MF	GO:1901618	organic hydroxy compound transmembrane transporter activity	-	52	14	-	-	0.000490902	0.00196431
BIND	BP	GO:1903573	negative regulation of response to endoplasmic reticulum stress	-	41	25	-	-	0.0022352	0.00327386
BIND	BP	GO:0030811	regulation of nucleotide catabolic process	-	52	28	-	-	0.00447266	0.00376494
BIND	BP	GO:0050779	RNA destabilization	-	135	50	-	-	0.0127091	0.00654772
BIND	BP	GO:0006023	aminoglycan biosynthetic process	-	74	20	-	-	0.000814546	0.00261909
BIND	BP	GO:1901607	alpha-amino acid biosynthetic process	-	70	30	-	-	0.0011457	0.00392863
BIND	BP	GO:0061025	membrane fusion	-	532	231	-	-	0.0786944	0.0302832
BIND	BP	GO:0010762	regulation of fibroblast migration	-	40	23	-	-	0.00375085	0.00311017
BIND	BP	GO:0090311	regulation of protein deacetylation	-	29	15	-	-	0.000645147	0.00196431
BIND	BP	GO:0035272	exocrine system development	-	46	31	-	-	0.00737945	0.00409232
BIND	BP	GO:0022406	membrane docking	-	90	58	-	-	0.111692	0.00769357
BIND	BP	GO:0070920	regulation of regulatory ncRNA processing	-	17	12	-	-	0.000480613	0.00163693
BIND	BP	GO:0050777	negative regulation of immune response	-	196	95	-	-	0.00619563	0.0124407
BIND	BP	GO:0016053	organic acid biosynthetic process	-	335	131	-	-	0.0145522	0.0171878
BIND	MF	GO:0005035	death receptor activity	-	16	11	-	-	0.048043	0.00147324
BIND	BP	GO:0099068	postsynapse assembly	-	40	14	-	-	0.000488266	0.00196431
BIND	BP	GO:0021782	glial cell development	-	120	54	-	-	0.00930564	0.00720249
BIND	CC	GO:0039531	regulation of cytoplasmic pattern recognition receptor signaling pathway	-	90	41	-	-	0.00750692	0.00540187
BIND	BP	GO:0001655	urogenital system development	-	66	41	-	-	0.01108	0.00540187
BIND	BP	GO:0071827	plasma lipoprotein particle organization	-	86	28	-	-	0.000975802	0.00376494
BIND	BP	GO:0055088	lipid homeostasis	-	173	63	-	-	0.0027954	0.00834834
BIND	CC	GO:1903421	regulation of synaptic vesicle recycling	-	26	13	-	-	0.000486808	0.00180062
BIND	BP	GO:0031334	positive regulation of protein-containing complex assembly	-	199	121	-	-	0.00688616	0.0158782
BIND	BP	GO:0141137	positive regulation of gene expression, epigenetic	-	36	24	-	-	0.010291	0.00327386
BIND	BP	GO:0045667	regulation of osteoblast differentiation	-	147	74	-	-	0.0593273	0.00982157
BIND	BP	GO:0050801	monoatomic ion homeostasis	-	609	249	-	-	0.0158388	0.0327386
BIND	BP	GO:0061037	negative regulation of cartilage development	-	32	14	-	-	0.000473754	0.00196431
BIND	BP	GO:0050678	regulation of epithelial cell proliferation	-	418	212	-	-	0.0264917	0.0278278
BIND	BP	GO:0045738	negative regulation of DNA repair	-	40	17	-	-	0.000649079	0.0022917
BIND	BP	GO:0001704	formation of primary germ layer	-	195	103	-	-	0.00980383	0.0135865
BIND	BP	GO:0045778	positive regulation of ossification	-	51	25	-	-	0.0094643	0.00327386
BIND	BP	GO:0048708	astrocyte differentiation	-	88	53	-	-	0.00723143	0.0070388
BIND	BP	GO:0042092	type 2 immune response	-	41	20	-	-	0.00770176	0.00261909
BIND	BP	GO:0048588	developmental cell growth	-	233	104	-	-	0.0074705	0.0137502
BIND	BP	GO:0021872	forebrain generation of neurons	-	52	25	-	-	0.000969245	0.00327386
BIND	BP	GO:0045023	G0 to G1 transition	-	41	20	-	-	0.0871787	0.00261909
BIND	BP	GO:1904894	positive regulation of receptor signaling pathway via STAT	-	52	35	-	-	0.0154031	0.0045834
BIND	BP	GO:0034367	protein-containing complex remodeling	-	35	18	-	-	0.000655072	0.00245539
BIND	BP	GO:1901186	positive regulation of ERBB signaling pathway	-	27	17	-	-	0.00668798	0.0022917
BIND	MF	GO:1901505	carbohydrate derivative transmembrane transporter activity	-	51	19	-	-	0.000654922	0.00261909
BIND	BP	GO:0010232	vascular transport	-	87	27	-	-	0.000978953	0.00360124
BIND	BP	GO:0021987	cerebral cortex development	-	125	55	-	-	0.0134799	0.00720249
BIND	BP	GO:0008637	apoptotic mitochondrial changes	-	108	61	-	-	0.0529458	0.00802095
BIND	BP	GO:0032885	regulation of polysaccharide biosynthetic process	-	38	21	-	-	0.0116411	0.00278278
BIND	BP	GO:0060999	positive regulation of dendritic spine development	-	35	12	-	-	0.000489461	0.00163693
BIND	BP	GO:0071243	cellular response to arsenic-containing substance	-	18	11	-	-	0.00048844	0.00147324
BIND	BP	GO:2000736	regulation of stem cell differentiation	-	78	48	-	-	0.00485547	0.00638402
BIND	BP	GO:0042069	regulation of catecholamine metabolic process	-	20	13	-	-	0.00048868	0.00180062
BIND	BP	GO:0002064	epithelial cell development	-	210	109	-	-	0.00491023	0.014405
BIND	CC	GO:0050850	positive regulation of calcium-mediated signaling	-	40	19	-	-	0.0255615	0.00261909
BIND	BP	GO:2001222	regulation of neuron migration	-	46	17	-	-	0.000651488	0.0022917
BIND	BP	GO:0034389	lipid droplet organization	-	38	13	-	-	0.000484751	0.00180062
BIND	BP	GO:0051602	response to electrical stimulus	-	44	19	-	-	0.00355177	0.00261909
BIND	BP	GO:0042177	negative regulation of protein catabolic process	-	109	61	-	-	0.00338627	0.00802095
BIND	MF	GO:0038024	cargo receptor activity	-	121	30	-	-	0.00285294	0.00392863
BIND	BP	GO:0033120	positive regulation of RNA splicing	-	46	25	-	-	0.00157188	0.00327386
BIND	BP	GO:0051445	regulation of meiotic cell cycle	-	64	26	-	-	0.00860354	0.00343755
BIND	BP	GO:0033619	membrane protein proteolysis	-	60	35	-	-	0.0292587	0.0045834
BIND	BP	GO:0090087	regulation of peptide transport	-	195	89	-	-	0.0176197	0.0117859
BIND	BP	GO:0120162	positive regulation of cold-induced thermogenesis	-	101	52	-	-	0.00595745	0.0068751
BIND	BP	GO:0060706	cell differentiation involved in embryonic placenta development	-	25	12	-	-	0.000489541	0.00163693
BIND	BP	GO:0006929	substrate-dependent cell migration	-	26	16	-	-	0.000650048	0.00212801
BIND	BP	GO:0072662	protein localization to peroxisome	-	20	13	-	-	0.372312	0.00180062
BIND	BP	GO:0022404	molting cycle process	-	95	47	-	-	0.00715627	0.00622033
BIND	BP	GO:1903358	regulation of Golgi organization	-	17	14	-	-	0.030714	0.00196431
BIND	CC	GO:0060391	positive regulation of SMAD protein signal transduction	-	19	13	-	-	0.0616956	0.00180062
BIND	BP	GO:0050858	negative regulation of antigen receptor-mediated signaling pathway	-	33	15	-	-	0.000651106	0.00196431
BIND	BP	GO:0007281	germ cell development	-	334	102	-	-	0.00419921	0.0134228
BIND	BP	GO:1901617	organic hydroxy compound biosynthetic process	-	247	109	-	-	0.0076936	0.014405
BIND	BP	GO:0150117	positive regulation of cell-substrate junction organization	-	31	19	-	-	0.00338433	0.00261909
BIND	BP	GO:0034104	negative regulation of tissue remodeling	-	22	11	-	-	0.000488361	0.00147324
BIND	CC	GO:0098926	postsynaptic signal transduction	-	39	23	-	-	0.000810585	0.00311017
BIND	BP	GO:0030177	positive regulation of Wnt signaling pathway	-	143	61	-	-	0.0106777	0.00802095
BIND	BP	GO:0002701	negative regulation of production of molecular mediator of immune response	-	47	26	-	-	0.000972892	0.00343755
BIND	BP	GO:0090101	negative regulation of transmembrane receptor protein serine/threonine kinase signaling pathway	-	170	72	-	-	0.00427191	0.00949419
BIND	BP	GO:0034249	negative regulation of amide metabolic process	-	34	15	-	-	0.000646627	0.00196431
BIND	BP	GO:0061548	ganglion development	-	17	13	-	-	0.0739767	0.00180062
BIND	MF	GO:1904029	regulation of cyclin-dependent protein kinase activity	-	117	67	-	-	0.0125082	0.00883942
BIND	BP	GO:0048799	animal organ maturation	-	33	12	-	-	0.000487694	0.00163693
BIND	BP	GO:0006925	inflammatory cell apoptotic process	-	23	12	-	-	0.000486477	0.00163693
BIND	BP	GO:0003013	circulatory system process	-	602	249	-	-	0.0216707	0.0327386
BIND	MF	GO:0043433	negative regulation of DNA-binding transcription factor activity	-	193	105	-	-	0.00491179	0.0137502
BIND	BP	GO:1903035	negative regulation of response to wounding	-	93	49	-	-	0.00999804	0.00654772
BIND	BP	GO:0014742	positive regulation of muscle hypertrophy	-	37	17	-	-	0.000650936	0.0022917
BIND	BP	GO:0036010	protein localization to endosome	-	27	19	-	-	0.00467136	0.00261909
BIND	BP	GO:1903313	positive regulation of mRNA metabolic process	-	171	67	-	-	0.0108145	0.00883942
BIND	BP	GO:0035967	cellular response to topologically incorrect protein	-	98	54	-	-	0.00577841	0.00720249
BIND	BP	GO:0045056	transcytosis	-	20	13	-	-	0.00891927	0.00180062
BIND	BP	GO:0009267	cellular response to starvation	-	170	95	-	-	0.0054441	0.0124407
BIND	BP	GO:0010718	positive regulation of epithelial to mesenchymal transition	-	57	32	-	-	0.00389325	0.00425602
BIND	CC	GO:0140239	postsynaptic endocytosis	-	23	15	-	-	0.000651848	0.00196431
BIND	BP	GO:0046931	pore complex assembly	-	21	12	-	-	0.000486292	0.00163693
BIND	CC	GO:0032008	positive regulation of TOR signaling	-	52	22	-	-	0.0380006	0.00294647
BIND	CC	GO:0090151	establishment of protein localization to mitochondrial membrane	-	33	18	-	-	0.000652019	0.00245539
BIND	BP	GO:0060428	lung epithelium development	-	43	27	-	-	0.0151391	0.00360124
BIND	BP	GO:0030431	sleep	-	30	17	-	-	0.000649056	0.0022917
BIND	BP	GO:1903318	negative regulation of protein maturation	-	29	12	-	-	0.000488695	0.00163693
BIND	BP	GO:0033108	mitochondrial respiratory chain complex assembly	-	101	38	-	-	0.00131311	0.00507448
BIND	BP	GO:0071732	cellular response to nitric oxide	-	17	14	-	-	0.00381036	0.00196431
BIND	MF	GO:0015101	organic cation transmembrane transporter activity	-	76	16	-	-	0.000653895	0.00212801
BIND	BP	GO:0010660	regulation of muscle cell apoptotic process	-	85	43	-	-	0.0063374	0.00572925
BIND	BP	GO:0170043	non-proteinogenic amino acid biosynthetic process	-	17	13	-	-	0.000489365	0.00180062
BIND	BP	GO:0065004	protein-DNA complex assembly	-	307	203	-	-	0.0397785	0.0266819
BIND	CC	GO:0006406	mRNA export from nucleus	-	69	42	-	-	0.0822405	0.00556556
BIND	BP	GO:0009880	embryonic pattern specification	-	70	30	-	-	0.00272667	0.00392863
BIND	MF	GO:0016251	RNA polymerase II general transcription initiation factor activity	-	40	30	-	-	0.114278	0.00392863
BIND	BP	GO:0002367	cytokine production involved in immune response	-	121	70	-	-	0.0414699	0.0091668
BIND	BP	GO:1902931	negative regulation of alcohol biosynthetic process	-	17	11	-	-	0.000488569	0.00147324
BIND	BP	GO:0044848	biological phase	-	211	99	-	-	0.0671168	0.0130954
BIND	BP	GO:0046660	female sex differentiation	-	125	69	-	-	0.0230861	0.0091668
BIND	BP	GO:0019693	ribose phosphate metabolic process	-	556	230	-	-	0.00946185	0.0301195
BIND	BP	GO:0010799	regulation of peptidyl-threonine phosphorylation	-	45	24	-	-	0.00587892	0.00327386
BIND	BP	GO:0060411	cardiac septum morphogenesis	-	72	42	-	-	0.00460998	0.00556556
BIND	BP	GO:0071248	cellular response to metal ion	-	201	87	-	-	0.00778487	0.0114585
BIND	BP	GO:0030308	negative regulation of cell growth	-	191	93	-	-	0.0150012	0.012277
BIND	BP	GO:0097306	cellular response to alcohol	-	99	42	-	-	0.00717631	0.00556556
BIND	CC	GO:0006888	endoplasmic reticulum to Golgi vesicle-mediated transport	-	131	63	-	-	0.00861884	0.00834834
BIND	BP	GO:0010453	regulation of cell fate commitment	-	40	23	-	-	0.00966159	0.00311017
BIND	BP	GO:0001961	positive regulation of cytokine-mediated signaling pathway	-	59	33	-	-	0.0119055	0.00441971
BIND	MF	GO:0008324	monoatomic cation transmembrane transporter activity	-	826	241	-	-	0.0187648	0.0315927
BIND	MF	GO:1901682	sulfur compound transmembrane transporter activity	-	57	22	-	-	0.000816061	0.00294647
BIND	BP	GO:0042398	cellular modified amino acid biosynthetic process	-	46	13	-	-	0.000490677	0.00180062
BIND	BP	GO:0032890	regulation of organic acid transport	-	78	37	-	-	0.0012878	0.00491079
BIND	BP	GO:0071498	cellular response to fluid shear stress	-	21	15	-	-	0.00849974	0.00196431
BIND	BP	GO:0098771	inorganic ion homeostasis	-	531	218	-	-	0.0135041	0.0286463
BIND	BP	GO:2000177	regulation of neural precursor cell proliferation	-	97	39	-	-	0.00179046	0.00523817
BIND	BP	GO:0032967	positive regulation of collagen biosynthetic process	-	27	13	-	-	0.00176716	0.00180062
BIND	BP	GO:0032330	regulation of chondrocyte differentiation	-	54	21	-	-	0.00310075	0.00278278
BIND	BP	GO:0051259	protein complex oligomerization	-	251	108	-	-	0.0140924	0.0142413
BIND	BP	GO:0098743	cell aggregation	-	24	11	-	-	0.000484019	0.00147324
BIND	BP	GO:0009994	oocyte differentiation	-	57	24	-	-	0.000804495	0.00327386
BIND	MF	GO:0031952	regulation of protein autophosphorylation	-	43	28	-	-	0.004638	0.00376494
BIND	BP	GO:0051494	negative regulation of cytoskeleton organization	-	164	72	-	-	0.00721356	0.00949419
BIND	BP	GO:0044319	wound healing, spreading of cells	-	37	16	-	-	0.0102507	0.00212801
BIND	BP	GO:0033688	regulation of osteoblast proliferation	-	31	17	-	-	0.00118305	0.0022917
BIND	BP	GO:0060251	regulation of glial cell proliferation	-	39	23	-	-	0.00101927	0.00311017
BIND	BP	GO:0072665	protein localization to vacuole	-	84	44	-	-	0.052562	0.00589294
BIND	BP	GO:0042789	mRNA transcription by RNA polymerase II	-	46	38	-	-	0.00862627	0.00507448
BIND	BP	GO:0099633	protein localization to postsynaptic specialization membrane	-	25	12	-	-	0.00672089	0.00163693
BIND	BP	GO:1902373	negative regulation of mRNA catabolic process	-	75	38	-	-	0.00139255	0.00507448
BIND	BP	GO:0070633	transepithelial transport	-	35	14	-	-	0.000489269	0.00196431
BIND	BP	GO:0045661	regulation of myoblast differentiation	-	74	36	-	-	0.0198747	0.00474709
BIND	BP	GO:0030307	positive regulation of cell growth	-	164	84	-	-	0.00848295	0.0111311
BIND	BP	GO:0034250	positive regulation of amide metabolic process	-	27	16	-	-	0.0484845	0.00212801
BIND	BP	GO:0071375	cellular response to peptide hormone stimulus	-	310	189	-	-	0.0186155	0.0248813
BIND	BP	GO:0014812	muscle cell migration	-	110	53	-	-	0.011964	0.0070388
BIND	BP	GO:0048525	negative regulation of viral process	-	90	44	-	-	0.00997543	0.00589294
BIND	BP	GO:0070972	protein localization to endoplasmic reticulum	-	81	38	-	-	0.067099	0.00507448
BIND	MF	GO:0008514	organic anion transmembrane transporter activity	-	304	92	-	-	0.0215477	0.0121133
BIND	BP	GO:0051781	positive regulation of cell division	-	93	49	-	-	0.00287258	0.00654772
BIND	CC	GO:0141087	positive regulation of inflammasome-mediated signaling pathway	-	21	12	-	-	0.000488186	0.00163693
BIND	BP	GO:0035493	SNARE complex assembly	-	23	12	-	-	0.0147428	0.00163693
BIND	BP	GO:0002696	positive regulation of leukocyte activation	-	358	212	-	-	0.0272616	0.0278278
BIND	BP	GO:0060711	labyrinthine layer development	-	47	28	-	-	0.00203542	0.00376494
BIND	BP	GO:0007272	ensheathment of neurons	-	146	58	-	-	0.00624194	0.00769357
BIND	CC	GO:0050806	positive regulation of synaptic transmission	-	171	66	-	-	0.00591924	0.00867572
BIND	BP	GO:0060021	roof of mouth development	-	91	40	-	-	0.0188008	0.00523817
BIND	BP	GO:0034504	protein localization to nucleus	-	312	199	-	-	0.0113114	0.0261909
BIND	CC	GO:0007212	G protein-coupled dopamine receptor signaling pathway	-	40	22	-	-	0.0515428	0.00294647
BIND	BP	GO:0050819	negative regulation of coagulation	-	54	34	-	-	0.0676794	0.0045834
BIND	BP	GO:0031647	regulation of protein stability	-	327	191	-	-	0.0116309	0.025045
BIND	BP	GO:0017004	cytochrome complex assembly	-	40	12	-	-	0.000491159	0.00163693
BIND	BP	GO:0060261	positive regulation of transcription initiation by RNA polymerase II	-	62	49	-	-	0.0902248	0.00654772
BIND	CC	GO:0050805	negative regulation of synaptic transmission	-	55	24	-	-	0.0728268	0.00327386
BIND	BP	GO:0043903	regulation of biological process involved in symbiotic interaction	-	60	28	-	-	0.000973146	0.00376494
BIND	MF	GO:0007200	phospholipase C-activating G protein-coupled receptor signaling pathway	-	90	37	-	-	0.0031031	0.00491079
BIND	BP	GO:0016054	organic acid catabolic process	-	251	101	-	-	0.0213233	0.0132591
BIND	BP	GO:0050890	cognition	-	317	139	-	-	0.0139694	0.0183336
BIND	BP	GO:1900048	positive regulation of hemostasis	-	28	19	-	-	0.0155792	0.00261909
BIND	BP	GO:0065005	protein-lipid complex assembly	-	29	13	-	-	0.000490165	0.00180062
BIND	BP	GO:0008033	tRNA processing	-	136	63	-	-	0.0751324	0.00834834
BIND	BP	GO:0046661	male sex differentiation	-	171	97	-	-	0.00717585	0.012768
BIND	BP	GO:0099072	regulation of postsynaptic membrane neurotransmitter receptor levels	-	88	48	-	-	0.00700444	0.00638402
BIND	BP	GO:0014857	regulation of skeletal muscle cell proliferation	-	16	11	-	-	0.000487141	0.00147324
BIND	BP	GO:1990778	protein localization to cell periphery	-	346	168	-	-	0.0130846	0.0220985
BIND	BP	GO:0061326	renal tubule development	-	103	49	-	-	0.00233117	0.00654772
BIND	BP	GO:0051258	protein polymerization	-	280	148	-	-	0.0176861	0.0194795
BIND	BP	GO:0071985	multivesicular body sorting pathway	-	56	30	-	-	0.486061	0.00392863
BIND	BP	GO:0060325	face morphogenesis	-	31	15	-	-	0.000646578	0.00196431
BIND	BP	GO:0090559	regulation of membrane permeability	-	72	35	-	-	0.0134025	0.0045834
BIND	BP	GO:0031579	membrane raft organization	-	25	13	-	-	0.000488536	0.00180062
BIND	BP	GO:0046628	positive regulation of insulin receptor signaling pathway	-	25	17	-	-	0.00689071	0.0022917
BIND	BP	GO:0046460	neutral lipid biosynthetic process	-	50	15	-	-	0.015756	0.00196431
BIND	BP	GO:0001539	cilium or flagellum-dependent cell motility	-	159	28	-	-	0.000981098	0.00376494
BIND	BP	GO:0002250	adaptive immune response	-	753	243	-	-	0.0847978	0.0319201
BIND	BP	GO:2000058	regulation of ubiquitin-dependent protein catabolic process	-	163	100	-	-	0.0123491	0.0130954
BIND	BP	GO:0002251	organ or tissue specific immune response	-	43	19	-	-	0.0339659	0.00261909
BIND	CC	GO:0048167	regulation of synaptic plasticity	-	210	90	-	-	0.0247687	0.0117859
BIND	BP	GO:1903708	positive regulation of hemopoiesis	-	184	103	-	-	0.0208935	0.0135865
BIND	BP	GO:1903008	organelle disassembly	-	154	71	-	-	0.00475059	0.0093305
BIND	BP	GO:0001709	cell fate determination	-	44	22	-	-	0.000805155	0.00294647
BIND	BP	GO:0045058	T cell selection	-	53	34	-	-	0.0590783	0.0045834
BIND	CC	GO:0032387	negative regulation of intracellular transport	-	51	25	-	-	0.0108076	0.00327386
BIND	BP	GO:0072091	regulation of stem cell proliferation	-	91	49	-	-	0.0019835	0.00654772
BIND	BP	GO:0009262	deoxyribonucleotide metabolic process	-	43	15	-	-	0.000653894	0.00196431
BIND	BP	GO:0099084	postsynaptic specialization organization	-	44	17	-	-	0.000649393	0.0022917
BIND	BP	GO:0032535	regulation of cellular component size	-	360	171	-	-	0.0121782	0.0224259
BIND	MF	GO:0031281	positive regulation of cyclase activity	-	40	20	-	-	0.0216112	0.00261909
BIND	MF	GO:0098631	cell adhesion mediator activity	-	64	28	-	-	0.0451767	0.00376494
BIND	BP	GO:0071453	cellular response to oxygen levels	-	168	92	-	-	0.0055825	0.0121133
BIND	BP	GO:0090399	replicative senescence	-	17	12	-	-	0.0132657	0.00163693
BIND	BP	GO:0031342	negative regulation of cell killing	-	29	16	-	-	0.00064969	0.00212801
BIND	BP	GO:0070585	protein localization to mitochondrion	-	125	70	-	-	0.00748268	0.0091668
BIND	BP	GO:0010623	programmed cell death involved in cell development	-	25	18	-	-	0.0044998	0.00245539
BIND	BP	GO:0044242	cellular lipid catabolic process	-	224	90	-	-	0.0132602	0.0117859
BIND	BP	GO:0002931	response to ischemia	-	58	30	-	-	0.00295694	0.00392863
BIND	BP	GO:0043062	extracellular structure organization	-	317	109	-	-	0.0105474	0.014405
BIND	BP	GO:0061005	cell differentiation involved in kidney development	-	58	25	-	-	0.000968943	0.00327386
BIND	BP	GO:0120031	plasma membrane bounded cell projection assembly	-	661	239	-	-	0.0133354	0.031429
BIND	MF	GO:1990806	ligand-gated ion channel signaling pathway	-	77	33	-	-	0.0140825	0.00441971
BIND	BP	GO:0060420	regulation of heart growth	-	74	36	-	-	0.00770673	0.00474709
BIND	BP	GO:0009755	hormone-mediated signaling pathway	-	221	133	-	-	0.0181925	0.0175151
BIND	BP	GO:0022612	gland morphogenesis	-	124	80	-	-	0.016783	0.0104763
BIND	BP	GO:0043243	positive regulation of protein-containing complex disassembly	-	36	19	-	-	0.000650282	0.00261909
BIND	MF	GO:0140416	transcription regulator inhibitor activity	-	26	17	-	-	0.00165074	0.0022917
BIND	BP	GO:0044782	cilium organization	-	400	109	-	-	0.00569666	0.014405
BIND	BP	GO:0090130	tissue migration	-	379	194	-	-	0.014459	0.0255361
BIND	BP	GO:1990845	adaptive thermogenesis	-	166	84	-	-	0.00360169	0.0111311
BIND	BP	GO:0071320	cellular response to cAMP	-	54	30	-	-	0.0104006	0.00392863
BIND	BP	GO:0015844	monoamine transport	-	88	40	-	-	0.0240347	0.00523817
BIND	BP	GO:0051131	chaperone-mediated protein complex assembly	-	23	12	-	-	0.000486116	0.00163693
BIND	BP	GO:0071392	cellular response to estradiol stimulus	-	40	27	-	-	0.002496	0.00360124
BIND	BP	GO:0009314	response to radiation	-	449	245	-	-	0.0150743	0.0320838
BIND	BP	GO:0000272	polysaccharide catabolic process	-	19	11	-	-	0.0559795	0.00147324
BIND	BP	GO:0009451	RNA modification	-	169	73	-	-	0.0154199	0.00965788
BIND	BP	GO:1901532	regulation of hematopoietic progenitor cell differentiation	-	40	23	-	-	0.000804949	0.00311017
BIND	BP	GO:1903729	regulation of plasma membrane organization	-	17	14	-	-	0.000486855	0.00196431
BIND	BP	GO:0045814	negative regulation of gene expression, epigenetic	-	116	67	-	-	0.00933874	0.00883942
BIND	BP	GO:0060043	regulation of cardiac muscle cell proliferation	-	49	24	-	-	0.00407666	0.00327386
BIND	BP	GO:0015807	L-amino acid transport	-	94	24	-	-	0.000813302	0.00327386
BIND	BP	GO:0032941	secretion by tissue	-	85	43	-	-	0.00609164	0.00572925
BIND	BP	GO:0046605	regulation of centrosome cycle	-	54	28	-	-	0.0714135	0.00376494
BIND	BP	GO:0048753	pigment granule organization	-	40	26	-	-	0.290467	0.00343755
BIND	BP	GO:0003014	renal system process	-	130	46	-	-	0.0053999	0.00605664
BIND	BP	GO:0045598	regulation of fat cell differentiation	-	148	61	-	-	0.00456974	0.00802095
BIND	MF	GO:0097153	cysteine-type endopeptidase activity involved in apoptotic process	-	199	127	-	-	0.0332173	0.0166967
BIND	BP	GO:1904646	cellular response to amyloid-beta	-	44	29	-	-	0.0112283	0.00392863
BIND	BP	GO:1901863	positive regulation of muscle tissue development	-	24	15	-	-	0.000644898	0.00196431
BIND	CC	GO:0007188	adenylate cyclase-modulating G protein-coupled receptor signaling pathway	-	236	86	-	-	0.0526867	0.0112948
BIND	BP	GO:0008340	determination of adult lifespan	-	23	13	-	-	0.00641661	0.00180062
BIND	BP	GO:0039694	viral RNA genome replication	-	30	16	-	-	0.000648537	0.00212801
BIND	MF	GO:2000272	negative regulation of signaling receptor activity	-	30	16	-	-	0.00777815	0.00212801
BIND	BP	GO:0071709	membrane assembly	-	68	28	-	-	0.211976	0.00376494
BIND	BP	GO:0008217	regulation of blood pressure	-	186	72	-	-	0.00405004	0.00949419
BIND	MF	GO:0051353	positive regulation of oxidoreductase activity	-	63	34	-	-	0.00200127	0.0045834
BIND	CC	GO:0042770	signal transduction in response to DNA damage	-	186	121	-	-	0.0182563	0.0158782
BIND	BP	GO:0002200	somatic diversification of immune receptors	-	78	53	-	-	0.0203763	0.0070388
BIND	BP	GO:0035315	hair cell differentiation	-	52	18	-	-	0.000646359	0.00245539
BIND	BP	GO:0048645	animal organ formation	-	62	32	-	-	0.0703446	0.00425602
BIND	BP	GO:0030178	negative regulation of Wnt signaling pathway	-	171	66	-	-	0.0146681	0.00867572
BIND	BP	GO:0033627	cell adhesion mediated by integrin	-	87	59	-	-	0.0525925	0.00785726
BIND	BP	GO:0009083	branched-chain amino acid catabolic process	-	21	13	-	-	0.200426	0.00180062
BIND	BP	GO:0035107	appendage morphogenesis	-	147	67	-	-	0.027982	0.00883942
BIND	BP	GO:1903707	negative regulation of hemopoiesis	-	116	53	-	-	0.00237936	0.0070388
BIND	CC	GO:0048208	COPII vesicle coating	-	27	12	-	-	0.000490918	0.00163693
BIND	BP	GO:0030149	sphingolipid catabolic process	-	32	11	-	-	0.000490245	0.00147324
BIND	BP	GO:0050994	regulation of lipid catabolic process	-	61	25	-	-	0.008163	0.00327386
BIND	BP	GO:0071875	adrenergic receptor signaling pathway	-	30	14	-	-	0.000488727	0.00196431
BIND	BP	GO:0009593	detection of chemical stimulus	-	511	17	-	-	0.0070565	0.0022917
BIND	BP	GO:0045727	positive regulation of translation	-	141	79	-	-	0.00309546	0.0104763
BIND	CC	GO:0032388	positive regulation of intracellular transport	-	137	83	-	-	0.00357514	0.0109674
BIND	BP	GO:0002027	regulation of heart rate	-	106	39	-	-	0.0116394	0.00523817
BIND	BP	GO:0050879	multicellular organismal movement	-	118	45	-	-	0.00528791	0.00589294
BIND	BP	GO:0002437	inflammatory response to antigenic stimulus	-	79	42	-	-	0.00144102	0.00556556
BIND	BP	GO:0071870	cellular response to catecholamine stimulus	-	62	37	-	-	0.00745916	0.00491079
BIND	BP	GO:0048515	spermatid differentiation	-	208	49	-	-	0.0016196	0.00654772
BIND	BP	GO:0072132	mesenchyme morphogenesis	-	57	39	-	-	0.00801689	0.00523817
BIND	BP	GO:0045879	negative regulation of smoothened signaling pathway	-	36	13	-	-	0.0196323	0.00180062
BIND	BP	GO:0045745	positive regulation of G protein-coupled receptor signaling pathway	-	34	17	-	-	0.000647127	0.0022917
BIND	BP	GO:0072529	pyrimidine-containing compound catabolic process	-	38	12	-	-	0.00049026	0.00163693
BIND	BP	GO:0060119	inner ear receptor cell development	-	44	12	-	-	0.000490388	0.00163693
BIND	BP	GO:0045945	positive regulation of transcription by RNA polymerase III	-	18	12	-	-	0.0203301	0.00163693
BIND	BP	GO:1901983	regulation of protein acetylation	-	26	12	-	-	0.000485015	0.00163693
BIND	BP	GO:0050730	regulation of peptidyl-tyrosine phosphorylation	-	251	152	-	-	0.024182	0.0199705
BIND	BP	GO:1902459	positive regulation of stem cell population maintenance	-	49	24	-	-	0.00756879	0.00327386
BIND	BP	GO:0010883	regulation of lipid storage	-	53	27	-	-	0.00761053	0.00360124
BIND	BP	GO:1905954	positive regulation of lipid localization	-	110	45	-	-	0.00570551	0.00589294
BIND	BP	GO:0002209	behavioral defense response	-	39	22	-	-	0.00317969	0.00294647
BIND	BP	GO:0042744	hydrogen peroxide catabolic process	-	30	17	-	-	0.122768	0.0022917
BIND	BP	GO:0072523	purine-containing compound catabolic process	-	146	58	-	-	0.00464148	0.00769357
BIND	BP	GO:1903846	positive regulation of cellular response to transforming growth factor beta stimulus	-	34	21	-	-	0.0035055	0.00278278
BIND	BP	GO:0032878	regulation of establishment or maintenance of cell polarity	-	28	18	-	-	0.00319188	0.00245539
BIND	BP	GO:0072526	pyridine-containing compound catabolic process	-	96	45	-	-	0.00504742	0.00589294
BIND	BP	GO:0007218	neuropeptide signaling pathway	-	113	27	-	-	0.200901	0.00360124
BIND	BP	GO:0007204	positive regulation of cytosolic calcium ion concentration	-	169	68	-	-	0.0125255	0.00900311
BIND	BP	GO:0031345	negative regulation of cell projection organization	-	195	90	-	-	0.0102374	0.0117859
BIND	BP	GO:0048278	vesicle docking	-	64	39	-	-	0.0772054	0.00523817
BIND	BP	GO:0035050	embryonic heart tube development	-	86	37	-	-	0.00968823	0.00491079
BIND	BP	GO:0030168	platelet activation	-	135	77	-	-	0.0325441	0.010149
BIND	CC	GO:0098810	neurotransmitter reuptake	-	35	13	-	-	0.01243	0.00180062
BIND	BP	GO:0008213	protein alkylation	-	58	25	-	-	0.00797531	0.00327386
BIND	BP	GO:0031529	ruffle organization	-	55	28	-	-	0.0148719	0.00376494
BIND	BP	GO:0141060	disruption of anatomical structure in another organism	-	95	23	-	-	0.000813116	0.00311017
BIND	BP	GO:0140962	multicellular organismal-level chemical homeostasis	-	71	26	-	-	0.0226619	0.00343755
BIND	MF	GO:0170055	lipid transmembrane transporter activity	-	56	16	-	-	0.133922	0.00212801
BIND	MF	GO:0015605	organophosphate ester transmembrane transporter activity	-	35	13	-	-	0.00048954	0.00180062
[truncated: 56,058 more rows]
