# Supplementary material for: State of the interactomes: an evaluation of molecular networks for generating biological insights
Source: Mol Syst Biol. 2024 Dec 9;21(1):1–29. doi: 10.1038/s44320-024-00077-y (PMC11697402; doi:10.1038/s44320-024-00077-y)
Supplement: Supplementary file 4 — Dataset EV2 [file 44320_2024_77_MOESM4_ESM.xlsx]

## Sheet: Legend
Dataset EV2. Full gene set recovery results.
Mean performance metrics for all interactome-gene set combinations. _SzAdj indicates size-adjusted performance metrics. Results for composite networks include the parameter used to create the network.
Gene Set Recovery Results
Network	Name of the interactome tested
GeneSet	Group to which gene set belongs
Disease	Disease represented by the gene set
AUPRC	Mean area under the precision recall curve for gene set recovery from 50 subsamples
Performance	Mean performance score, defined as the robust Z-statistic between the observed mean AUPRC value and the mean AUPRC value from analysis with 50 permuted network structures
Gain	Mean performance gain, defined as the difference between the observed mean AUPRC value and the mean AUPRC value from analysis with 50 permuted network structures
AUPRC_SzAdj	Mean AUPRC adjusted for interactome size
Performance_SzAdj	Mean performance adjusted for interactome size
Gain_SzAdj	Mean performance gain adjusted for interactome size
Composite Networks Gene Set Recovery
Network	Name of the interactome tested
Composite Method	Global', 'Ranked' or None. Indicates the method used to create the network.
k	For 'Global' composite networks, represents the minimum number of supporting interactomes for an interaction to be included. For 'Ranked' composites, represents the number of top-k ranked networks considered.
m	For 'Ranked' composites, represented the minimum number of supporting interactomes for an interaction to be included. NA for 'Global' composites
GeneSet	Group to which gene set belongs
Disease	Disease represented by the gene set
Performance	Mean performance score, defined as the robust Z-statistic between the observed mean AUPRC value and the mean AUPRC value from analysis with 50 permuted network structures
Group	ALL or NOCITE. Indicated whether co-citation interactions are included.
Comparator	Is this network being used as a comparator for the global and ranked composite networks.

## Sheet: Dataset EV2 - Gene Set Recovery
Network	GeneSet	Disease	AUPRC	Performance	Gain	AUPRC_SzAdj	Performance_SzAdj	Gain_SzAdj
APID	Genetic	EFO_0000095	0.0415322	3.29163	0.0378015	-0.00168823	-2.21695	-0.0170332
APID	Genetic	EFO_0000183	0.0263484	1.1393	0.00608679	-0.00152142	0.155877	0.000735267
APID	Genetic	EFO_0000195	0.0174523	7.51011	0.257875	-0.00583207	0.114627	0.0572254
APID	Genetic	EFO_0000274	0.0156286	2.74711	0.0495125	-0.00815835	-3.14996	-0.0843406
APID	Genetic	EFO_0000319	0.0113043	0.5305	0.0179193	-0.00430422	-1.34129	-0.028211
APID	Genetic	EFO_0000341	0.0180129	4.85119	0.222603	-0.00100346	-1.20145	0.0635949
APID	Genetic	EFO_0000384	0.0127893	0.916394	0.0322357	-0.00600462	-2.12373	-0.0409517
APID	Genetic	EFO_0000389	0.0247966	-0.42851	-0.0110937	-0.00679879	-2.50859	-0.0781894
APID	Genetic	EFO_0000400	0.0398514	-0.436399	-0.0046489	-0.00183371	-0.463084	-0.00819503
APID	Genetic	EFO_0000537	0.0125893	1.68232	0.0430169	-0.00496865	0.363548	0.0167376
APID	Genetic	EFO_0000555	0.043473	1.57697	0.0102234	0.000961379	0.496548	0.00394232
APID	Genetic	EFO_0000571	0.0391729	30.0499	0.211459	-0.00161471	11.6136	0.0828744
APID	Genetic	EFO_0000612	0.0176737	5.7231	0.313931	-0.00247422	1.67083	0.191481
APID	Genetic	EFO_0000676	0.0181004	3.18536	0.0536972	-0.00842219	-1.91219	-0.0513501
APID	Genetic	EFO_0000684	0.0180179	1.05902	0.0133546	-0.00813204	-1.68311	-0.0278898
APID	Genetic	EFO_0000707	0.0374419	0.532667	0.00602763	-0.000659413	-1.31925	-0.00827122
APID	Genetic	EFO_0000729	0.0194724	3.51273	0.146987	-0.00661109	-1.85189	0.027928
APID	Genetic	EFO_0000731	0.0229117	1.31263	0.0631726	-0.00472653	-0.494083	0.00759171
APID	Genetic	EFO_0000756	0.0335465	0.192158	0.00356836	-0.00371715	-1.10029	-0.0207049
APID	Genetic	EFO_0000768	0.0467709	0.820759	0.00437407	0.00137394	-0.202347	-0.00120312
APID	Genetic	EFO_0001060	0.0316661	9.34752	0.0409089	-0.00891119	-10.8454	-0.125021
APID	Genetic	EFO_0001065	0.0246103	-0.517181	-0.0075651	-0.00441889	-0.986587	-0.0105907
APID	Genetic	EFO_0001071	0.0342328	19.7343	0.226965	-0.00371408	2.0644	0.0548463
APID	Genetic	EFO_0001073	0.0392471	0.0762802	0.000174708	-0.000701108	-0.32117	-0.00411546
APID	Genetic	EFO_0001358	0.0338716	4.13192	0.0793388	-0.00198855	1.93266	0.0562798
APID	Genetic	EFO_0003095	0.0192911	3.39869	0.0785732	-0.00535876	0.804133	0.0315855
APID	Genetic	EFO_0003144	0.017283	0.656114	0.0160823	-0.00628606	-0.363977	-0.00720274
APID	Genetic	EFO_0003761	0.0146806	2.73415	0.192727	-0.00282243	-1.92938	0.0338777
APID	Genetic	EFO_0003767	0.0129308	0.878636	0.0305775	-0.00540293	-2.53244	-0.0682501
APID	Genetic	EFO_0003768	0.0601645	56.3745	0.527563	-0.00543828	35.5707	-0.0918283
APID	Genetic	EFO_0003843	0.0180467	1.40304	0.0529392	-0.00485452	-1.51362	0.0146851
APID	Genetic	EFO_0003870	0.0276193	3.2768	0.00931173	-0.00254612	2.04121	0.00470372
APID	Genetic	EFO_0003884	0.0352013	4.47264	0.0237462	0.00167142	1.91166	0.0122815
APID	Genetic	EFO_0003894	0.0303277	-1.16859	-0.00359751	0.000249634	-1.26783	-0.00390037
APID	Genetic	EFO_0003913	0.0195118	3.93091	0.0488964	-0.0062129	0.806932	0.00945521
APID	Genetic	EFO_0003923	0.0153901	4.31418	0.262092	-0.00373262	0.445645	0.122458
APID	Genetic	EFO_0003924	0.0127978	2.51902	0.0643884	-0.00516678	-1.21103	-0.0247278
APID	Genetic	EFO_0003931	0.0346409	-0.994826	-0.0132136	-0.0038655	-1.47113	-0.0192873
APID	Genetic	EFO_0003948	0.0301392	7.50431	0.0450125	-0.004173	4.70658	0.0319235
APID	Genetic	EFO_0003958	0.024339	-0.394283	-0.00412704	-0.0042641	-1.26781	-0.012283
APID	Genetic	EFO_0003966	0.0423786	0.572711	0.00112049	-0.000338696	-0.208823	0.000452016
APID	Genetic	EFO_0004143	0.0307288	3.83666	0.013383	-0.00291168	-2.16674	-0.00632094
APID	Genetic	EFO_0004190	0.0188308	1.9898	0.0328503	-0.00551287	0.94852	0.0173622
APID	Genetic	EFO_0004191	0.0462849	-0.142286	-0.000508689	0.00356876	-1.10689	-0.00314202
APID	Genetic	EFO_0004193	0.0155836	-0.436475	-0.00870822	-0.0079376	-1.23408	-0.0247527
APID	Genetic	EFO_0004198	0.0437751	1.35735	0.0149564	-0.000505547	0.310246	-0.00662884
APID	Genetic	EFO_0004208	0.0266594	0.25207	0.00165259	-0.00387588	-0.712859	-0.00459868
APID	Genetic	EFO_0004210	0.0266075	1.04654	0.0078737	-0.00738998	-1.1882	-0.0116345
APID	Genetic	EFO_0004229	0.0267414	0.0568061	0.000585477	-0.00520728	-2.77762	-0.0240179
APID	Genetic	EFO_0004237	0.0425842	1.0851	0.00313192	4.80631e-05	-0.159784	0.000780976
APID	Genetic	EFO_0004238	0.0280954	1.09058	0.00752233	-0.00574168	0.609549	0.00375534
APID	Genetic	EFO_0004257	0.0324911	-0.475678	-0.00348349	-0.0046112	-0.679268	-0.00493397
APID	Genetic	EFO_0004274	0.0266667	2.74118	0.0224785	-0.00427573	-2.40313	-0.00126858
APID	Genetic	EFO_0004279	0.0242442	-0.188121	-0.00139604	-0.00519671	-0.792528	-0.00407602
APID	Genetic	EFO_0004284	0.0439968	4.27946	0.0303151	-0.00136364	-3.2876	0.00571551
APID	Genetic	EFO_0004285	0.0304164	0.161047	0.000536709	-0.00261683	-0.490829	-0.00268291
APID	Genetic	EFO_0004286	0.0242252	2.89761	0.0309992	-0.00763908	-6.90409	-0.118523
APID	Genetic	EFO_0004302	0.0161569	0.220832	0.00457142	-0.0051555	-1.84863	-0.0239552
APID	Genetic	EFO_0004314	0.0181809	1.8889	0.0512763	-0.00160648	-0.964182	-0.013487
APID	Genetic	EFO_0004318	0.0134258	0.259876	0.00544784	-0.00627155	-1.44727	-0.0279072
APID	Genetic	EFO_0004319	0.0115386	1.73402	0.0379822	-0.00523647	-2.64809	-0.0682909
APID	Genetic	EFO_0004329	0.0464314	7.89089	0.0872337	0.00205093	-5.93162	0.0294239
APID	Genetic	EFO_0004338	0.0232785	9.03401	0.0800059	-0.00268942	4.04913	-0.00971448
APID	Genetic	EFO_0004341	0.0161141	-0.627148	-0.0152537	-0.00570842	-1.77177	-0.0303125
APID	Genetic	EFO_0004342	0.0242765	-0.536597	-0.0056512	-0.00393359	-0.513117	-0.00511224
APID	Genetic	EFO_0004344	0.0150258	2.39694	0.145262	-0.00417195	-0.514995	0.0288355
APID	Genetic	EFO_0004345	0.0311804	1.61391	0.0118223	-0.00359464	-0.0321065	0.00168385
APID	Genetic	EFO_0004351	0.0228814	-1.52379	-0.0048754	-0.00513092	-1.90792	-0.0077825
APID	Genetic	EFO_0004354	0.0392222	0.409232	0.000675834	-0.00210393	-0.0630788	-0.000366336
APID	Genetic	EFO_0004459	0.0325249	-0.421946	-0.00373157	-0.0051756	-0.68347	-0.00725288
APID	Genetic	EFO_0004462	0.0120843	1.45394	0.0308567	-0.00577991	-2.84739	-0.083807
APID	Genetic	EFO_0004465	0.0161368	1.92661	0.0523632	-0.00488965	-1.67841	-0.00828557
APID	Genetic	EFO_0004467	0.0173409	0.74509	0.0101542	-0.00643122	-0.111426	-0.000647064
APID	Genetic	EFO_0004468	0.0133291	1.39523	0.0529281	-0.00403436	-0.939038	-0.024062
APID	Genetic	EFO_0004505	0.0343627	5.71734	0.271416	-0.00196033	-1.2931	0.109616
APID	Genetic	EFO_0004529	0.0236361	5.47633	0.0558997	-0.0072858	-2.59616	-0.0366086
APID	Genetic	EFO_0004534	0.0401394	16.2635	0.0255518	-0.000477758	5.58412	0.00348534
APID	Genetic	EFO_0004535	0.020527	4.81358	0.149166	-0.00131186	1.28544	0.0492487
APID	Genetic	EFO_0004536	0.0153226	2.72825	0.0972456	-0.00367044	0.0661552	-0.00725608
APID	Genetic	EFO_0004555	0.0295428	9.4317	0.329083	-0.000956345	1.21561	0.204508
APID	Genetic	EFO_0004568	0.0144834	1.57786	0.0656592	-0.00662833	-2.68427	-0.106092
APID	Genetic	EFO_0004570	0.0126469	3.23248	0.111303	-0.00484765	0.107908	0.0213961
APID	Genetic	EFO_0004616	0.0272164	13.948	0.195466	-0.000560385	13.162	0.180635
APID	Genetic	EFO_0004617	0.0115818	1.21764	0.0303845	-0.00524401	-1.4734	-0.0401417
APID	Genetic	EFO_0004623	0.0275455	4.47009	0.0440328	-0.00426806	-0.149	-0.00742555
APID	Genetic	EFO_0004624	0.0202658	1.48874	0.0508567	-0.00689469	-2.17582	-0.0449933
APID	Genetic	EFO_0004627	0.0152099	3.34523	0.122223	-0.00325417	0.283217	0.0212486
APID	Genetic	EFO_0004631	0.0112046	1.56948	0.0308525	-0.00582455	-2.14982	-0.0542178
APID	Genetic	EFO_0004639	0.019599	0.72245	0.00693386	-0.00777659	-1.36189	-0.0276672
APID	Genetic	EFO_0004641	0.0311024	-0.234547	-0.00359407	-0.00693121	-3.43558	-0.0295431
APID	Genetic	EFO_0004682	0.0131743	1.48825	0.0602433	-0.00416409	-1.6152	-0.0390948
APID	Genetic	EFO_0004697	0.0462281	-0.0506371	-0.000143326	0.000392341	-0.331711	-0.00222405
APID	Genetic	EFO_0004703	0.0152701	2.21944	0.113636	-0.002162	-0.933476	0.0134987
APID	Genetic	EFO_0004704	0.015198	4.10467	0.182568	-0.0041313	0.860777	0.07858
APID	Genetic	EFO_0004705	0.014934	2.79063	0.102988	-0.00497596	-1.4428	-0.010127
APID	Genetic	EFO_0004723	0.034884	1.4997	0.0137619	-0.00225021	-1.39925	-6.18766e-05
APID	Genetic	EFO_0004732	0.0233641	4.12421	0.0441308	-0.00632231	-0.0621258	-0.0277398
APID	Genetic	EFO_0004741	0.0128334	3.83212	0.0902203	-0.003551	1.09025	0.0250856
APID	Genetic	EFO_0004748	0.0134643	3.52529	0.0795311	-0.00454111	0.732617	0.0229185
APID	Genetic	EFO_0004761	0.0152124	5.43559	0.13298	-0.00345252	1.01871	0.0235641
APID	Genetic	EFO_0004765	0.0128208	1.65289	0.0669889	-0.00659909	-4.34098	-0.0841344
APID	Genetic	EFO_0004799	0.030779	1.30966	0.00625967	-0.00630988	-1.73572	-0.0218569
APID	Genetic	EFO_0004832	0.0180263	2.05955	0.0230595	-0.00514353	-0.189169	0.00474355
APID	Genetic	EFO_0004838	0.014002	2.67798	0.0521263	-0.00336615	0.0582068	-0.0166992
APID	Genetic	EFO_0004870	0.0279472	1.34674	0.00919436	-0.00406879	-0.570446	-0.00998357
APID	Genetic	EFO_0004995	0.0150628	2.24062	0.115414	-0.00473507	-0.0039889	0.0440923
APID	Genetic	EFO_0005035	0.0210604	1.73554	0.0252265	-0.00419289	-0.0652669	0.00610775
APID	Genetic	EFO_0005036	0.0127388	2.81412	0.0863134	-0.00412819	-0.302562	0.00196141
APID	Genetic	EFO_0005047	0.0127604	1.60263	0.0344556	-0.00527519	0.815119	0.0183605
APID	Genetic	EFO_0005055	0.013897	0.719175	0.0258209	-0.00680245	-1.066	-0.0259426
APID	Genetic	EFO_0005058	0.0374576	4.07766	0.0179721	-0.00377006	1.86287	-0.00644772
APID	Genetic	EFO_0005059	0.0393529	-0.565489	-0.00257161	-0.00157492	-2.20291	-0.0104816
APID	Genetic	EFO_0005090	0.014985	2.41524	0.112277	-0.00298087	-0.632016	0.0110233
APID	Genetic	EFO_0005093	0.0182783	1.08621	0.00932784	-0.00616016	-0.699225	-0.00748534
APID	Genetic	EFO_0005106	0.0234013	0.299553	0.00285919	-0.00336506	-2.82198	-0.0175544
APID	Genetic	EFO_0005112	0.0424838	1.10179	0.00246173	-0.000167365	-0.0524002	-0.000193069
APID	Genetic	EFO_0005116	0.0140451	0.570778	0.00591196	-0.00675976	-3.14249	-0.0407094
APID	Genetic	EFO_0005128	0.0375314	2.06269	0.0161039	-0.00314055	-1.53502	-0.0133991
APID	Genetic	EFO_0005134	0.042264	-0.232121	-0.000369263	0.000453532	-0.0379438	0.00181665
APID	Genetic	EFO_0005140	0.0208679	3.47115	0.0328524	-0.00630261	0.0421169	-0.0188503
APID	Genetic	EFO_0005210	0.0151479	4.65965	0.256086	-0.00206678	-0.492718	0.119508
APID	Genetic	EFO_0005213	0.0141282	3.58103	0.159241	-0.00719963	-6.2657	-0.0980225
APID	Genetic	EFO_0005230	0.019771	-0.076339	-0.0013943	-0.00486268	-0.226616	-0.00284692
APID	Genetic	EFO_0005271	0.0153353	1.4493	0.0251112	-0.00591758	-0.129737	-0.00061454
APID	Genetic	EFO_0005423	0.018847	1.6255	0.0370471	-0.000879301	-2.14864	-0.0260658
APID	Genetic	EFO_0005424	0.0375276	2.48039	0.0198006	-0.000132668	-1.94682	-0.000172811
APID	Genetic	EFO_0005665	0.0333353	2.99487	0.0229467	-0.00101903	0.282731	0.00492192
APID	Genetic	EFO_0005671	0.0185369	0.322086	0.00259183	-0.00598118	-2.00437	-0.0163611
APID	Genetic	EFO_0005677	0.0274098	-0.269888	-0.00109157	-0.00333744	-1.61529	-0.0101977
APID	Genetic	EFO_0005680	0.0179722	2.53266	0.0403716	-0.00882535	-2.98482	-0.0944868
APID	Genetic	EFO_0005782	0.0167133	0.131744	0.0018834	-0.00642036	-0.841538	-0.007503
APID	Genetic	EFO_0005854	0.0312946	1.39446	0.0121682	-0.00464296	-0.255442	-0.00681784
APID	Genetic	EFO_0006312	0.0124422	0.142495	0.0046492	-0.00452771	-0.577972	-0.0184975
APID	Genetic	EFO_0006340	0.0130825	2.75567	0.0753598	-0.00366377	-0.210359	-0.00676068
APID	Genetic	EFO_0006525	0.0127933	2.96512	0.100095	-0.00689858	-3.73292	-0.0846411
APID	Genetic	EFO_0006781	0.0228819	0.139001	0.00155207	-0.00453789	-1.41263	-0.0171865
APID	Genetic	EFO_0006794	0.0289365	0.343869	0.00195379	-0.00345884	-5.40479	-0.0183691
APID	Genetic	EFO_0006807	0.0223736	11.8018	0.127037	-0.00687346	2.39061	-0.0150507
APID	Genetic	EFO_0006812	0.02048	4.77257	0.108996	-0.00839247	-4.78295	-0.0858527
APID	Genetic	EFO_0006925	0.026074	7.68976	0.181126	-0.000696788	5.00601	0.143698
APID	Genetic	EFO_0006935	0.0395576	4.12343	0.00650346	-0.00137526	2.56606	0.00259391
APID	Genetic	EFO_0006939	0.0128282	4.40583	0.121288	-0.00407723	-0.578231	-0.0189692
APID	Genetic	EFO_0006941	0.0134092	0.713696	0.0178788	-0.00420556	-0.7189	-0.00813815
APID	Genetic	EFO_0007005	0.0127019	0.905217	0.0339716	-0.00624337	-1.65512	-0.0609498
APID	Genetic	EFO_0007006	0.0141516	8.53714	0.253169	-0.00294542	4.00899	0.139867
APID	Genetic	EFO_0007009	0.0394714	0.68955	0.0026078	-0.00231572	-1.70835	-0.0249865
APID	Genetic	EFO_0007117	0.035079	1.40305	0.011919	-0.00357574	-1.78674	-0.0081827
APID	Genetic	EFO_0007191	0.0261902	-0.716871	-0.0034322	-0.004343	-0.941324	-0.00572934
APID	Genetic	EFO_0007629	0.0147329	0.489762	0.0123688	-0.00342455	-1.94734	-0.0498267
APID	Genetic	EFO_0007630	0.0461966	-0.925768	-0.00339462	-0.000710521	-0.430172	-0.00523692
APID	Genetic	EFO_0007667	0.0358474	9.2417	0.158888	0.00129613	2.13785	0.0980447
APID	Genetic	EFO_0007680	0.022215	-0.721309	-0.0214751	-0.00523442	-0.680489	-0.0208167
APID	Genetic	EFO_0007701	0.0349171	0.22547	0.00270639	-0.00398024	0.0338285	-0.000531824
APID	Genetic	EFO_0007761	0.0276408	0.25307	0.00171316	-0.00654202	-6.55044	-0.0419213
APID	Genetic	EFO_0007778	0.0201236	-0.994484	-0.00666065	-0.00384396	-1.2146	-0.00807672
APID	Genetic	EFO_0007783	0.0338557	0.593602	0.0139544	-0.00181158	-0.273766	0.00140435
APID	Genetic	EFO_0007785	0.0292235	-0.887218	-0.0138686	-0.0036496	-0.476196	-0.00827166
APID	Genetic	EFO_0007796	0.0333607	4.63684	0.072188	-0.00731257	-4.5416	-0.08274
APID	Genetic	EFO_0007800	0.0118018	1.41532	0.0307067	-0.00446876	-0.432973	-0.0101539
APID	Genetic	EFO_0007822	0.0153697	3.13533	0.0617784	-0.00200946	-0.685259	-0.0196925
APID	Genetic	EFO_0007828	0.0189228	0.559703	0.00519971	-0.00598282	-1.42698	-0.0142308
APID	Genetic	EFO_0007841	0.0129978	1.9441	0.022684	-0.00474829	0.431924	0.000753268
APID	Genetic	EFO_0007843	0.0204407	0.775293	0.00802099	-0.00693343	-2.81596	-0.0230381
APID	Genetic	EFO_0007849	0.0370367	7.26392	0.0149793	-0.00234731	1.13452	-0.00323595
APID	Genetic	EFO_0007869	0.0140863	6.22273	0.203218	-0.00276365	2.48128	0.10507
APID	Genetic	EFO_0007874	0.0147908	3.11781	0.0802394	-0.00208972	-0.58916	0.0119072
APID	Genetic	EFO_0007876	0.012672	3.18788	0.091769	-0.00359892	0.512293	0.0125975
APID	Genetic	EFO_0007877	0.0200308	-0.00449819	-4.54459e-05	-0.00832273	-3.30328	-0.0316307
APID	Genetic	EFO_0007885	0.0155607	5.49801	0.194562	-0.00484416	0.668474	0.0196408
APID	Genetic	EFO_0007906	0.0493074	6.9265	0.217481	0.00292083	-2.82938	0.105705
APID	Genetic	EFO_0007924	0.0370734	0.28921	0.00237777	-0.00160382	-2.91993	-0.0109779
APID	Genetic	EFO_0007987	0.0150703	1.30527	0.0589659	-0.00535421	0.155833	0.0292499
APID	Genetic	EFO_0007989	0.0205177	2.07824	0.0622162	-0.00330893	-3.2702	-0.0561859
APID	Genetic	EFO_0007990	0.0201375	3.23349	0.137758	-0.00313334	-1.78696	0.0084037
APID	Genetic	EFO_0007991	0.022545	6.65626	0.152757	-0.00504839	-1.81702	-0.0341088
APID	Genetic	EFO_0007992	0.0163931	6.82587	0.155342	-0.00423689	3.49218	0.0486702
APID	Genetic	EFO_0007993	0.0215005	3.6924	0.0838704	-0.00353024	-1.45097	-0.0303734
APID	Genetic	EFO_0007994	0.0173584	4.59945	0.131161	-0.00746279	-2.37009	-0.0634471
APID	Genetic	EFO_0007995	0.0401054	1.74537	0.0116282	-0.00206454	0.10174	0.00369448
APID	Genetic	EFO_0007996	0.0159866	3.29307	0.130396	-0.00625382	-2.79066	-0.0585294
APID	Genetic	EFO_0007997	0.0141229	1.48005	0.046479	-0.0053126	-2.40606	-0.048041
APID	Genetic	EFO_0008002	0.0139699	2.26637	0.0706599	-0.00418582	0.234547	0.0237173
APID	Genetic	EFO_0008006	0.0192047	-0.125275	-0.0012021	-0.00635555	-1.18022	-0.016726
APID	Genetic	EFO_0008154	0.0394813	0.635284	0.00264683	-0.00124476	0.0372407	0.000685874
APID	Genetic	EFO_0008219	0.0326492	1.36591	0.00530719	-0.00410444	0.336334	-0.00141467
APID	Genetic	EFO_0008298	0.0452549	12.5726	0.0635419	-0.00192845	-13.2457	-0.0600801
APID	Genetic	EFO_0008341	0.0371117	0.370764	0.00247444	-0.000369589	0.0938133	0.000623888
APID	Genetic	EFO_0008354	0.0196844	3.32778	0.0572362	-0.00358571	-2.43499	-0.062381
APID	Genetic	EFO_0008375	0.0167994	3.43252	0.11622	-0.00447366	0.586045	0.0501879
APID	Genetic	EFO_0008381	0.0461071	0.74351	0.00102828	0.00223088	0.601297	0.000240767
APID	Genetic	EFO_0008393	0.0270756	1.80015	0.0164633	-0.00529314	0.297268	-0.00201649
APID	Genetic	EFO_0008394	0.0226745	-0.132468	-0.00185625	-0.00407812	-0.526289	-0.0044372
APID	Genetic	EFO_0008399	0.0265957	0.750649	0.00670364	-0.00564903	0.236767	0.0034952
APID	Genetic	EFO_0008446	0.0124257	3.541	0.0934514	-0.00470744	0.45241	0.0133752
APID	Genetic	EFO_0008447	0.0171749	2.36962	0.080158	-0.00717993	-0.854232	0.00874082
APID	Genetic	EFO_0008475	0.0299806	8.50236	0.124076	-0.00323394	2.70563	0.0502868
APID	Genetic	EFO_0008589	0.0183542	3.75147	0.0470097	-0.00881743	0.209768	-0.0458112
APID	Genetic	EFO_0008591	0.0224214	1.66972	0.0179024	-0.00572292	-0.845881	-0.0345395
APID	Genetic	EFO_0008592	0.0175349	9.43015	0.175712	-0.00638807	3.2312	0.0376821
APID	Genetic	EFO_0008593	0.0517355	17.9151	0.40049	0.00749177	-0.0222144	0.261865
APID	Genetic	EFO_0008594	0.0272382	20.0201	0.367613	-0.00249201	10.098	0.198404
APID	Genetic	EFO_0008595	0.0291418	8.44254	0.13733	-0.00436703	-2.39	0.0124158
APID	Genetic	EFO_0009092	0.034252	6.63847	0.0536082	-0.00328796	3.06317	0.0249786
APID	Genetic	EFO_0009101	0.0277013	-0.310114	-0.00340291	-0.00472427	-0.428443	-0.00337415
APID	Genetic	EFO_0009187	0.0199133	2.96447	0.082711	-0.00409284	-0.772307	0.020455
APID	Genetic	EFO_0009260	0.0204429	-1.24057	-0.0128346	-0.00556102	-1.39683	-0.0132355
APID	Genetic	EFO_0009282	0.0302753	0.00371048	8.50106e-06	-0.000841043	-0.974007	-0.0014124
APID	Genetic	EFO_0009332	0.0180385	0.288816	0.00400353	-0.00463253	-0.900579	-0.0153542
APID	Genetic	EFO_0009458	0.0221022	17.9887	0.293646	-0.0033805	9.71884	0.192652
APID	Genetic	EFO_0009552	0.0209367	0.590953	0.014785	-0.00676626	-0.38057	-0.00973048
APID	Genetic	EFO_0009588	0.0432873	0.25144	0.00258697	0.000432824	-0.370033	-0.00257816
APID	Genetic	EFO_0009589	0.0254353	-0.0380058	-0.00178724	-0.00221377	-0.561452	-0.00819069
APID	Genetic	EFO_0009592	0.0475181	5.46793	0.0267227	0.00142051	1.86284	0.00629026
APID	Genetic	EFO_0009594	0.0469248	20.6901	0.184585	0.000251007	-9.31007	-0.0126212
APID	Genetic	EFO_0009597	0.0307808	-0.677085	-0.00903649	-0.00277339	-0.803124	-0.00952985
APID	Genetic	EFO_0009598	0.0371376	0.632531	0.00332872	-0.00239254	-0.214935	-0.000868844
APID	Genetic	EFO_0009695	0.0133177	1.23474	0.059926	-0.0045449	-1.90993	-0.0320037
APID	Genetic	EFO_0009700	0.0314759	10.0321	0.0360239	-0.00220133	6.66853	0.0105422
APID	Genetic	EFO_0009718	0.0121369	0.664781	0.0279136	-0.00460635	-1.00981	-0.0384537
APID	Genetic	EFO_0009749	0.0134888	1.58559	0.0810553	-0.0050882	-1.42655	-0.0383419
APID	Genetic	EFO_0009765	0.0323244	2.55947	0.0420889	-0.00134464	0.31323	0.0254698
APID	Genetic	EFO_0009767	0.0206148	-0.219222	-0.00400507	-0.00449182	-0.975478	-0.0108684
APID	Genetic	EFO_0009768	0.0271418	2.31495	0.0208144	-0.00618234	-0.206266	0.00018467
APID	Genetic	EFO_0009769	0.0426485	-0.492895	-0.0026423	-0.0022192	-1.78779	-0.00783926
APID	Genetic	EFO_0009795	0.0141505	1.9113	0.0492697	-0.00544828	0.519906	0.0267184
APID	Genetic	EFO_0009819	0.0117752	-0.158916	-0.00351538	-0.00422263	-1.63961	-0.0429814
APID	Genetic	EFO_0009863	0.0376444	-0.218229	-0.00328653	-0.00187202	-0.103392	-0.000871649
APID	Genetic	EFO_0009902	0.0337792	2.43222	0.0299465	-0.0024835	0.691642	0.0157189
APID	Genetic	EFO_0009924	0.0153515	4.31859	0.150378	-0.00377411	0.637231	0.059424
APID	Genetic	EFO_0009927	0.013057	1.49886	0.0460195	-0.00468768	-1.72836	-0.0336516
APID	Genetic	EFO_0009928	0.0168471	1.1121	0.0166698	-0.00572574	-0.500685	-0.0132307
APID	Genetic	EFO_0009929	0.0225755	3.56287	0.0417346	-0.00549168	-0.367544	0.00914922
APID	Genetic	EFO_0009930	0.013838	0.879168	0.0128399	-0.00547368	-0.285432	-0.00519287
APID	Genetic	EFO_0009931	0.0130222	4.40588	0.129649	-0.00383041	1.36558	0.0768517
APID	Genetic	EFO_0009932	0.0177669	6.82865	0.211777	-0.0034682	2.49095	0.117289
APID	Genetic	EFO_0009933	0.0147411	1.50804	0.0310909	-0.00718167	-2.09318	-0.0785241
APID	Genetic	EFO_0009941	0.032812	1.55437	0.0102424	-0.0045965	-0.79948	-0.0101763
APID	Genetic	EFO_0009959	0.0425019	0.341081	0.0010653	-0.000217467	-1.3994	-0.00108496
APID	Genetic	EFO_0009963	0.0292012	0.231538	0.00178877	-0.00390359	-0.173585	-0.00037296
APID	Genetic	EFO_0010067	0.0131566	1.27006	0.0597547	-0.00636957	-4.49697	-0.118775
APID	Genetic	EFO_0010088	0.0396111	-0.362723	-0.00205614	-0.000243951	-0.845531	-0.00353093
APID	Genetic	EFO_0010091	0.0369464	3.51	0.011905	-0.000929694	1.57863	0.00450394
APID	Genetic	EFO_0010100	0.0284309	16.9179	0.214815	-0.00191818	7.83455	0.12283
APID	Genetic	EFO_0010114	0.031145	2.94367	0.0201568	-0.00206265	0.465119	0.00977338
APID	Genetic	EFO_0010116	0.0224566	1.09985	0.00748724	-0.00713562	-0.981212	-0.0270294
APID	Genetic	EFO_0010117	0.0153848	1.75269	0.0198472	-0.00637614	0.606472	0.00613779
APID	Genetic	EFO_0010119	0.0295686	3.13951	0.0202961	-0.00469813	-2.11359	-0.0190941
APID	Genetic	EFO_0010125	0.0232346	2.08978	0.025743	-0.00545994	1.10763	0.0149306
APID	Genetic	EFO_0010130	0.0161122	3.08672	0.0866934	-0.00403638	0.786808	0.0396527
APID	Genetic	EFO_0010176	0.0266894	-0.605237	-0.0121877	-0.00609807	-1.23592	-0.0182285
APID	Genetic	EFO_0010223	0.0461339	0.0957813	0.000215531	0.000440013	-1.1827	-0.00121711
APID	Genetic	EFO_0010224	0.0420458	101.996	0.308486	0.00464508	76.8947	0.185584
APID	Genetic	EFO_0010298	0.0395965	0.252985	0.00182429	-0.00143545	-0.804036	-0.0018364
APID	Genetic	EFO_0010299	0.0278843	0.412398	0.00433954	-0.00369528	-0.89798	-0.0039858
APID	Genetic	EFO_0010351	0.0163006	9.26974	0.30513	-0.00782282	0.169992	0.0176723
APID	Genetic	EFO_0010469	0.0371248	7.26251	0.0180767	-0.00624117	-6.38666	-0.0603385
APID	Genetic	EFO_0010554	0.015023	4.82743	0.0942648	-0.0069134	1.06161	0.00886755
APID	Genetic	EFO_0010576	0.0399309	14.2051	0.0861216	-0.00129505	10.5348	0.0611694
APID	Genetic	EFO_0010578	0.0136023	4.43472	0.114022	-0.00590601	0.298096	0.00761323
APID	Genetic	EFO_0010583	0.0272891	9.53113	0.194212	-0.00228591	2.30193	0.0847226
APID	Genetic	EFO_0010638	0.0162257	0.537966	0.0122404	-0.00869941	-2.69648	-0.0578675
APID	Genetic	EFO_0010701	0.0309936	4.98761	0.104871	-0.00171861	0.859468	0.0184071
APID	Genetic	EFO_0010702	0.0316771	1.93757	0.02152	-0.0020626	0.544398	0.00914408
APID	Genetic	EFO_0010724	0.0147513	4.48217	0.155974	-0.0031281	2.37642	0.109492
APID	Genetic	EFO_0010733	0.0237439	3.0617	0.0452882	-0.013265	-3.9306	-0.159672
APID	Genetic	EFO_0010815	0.0260347	2.21038	0.0212005	-0.00686681	-4.34346	-0.0418015
APID	Genetic	EFO_0010934	0.013383	1.93034	0.0784961	-0.00399379	0.464458	0.0407699
APID	Genetic	EFO_0010948	0.0308531	0.400637	0.00308754	-0.00177311	-0.779928	-0.00180639
APID	Genetic	EFO_0010949	0.0405554	5.54787	0.0303048	-0.00273294	2.29535	0.00647122
APID	Genetic	EFO_0010972	0.0123893	1.16235	0.0185072	-0.00691701	-0.353273	-0.0105797
APID	Genetic	EFO_0011013	0.0429248	3.84287	0.0121516	0.00129295	-0.626817	-0.00204672
APID	Genetic	EFO_0020044	0.0487053	48.2695	0.151449	-0.00266812	1.29042	-0.0425017
APID	Genetic	EFO_0020097	0.0232881	1.67376	0.0200329	-0.00674529	-1.31868	-0.0134995
APID	Genetic	EFO_0020283	0.0461913	1.62326	0.00256858	0.00356924	0.333511	0.00063691
APID	Genetic	EFO_0020865	0.0126867	1.08989	0.0369634	-0.00581696	-0.604983	-0.0190471
APID	Genetic	EFO_0020946	0.0150594	6.28169	0.231937	-0.0065154	-1.1795	0.00138868
APID	Genetic	EFO_0021283	0.0171537	-0.354539	-0.0039019	-0.00454763	-0.914009	-0.00924244
APID	Genetic	EFO_0021487	0.0465387	8.15639	0.010751	0.00206652	3.40413	0.00323148
APID	Genetic	EFO_0021784	0.0437791	0.311008	0.00599526	-3.73182e-05	-0.252146	-0.000579262
APID	Genetic	EFO_0021787	0.0199413	0.926418	0.0208739	-0.0049258	-0.379827	-0.00413864
APID	Genetic	EFO_0021788	0.0327439	0.887347	0.00737228	-0.00242691	-0.367428	-0.00130729
APID	Genetic	EFO_0021897	0.0554658	31.0935	0.196605	0.00530541	18.0496	0.126328
APID	Genetic	EFO_0021898	0.0593752	37.913	0.386886	0.0121266	29.7655	0.31023
APID	Genetic	EFO_0021899	0.0423951	-0.212908	-0.000537975	0.000417312	-0.228681	0.000809688
APID	Genetic	EFO_0021900	0.0313252	4.76685	0.0280062	-0.00532171	-3.96169	-0.030251
APID	Genetic	EFO_0021902	0.0424763	7.41305	0.0684056	1.18182e-05	2.27439	0.025536
APID	Genetic	EFO_0021903	0.0329206	5.08979	0.0228885	-0.00539979	-3.24323	-0.0460168
APID	Genetic	EFO_0022144	0.0399789	1.53312	0.00906052	-0.00177878	0.0758779	0.000992779
APID	Genetic	EFO_0022145	0.0414039	5.10822	0.0458359	5.1384e-05	3.31578	0.0347692
APID	Genetic	EFO_0022146	0.050526	7.37893	0.162122	0.00223846	-1.66238	0.0459492
APID	Genetic	EFO_0022149	0.046976	1.94659	0.010766	0.000104037	1.12709	0.00433042
APID	Genetic	EFO_0022154	0.0488237	9.37194	0.138072	-0.00251319	-8.33952	-0.0293524
APID	Genetic	EFO_0022156	0.042982	3.42826	0.00997894	-0.00222249	-3.48622	-0.0577576
APID	Genetic	EFO_0022157	0.0308665	5.8196	0.0161142	-0.00278828	-1.12542	-0.0230011
APID	Genetic	EFO_0022158	0.0379376	4.36278	0.0304823	0.000286501	2.3314	0.0180638
APID	Genetic	EFO_0022161	0.0394395	0.598431	0.00187362	-0.00178308	-0.190864	-0.000546586
APID	Genetic	EFO_0022164	0.0425872	0.226479	0.000803808	-0.00165231	-7.52351	-0.0358493
APID	Genetic	EFO_0022169	0.0362145	5.23414	0.0481737	-0.00304231	0.785553	0.016837
APID	Genetic	EFO_0022175	0.0503118	21.5973	0.26591	0.00585613	10.9237	0.202703
APID	Genetic	EFO_0022178	0.0545831	22.4278	0.272278	0.00834925	11.4432	0.192205
APID	Genetic	EFO_0022181	0.0425216	0.932612	0.00242649	0.000365049	0.0340308	0.000909324
APID	Genetic	EFO_0022187	0.0348398	9.20773	0.0753874	-0.00241877	6.29974	0.0552607
APID	Genetic	EFO_0022189	0.031352	9.543	0.0322838	-0.00433603	-2.17156	-0.0466378
APID	Genetic	EFO_0022190	0.0326726	6.46923	0.0175829	-0.00466361	-6.09828	-0.075649
APID	Genetic	EFO_0022196	0.0192179	4.71743	0.153696	-0.0020219	0.528635	0.0418656
APID	Genetic	EFO_0022228	0.0474885	11.7271	0.112665	-0.00127905	-13.7848	-0.0308954
APID	Genetic	EFO_0022229	0.0374651	7.72963	0.0243286	-0.00291816	-1.35176	-0.0247929
APID	Genetic	EFO_0022230	0.0446102	5.01386	0.0408385	-0.000196479	0.496592	0.00891604
APID	Genetic	EFO_0022231	0.0427313	1.45995	0.00426057	-0.00111837	-2.79149	-0.0206686
APID	Genetic	EFO_0022233	0.0354341	7.61807	0.0930821	-0.000956261	1.10057	0.050088
APID	Genetic	EFO_0022234	0.0375253	1.99058	0.016406	-0.00313023	-1.41902	-0.00106277
APID	Genetic	EFO_0022237	0.0354832	7.83818	0.0321051	-0.000278189	6.06545	0.0212022
APID	Genetic	EFO_0022239	0.0401077	16.5038	0.299634	0.00279666	10.5024	0.257565
APID	Genetic	EFO_0022242	0.0618525	72.6675	0.457355	0.012607	37.6497	0.353149
APID	Genetic	EFO_0022244	0.0546449	99.6124	0.18629	0.0043989	73.2241	0.0987037
APID	Genetic	EFO_0022245	0.029509	5.54894	0.0695085	-0.0040688	1.12829	0.034798
APID	Genetic	EFO_0022247	0.0382432	5.17938	0.03833	-0.00191797	0.677397	0.0149196
APID	Genetic	EFO_0022248	0.0401398	3.24849	0.0172212	0.000427434	1.29826	0.00480283
APID	Genetic	EFO_0022251	0.0434669	6.80846	0.0216224	0.00263091	4.69987	0.00952842
APID	Genetic	EFO_0022253	0.0391502	10.8955	0.270063	0.00180547	3.24202	0.181048
APID	Genetic	EFO_0022256	0.0621022	23.2239	0.335816	0.00914809	2.98249	0.184925
APID	Genetic	EFO_0022258	0.0636773	24.4696	0.485567	0.0136232	-0.732184	0.30617
APID	Genetic	EFO_0022259	0.0289451	6.55	0.0935637	-0.00420208	0.864126	0.0431219
APID	Genetic	EFO_0022260	0.0510719	40.3967	0.201493	0.0022211	21.5595	0.0808038
APID	Genetic	EFO_0022263	0.0638043	84.2352	0.379229	0.0142888	73.2205	0.307323
APID	Genetic	EFO_0022264	0.0399654	7.33846	0.0186197	-0.000582383	2.84416	0.00506434
APID	Genetic	EFO_0022265	0.038761	6.45799	0.0494862	-0.00169407	1.44506	0.0196721
APID	Genetic	EFO_0022267	0.0372836	4.92444	0.0181895	-0.00361028	0.304251	-0.042727
APID	Genetic	EFO_0022269	0.0441213	6.88455	0.0350797	-0.00132896	2.56866	0.0155262
APID	Genetic	EFO_0022272	0.0554841	14.0267	0.189552	0.00179892	-10.7853	0.0266763
APID	Genetic	EFO_0022274	0.0438617	7.89364	0.100772	-0.000106675	3.31882	0.0622537
APID	Genetic	EFO_0022275	0.0428759	2.45535	0.00693438	-0.00224922	-5.05662	-0.0599806
APID	Genetic	EFO_0022279	0.0464381	3.979	0.00587624	4.7746e-06	-0.455587	0.00115122
APID	Genetic	EFO_0022280	0.0320435	5.97078	0.0455052	-0.00244733	4.20097	0.0315979
APID	Genetic	EFO_0022282	0.0398372	7.63419	0.0162791	-0.0013585	-3.07517	-0.033932
APID	Genetic	EFO_0022283	0.0355707	5.85102	0.0324829	-0.00199027	4.02357	0.0203668
APID	Genetic	EFO_0022284	0.0575484	17.9019	0.440586	0.012858	5.19019	0.368698
APID	Genetic	EFO_0022285	0.0438094	4.6981	0.026017	0.000259851	2.47901	0.0146653
APID	Genetic	EFO_0022287	0.0378504	11.176	0.163484	-0.000194118	4.40916	0.114631
APID	Genetic	EFO_0022288	0.0432121	8.93364	0.0193585	-0.00238864	-5.10868	-0.0267699
APID	Genetic	EFO_0022291	0.0462566	-0.722074	-0.0016254	0.000292683	-0.633129	-0.00431244
APID	Genetic	EFO_0022292	0.0596804	47.2391	0.286927	0.0121863	41.9999	0.261107
APID	Genetic	EFO_0022293	0.0428502	5.37385	0.0108527	0.000155292	2.1021	0.00276209
APID	Genetic	EFO_0022295	0.0437526	4.96767	0.0268879	-0.00143246	0.952425	-0.0166454
APID	Genetic	EFO_0022298	0.0399374	3.66253	0.0148967	-0.00149176	0.133164	-0.00247648
APID	Genetic	EFO_0022299	0.0409599	4.62997	0.0343435	-0.00173925	1.34907	0.0150366
APID	Genetic	EFO_0022300	0.0434267	3.45587	0.0147511	-0.00347456	-1.40462	-0.0537732
APID	Genetic	EFO_0022301	0.0474032	3.18668	0.0201779	-2.12478e-05	-0.546819	-0.000668866
APID	Genetic	EFO_0022306	0.0523636	60.4258	0.331003	0.00545604	42.9463	0.185116
APID	Genetic	EFO_0022307	0.0399694	11.2446	0.018941	-4.82869e-05	4.72165	0.00222414
APID	Genetic	EFO_0022308	0.0464737	2.955	0.00612118	0.000262444	3.01534	0.00926566
APID	Genetic	EFO_0022310	0.0401017	6.80953	0.0192669	-0.00196859	4.14967	-0.0025043
APID	Genetic	EFO_0022312	0.0369981	3.59819	0.0111822	-0.00283695	-1.94225	-0.0166955
APID	Genetic	EFO_0022313	0.0508018	36.3085	0.373549	0.00819834	26.255	0.327458
APID	Genetic	EFO_0022314	0.0459685	5.98786	0.0678506	-0.000259158	1.10087	0.0260735
APID	Genetic	EFO_0022316	0.0532051	70.3537	0.252749	0.0061236	56.1086	0.174534
APID	Genetic	EFO_0022317	0.0473046	4.43908	0.0188311	-0.000460772	0.408798	-0.00580266
APID	Genetic	EFO_0022320	0.040451	3.75082	0.0223752	-0.0014986	-0.42645	-0.00522882
APID	Genetic	EFO_0022321	0.0437091	3.78185	0.0235895	-0.000336905	0.887274	0.00327749
APID	Genetic	EFO_0022322	0.0406052	2.7917	0.0232089	-0.000421589	-0.0973224	0.00597766
APID	Genetic	EFO_0022323	0.0402971	3.80106	0.0193536	-0.00134684	1.6717	0.00898139
APID	Genetic	EFO_0022325	0.0465538	21.6719	0.336735	0.00401832	9.59915	0.204722
APID	Genetic	EFO_0022326	0.0501154	28.0568	0.353212	0.00525611	15.5889	0.207675
APID	Genetic	EFO_0022327	0.0510866	21.9912	0.550984	0.0114726	15.0386	0.484422
APID	Genetic	EFO_0022329	0.0326721	4.63571	0.065692	-0.00214404	-0.0585117	0.026116
APID	Genetic	EFO_0022330	0.0447935	6.34491	0.0479244	0.00182814	3.70647	0.0351667
APID	Genetic	EFO_0022333	0.0433419	4.55807	0.0167157	0.00165951	3.688	0.0120139
APID	Genetic	EFO_0022335	0.0394282	13.3715	0.207901	0.000467175	6.66456	0.155894
APID	Genetic	EFO_0022336	0.0384389	4.76412	0.0418905	-0.000605471	2.69276	0.0323343
APID	Genetic	EFO_0022337	0.0383777	8.04612	0.0458744	-0.00101248	4.53542	0.0295224
APID	Genetic	EFO_0022338	0.0595085	51.0671	0.401408	0.0104598	15.2109	0.277228
APID	Genetic	EFO_0022339	0.0445907	6.6614	0.0433948	0.00258703	4.70629	0.0319126
APID	Genetic	EFO_0022341	0.0294086	1.4109	0.0123554	-0.00510406	0.75012	0.00805633
APID	Genetic	EFO_0600002	0.0429347	3.69753	0.00885108	0.0016259	2.57739	0.00574129
APID	Genetic	EFO_0600008	0.0439646	3.19808	0.0244722	0.000304911	1.0147	0.0122149
APID	Genetic	EFO_0600047	0.0396567	-0.108242	-0.00072905	-0.00138758	-0.62182	-0.00319984
APID	Genetic	EFO_0600088	0.0173462	6.11888	0.378343	-0.00095863	1.62129	0.249914
APID	Genetic	EFO_0803317	0.0306517	1.97155	0.00899292	-0.00269661	0.0542287	0.00305149
APID	Genetic	EFO_0803367	0.0328972	3.26916	0.0184757	-0.00491801	-2.28542	-0.0156044
APID	Genetic	EFO_0803370	0.0168721	0.00452069	2.61272e-05	-0.0085306	-6.00628	-0.0367235
APID	Genetic	EFO_0803539	0.0466798	3.91779	0.00911789	0.00133486	-2.00534	-0.0194365
APID	Genetic	EFO_0803540	0.0225863	2.2491	0.0145874	-0.00352732	-0.144748	0.0026663
APID	Genetic	EFO_0803541	0.0188534	3.58443	0.064273	-0.00538135	0.269521	0.0111133
APID	Genetic	EFO_0803544	0.0224165	5.47934	0.190849	-0.00321375	1.35538	0.109867
APID	Genetic	EFO_0803546	0.0203264	0.968805	0.00778947	-0.00578005	-0.339737	-0.00182167
APID	Genetic	EFO_0803547	0.0308017	0.6066	0.00351615	-0.00478437	-1.53189	-0.0059058
APID	Genetic	EFO_0803548	0.0167109	0.949323	0.0294247	-0.00480553	-1.27927	-0.01698
APID	Genetic	EFO_1000566	0.0307188	1.11667	0.00811417	-0.00107549	-0.804469	-0.00243834
APID	Genetic	EFO_1000786	0.0270225	1.41685	0.0163993	-0.00540262	0.216571	0.00500277
APID	Genetic	EFO_1001486	0.0211773	3.4117	0.0737546	-0.00600027	0.128275	0.0102191
APID	Genetic	EFO_1001488	0.0278465	-0.241188	-0.001822	-0.00466115	-1.04474	-0.00612551
APID	Genetic	EFO_1001870	0.0434274	4.44209	0.131405	-0.00344385	-0.968932	-0.0433668
APID	Genetic	EFO_1001976	0.0316445	1.77714	0.0147459	-0.00442224	0.692378	0.00358154
APID	Genetic	EFO_1002011	0.0378703	1.76416	0.0166959	-0.00382596	-2.54395	-0.0365109
APID	Genetic	GO_0006306	0.0103083	-0.179898	-0.00516853	-0.00525153	-1.93599	-0.0444419
APID	Genetic	GO_0007568	0.0193439	-0.332571	-0.00369858	-0.00490791	0.0337637	0.0011295
APID	Genetic	HP_0000131	0.025336	0.490756	0.0160115	-0.00358357	-0.59972	0.000231451
APID	Genetic	HP_0000155	0.0327978	1.18452	0.0101545	-0.00790981	-8.49118	-0.0653413
APID	Genetic	HP_0000539	0.0163888	1.61805	0.0532613	-0.00224616	-2.34157	-0.0437064
APID	Genetic	HP_0000545	0.0180124	2.12929	0.0279773	-0.0074241	-1.67228	-0.00709958
APID	Genetic	HP_0000964	0.0144842	3.10258	0.135704	-0.00565709	-3.39384	-0.041373
APID	Genetic	HP_0002140	0.0331085	0.684377	0.0110118	-0.00298858	-1.82824	-0.0072094
APID	Genetic	HP_0002619	0.0199257	0.119636	0.00176615	-0.00672217	-1.85032	-0.0178588
APID	Genetic	HP_0003418	0.033205	8.09704	0.0797356	-0.00562022	0.545372	-0.0160642
APID	Genetic	MONDO_0001336	0.0315429	19.1148	0.144259	-0.0018389	11.9275	0.0735461
APID	Genetic	MONDO_0001703	0.0176366	1.03778	0.0138281	-0.00391295	-1.03885	-0.0206458
APID	Genetic	MONDO_0002009	0.0225789	-0.385673	-0.00805597	-0.0057874	-1.62564	-0.0160688
APID	Genetic	MONDO_0004892	0.0117992	1.87949	0.0550021	-0.0057617	-1.56467	-0.020705
APID	Genetic	MONDO_0004907	0.0176367	2.02362	0.0507526	-0.0059661	-1.1176	-0.0180357
APID	Genetic	MONDO_0004975	0.0159269	4.20596	0.174469	-0.00402663	-0.0688585	0.0214959
APID	Genetic	MONDO_0004976	0.0429833	0.292484	0.00270168	-4.81784e-06	-0.558813	-0.000662193
APID	Genetic	MONDO_0004985	0.0129452	1.79571	0.0248519	-0.00621109	-0.394228	-0.0119474
APID	Genetic	MONDO_0004992	0.0192959	-0.450671	-0.0191236	-0.00668617	-1.61195	-0.0495773
APID	Genetic	MONDO_0005041	0.0289868	0.571846	0.00272918	-0.00221421	0.269265	0.00137914
APID	Genetic	MONDO_0005129	0.0228875	1.78655	0.0140146	-0.00358415	0.853619	0.00644967
APID	Genetic	MONDO_0005147	0.0135908	0.453866	0.013541	-0.00691683	-1.48615	-0.0227832
APID	Genetic	MONDO_0005178	0.0172986	0.13134	0.00175097	-0.00481594	-0.718946	-0.00888834
APID	Genetic	MONDO_0005180	0.0148233	1.38876	0.0499304	-0.00565053	-1.12271	-0.00302724
APID	Genetic	MONDO_0005271	0.0175691	3.01651	0.0830315	-0.00624613	-1.08068	-0.0204892
APID	Genetic	MONDO_0005277	0.0152377	0.0938598	0.0016853	-0.00553336	-1.27043	-0.0207993
APID	Genetic	MONDO_0005301	0.0133964	0.984659	0.0341722	-0.00634929	-2.8702	-0.0878367
APID	Genetic	MONDO_0005405	0.0139379	4.34316	0.179247	-0.00498964	0.0323152	0.0593954
APID	Genetic	MONDO_0005575	0.0132999	3.21055	0.102551	-0.00496504	-1.48221	-0.0181166
APID	Genetic	MONDO_0021400	0.0443119	2.91029	0.0268863	-0.00266425	0.224605	-0.00618392
APID	Genetic	MONDO_0024647	0.0395322	1.10928	0.00409458	-0.0011186	0.146416	0.000666825
APID	Genetic	MONDO_0100096	0.0123276	1.53864	0.0413431	-0.0038079	-2.50238	-0.0513383
APID	Genetic	OBA_2001001	0.0327518	1.25364	0.010217	-0.00435886	-1.00705	-0.0163833
APID	Genetic	OBA_2001015	0.0245302	1.67106	0.0113069	-0.00505408	-0.679109	-0.0124848
APID	Genetic	OBA_2050328	0.0426152	-0.232266	-0.000984765	0.00215005	0.370146	0.0013177
APID	Genetic	PATO_0000047	0.0154172	0.476411	0.0153168	-0.00599033	-2.77223	-0.0514005
BIND	Genetic	EFO_0000195	0.0701948	2.19377	0.144656	0.0375884	-5.14562	-0.0744445
BIND	Genetic	EFO_0000274	0.0378912	8.51589	0.1825	0.00460703	6.29165	0.0956695
BIND	Genetic	EFO_0000319	0.0205121	3.80351	0.0864028	-0.00112742	2.40093	0.0378383
BIND	Genetic	EFO_0000341	0.0187458	-0.658315	-0.0256044	-0.00464626	-2.97637	-0.136591
BIND	Genetic	EFO_0000384	0.0298905	2.93357	0.0609874	0.00263955	1.78884	0.0250681
BIND	Genetic	EFO_0000537	0.0269952	-0.578666	-0.00946924	0.00210287	-1.30672	-0.024563
BIND	Genetic	EFO_0000612	0.0258445	1.45493	0.0265327	-0.00133913	-0.956263	-0.0531943
BIND	Genetic	EFO_0000676	0.0443939	40.9228	0.312753	0.00724156	38.8444	0.268068
BIND	Genetic	EFO_0000684	0.0498616	3.81014	0.15916	0.0139192	1.78152	0.115605
BIND	Genetic	EFO_0000729	0.0399129	2.73785	0.0657624	0.00279555	0.731451	-0.0419598
BIND	Genetic	EFO_0000731	0.0521146	3.92039	0.0923881	0.0128974	2.42373	0.0354421
BIND	Genetic	EFO_0003095	0.0454182	-0.29231	-0.00365783	0.0121707	-1.23952	-0.022772
BIND	Genetic	EFO_0003144	0.0362424	1.63106	0.0253943	0.00295088	1.1371	0.0130272
BIND	Genetic	EFO_0003761	0.023036	3.64823	0.0934868	0.000136361	2.14624	0.0436687
BIND	Genetic	EFO_0003767	0.0254367	2.94457	0.0825406	0.000151674	1.54989	0.0377809
BIND	Genetic	EFO_0003843	0.0379656	-0.117943	-0.00051652	0.00561047	-2.13882	-0.0341074
BIND	Genetic	EFO_0003913	0.0521786	10.6016	0.0882637	0.0172785	6.56896	0.0344517
BIND	Genetic	EFO_0003923	0.0279763	-0.637239	-0.0160036	0.00069137	-3.4186	-0.12432
BIND	Genetic	EFO_0003924	0.0304978	0.675044	0.0122617	0.00582061	-0.729466	-0.00995663
BIND	Genetic	EFO_0004190	0.0405251	-0.869556	-0.00375287	0.00793788	-0.728062	-0.00221363
BIND	Genetic	EFO_0004193	0.039153	-1.04866	-0.0321698	0.00571888	-0.642355	-0.0184454
BIND	Genetic	EFO_0004286	0.0536282	34.6331	0.220813	0.0114465	23.6847	0.0187794
BIND	Genetic	EFO_0004302	0.0310075	-0.417527	-0.00587701	0.00238947	-1.65381	-0.0220579
BIND	Genetic	EFO_0004314	0.020899	1.53322	0.0597922	-0.00111994	-0.0649687	0.00867967
BIND	Genetic	EFO_0004318	0.0332041	-0.217039	-0.00338172	0.00333413	-0.560742	-0.00848073
BIND	Genetic	EFO_0004319	0.0308407	0.175325	0.00211087	0.00883448	-1.31597	-0.0188138
BIND	Genetic	EFO_0004338	0.0284935	2.67817	0.108995	0.000864056	0.882272	0.0465269
BIND	Genetic	EFO_0004344	0.0362798	1.91152	0.138078	0.00870502	0.00721197	0.0409916
BIND	Genetic	EFO_0004462	0.0240017	-0.266534	-0.00618003	-0.00125556	-1.74958	-0.0604197
BIND	Genetic	EFO_0004465	0.027959	1.23831	0.0146742	-0.000308225	-3.46347	-0.0640206
BIND	Genetic	EFO_0004467	0.0321579	-1.69471	-0.0138041	-0.000896402	-2.13893	-0.0232891
BIND	Genetic	EFO_0004468	0.0251866	1.39184	0.0706039	0.00170109	0.257859	0.00956446
BIND	Genetic	EFO_0004535	0.0351122	0.689102	0.0399623	0.00934867	-0.297289	-0.00759502
BIND	Genetic	EFO_0004536	0.0237633	2.20701	0.0924739	-0.00140713	-0.0170318	-0.0161517
BIND	Genetic	EFO_0004555	0.048727	7.41806	0.0320635	0.010745	2.85123	-0.0166952
BIND	Genetic	EFO_0004568	0.025339	2.11254	0.105901	-0.002991	0.441332	-0.00906004
BIND	Genetic	EFO_0004570	0.0394687	0.755492	0.0406558	0.0153782	-0.903175	-0.0253606
BIND	Genetic	EFO_0004617	0.0267345	1.00736	0.0422167	0.0030752	0.202699	0.011363
BIND	Genetic	EFO_0004624	0.0460025	2.27814	0.0593986	0.00793136	-0.588152	-0.0271165
BIND	Genetic	EFO_0004627	0.0337847	5.88608	0.302236	0.00980377	5.28024	0.245188
BIND	Genetic	EFO_0004631	0.0239307	5.24438	0.0735582	-0.000272111	2.78292	0.0113237
BIND	Genetic	EFO_0004682	0.0244767	-0.81186	-0.0307197	0.000650362	-1.87315	-0.095403
BIND	Genetic	EFO_0004703	0.0219302	5.34363	0.117194	0.000101755	3.85063	0.0662876
BIND	Genetic	EFO_0004704	0.0290432	1.75681	0.0792486	0.0011995	-1.99784	-0.0467861
BIND	Genetic	EFO_0004705	0.0289417	7.66814	0.127004	0.00102778	6.17195	0.0526114
BIND	Genetic	EFO_0004741	0.0292825	4.76098	0.189259	0.00712778	3.83128	0.158854
BIND	Genetic	EFO_0004748	0.0312518	0.971236	0.0186502	0.00592571	0.209315	-0.000797278
BIND	Genetic	EFO_0004761	0.0317432	0.926918	0.0531063	0.00836517	-1.09974	-0.0182361
BIND	Genetic	EFO_0004765	0.0319736	3.52052	0.0977229	0.00301586	1.41571	0.0280085
BIND	Genetic	EFO_0004838	0.0191098	0.231788	0.00867379	-0.00267389	-1.59451	-0.0695867
BIND	Genetic	EFO_0004995	0.0342711	1.80235	0.0642632	0.00700855	0.749815	0.0238631
BIND	Genetic	EFO_0005036	0.0207154	0.717965	0.0208544	-0.00265449	-1.67701	-0.0544623
BIND	Genetic	EFO_0005047	0.0285924	-2.25542	-0.0210083	0.00173865	-2.6444	-0.0269213
BIND	Genetic	EFO_0005055	0.0364641	-0.0179474	-0.000392327	0.00658729	-0.407811	-0.00763714
BIND	Genetic	EFO_0005090	0.0211462	-0.231784	-0.00833741	-0.00210724	-1.30379	-0.0690157
BIND	Genetic	EFO_0005116	0.0282006	-0.105101	-0.000899487	0.000609481	-0.0108419	0.0068687
BIND	Genetic	EFO_0005210	0.024645	5.02484	0.112606	0.00114632	2.92977	0.0382302
BIND	Genetic	EFO_0005213	0.0270002	4.41238	0.0947758	-0.00234154	1.86893	-0.0144441
BIND	Genetic	EFO_0005271	0.0396406	-0.298588	-0.0271922	0.00996368	-1.5826	-0.0477957
BIND	Genetic	EFO_0005423	0.0193619	0.0837559	0.00234296	-0.00204232	-1.1424	-0.0370261
BIND	Genetic	EFO_0005680	0.0942702	2.72069	0.226635	0.0609644	0.203267	0.135549
BIND	Genetic	EFO_0006312	0.0243511	0.577702	0.0198635	0.00149791	0.401127	0.0140242
BIND	Genetic	EFO_0006340	0.0205492	4.3943	0.117041	-0.00103416	3.00407	0.0606796
BIND	Genetic	EFO_0006525	0.0282523	4.97934	0.0990219	0.00178563	2.11184	0.0240514
BIND	Genetic	EFO_0006781	0.0476605	-0.279165	-0.00187866	0.0132317	-0.122345	-0.00251495
BIND	Genetic	EFO_0006807	0.04742	0.324148	0.00162407	0.0100579	-4.1704	-0.0546107
BIND	Genetic	EFO_0006812	0.0418892	10.8102	0.0838194	0.00438365	8.04638	-0.0429112
BIND	Genetic	EFO_0006939	0.0240387	4.95877	0.112281	0.000847496	1.8181	0.00273811
BIND	Genetic	EFO_0006941	0.0324134	1.16247	0.0215508	0.00829037	0.864995	0.0195072
BIND	Genetic	EFO_0007005	0.0478534	1.40755	0.100002	0.0206897	0.60383	0.0454375
BIND	Genetic	EFO_0007006	0.0250283	5.87599	0.124466	0.0016418	5.60801	0.115569
BIND	Genetic	EFO_0007629	0.0213738	2.85778	0.0908459	-0.000709041	0.95485	0.0161263
BIND	Genetic	EFO_0007680	0.0461889	0.376013	0.00596751	0.0114324	0.956933	0.011704
BIND	Genetic	EFO_0007778	0.047438	0.433545	0.00162015	0.0171461	0.708908	0.00463328
BIND	Genetic	EFO_0007800	0.0233593	2.31959	0.0868565	-3.05523e-05	1.61761	0.0688762
BIND	Genetic	EFO_0007822	0.022026	2.37305	0.0909893	0.000978022	1.34645	0.0413601
BIND	Genetic	EFO_0007841	0.0357895	0.378521	0.0020778	0.010834	-0.682661	-0.0137339
BIND	Genetic	EFO_0007869	0.0217073	2.5747	0.0923104	-0.000489346	2.52612	0.0762711
BIND	Genetic	EFO_0007874	0.018735	1.98645	0.0627023	-0.00165792	1.01229	0.0122269
BIND	Genetic	EFO_0007876	0.0219503	-0.0530163	-0.00138712	9.29104e-05	-1.10928	-0.0364315
BIND	Genetic	EFO_0007885	0.0296223	0.372142	0.0144421	0.000959291	-1.82268	-0.114396
BIND	Genetic	EFO_0007987	0.0712118	4.73759	0.300792	0.0409244	3.95396	0.272409
BIND	Genetic	EFO_0007989	0.0298949	3.63078	0.156558	0.00227352	2.31894	0.0863963
BIND	Genetic	EFO_0007990	0.0330695	0.854565	0.0292372	0.00588234	-0.0560252	-0.0233607
BIND	Genetic	EFO_0007991	0.0344776	3.12513	0.148865	0.00137587	0.270488	0.00114591
BIND	Genetic	EFO_0007992	0.0309214	-0.936272	-0.0243469	0.00248929	-1.93351	-0.0625147
BIND	Genetic	EFO_0007993	0.0381806	5.29975	0.19351	0.0099512	4.08349	0.13011
BIND	Genetic	EFO_0007994	0.040178	7.57454	0.220544	0.00609197	4.45796	0.0943619
BIND	Genetic	EFO_0007996	0.0343042	1.80435	0.068497	0.00264437	-1.40751	-0.105273
BIND	Genetic	EFO_0007997	0.041656	28.876	0.530469	0.0144368	26.672	0.448809
BIND	Genetic	EFO_0008002	0.0266485	1.79614	0.0401993	0.000458754	0.727049	0.0145758
BIND	Genetic	EFO_0008006	0.0480958	1.57661	0.00929851	0.012988	1.30023	0.0121451
BIND	Genetic	EFO_0008354	0.0188146	-2.28854	-0.0768108	-0.00550301	-3.78886	-0.161723
BIND	Genetic	EFO_0008375	0.0416157	-0.987756	-0.0118689	0.0116775	-1.65107	-0.0340786
BIND	Genetic	EFO_0008446	0.023787	2.29505	0.0562636	0.000257833	0.459643	-0.00543525
BIND	Genetic	EFO_0008447	0.0490402	12.2552	0.169498	0.0139418	10.4713	0.12842
BIND	Genetic	EFO_0008589	0.0993883	2.33814	0.127198	0.0635283	-0.346952	0.0575319
BIND	Genetic	EFO_0008592	0.106513	4.6998	0.368197	0.0747113	3.58108	0.321789
BIND	Genetic	EFO_0008594	0.0484784	2.21523	0.0124732	0.0115005	0.905235	-0.0561545
BIND	Genetic	EFO_0009187	0.044214	0.0721424	0.000539554	0.0121362	-2.80082	-0.0474946
BIND	Genetic	EFO_0009260	0.0434534	-1.37721	-0.0086	0.0091455	-0.889341	-0.00443976
BIND	Genetic	EFO_0009332	0.043629	-0.320165	-0.0016417	0.0138409	-0.148559	0.00100977
BIND	Genetic	EFO_0009458	0.0343754	0.501781	0.00465386	0.00104427	-4.22804	-0.0473263
BIND	Genetic	EFO_0009552	0.0513439	0.916781	0.0493415	0.0141011	-0.203189	0.024795
BIND	Genetic	EFO_0009695	0.0243342	-0.88385	-0.0275307	-0.000504811	-1.8413	-0.077153
BIND	Genetic	EFO_0009718	0.0271857	12.0103	0.289775	0.00414539	10.6228	0.232032
BIND	Genetic	EFO_0009749	0.0253527	-0.298223	-0.00813438	0.000418923	-0.962617	-0.0316662
BIND	Genetic	EFO_0009795	0.0382329	-1.68309	-0.0232829	0.00947985	-1.23594	-0.0138106
BIND	Genetic	EFO_0009819	0.025417	1.84184	0.0477924	0.00360883	1.15022	0.0161538
BIND	Genetic	EFO_0009924	0.0688033	2.9145	0.175344	0.0430562	1.78984	0.123343
BIND	Genetic	EFO_0009927	0.0252679	-1.49045	-0.019663	0.00107016	-2.45991	-0.0525237
BIND	Genetic	EFO_0009928	0.0319242	-0.347365	-0.00522718	0.000854838	-0.934383	-0.0156031
BIND	Genetic	EFO_0009930	0.0357728	1.05643	0.0257124	0.0082585	0.739706	0.02032
BIND	Genetic	EFO_0009931	0.0241075	-0.560363	-0.0109425	0.000278093	-1.18597	-0.0321083
BIND	Genetic	EFO_0009932	0.02988	-0.986979	-0.0141247	0.000817394	-3.83252	-0.0826985
BIND	Genetic	EFO_0009933	0.0310305	0.99658	0.0174036	0.00123773	-0.512536	-0.0485947
BIND	Genetic	EFO_0010067	0.0268252	3.64045	0.189458	0.000544318	1.68712	0.0604958
BIND	Genetic	EFO_0010117	0.0470342	-2.01311	-0.0118749	0.0143405	-4.22154	-0.0354661
BIND	Genetic	EFO_0010125	0.0479128	-0.517146	-0.00574249	0.00863738	-0.578566	-0.00835678
BIND	Genetic	EFO_0010130	0.0380975	2.4173	0.0515893	0.00983528	1.88506	0.0422353
BIND	Genetic	EFO_0010351	0.0762145	3.98968	0.335806	0.0425466	-2.07771	0.104184
BIND	Genetic	EFO_0010554	0.0376299	2.79342	0.058366	0.00471525	0.0495417	0.00636329
BIND	Genetic	EFO_0010578	0.0661255	1.20845	0.106693	0.0376365	-1.93146	0.0190045
BIND	Genetic	EFO_0010638	0.0506926	8.71012	0.168325	0.014033	6.95451	0.110492
BIND	Genetic	EFO_0010701	0.0299475	-0.455423	-0.0134161	-0.00494453	-2.45879	-0.096264
BIND	Genetic	EFO_0010702	0.0439921	-1.92192	-0.00917291	0.00611107	-1.00449	-0.00509968
BIND	Genetic	EFO_0010724	0.0420043	3.31207	0.227126	0.0162609	2.86995	0.211477
BIND	Genetic	EFO_0010733	0.111429	2.29414	0.204692	0.0656108	-1.74451	0.021829
BIND	Genetic	EFO_0010934	0.025746	3.34935	0.0586781	0.000949612	2.64673	0.0371846
BIND	Genetic	EFO_0010972	0.0283097	1.71064	0.0153539	-0.000551087	0.872846	-0.00374954
BIND	Genetic	EFO_0020097	0.0488405	1.16014	0.0109239	0.0107762	0.291104	-0.00657775
BIND	Genetic	EFO_0020865	0.0290085	2.54727	0.0801561	0.00143811	1.01794	0.0218805
BIND	Genetic	EFO_0020946	0.0547315	1.20017	0.0706944	0.0236493	-3.36917	-0.086016
BIND	Genetic	EFO_0022196	0.027073	1.52838	0.0752757	0.00171569	0.398629	0.0180895
BIND	Genetic	EFO_0600088	0.0274456	2.21958	0.0774789	0.00344666	1.48665	0.0442616
BIND	Genetic	EFO_0803541	0.0440293	-1.11061	-0.00974127	0.0109796	-4.0036	-0.0622118
BIND	Genetic	EFO_0803544	0.0415392	-0.389625	-0.00510627	0.00597007	-5.01795	-0.119747
BIND	Genetic	EFO_0803547	0.0481972	5.0454	0.0175043	0.00695421	3.04406	0.0104754
BIND	Genetic	EFO_0803548	0.0342143	3.92076	0.0792781	0.00412196	2.6036	0.0437078
BIND	Genetic	EFO_1001486	0.0412367	-0.0428518	-0.000421684	0.00386269	-2.22811	-0.0547327
BIND	Genetic	GO_0006306	0.0245972	5.89448	0.113148	0.00181651	5.39895	0.0958475
BIND	Genetic	GO_0007568	0.041253	-0.293745	-0.00343294	0.00807948	-0.0203382	0.000406965
BIND	Genetic	HP_0000131	0.0460287	0.768762	0.0136144	0.0112536	1.31972	0.0172804
BIND	Genetic	HP_0000539	0.0220637	0.370857	0.0157563	0.000536087	-1.20609	-0.0435111
BIND	Genetic	HP_0000964	0.0345719	4.92074	0.278344	0.00680302	2.84249	0.168646
BIND	Genetic	HP_0002619	0.0605281	39.0371	0.361245	0.0241338	37.2097	0.338976
BIND	Genetic	MONDO_0002009	0.0477702	-1.03594	-0.0101181	0.0119092	-0.212442	-0.00524008
BIND	Genetic	MONDO_0004892	0.0233678	-0.396296	-0.0083192	-0.00215912	-1.37068	-0.0458068
BIND	Genetic	MONDO_0004907	0.0375832	5.45927	0.0372512	0.00664683	3.24137	-0.0157643
BIND	Genetic	MONDO_0004975	0.0288558	0.372183	0.00947371	0.00229496	-1.23782	-0.0472818
BIND	Genetic	MONDO_0004985	0.0310808	-1.18945	-0.0183309	0.00339455	-1.83251	-0.0246444
BIND	Genetic	MONDO_0004992	0.0411634	-0.564324	-0.0216374	0.00682535	-1.6645	-0.0561238
BIND	Genetic	MONDO_0005147	0.0327289	-0.379829	-0.00374772	0.00323525	-1.21915	-0.0210655
BIND	Genetic	MONDO_0005178	0.041991	6.42791	0.0355933	0.0126558	6.45835	0.0380487
BIND	Genetic	MONDO_0005180	0.0337923	-1.02438	-0.00574024	0.00338393	-2.0176	-0.0320293
BIND	Genetic	MONDO_0005271	0.0307772	5.03796	0.0652856	-0.000690925	3.78526	0.0135391
BIND	Genetic	MONDO_0005277	0.0357976	3.40505	0.0421	0.00641491	2.2924	0.0275747
BIND	Genetic	MONDO_0005301	0.0304334	9.93644	0.336802	0.00372097	8.58116	0.253625
BIND	Genetic	MONDO_0005405	0.0347086	6.29417	0.254183	0.00746919	4.10891	0.166845
BIND	Genetic	MONDO_0005575	0.0284795	2.79415	0.0873518	0.00275741	0.633964	6.20004e-05
BIND	Genetic	MONDO_0100096	0.0197257	1.15042	0.0212921	-0.000794598	-0.724324	-0.0401915
BIND	Genetic	PATO_0000047	0.037197	-0.174158	-0.00288644	0.00725543	-2.36853	-0.0473504
BioGRID	Genetic	EFO_0000095	0.0382905	8.13979	0.039106	-0.0046459	1.67686	-0.0140361
BioGRID	Genetic	EFO_0000183	0.0250548	1.23264	0.00482929	-0.00190471	-0.317007	-0.00244032
BioGRID	Genetic	EFO_0000195	0.0183126	3.41238	0.220608	-0.00102563	-4.00685	0.0277697
BioGRID	Genetic	EFO_0000274	0.0146219	2.05045	0.0516131	-0.00514488	-5.40135	-0.102145
BioGRID	Genetic	EFO_0000319	0.0111419	-0.196404	-0.00442134	-0.00191372	-2.26682	-0.0495212
BioGRID	Genetic	EFO_0000341	0.0147187	2.99114	0.0623685	-0.00244535	-4.64236	-0.116968
BioGRID	Genetic	EFO_0000384	0.0120846	1.00682	0.0276419	-0.00312941	-2.83564	-0.0613214
BioGRID	Genetic	EFO_0000389	0.0248173	2.32969	0.0622774	-0.00379451	-0.413995	-0.011387
BioGRID	Genetic	EFO_0000400	0.0368041	0.189639	0.000824248	-0.00416362	-0.19844	-0.00320872
BioGRID	Genetic	EFO_0000537	0.0116112	-0.209994	-0.00400144	-0.00284212	-1.77882	-0.0350156
BioGRID	Genetic	EFO_0000555	0.0397074	-0.207193	-0.00221163	-0.00302881	-2.36783	-0.0161609
BioGRID	Genetic	EFO_0000571	0.0305733	10.846	0.058654	-0.00798321	-7.66466	-0.0837534
BioGRID	Genetic	EFO_0000612	0.0131544	2.56015	0.0525396	-0.00401515	-2.18681	-0.0879945
BioGRID	Genetic	EFO_0000676	0.0232557	14.2406	0.392686	0.00123269	7.86506	0.262087
BioGRID	Genetic	EFO_0000684	0.018	1.57754	0.0269737	-0.0040047	-1.46662	-0.0132925
BioGRID	Genetic	EFO_0000707	0.0359067	12.3552	0.0989638	-0.00169884	7.97788	0.0756774
BioGRID	Genetic	EFO_0000729	0.0166962	4.17053	0.0514594	-0.00471652	-2.61565	-0.0723992
BioGRID	Genetic	EFO_0000731	0.0213528	1.65032	0.0597303	-0.00138397	-0.287649	0.00472733
BioGRID	Genetic	EFO_0000756	0.0317808	0.282877	0.00543725	-0.00397811	-0.851093	-0.017011
BioGRID	Genetic	EFO_0000768	0.0431218	0.443333	0.003305	-0.0012583	-0.904067	-0.00278875
BioGRID	Genetic	EFO_0001060	0.028744	6.5962	0.0477206	-0.00751643	-12.9766	-0.0928147
BioGRID	Genetic	EFO_0001065	0.02339	-0.865776	-0.0110673	-0.0034511	-1.51681	-0.0147605
BioGRID	Genetic	EFO_0001071	0.0276931	13.2222	0.0987035	-0.00690215	-6.78993	-0.102354
BioGRID	Genetic	EFO_0001073	0.0365195	0.524419	0.00155562	-0.00283865	-5.12655	-0.00888628
BioGRID	Genetic	EFO_0001358	0.03358	0.628823	0.0243168	-7.97285e-05	-1.7415	-0.00227497
BioGRID	Genetic	EFO_0002618	0.046316	-0.17095	-0.000774217	-0.00139387	-5.19583	-0.0291974
BioGRID	Genetic	EFO_0003095	0.0180704	0.631124	0.0161417	-0.00294002	-2.66076	-0.0426451
BioGRID	Genetic	EFO_0003144	0.0163692	0.703471	0.0141262	-0.00308426	-0.539336	-0.0137804
BioGRID	Genetic	EFO_0003761	0.0128385	1.68043	0.0642102	-0.00238006	-4.32139	-0.140793
BioGRID	Genetic	EFO_0003767	0.0119233	1.46015	0.0374679	-0.00346788	-2.80449	-0.0842471
BioGRID	Genetic	EFO_0003768	0.041435	10.4946	0.0528623	-0.0247792	-35.3408	-0.576855
BioGRID	Genetic	EFO_0003843	0.0161894	2.75896	0.0368349	-0.00270986	-0.536895	-0.00339324
BioGRID	Genetic	EFO_0003870	0.0273906	0.495027	0.00236231	-0.00154943	-1.14839	-0.0046415
BioGRID	Genetic	EFO_0003884	0.0289281	0.62013	0.00351254	-0.00263782	-2.10919	-0.00937768
BioGRID	Genetic	EFO_0003894	0.0274991	-0.483187	-0.00211267	-0.00166006	-1.02771	-0.00450954
BioGRID	Genetic	EFO_0003913	0.0183054	1.30822	0.0106659	-0.0035353	-1.43111	-0.0226921
BioGRID	Genetic	EFO_0003923	0.0123066	1.7547	0.0529016	-0.00336111	-2.57404	-0.0999891
BioGRID	Genetic	EFO_0003924	0.0119841	2.86141	0.0680436	-0.00313895	-1.85305	-0.0493909
BioGRID	Genetic	EFO_0003931	0.0331564	-0.434301	-0.00415264	-0.00366433	-1.08393	-0.0113387
BioGRID	Genetic	EFO_0003948	0.0298345	11.3299	0.0376527	-0.00205743	8.07025	0.021995
BioGRID	Genetic	EFO_0003958	0.0246382	4.34579	0.0551043	-0.00221084	2.82976	0.0396562
BioGRID	Genetic	EFO_0003966	0.042204	-0.66142	-0.000342383	-0.00114603	-8.2944	-0.0157754
BioGRID	Genetic	EFO_0004143	0.0307259	3.14291	0.0138795	-0.0026082	-2.86649	-0.00959774
BioGRID	Genetic	EFO_0004190	0.0170234	1.1527	0.0110919	-0.00383079	-0.389259	-0.0116041
BioGRID	Genetic	EFO_0004191	0.0394911	0.549667	0.00231176	-0.00342055	-0.239857	-0.000425781
BioGRID	Genetic	EFO_0004193	0.0180796	2.17117	0.117116	-0.00124532	0.863933	0.08847
BioGRID	Genetic	EFO_0004198	0.0430614	1.79356	0.0567108	-0.0016104	-0.69856	0.0279388
BioGRID	Genetic	EFO_0004208	0.0266953	1.20018	0.0089901	-0.00216214	-0.395992	-0.000824344
BioGRID	Genetic	EFO_0004210	0.0264839	1.30885	0.00706487	-0.00485628	-2.45196	-0.0246328
BioGRID	Genetic	EFO_0004229	0.0243332	0.83306	0.0038951	-0.00479204	-2.90899	-0.0286875
BioGRID	Genetic	EFO_0004237	0.0424245	-0.556652	-0.00135381	-0.000484028	-2.60955	-0.00782347
BioGRID	Genetic	EFO_0004238	0.0269296	0.554038	0.00651274	-0.00405271	-0.405015	-0.00245453
BioGRID	Genetic	EFO_0004257	0.0324482	-0.948812	-0.00543054	-0.00243225	-1.46692	-0.00908752
BioGRID	Genetic	EFO_0004274	0.0270689	6.05394	0.0347381	-0.00173477	1.22615	0.0091129
BioGRID	Genetic	EFO_0004279	0.0213291	-0.480881	-0.00382139	-0.00542416	-1.10123	-0.00708166
BioGRID	Genetic	EFO_0004284	0.0398258	3.58333	0.0116364	-0.0054971	-3.39184	-0.0164148
BioGRID	Genetic	EFO_0004285	0.0305172	1.00774	0.00500725	-0.00193364	0.340942	0.00160307
BioGRID	Genetic	EFO_0004286	0.022643	3.76175	0.0430401	-0.00485384	-5.55451	-0.0842533
BioGRID	Genetic	EFO_0004302	0.016096	2.1255	0.048472	-0.00212391	-0.296656	0.0147193
BioGRID	Genetic	EFO_0004314	0.018025	1.07372	0.0228629	-0.000817661	-2.31057	-0.0476788
BioGRID	Genetic	EFO_0004318	0.0124156	1.18781	0.0299711	-0.00297564	-1.0965	-0.0153449
BioGRID	Genetic	EFO_0004319	0.0111862	1.06724	0.0284157	-0.00337444	-4.53858	-0.113986
BioGRID	Genetic	EFO_0004329	0.0396004	2.76708	0.00949581	-0.0040593	-7.14497	-0.0341248
BioGRID	Genetic	EFO_0004338	0.0233216	4.16957	0.0767227	-0.00194292	-2.16523	-0.0245337
BioGRID	Genetic	EFO_0004341	0.0151654	-0.229361	-0.00648822	-0.00348615	-1.3624	-0.0212496
BioGRID	Genetic	EFO_0004342	0.0218204	-0.912294	-0.0119571	-0.00342087	-1.07927	-0.013305
BioGRID	Genetic	EFO_0004344	0.0150575	5.35889	0.194498	-0.000594252	2.02042	0.069885
BioGRID	Genetic	EFO_0004345	0.030835	1.91163	0.00962928	-0.00240744	-0.44456	-0.00598585
BioGRID	Genetic	EFO_0004351	0.0212197	0.0173992	8.02997e-05	-0.00354351	-0.783743	-0.00529623
BioGRID	Genetic	EFO_0004354	0.0364289	-0.57367	-0.000851437	-0.00418063	-0.901511	-0.00149865
BioGRID	Genetic	EFO_0004459	0.0332218	0.874097	0.0106961	-0.00226762	0.392478	0.00502874
BioGRID	Genetic	EFO_0004462	0.0119717	2.16162	0.0575652	-0.00276302	-3.33271	-0.0826765
BioGRID	Genetic	EFO_0004465	0.0148102	0.869749	0.0230689	-0.00315116	-2.27102	-0.0299409
BioGRID	Genetic	EFO_0004467	0.0168382	-0.380632	-0.00537743	-0.00300466	-1.41167	-0.0167358
BioGRID	Genetic	EFO_0004468	0.0134894	1.93661	0.0588592	-0.00128251	-0.905755	-0.0248829
BioGRID	Genetic	EFO_0004502	0.0461797	-0.986244	-0.00281738	-0.000372937	-2.8472	-0.00959362
BioGRID	Genetic	EFO_0004505	0.0265458	3.78107	0.0577414	-0.00510267	-2.56743	-0.0654443
BioGRID	Genetic	EFO_0004529	0.0217106	2.06918	0.0146983	-0.00610843	-7.81507	-0.0832366
BioGRID	Genetic	EFO_0004534	0.039352	3.20065	0.00660212	-0.00108952	-4.35241	-0.00987385
BioGRID	Genetic	EFO_0004535	0.0194534	3.15107	0.0861621	-0.000724112	-1.45302	-0.0359201
BioGRID	Genetic	EFO_0004536	0.0144822	1.4724	0.0494219	-0.00189598	-1.37512	-0.0533341
BioGRID	Genetic	EFO_0004555	0.0220639	4.08287	0.0794641	-0.00526762	-5.67797	-0.0772039
BioGRID	Genetic	EFO_0004568	0.0155524	4.85399	0.161691	-0.00250386	-0.504897	-0.0340998
BioGRID	Genetic	EFO_0004570	0.0118175	1.72877	0.0420223	-0.00288487	-2.01632	-0.0579974
BioGRID	Genetic	EFO_0004616	0.0238675	-0.0797675	-0.00231253	-0.00238169	-1.75977	-0.0322447
BioGRID	Genetic	EFO_0004617	0.0114383	1.62596	0.0301728	-0.00249482	-1.86359	-0.057147
BioGRID	Genetic	EFO_0004623	0.0257287	1.8066	0.0146847	-0.0033068	-2.18836	-0.0264419
BioGRID	Genetic	EFO_0004624	0.0194922	2.24929	0.0711873	-0.00304969	-1.75318	-0.0286142
BioGRID	Genetic	EFO_0004627	0.0147627	3.619	0.13515	-0.001366	-0.482729	0.0155811
BioGRID	Genetic	EFO_0004631	0.0116653	1.23267	0.0318115	-0.0023272	-3.01908	-0.0629252
BioGRID	Genetic	EFO_0004639	0.0189119	-0.051639	-0.000391818	-0.00502957	-2.5446	-0.0436161
BioGRID	Genetic	EFO_0004641	0.0324432	7.6662	0.0614298	-0.00224906	3.53956	0.0333008
BioGRID	Genetic	EFO_0004682	0.0128301	2.2514	0.0691375	-0.00176193	-1.71651	-0.0448702
BioGRID	Genetic	EFO_0004697	0.0462492	0.239406	0.000699867	-0.00116882	-1.75943	-0.00918736
BioGRID	Genetic	EFO_0004703	0.0145577	2.64219	0.0908992	-0.00101331	-1.21338	-0.0300781
BioGRID	Genetic	EFO_0004704	0.0175483	1.0101	0.0866296	0.00182325	-2.01758	-0.00802562
BioGRID	Genetic	EFO_0004705	0.0134689	3.23962	0.0776963	-0.00305282	-2.15249	-0.0518102
BioGRID	Genetic	EFO_0004723	0.0322072	-0.562387	-0.00231733	-0.0040574	-3.5411	-0.0163823
BioGRID	Genetic	EFO_0004732	0.0218036	1.2341	0.0106611	-0.00519641	-3.25967	-0.0656552
BioGRID	Genetic	EFO_0004741	0.0125944	-0.267762	-0.0185729	-0.0013474	-3.77675	-0.0984091
BioGRID	Genetic	EFO_0004748	0.012555	1.4284	0.0412901	-0.00235142	-2.22391	-0.0310547
BioGRID	Genetic	EFO_0004761	0.0147273	3.2498	0.0831407	-0.00194247	-2.17888	-0.0423917
BioGRID	Genetic	EFO_0004765	0.0118932	6.20681	0.114287	-0.0034892	-1.43333	-0.0712977
BioGRID	Genetic	EFO_0004792	0.0462121	-0.166926	-0.000410243	-7.38981e-05	-0.225768	-0.000546701
BioGRID	Genetic	EFO_0004799	0.0305732	0.401147	0.0018709	-0.00533731	-3.5853	-0.0400572
BioGRID	Genetic	EFO_0004832	0.0163498	0.655653	0.0064598	-0.00387203	-2.28912	-0.0166685
BioGRID	Genetic	EFO_0004838	0.0142767	1.88057	0.0405004	-0.00122222	-1.07509	-0.0243311
BioGRID	Genetic	EFO_0004870	0.0276201	0.122222	0.000876603	-0.0019744	-1.21194	-0.0119257
BioGRID	Genetic	EFO_0004995	0.0140442	0.965571	0.0440121	-0.00259381	-1.78365	-0.0403989
BioGRID	Genetic	EFO_0005035	0.0195418	1.65758	0.0208811	-0.00252429	-0.897635	-0.00729209
BioGRID	Genetic	EFO_0005036	0.0123104	1.85792	0.042591	-0.00180379	-1.56426	-0.0455857
BioGRID	Genetic	EFO_0005047	0.0120603	-0.0320124	-0.000642032	-0.00224247	-0.988218	-0.0210473
BioGRID	Genetic	EFO_0005055	0.0143928	3.39688	0.0756085	-0.00242176	1.02106	0.00499989
BioGRID	Genetic	EFO_0005058	0.0377755	7.7384	0.0310711	-0.00173898	5.09399	0.00773098
BioGRID	Genetic	EFO_0005059	0.0367697	0.301085	0.00167314	-0.00400659	-1.90738	-0.00738253
BioGRID	Genetic	EFO_0005090	0.0130618	1.30397	0.0301773	-0.00266586	-2.57942	-0.0882527
BioGRID	Genetic	EFO_0005093	0.0183522	0.421868	0.00447113	-0.00307095	-1.8784	-0.0184735
BioGRID	Genetic	EFO_0005106	0.0221384	1.39174	0.0160244	-0.00235319	-2.41293	-0.00423171
BioGRID	Genetic	EFO_0005112	0.0424814	1.74376	0.00318105	-0.000240272	0.512685	-0.000137133
BioGRID	Genetic	EFO_0005116	0.0133516	1.01264	0.015824	-0.00458062	-4.31238	-0.0538208
BioGRID	Genetic	EFO_0005128	0.0370907	3.41965	0.0113516	-0.00254596	0.330171	-0.0150863
BioGRID	Genetic	EFO_0005134	0.0431415	10.5345	0.020015	-0.000535901	8.37268	0.00635637
BioGRID	Genetic	EFO_0005140	0.0203335	0.695476	0.00664582	-0.00324935	-3.1494	-0.0417323
BioGRID	Genetic	EFO_0005210	0.0145895	6.74796	0.270332	3.49255e-05	0.301414	0.107424
BioGRID	Genetic	EFO_0005213	0.0129403	6.81803	0.165245	-0.00499508	-6.12023	-0.154687
BioGRID	Genetic	EFO_0005230	0.018173	-0.344576	-0.00387776	-0.00296925	-0.656284	-0.00684835
BioGRID	Genetic	EFO_0005271	0.014727	-0.22032	-0.00267207	-0.00295991	-1.92424	-0.0305661
BioGRID	Genetic	EFO_0005423	0.0191893	4.76939	0.0680301	0.000173298	-0.0833347	-0.00513372
BioGRID	Genetic	EFO_0005424	0.0368502	5.29567	0.0102818	-0.00101802	1.05762	-0.0061937
BioGRID	Genetic	EFO_0005665	0.02939	2.19519	0.0143179	-0.00255288	-0.580729	-0.0024966
BioGRID	Genetic	EFO_0005671	0.0170306	-0.41584	-0.00468345	-0.00364171	-3.47789	-0.0294269
BioGRID	Genetic	EFO_0005677	0.0262288	0.211364	0.00111619	-0.00320244	-1.34497	-0.00831694
BioGRID	Genetic	EFO_0005680	0.0241275	27.151	0.425439	8.50369e-05	20.3635	0.272052
BioGRID	Genetic	EFO_0005782	0.0170792	1.40849	0.025956	-0.00275486	-0.0722972	0.0123762
BioGRID	Genetic	EFO_0005854	0.0299541	0.41053	0.00457093	-0.00420595	-1.34626	-0.0176165
BioGRID	Genetic	EFO_0006312	0.0129764	1.01325	0.0255033	-0.00150314	0.0625449	-0.00496976
BioGRID	Genetic	EFO_0006340	0.0135036	2.35559	0.0583726	-0.00119516	-1.27748	-0.0346521
BioGRID	Genetic	EFO_0006525	0.0122795	3.30273	0.0806206	-0.00454456	-5.01682	-0.150581
BioGRID	Genetic	EFO_0006781	0.0231232	5.67437	0.0559229	-0.0013296	3.39953	0.0295215
BioGRID	Genetic	EFO_0006794	0.0271832	1.33364	0.00229918	-0.00337499	-5.97692	-0.0250242
BioGRID	Genetic	EFO_0006807	0.0212401	8.11905	0.138784	-0.00457176	-3.37333	-0.0396451
BioGRID	Genetic	EFO_0006812	0.0199964	7.61611	0.094972	-0.00522164	-4.81437	-0.128712
BioGRID	Genetic	EFO_0006925	0.0210868	-0.149576	-0.00404419	-0.00318633	-3.31459	-0.0523985
BioGRID	Genetic	EFO_0006935	0.0376506	3.24495	0.0238618	-0.00254466	1.67732	0.0190736
BioGRID	Genetic	EFO_0006939	0.0121325	3.96708	0.0947875	-0.00211214	-1.7973	-0.0584714
BioGRID	Genetic	EFO_0006941	0.012998	1.94738	0.0436994	-0.00186176	0.0342797	0.00753433
BioGRID	Genetic	EFO_0007005	0.0132772	2.34013	0.117466	-0.00218915	-0.963794	0.00546146
BioGRID	Genetic	EFO_0007006	0.0118672	2.56913	0.0686457	-0.00256739	-3.76238	-0.0888522
BioGRID	Genetic	EFO_0007009	0.0395633	2.79371	0.00813247	-0.00317319	-9.08059	-0.0548353
BioGRID	Genetic	EFO_0007117	0.0304325	-0.353885	-0.00128778	-0.00583116	-4.96288	-0.0267814
BioGRID	Genetic	EFO_0007191	0.0265546	-0.379343	-0.00331247	-0.00186851	-1.04136	-0.00947043
BioGRID	Genetic	EFO_0007629	0.0154071	2.37794	0.0400729	-0.00108874	-0.285268	-0.016821
BioGRID	Genetic	EFO_0007630	0.0484907	0.564225	0.0157066	0.00141319	0.24145	0.00960473
BioGRID	Genetic	EFO_0007667	0.0316273	3.2326	0.0279754	-0.00138724	-2.08595	-0.0156305
BioGRID	Genetic	EFO_0007680	0.0219595	0.188774	0.00176579	-0.00239679	0.000965879	0.00027449
BioGRID	Genetic	EFO_0007701	0.0331217	0.387621	0.00578273	-0.00598427	-0.694993	-0.00413177
BioGRID	Genetic	EFO_0007761	0.029438	8.43163	0.0628207	-0.00261939	0.903121	0.0080013
BioGRID	Genetic	EFO_0007778	0.0191924	0.514753	0.00393876	-0.00209809	0.0848919	0.000647774
BioGRID	Genetic	EFO_0007783	0.0341551	1.43241	0.0287281	-0.000487244	0.417512	0.0143905
BioGRID	Genetic	EFO_0007785	0.0297181	-0.287896	-0.00511606	-0.00129257	-0.14435	-0.00225898
BioGRID	Genetic	EFO_0007796	0.0311871	1.35216	0.0139099	-0.00720651	-7.88481	-0.136711
BioGRID	Genetic	EFO_0007800	0.0119638	1.96682	0.0483879	-0.00129311	-0.366718	-0.00215808
BioGRID	Genetic	EFO_0007822	0.015217	3.46594	0.0717049	-0.000609008	-1.53736	-0.0232448
BioGRID	Genetic	EFO_0007828	0.0182646	3.69644	0.0285712	-0.00296645	1.15933	0.00473933
BioGRID	Genetic	EFO_0007841	0.0121242	1.52235	0.0167401	-0.00257009	-0.18073	-0.00778081
BioGRID	Genetic	EFO_0007843	0.0208357	1.58909	0.0172589	-0.00314676	-1.9283	-0.0175633
BioGRID	Genetic	EFO_0007849	0.0610891	17.7438	0.621661	0.0218589	11.035	0.601886
BioGRID	Genetic	EFO_0007869	0.0116505	1.66494	0.0573684	-0.00293611	-3.63972	-0.0755365
BioGRID	Genetic	EFO_0007874	0.0135514	3.98272	0.0414376	-0.00184237	-0.881074	-0.0344534
BioGRID	Genetic	EFO_0007876	0.0125421	2.01141	0.0607141	-0.0013641	-1.34964	-0.0371368
BioGRID	Genetic	EFO_0007877	0.0207435	1.15551	0.0161192	-0.00300989	-2.43501	-0.0171533
BioGRID	Genetic	EFO_0007885	0.0147909	5.33238	0.160089	-0.00211828	-0.612455	-0.0343389
BioGRID	Genetic	EFO_0007906	0.0374249	4.89433	0.0231239	-0.00846191	-5.85416	-0.0862107
BioGRID	Genetic	EFO_0007924	0.0343605	0.698153	0.00345736	-0.0031715	-2.25562	-0.0109531
BioGRID	Genetic	EFO_0007987	0.0134991	0.0128728	0.000203265	-0.00275041	-1.29141	-0.0300771
BioGRID	Genetic	EFO_0007989	0.0206591	6.17285	0.102165	-0.00156111	-0.884312	-0.036657
BioGRID	Genetic	EFO_0007990	0.0208461	6.84655	0.157765	-0.000766929	0.0863631	-0.00408079
BioGRID	Genetic	EFO_0007991	0.0223111	5.52701	0.137629	-0.00295058	-5.32468	-0.0658077
BioGRID	Genetic	EFO_0007992	0.0137316	1.57056	0.0543617	-0.00359574	-2.75215	-0.0813084
BioGRID	Genetic	EFO_0007993	0.021636	4.35374	0.0960369	-0.00204073	-2.45201	-0.0397294
BioGRID	Genetic	EFO_0007994	0.0208378	11.2745	0.370515	-6.14609e-05	2.67397	0.146942
BioGRID	Genetic	EFO_0007995	0.0369037	0.321784	0.00170997	-0.00516359	-0.83265	-0.00548747
BioGRID	Genetic	EFO_0007996	0.0154758	3.52043	0.108458	-0.00277737	-3.77899	-0.0868825
BioGRID	Genetic	EFO_0007997	0.0131142	0.633171	0.0130756	-0.00302631	-3.96502	-0.0868882
BioGRID	Genetic	EFO_0008002	0.0127469	1.0626	0.0272344	-0.00200802	-1.37675	-0.0287328
BioGRID	Genetic	EFO_0008006	0.0196992	1.82677	0.030364	-0.00181958	0.442249	0.00706372
BioGRID	Genetic	EFO_0008154	0.0394123	-0.10772	-0.000553111	-0.00118498	-0.791364	-0.00233637
BioGRID	Genetic	EFO_0008219	0.0339655	4.18277	0.0430859	-0.000839341	2.58874	0.0327624
BioGRID	Genetic	EFO_0008298	0.0475241	14.1466	0.198537	-0.000939865	-10.5586	0.0295009
BioGRID	Genetic	EFO_0008341	0.0372753	1.33503	0.010681	-0.000693474	0.646929	0.00634444
BioGRID	Genetic	EFO_0008354	0.0211789	4.76156	0.0863822	-0.00164777	-2.80553	-0.047926
BioGRID	Genetic	EFO_0008375	0.0145101	1.00366	0.0163761	-0.00309488	-2.76695	-0.0682058
BioGRID	Genetic	EFO_0008381	0.0432055	1.72671	0.0114848	-0.000168384	0.783877	0.00753758
BioGRID	Genetic	EFO_0008393	0.0251649	1.15982	0.0141163	-0.00426355	-0.763209	-0.00978582
BioGRID	Genetic	EFO_0008394	0.0218313	-0.886484	-0.0144947	-0.00248536	-1.68668	-0.0207409
BioGRID	Genetic	EFO_0008399	0.0251163	-0.268602	-0.00214621	-0.00344168	-0.977123	-0.00666687
BioGRID	Genetic	EFO_0008446	0.0118566	3.89345	0.0656181	-0.00256903	0.274378	-0.0222373
BioGRID	Genetic	EFO_0008447	0.015924	1.0876	0.0206558	-0.00388292	-2.74577	-0.0636041
BioGRID	Genetic	EFO_0008475	0.0289168	4.26549	0.0727932	-0.00199565	-3.27345	-0.0109752
BioGRID	Genetic	EFO_0008589	0.0169446	0.9305	0.0137457	-0.00654924	-2.9738	-0.0888769
BioGRID	Genetic	EFO_0008591	0.0219476	4.10235	0.066978	-0.00402715	0.84326	0.00199173
BioGRID	Genetic	EFO_0008592	0.0150464	1.53035	0.0238247	-0.0055416	-6.81909	-0.15299
BioGRID	Genetic	EFO_0008593	0.0381353	7.42435	0.0417486	-0.00504538	-9.76482	-0.0720213
BioGRID	Genetic	EFO_0008594	0.0207544	5.33741	0.0556014	-0.00590781	-8.23035	-0.156185
BioGRID	Genetic	EFO_0008595	0.0281434	19.7962	0.153065	-0.00192621	9.71392	0.0552826
BioGRID	Genetic	EFO_0009092	0.0342767	14.1605	0.0613686	-0.00155186	10.1777	0.0318034
BioGRID	Genetic	EFO_0009101	0.0261439	-0.769823	-0.0131846	-0.00358966	-0.985865	-0.0142249
BioGRID	Genetic	EFO_0009187	0.018027	3.00439	0.0471922	-0.00256231	-1.09805	-0.021084
BioGRID	Genetic	EFO_0009260	0.0185718	-0.45166	-0.00392258	-0.00391706	-0.88059	-0.00625424
BioGRID	Genetic	EFO_0009282	0.0286233	2.36487	0.00305404	-0.00208442	0.960101	-0.000891104
BioGRID	Genetic	EFO_0009332	0.0180701	3.01142	0.047968	-0.00158832	1.2459	0.0192935
BioGRID	Genetic	EFO_0009396	0.0425137	0.288488	0.000982555	-0.00200136	-2.03222	-0.0052962
BioGRID	Genetic	EFO_0009458	0.0233658	27.556	0.370921	0.00120541	17.7876	0.249179
BioGRID	Genetic	EFO_0009552	0.0229743	0.810558	0.0702408	-0.000690386	-0.0981267	0.0457384
BioGRID	Genetic	EFO_0009588	0.0425986	7.83915	0.0703785	-0.00130768	4.79883	0.0580286
BioGRID	Genetic	EFO_0009589	0.0201104	-0.165689	-0.00133665	-0.00428786	-1.02529	-0.0116078
BioGRID	Genetic	EFO_0009592	0.0431434	15.4641	0.0202676	-0.00235021	4.2133	-0.0085082
BioGRID	Genetic	EFO_0009594	0.0404111	19.0391	0.100722	-0.00479526	-4.00924	-0.0473843
BioGRID	Genetic	EFO_0009597	0.0312467	0.233219	0.00258745	-0.00141563	-0.264417	-0.00069125
BioGRID	Genetic	EFO_0009598	0.0324745	1.16258	0.00486555	-0.00600392	0.393512	0.000474599
BioGRID	Genetic	EFO_0009695	0.0128396	2.95073	0.0902312	-0.00206994	-1.11981	-0.0196075
BioGRID	Genetic	EFO_0009700	0.0252161	-0.597792	-0.00566954	-0.00523386	-3.87608	-0.0337356
BioGRID	Genetic	EFO_0009718	0.0124121	1.02221	0.0389468	-0.00166562	-0.773917	-0.0310708
BioGRID	Genetic	EFO_0009749	0.0134955	2.5517	0.112707	-0.00239067	-1.45427	-0.0472707
BioGRID	Genetic	EFO_0009765	0.0313348	0.452766	0.00470953	-0.00155403	-1.96602	-0.0147835
BioGRID	Genetic	EFO_0009767	0.0207909	0.150538	0.00159246	-0.00192658	-0.937836	-0.00845564
BioGRID	Genetic	EFO_0009768	0.0285123	3.54162	0.0576359	-0.00165959	0.441266	0.0301612
BioGRID	Genetic	EFO_0009769	0.0428783	0.479276	0.00220492	-0.00174866	-2.10432	-0.00905324
BioGRID	Genetic	EFO_0009795	0.0126147	-0.504659	-0.00774307	-0.00310901	-2.67431	-0.0438503
BioGRID	Genetic	EFO_0009819	0.0116717	-0.0554169	-0.00120734	-0.00186659	-1.87013	-0.0439868
BioGRID	Genetic	EFO_0009863	0.0327554	-0.589067	-0.00996326	-0.00461407	-0.929599	-0.0132308
BioGRID	Genetic	EFO_0009902	0.0331377	0.350907	0.00350505	-0.00179846	-1.37861	-0.0128875
BioGRID	Genetic	EFO_0009924	0.013515	5.39451	0.119014	-0.0028077	0.630883	0.0115713
BioGRID	Genetic	EFO_0009927	0.0125367	1.6977	0.0352808	-0.00247635	-2.48525	-0.0642054
BioGRID	Genetic	EFO_0009928	0.0156265	0.735271	0.0154502	-0.00334973	-1.31173	-0.0227152
BioGRID	Genetic	EFO_0009929	0.0204417	1.75522	0.0132635	-0.0037898	-2.904	-0.0256021
BioGRID	Genetic	EFO_0009930	0.0133053	1.24295	0.0236802	-0.00253415	-0.280566	0.00029666
BioGRID	Genetic	EFO_0009931	0.0111678	1.63653	0.0245967	-0.0027314	-2.42594	-0.0415909
BioGRID	Genetic	EFO_0009932	0.014265	1.2421	0.0288203	-0.00365675	-3.72723	-0.0766369
BioGRID	Genetic	EFO_0009933	0.0145754	2.41408	0.0521337	-0.00401599	-2.07275	-0.0759444
BioGRID	Genetic	EFO_0009941	0.032539	0.597536	0.00369026	-0.00331902	-2.17563	-0.0170359
BioGRID	Genetic	EFO_0009959	0.0396589	8.75355	0.0151773	-0.00320873	4.78942	0.00523378
BioGRID	Genetic	EFO_0009963	0.0277389	-0.0280913	-0.000165094	-0.00341886	-0.56605	-0.00315789
BioGRID	Genetic	EFO_0010067	0.0126711	3.61786	0.099461	-0.00399575	-3.76354	-0.10005
BioGRID	Genetic	EFO_0010088	0.0395208	0.359056	0.00131	-0.000228454	-0.315568	-0.00042368
BioGRID	Genetic	EFO_0010091	0.0370658	2.48359	0.0124886	-0.000531894	0.936367	0.00648344
BioGRID	Genetic	EFO_0010100	0.0313188	40.3421	0.397918	0.00350842	29.8752	0.297093
BioGRID	Genetic	EFO_0010114	0.0305069	0.79529	0.00300598	-0.00197598	-1.337	-0.0057206
BioGRID	Genetic	EFO_0010116	0.0217711	0.950502	0.00576619	-0.00490608	-1.81575	-0.0390077
BioGRID	Genetic	EFO_0010117	0.0143754	0.221172	0.00257966	-0.00275756	-0.475401	-0.0069468
BioGRID	Genetic	EFO_0010119	0.0276996	0.949854	0.00460809	-0.00418836	-3.41918	-0.0336296
BioGRID	Genetic	EFO_0010125	0.0212467	2.61384	0.0227714	-0.00296898	1.24194	0.00848871
BioGRID	Genetic	EFO_0010130	0.0161069	2.68251	0.098392	-0.000607095	-0.36568	0.0353984
BioGRID	Genetic	EFO_0010176	0.0313254	2.64703	0.154092	0.000581609	1.09379	0.138066
BioGRID	Genetic	EFO_0010223	0.0426084	3.14377	0.00681957	-0.00232401	0.682299	0.000580852
BioGRID	Genetic	EFO_0010224	0.0318653	8.56357	0.0499357	-0.00510864	-16.226	-0.0725633
BioGRID	Genetic	EFO_0010298	0.0393664	-0.0306374	-0.000133798	-0.00106528	-1.55519	-0.00521816
BioGRID	Genetic	EFO_0010299	0.0279597	0.698516	0.00657683	-0.00157877	-0.934166	-0.00423119
BioGRID	Genetic	EFO_0010351	0.0133435	4.05718	0.0816352	-0.00673973	-6.32618	-0.229458
BioGRID	Genetic	EFO_0010469	0.0384256	6.7931	0.0470632	-0.00358569	-4.59781	-0.0234802
BioGRID	Genetic	EFO_0010554	0.0138794	3.04681	0.0656394	-0.0034098	-1.15161	-0.0338939
BioGRID	Genetic	EFO_0010576	0.0343657	-0.0907269	-0.000265921	-0.00518324	-3.54182	-0.0202581
BioGRID	Genetic	EFO_0010578	0.012659	1.91312	0.0506284	-0.00304772	-2.64543	-0.0637045
BioGRID	Genetic	EFO_0010583	0.0282722	14.636	0.270465	0.000795146	5.24392	0.12318
BioGRID	Genetic	EFO_0010638	0.0157725	1.84035	0.0328403	-0.00418531	-2.0201	-0.0424636
BioGRID	Genetic	EFO_0010701	0.030775	4.00734	0.0743583	-0.00101445	-1.02024	-0.0136368
BioGRID	Genetic	EFO_0010702	0.0296247	0.702987	0.00718066	-0.00236185	-1.66828	-0.0121582
BioGRID	Genetic	EFO_0010724	0.012503	3.15616	0.0665333	-0.00204748	0.346175	0.00700084
BioGRID	Genetic	EFO_0010733	0.0252948	5.39747	0.107568	-0.00798496	-2.84513	-0.106745
BioGRID	Genetic	EFO_0010815	0.0281296	14.5144	0.106837	-0.00239386	7.00228	0.0312058
BioGRID	Genetic	EFO_0010934	0.0119207	0.475668	0.00934115	-0.00231533	-1.31331	-0.0352565
BioGRID	Genetic	EFO_0010948	0.03064	1.09133	0.00402697	-0.000809978	-0.0650434	-0.00204051
BioGRID	Genetic	EFO_0010949	0.0402035	4.78035	0.024292	-0.00156526	0.747906	0.00162401
BioGRID	Genetic	EFO_0010972	0.0124124	1.20888	0.0191281	-0.00284947	-0.593676	-0.0141848
BioGRID	Genetic	EFO_0011013	0.0367758	5.33225	0.0110579	-0.00313231	0.755658	-0.00120877
BioGRID	Genetic	EFO_0020044	0.0436945	47.9614	0.116854	-0.00844195	6.26949	-0.119858
BioGRID	Genetic	EFO_0020097	0.0213996	1.99683	0.0252156	-0.00523434	-1.89446	-0.0151028
BioGRID	Genetic	EFO_0020283	0.0422853	0.295627	0.000214385	-0.000410722	-2.1898	-0.00460487
BioGRID	Genetic	EFO_0020690	0.0469324	21.8887	0.0194389	-0.00281778	13.961	-0.047911
BioGRID	Genetic	EFO_0020865	0.0132033	3.0264	0.0924268	-0.00146231	1.26144	0.0373752
BioGRID	Genetic	EFO_0020946	0.0127016	2.44239	0.0740324	-0.0048486	-6.24294	-0.187773
BioGRID	Genetic	EFO_0021283	0.0161678	-0.0179127	-0.000149947	-0.00236311	-0.403382	-0.00404564
BioGRID	Genetic	EFO_0021487	0.0423844	1.74532	0.00297103	-0.00168049	-4.05089	-0.0108335
BioGRID	Genetic	EFO_0021784	0.0402474	0.823032	0.00790535	-0.00316836	-0.00927078	0.000912372
BioGRID	Genetic	EFO_0021787	0.0186218	2.82425	0.0532377	-0.00287924	1.20391	0.0209648
BioGRID	Genetic	EFO_0021788	0.0329268	0.484583	0.00512391	-0.000838614	-1.57663	-0.0102753
BioGRID	Genetic	EFO_0021897	0.0468625	3.12364	0.0118933	-0.00231942	-7.8784	-0.0464867
BioGRID	Genetic	EFO_0021898	0.0431542	1.81574	0.0116621	-0.00524785	-11.0248	-0.0908817
BioGRID	Genetic	EFO_0021899	0.0425034	0.803855	0.00151913	-0.00116547	0.258508	-0.00268591
BioGRID	Genetic	EFO_0021900	0.0312066	5.7547	0.0260164	-0.00366952	-4.99635	-0.0398245
BioGRID	Genetic	EFO_0021902	0.0396848	0.436562	0.00237285	-0.00321819	-6.90991	-0.0404168
BioGRID	Genetic	EFO_0021903	0.0340504	9.64807	0.0563041	-0.00314504	-3.54323	-0.0318604
BioGRID	Genetic	EFO_0022144	0.0394939	-0.735633	-0.00417389	-0.00183252	-3.22639	-0.0180623
BioGRID	Genetic	EFO_0022145	0.0395458	0.706639	0.00284112	-0.00172852	-2.55757	-0.0143284
BioGRID	Genetic	EFO_0022146	0.0432374	0.950919	0.00792512	-0.00368135	-7.43452	-0.0750628
BioGRID	Genetic	EFO_0022149	0.0466299	-0.3229	-0.00224973	-0.00150162	-3.75006	-0.0288251
BioGRID	Genetic	EFO_0022154	0.0431787	2.42545	0.0099858	-0.0071965	-13.8714	-0.130958
BioGRID	Genetic	EFO_0022156	0.0484705	40.1106	0.13828	0.00193195	30.4938	0.0662054
BioGRID	Genetic	EFO_0022157	0.0296805	5.71307	0.0294296	-0.00340354	-2.24731	-0.0225551
BioGRID	Genetic	EFO_0022158	0.0366841	0.360063	0.00149387	-0.00014425	-2.69018	-0.0154173
BioGRID	Genetic	EFO_0022161	0.0392913	-0.183641	-0.000503779	-0.00218001	-1.03177	-0.00332561
BioGRID	Genetic	EFO_0022164	0.0432691	31.9151	0.0993122	-0.00123504	23.2231	0.0572806
BioGRID	Genetic	EFO_0022169	0.0345958	0.973179	0.00585659	-0.00365344	-5.78942	-0.0319996
BioGRID	Genetic	EFO_0022175	0.0394706	0.490638	0.00198573	-0.00482268	-14.0712	-0.0737103
BioGRID	Genetic	EFO_0022178	0.0426423	0.6035	0.00267747	-0.00417303	-13.1414	-0.0845619
BioGRID	Genetic	EFO_0022180	0.0464112	1.64395	0.00437399	-0.000420743	-1.69014	-0.0105627
BioGRID	Genetic	EFO_0022181	0.0424749	0.608675	0.00129884	-0.00124836	-0.513991	-0.00346823
BioGRID	Genetic	EFO_0022187	0.0324302	0.0476165	0.000214049	-0.00347342	-3.91035	-0.0241027
BioGRID	Genetic	EFO_0022189	0.029804	4.68437	0.0317444	-0.00478103	-9.37973	-0.063381
BioGRID	Genetic	EFO_0022190	0.0329345	6.58689	0.0245763	-0.00473576	-9.67777	-0.0902867
BioGRID	Genetic	EFO_0022196	0.0178469	3.13883	0.0906686	-0.0016499	-2.34488	-0.0442937
BioGRID	Genetic	EFO_0022224	0.0464533	2.06145	0.00464511	-0.000250673	0.360721	-0.0019931
BioGRID	Genetic	EFO_0022228	0.0498385	40.5025	0.167522	0.00211488	19.2954	0.0592742
BioGRID	Genetic	EFO_0022229	0.0371798	4.26512	0.0156914	-0.00307718	-6.01316	-0.0516655
BioGRID	Genetic	EFO_0022230	0.0426783	-0.251742	-0.0013156	-0.00209664	-7.21007	-0.0367568
BioGRID	Genetic	EFO_0022231	0.0483556	38.1213	0.136183	0.00174887	31.1507	0.0906668
BioGRID	Genetic	EFO_0022233	0.0336901	7.30727	0.0434422	-0.00209754	0.790185	0.00405468
BioGRID	Genetic	EFO_0022234	0.0367287	0.630348	0.00218877	-0.00334221	-2.41931	-0.0153233
BioGRID	Genetic	EFO_0022237	0.0322869	0.0118004	6.71515e-05	-0.00235821	-2.96475	-0.0173873
BioGRID	Genetic	EFO_0022239	0.0308058	0.841318	0.00584924	-0.00463686	-5.40267	-0.0379138
BioGRID	Genetic	EFO_0022242	0.0426169	0.679206	0.00286669	-0.00584074	-29.6041	-0.094595
BioGRID	Genetic	EFO_0022244	0.0465321	8.84909	0.0100537	-0.00293002	-12.5382	-0.0594047
BioGRID	Genetic	EFO_0022245	0.0277126	2.45783	0.0105634	-0.0030514	-2.13691	-0.0227252
BioGRID	Genetic	EFO_0022247	0.036919	0.831628	0.00467811	-0.00305117	-5.07599	-0.0261126
BioGRID	Genetic	EFO_0022248	0.0394721	0.874781	0.00282465	0.000289008	-1.34394	-0.0115939
BioGRID	Genetic	EFO_0022251	0.0393676	0.174833	0.000809159	-0.00137902	-2.77629	-0.0140903
BioGRID	Genetic	EFO_0022253	0.0309481	2.23027	0.0131513	-0.00433451	-5.48528	-0.0679359
BioGRID	Genetic	EFO_0022256	0.0426718	2.11123	0.00566477	-0.00812354	-13.2205	-0.0996357
BioGRID	Genetic	EFO_0022258	0.0428699	3.5184	0.0105082	-0.00610668	-18.4421	-0.132687
BioGRID	Genetic	EFO_0022259	0.0266763	2.70166	0.0174096	-0.00360807	-3.52634	-0.0333099
BioGRID	Genetic	EFO_0022260	0.0425924	1.02907	0.00343422	-0.00886312	-25.5305	-0.189835
BioGRID	Genetic	EFO_0022263	0.0463849	1.20537	0.0038242	-0.00791037	-21.5706	-0.165108
BioGRID	Genetic	EFO_0022264	0.0391958	-0.08742	-0.000186874	-0.00185758	-5.07495	-0.019839
BioGRID	Genetic	EFO_0022265	0.0367841	0.277371	0.00144213	-0.00296426	-6.91518	-0.0390453
BioGRID	Genetic	EFO_0022267	0.0343594	1.02684	0.00324007	-0.00608615	-3.54045	-0.0620086
BioGRID	Genetic	EFO_0022269	0.047655	20.1364	0.115855	0.00051754	12.1294	0.0732806
BioGRID	Genetic	EFO_0022272	0.053256	36.6127	0.147059	0.000772214	15.7515	0.022115
BioGRID	Genetic	EFO_0022274	0.0397342	0.811269	0.00436113	-0.00428252	-5.92379	-0.0471896
BioGRID	Genetic	EFO_0022275	0.0439551	18.7557	0.113199	-0.00140816	10.8261	0.0486599
BioGRID	Genetic	EFO_0022279	0.0425821	1.76603	0.00338554	-0.0040163	-3.27926	-0.019477
BioGRID	Genetic	EFO_0022280	0.0306291	0.300668	0.00131064	-0.00301062	-2.57658	-0.0182922
BioGRID	Genetic	EFO_0022282	0.0366315	1.25863	0.00303583	-0.0053364	-14.1399	-0.0844468
BioGRID	Genetic	EFO_0022283	0.0344922	0.0922912	0.000622908	-0.00261618	-2.59512	-0.016556
BioGRID	Genetic	EFO_0022284	0.0396248	0.391494	0.00200511	-0.00420827	-12.2777	-0.0686509
BioGRID	Genetic	EFO_0022285	0.0396162	0.849627	0.00338567	-0.00456715	-1.10825	-0.00837065
BioGRID	Genetic	EFO_0022287	0.0325556	2.84838	0.0104075	-0.00394692	-5.19893	-0.0410991
BioGRID	Genetic	EFO_0022288	0.042592	3.50544	0.00556905	-0.00423456	-17.0989	-0.0804929
BioGRID	Genetic	EFO_0022291	0.0426793	0.0561313	0.000281845	-0.00429917	-1.28795	-0.00867007
BioGRID	Genetic	EFO_0022292	0.046367	1.65168	0.00419822	-0.00337775	-13.004	-0.0680626
BioGRID	Genetic	EFO_0022293	0.0391476	-0.37869	-0.000844723	-0.00380624	-5.30814	-0.0169027
BioGRID	Genetic	EFO_0022295	0.0399564	2.89998	0.0122998	-0.00454751	-1.2131	-0.0239617
BioGRID	Genetic	EFO_0022298	0.0394936	0.633341	0.0026611	-0.00288848	-6.97236	-0.0428834
BioGRID	Genetic	EFO_0022299	0.039469	0.713807	0.00239592	-0.00281096	-4.23909	-0.0238686
BioGRID	Genetic	EFO_0022300	0.0482902	20.6286	0.128644	0.000566243	14.21	0.0544305
BioGRID	Genetic	EFO_0022301	0.0464683	0.117405	0.000563941	-0.00126441	-5.15561	-0.0278315
BioGRID	Genetic	EFO_0022306	0.0393881	0.7638	0.00292615	-0.00923309	-23.8193	-0.206566
BioGRID	Genetic	EFO_0022307	0.0365098	0.650556	0.00123643	-0.00460647	-6.4629	-0.022191
BioGRID	Genetic	EFO_0022308	0.046373	1.95129	0.00378312	-0.000814134	-1.12058	-0.0124801
BioGRID	Genetic	EFO_0022310	0.036868	1.48115	0.00524716	-0.00429636	-1.07522	-0.0125898
BioGRID	Genetic	EFO_0022312	0.0367495	1.02327	0.0035199	-0.00367054	-7.38905	-0.0475011
BioGRID	Genetic	EFO_0022313	0.0367131	0.24734	0.000829018	-0.00548324	-11.6247	-0.0579627
BioGRID	Genetic	EFO_0022314	0.0429214	0.259569	0.00162425	-0.00336003	-8.30103	-0.0533914
BioGRID	Genetic	EFO_0022316	0.0426255	1.46815	0.00418275	-0.00536124	-14.846	-0.0900527
BioGRID	Genetic	EFO_0022317	0.0463848	0.0164967	7.80331e-05	-0.00250992	-7.63733	-0.0483038
BioGRID	Genetic	EFO_0022320	0.039705	-0.119586	-0.00100441	-0.00203049	-6.75532	-0.0403131
BioGRID	Genetic	EFO_0022321	0.0425189	-0.219217	-0.000908547	-0.00277018	-4.87179	-0.0330272
BioGRID	Genetic	EFO_0022322	0.039682	-0.195421	-0.00137454	-0.00123461	-4.90725	-0.0238833
BioGRID	Genetic	EFO_0022323	0.0394399	-0.138034	-0.000726085	-0.0022523	-4.5016	-0.019226
BioGRID	Genetic	EFO_0022325	0.0345311	1.44258	0.00622593	-0.00738804	-15.5266	-0.144882
BioGRID	Genetic	EFO_0022326	0.0367532	0.576851	0.00218949	-0.00810224	-20.4481	-0.178641
BioGRID	Genetic	EFO_0022327	0.0326059	0.935296	0.00556907	-0.00597407	-8.42138	-0.0807403
BioGRID	Genetic	EFO_0022329	0.0308587	4.56839	0.014377	-0.00267765	-0.78196	-0.020957
BioGRID	Genetic	EFO_0022330	0.042806	1.12651	0.00524412	0.000286439	-3.42404	-0.0144052
BioGRID	Genetic	EFO_0022333	0.0425131	0.167508	0.000639635	0.000558068	-2.88194	-0.00993562
BioGRID	Genetic	EFO_0022335	0.0323113	-0.626493	-0.00357604	-0.00456102	-7.16245	-0.0548169
BioGRID	Genetic	EFO_0022336	0.0366906	0.253738	0.00113823	-0.00113408	-3.13202	-0.011737
BioGRID	Genetic	EFO_0022337	0.0370996	2.37404	0.0113021	-0.0015204	-2.66078	-0.0109149
BioGRID	Genetic	EFO_0022338	0.0425787	0.805466	0.002909	-0.00548623	-27.4591	-0.0978078
BioGRID	Genetic	EFO_0022339	0.0426593	0.524574	0.00206475	0.000538035	-2.54006	-0.0141055
BioGRID	Genetic	EFO_0022341	0.0291657	1.2789	0.008092	-0.00288169	0.381367	0.00242767
BioGRID	Genetic	EFO_0600002	0.040342	5.88592	0.0243464	-0.000237447	4.91505	0.0214357
BioGRID	Genetic	EFO_0600008	0.044182	-0.243882	-0.00415858	0.000103838	-2.35593	-0.0211118
BioGRID	Genetic	EFO_0600047	0.0368756	1.24068	0.004911	-0.00336871	0.672698	0.00212012
BioGRID	Genetic	EFO_0600088	0.0142546	8.3984	0.219442	-0.00163984	2.3072	0.05071
BioGRID	Genetic	EFO_0803317	0.0304446	1.46472	0.00412915	-0.00210063	-0.122019	-0.00100805
BioGRID	Genetic	EFO_0803367	0.0289037	-0.296019	-0.00159409	-0.00671426	-5.01573	-0.0331965
BioGRID	Genetic	EFO_0803370	0.0165459	3.11351	0.0323188	-0.00440943	-4.58198	-0.0154356
BioGRID	Genetic	EFO_0803539	0.0397026	1.04846	0.00626305	-0.00486576	-5.99754	-0.0331308
BioGRID	Genetic	EFO_0803540	0.0227676	1.33893	0.012646	-0.0016994	-2.74498	-0.00716725
BioGRID	Genetic	EFO_0803541	0.0176353	1.63324	0.0244834	-0.00286805	-1.86027	-0.028968
BioGRID	Genetic	EFO_0803544	0.0184122	0.400952	0.00617146	-0.00301091	-3.50951	-0.0605628
BioGRID	Genetic	EFO_0803546	0.0202601	1.52526	0.00813927	-0.00295694	-0.107562	-0.00285465
BioGRID	Genetic	EFO_0803547	0.0306705	-0.216005	-0.00220773	-0.002521	-2.41255	-0.0126427
BioGRID	Genetic	EFO_0803548	0.0166004	7.38111	0.108771	-0.00128582	4.76669	0.0577805
BioGRID	Genetic	EFO_1000566	0.0294739	4.3135	0.0234508	-0.00215684	1.51895	0.00735556
BioGRID	Genetic	EFO_1000786	0.0251781	0.0115518	8.9586e-05	-0.00399297	-1.74976	-0.0168352
BioGRID	Genetic	EFO_1001486	0.0188612	1.0265	0.020884	-0.00400011	-2.72179	-0.0465563
BioGRID	Genetic	EFO_1001488	0.0282653	3.17641	0.021593	-0.00156536	2.52421	0.0175124
BioGRID	Genetic	EFO_1001870	0.0416822	6.1346	0.225508	-0.00302698	-1.19498	0.0163469
BioGRID	Genetic	EFO_1001976	0.0309558	-0.446339	-0.00467161	-0.0020082	-1.89407	-0.0186034
BioGRID	Genetic	EFO_1002011	0.0351638	0.907637	0.00809457	-0.00463339	-5.23859	-0.0432415
BioGRID	Genetic	GO_0006306	0.0101147	2.05064	0.0301597	-0.00238846	-0.239056	-0.0184148
BioGRID	Genetic	GO_0007568	0.0175521	-1.3832	-0.0164931	-0.00292316	-0.977528	-0.0112467
BioGRID	Genetic	HP_0000131	0.0245641	0.809194	0.026573	-0.00187677	-0.976115	0.00256123
BioGRID	Genetic	HP_0000155	0.0325169	2.76787	0.00930229	-0.00618018	-6.18475	-0.0560294
BioGRID	Genetic	HP_0000539	0.0153193	2.80335	0.0613522	-0.00209124	-2.16487	-0.0515743
BioGRID	Genetic	HP_0000545	0.0168462	2.14453	0.0228943	-0.00412569	-2.44407	-0.018645
BioGRID	Genetic	HP_0000964	0.0137128	3.73402	0.0991636	-0.00319964	-4.63263	-0.106435
BioGRID	Genetic	HP_0002140	0.0326749	0.564801	0.00516906	-0.00270111	-1.57215	-0.00958267
BioGRID	Genetic	HP_0002619	0.0198205	1.24801	0.00786457	-0.00270168	-0.782305	-0.0106414
BioGRID	Genetic	HP_0003418	0.0334587	7.82641	0.0949844	-0.00235049	0.512404	0.0231386
BioGRID	Genetic	MONDO_0001336	0.0280768	2.32329	0.0125402	-0.00327158	-3.29545	-0.0357649
BioGRID	Genetic	MONDO_0001703	0.015283	1.52416	0.0141234	-0.0026025	-0.297958	-0.0108377
BioGRID	Genetic	MONDO_0002009	0.0215918	-0.00464478	-0.000108326	-0.00360187	-2.11809	-0.0135779
BioGRID	Genetic	MONDO_0004892	0.0112782	3.76521	0.0478598	-0.00291065	-0.724428	-0.0440259
BioGRID	Genetic	MONDO_0004907	0.0170648	4.05904	0.0803107	-0.00343373	0.526977	0.00484558
BioGRID	Genetic	MONDO_0004975	0.0143718	3.60679	0.134408	-0.00278471	-1.79607	-0.0592949
BioGRID	Genetic	MONDO_0004976	0.0427192	0.6618	0.00226359	-0.000292	-0.543395	-0.00423973
BioGRID	Genetic	MONDO_0004985	0.0127216	0.492146	0.00847767	-0.00282395	-2.35259	-0.0412264
BioGRID	Genetic	MONDO_0004992	0.0186237	0.296973	0.0118006	-0.00382118	-0.890167	-0.016946
BioGRID	Genetic	MONDO_0005041	0.0263224	1.80438	0.00697213	-0.0033874	1.04087	0.00325985
BioGRID	Genetic	MONDO_0005129	0.0220215	0.176395	0.00178303	-0.00189199	-0.803036	-0.00672801
BioGRID	Genetic	MONDO_0005147	0.0132269	-0.903052	-0.0201716	-0.00347696	-3.309	-0.0645415
BioGRID	Genetic	MONDO_0005178	0.0165706	-0.628998	-0.00684281	-0.00248749	-1.8521	-0.0230252
BioGRID	Genetic	MONDO_0005180	0.0140669	2.32467	0.0471612	-0.00220156	-0.829478	-0.0170855
BioGRID	Genetic	MONDO_0005271	0.0165379	1.95134	0.0464169	-0.00403784	-3.34995	-0.0790202
BioGRID	Genetic	MONDO_0005277	0.0142028	-0.169591	-0.00293174	-0.00292297	-1.6404	-0.0287855
BioGRID	Genetic	MONDO_0005301	0.0124521	1.97718	0.05292	-0.00434451	-2.93576	-0.0855267
BioGRID	Genetic	MONDO_0005405	0.0136986	4.18909	0.13852	-0.00171056	-1.02152	0.00490485
BioGRID	Genetic	MONDO_0005575	0.0119385	1.20968	0.0377521	-0.0031698	-4.55515	-0.0970445
BioGRID	Genetic	MONDO_0021400	0.0455538	2.79817	0.0466171	-0.0027741	-0.128649	-0.00606102
BioGRID	Genetic	MONDO_0024647	0.0365738	0.902834	0.00242664	-0.00283737	-1.03217	-0.00392037
BioGRID	Genetic	MONDO_0100096	0.0133534	2.86275	0.0782718	-0.000925933	-2.09527	-0.0276158
BioGRID	Genetic	OBA_2001001	0.0310176	0.0372227	0.000330192	-0.00515374	-3.43091	-0.0454931
BioGRID	Genetic	OBA_2001015	0.024856	2.37872	0.0238447	-0.00243525	0.0249907	0.00444079
BioGRID	Genetic	OBA_2050328	0.0368092	-0.313291	-0.00227975	-0.00364515	-0.350019	-0.00174686
BioGRID	Genetic	PATO_0000047	0.0148105	2.03032	0.041746	-0.00298456	-1.6646	-0.0343914
BioPlex 293T	Genetic	EFO_0000183	0.0323198	0.00724938	3.80941e-05	0.00383373	-0.592917	-0.00401517
BioPlex 293T	Genetic	EFO_0000195	0.0201226	8.61598	0.211305	-0.00583265	1.23657	0.00536952
BioPlex 293T	Genetic	EFO_0000274	0.0161203	0.383258	0.00689837	-0.0103877	-4.46149	-0.113482
BioPlex 293T	Genetic	EFO_0000319	0.0124424	1.85612	0.0410347	-0.00489412	0.118763	-0.00579303
BioPlex 293T	Genetic	EFO_0000341	0.0166492	4.39191	0.160518	-0.00362086	-0.590708	0.015269
BioPlex 293T	Genetic	EFO_0000384	0.0134951	-0.0527259	-0.00112439	-0.00772192	-2.54979	-0.0636339
BioPlex 293T	Genetic	EFO_0000389	0.0278368	-0.258329	-0.00238806	-0.00577808	-1.88925	-0.0650377
BioPlex 293T	Genetic	EFO_0000400	0.0424362	-0.928681	-0.00330536	0.000265516	-0.710756	-0.00652199
BioPlex 293T	Genetic	EFO_0000537	0.0147411	-0.118771	-0.00234548	-0.00491829	-1.26829	-0.0254199
BioPlex 293T	Genetic	EFO_0000571	0.0353489	5.59747	0.0248668	-0.00694876	-12.7885	-0.0943615
BioPlex 293T	Genetic	EFO_0000612	0.0151879	0.956133	0.0189208	-0.00697583	-2.62594	-0.0912879
BioPlex 293T	Genetic	EFO_0000676	0.0207248	1.41978	0.0206339	-0.00884342	-2.81273	-0.0671185
BioPlex 293T	Genetic	EFO_0000684	0.0268562	18.3388	0.103527	-0.00209945	15.8011	0.0616201
BioPlex 293T	Genetic	EFO_0000707	0.0432304	0.654891	0.00390394	0.00479351	0.512308	-0.00431164
BioPlex 293T	Genetic	EFO_0000729	0.0210699	2.43314	0.0284312	-0.00817496	-1.96929	-0.0873799
BioPlex 293T	Genetic	EFO_0000731	0.021986	0.0279179	0.000710508	-0.00896981	-1.68996	-0.0552615
BioPlex 293T	Genetic	EFO_0000756	0.040061	1.18752	0.00786115	0.00177895	-0.212196	-0.0176473
BioPlex 293T	Genetic	EFO_0000768	0.0470066	0.168037	0.00087936	0.000921338	-0.635571	-0.00434821
BioPlex 293T	Genetic	EFO_0001060	0.0395424	5.57157	0.00999075	-0.00395675	-15.041	-0.173127
BioPlex 293T	Genetic	EFO_0001065	0.030834	0.385528	0.00232469	0.000323805	0.0390544	-0.000249121
BioPlex 293T	Genetic	EFO_0001071	0.0402371	10.7485	0.0877552	2.16794e-05	-5.33603	-0.064776
BioPlex 293T	Genetic	EFO_0001358	0.0328321	0.929938	0.00820789	-0.00451742	-1.15353	-0.0124599
BioPlex 293T	Genetic	EFO_0003095	0.0198547	0.00250202	2.19635e-05	-0.00725854	-2.12006	-0.0389795
BioPlex 293T	Genetic	EFO_0003144	0.0193047	0.232742	0.00295304	-0.00705	-0.636603	-0.0172038
BioPlex 293T	Genetic	EFO_0003761	0.0148265	1.55111	0.0867045	-0.00422276	-2.20658	-0.0409058
BioPlex 293T	Genetic	EFO_0003767	0.0138555	2.44527	0.0456407	-0.00646993	-0.388078	-0.0376956
BioPlex 293T	Genetic	EFO_0003768	0.0438297	7.79425	0.0933761	-0.0213592	3.93298	-0.519026
BioPlex 293T	Genetic	EFO_0003843	0.0197537	-0.222156	-0.00279092	-0.00585619	-2.88216	-0.0397089
BioPlex 293T	Genetic	EFO_0003870	0.0322367	-0.097892	-0.000199264	0.00124199	-1.05744	-0.00318568
BioPlex 293T	Genetic	EFO_0003884	0.0368239	-0.179598	-0.0010958	0.00196465	-2.62665	-0.0115956
BioPlex 293T	Genetic	EFO_0003894	0.0289778	-0.940832	-0.0103175	-0.00172218	-0.738687	-0.00920304
BioPlex 293T	Genetic	EFO_0003913	0.0226531	-0.199386	-0.00228384	-0.00570052	-3.58372	-0.0458425
BioPlex 293T	Genetic	EFO_0003923	0.0131341	2.17495	0.0439643	-0.00832728	-1.38209	-0.0866963
BioPlex 293T	Genetic	EFO_0003924	0.013943	0.483105	0.0130434	-0.00594487	-2.58064	-0.0569054
BioPlex 293T	Genetic	EFO_0003931	0.0394503	-0.0293104	-8.02984e-05	-0.000197093	-0.388303	-0.00540115
BioPlex 293T	Genetic	EFO_0003948	0.0370405	-0.234696	-0.00152113	0.00109004	-2.71973	-0.0128716
BioPlex 293T	Genetic	EFO_0003958	0.0326062	-1.43614	-0.00959913	0.00281583	-1.87478	-0.0128194
BioPlex 293T	Genetic	EFO_0004143	0.0432305	5.17073	0.0163107	0.0093826	-0.828612	-0.000839279
BioPlex 293T	Genetic	EFO_0004190	0.0228153	-0.162509	-0.00280963	-0.00389027	-0.864907	-0.0134192
BioPlex 293T	Genetic	EFO_0004193	0.0192872	2.68742	0.0351966	-0.00707423	2.23475	0.0276814
BioPlex 293T	Genetic	EFO_0004208	0.0395778	-0.392252	-0.00162687	0.00790683	-0.929922	-0.00546639
BioPlex 293T	Genetic	EFO_0004210	0.0395653	-0.41179	-0.00178347	0.00376918	-1.61361	-0.0130412
BioPlex 293T	Genetic	EFO_0004229	0.0327948	1.22787	0.00830306	-0.00106483	-0.992227	-0.0108996
BioPlex 293T	Genetic	EFO_0004238	0.0402865	0.840125	0.00613391	0.00451711	0.68265	0.00588673
BioPlex 293T	Genetic	EFO_0004257	0.0397245	-0.293453	-0.00219947	0.0011182	-0.284163	-0.00215648
BioPlex 293T	Genetic	EFO_0004274	0.0329345	4.67047	0.0166758	0.000544458	-0.688066	-0.00580018
BioPlex 293T	Genetic	EFO_0004279	0.0279123	0.64897	0.0039715	-0.00334788	0.0553528	0.00168428
BioPlex 293T	Genetic	EFO_0004285	0.039582	0.842122	0.00263935	0.00615461	0.200348	-0.000455356
BioPlex 293T	Genetic	EFO_0004286	0.0289831	2.52525	0.0585538	-0.00583736	-7.60502	-0.106013
BioPlex 293T	Genetic	EFO_0004302	0.022274	5.92592	0.119473	-0.00113158	4.09518	0.0944837
BioPlex 293T	Genetic	EFO_0004314	0.0166	0.811677	0.0240172	-0.00382678	-1.68185	-0.0368349
BioPlex 293T	Genetic	EFO_0004318	0.0163172	1.97195	0.0496559	-0.00629476	0.655452	0.0243967
BioPlex 293T	Genetic	EFO_0004319	0.0136812	0.887171	0.0401601	-0.00459264	-2.66667	-0.0416592
BioPlex 293T	Genetic	EFO_0004338	0.0208589	3.77227	0.070723	-0.00558506	-0.298909	-0.0111892
BioPlex 293T	Genetic	EFO_0004341	0.0185637	0.289777	0.00740937	-0.00540516	-0.862688	-0.00785082
BioPlex 293T	Genetic	EFO_0004342	0.0276709	-0.868966	-0.0058876	-0.00254863	-0.716575	-0.0040715
BioPlex 293T	Genetic	EFO_0004344	0.0146481	4.20702	0.186794	-0.00694986	1.58378	0.0759093
BioPlex 293T	Genetic	EFO_0004345	0.0338333	4.53569	0.0336555	-0.00197902	3.37036	0.027224
BioPlex 293T	Genetic	EFO_0004351	0.0310219	1.35371	0.00882125	0.000810454	1.25184	0.00758559
BioPlex 293T	Genetic	EFO_0004462	0.0140499	2.53712	0.0662478	-0.00593257	-0.956725	-0.0311035
BioPlex 293T	Genetic	EFO_0004465	0.0200329	0.675407	0.00570737	-0.00306819	-3.24386	-0.0601119
BioPlex 293T	Genetic	EFO_0004467	0.0211769	3.05599	0.0173086	-0.00525468	2.3176	0.00688451
BioPlex 293T	Genetic	EFO_0004468	0.0141657	3.24653	0.124989	-0.00495179	1.25617	0.0525694
BioPlex 293T	Genetic	EFO_0004505	0.0287701	6.21638	0.114324	-0.010717	-1.2421	-0.0736106
BioPlex 293T	Genetic	EFO_0004529	0.0324229	0.830347	0.00278897	-0.000599126	-6.01586	-0.0860464
BioPlex 293T	Genetic	EFO_0004535	0.0176258	4.07584	0.121925	-0.00533748	1.27595	0.037009
BioPlex 293T	Genetic	EFO_0004536	0.0136813	2.33251	0.0972932	-0.00708167	-0.204073	-0.00839007
BioPlex 293T	Genetic	EFO_0004555	0.0282116	1.98384	0.0350762	-0.0044315	-5.18667	-0.0677758
BioPlex 293T	Genetic	EFO_0004568	0.0151072	3.54535	0.18457	-0.00807264	0.0255661	0.0290897
BioPlex 293T	Genetic	EFO_0004570	0.0124429	1.35951	0.0523654	-0.00694145	-1.34505	-0.0306964
BioPlex 293T	Genetic	EFO_0004616	0.0260038	-0.301681	-0.00585131	-0.00280691	-0.482622	-0.0104604
BioPlex 293T	Genetic	EFO_0004617	0.0140531	4.00853	0.182035	-0.00473062	1.85797	0.122875
BioPlex 293T	Genetic	EFO_0004623	0.0336269	2.72962	0.027619	-6.70381e-05	-2.31191	-0.0308324
BioPlex 293T	Genetic	EFO_0004624	0.0216568	3.91	0.0403827	-0.00862977	0.474151	-0.0527927
BioPlex 293T	Genetic	EFO_0004627	0.0136512	1.46713	0.0739401	-0.0063935	-0.891143	-0.0144488
BioPlex 293T	Genetic	EFO_0004631	0.0165837	8.00594	0.33376	-0.00250083	4.64703	0.255233
BioPlex 293T	Genetic	EFO_0004639	0.0242567	-0.278243	-0.00164803	-0.00544326	-2.086	-0.0304124
BioPlex 293T	Genetic	EFO_0004641	0.0505321	57.29	0.366251	0.0102368	54.7154	0.341778
BioPlex 293T	Genetic	EFO_0004682	0.0136266	1.03818	0.0310908	-0.00557072	-1.48016	-0.0583182
BioPlex 293T	Genetic	EFO_0004703	0.0140878	1.69659	0.0572204	-0.0046039	-0.980736	-0.0288116
BioPlex 293T	Genetic	EFO_0004704	0.0143385	2.25969	0.0848416	-0.00743025	-1.13054	-0.025463
BioPlex 293T	Genetic	EFO_0004705	0.0168433	0.784355	0.0184218	-0.00535993	-2.66481	-0.0835986
BioPlex 293T	Genetic	EFO_0004723	0.0396808	1.27094	0.00457129	0.00195796	-1.57401	-0.00908913
BioPlex 293T	Genetic	EFO_0004732	0.0271674	2.82762	0.020973	-0.00433728	-1.15062	-0.0478885
BioPlex 293T	Genetic	EFO_0004741	0.0115103	-0.70859	-0.0168307	-0.00652738	-2.93125	-0.0720146
BioPlex 293T	Genetic	EFO_0004748	0.021917	22.7816	0.597609	0.00181413	20.5708	0.551645
BioPlex 293T	Genetic	EFO_0004761	0.014653	2.37871	0.0810593	-0.00536229	-1.35333	-0.0174477
BioPlex 293T	Genetic	EFO_0004765	0.014506	1.83618	0.0432802	-0.00764666	-3.04341	-0.0845182
BioPlex 293T	Genetic	EFO_0004799	0.0428825	3.38202	0.00817182	0.00499603	0.973592	-0.0105963
BioPlex 293T	Genetic	EFO_0004832	0.0231866	3.17672	0.0235105	-0.00197859	1.39912	0.00845187
BioPlex 293T	Genetic	EFO_0004838	0.0156262	3.57433	0.167341	-0.00300704	1.1819	0.0958124
BioPlex 293T	Genetic	EFO_0004870	0.0370772	0.712097	0.00446267	0.00342225	-1.59971	-0.0190306
BioPlex 293T	Genetic	EFO_0004995	0.0156525	2.14521	0.0439592	-0.00628413	0.242151	-0.018503
BioPlex 293T	Genetic	EFO_0005035	0.026055	4.60766	0.0486989	-0.00135547	3.31748	0.0357086
BioPlex 293T	Genetic	EFO_0005036	0.0173889	6.4871	0.278907	-0.00134126	3.5772	0.197144
BioPlex 293T	Genetic	EFO_0005047	0.0144614	0.103793	0.00201083	-0.00610076	-0.569529	-0.0111669
BioPlex 293T	Genetic	EFO_0005055	0.015562	1.4028	0.0294485	-0.00776682	0.0174032	-0.00955965
BioPlex 293T	Genetic	EFO_0005058	0.046053	9.19024	0.0754922	0.00366583	7.26623	0.0503417
BioPlex 293T	Genetic	EFO_0005090	0.0146347	2.34976	0.086689	-0.00484622	-0.131549	-0.00293942
BioPlex 293T	Genetic	EFO_0005093	0.0214074	0.0608323	0.000432664	-0.00507196	-1.37614	-0.0122304
BioPlex 293T	Genetic	EFO_0005106	0.0270572	4.949	0.0239769	-0.00124895	2.28986	0.00345679
BioPlex 293T	Genetic	EFO_0005116	0.0170376	0.6561	0.00715956	-0.00571167	-1.96625	-0.0238783
BioPlex 293T	Genetic	EFO_0005128	0.0511415	19.0569	0.195367	0.00976889	15.1152	0.163789
BioPlex 293T	Genetic	EFO_0005140	0.0309248	0.641747	0.00353466	0.00132585	-2.50583	-0.0504182
BioPlex 293T	Genetic	EFO_0005210	0.0142045	2.55734	0.118623	-0.00481062	-1.71907	-0.000133214
BioPlex 293T	Genetic	EFO_0005213	0.0161867	9.09631	0.236447	-0.00743728	1.34209	0.0216
BioPlex 293T	Genetic	EFO_0005230	0.0243527	-0.918886	-0.0112079	-0.00264415	-0.959898	-0.011633
BioPlex 293T	Genetic	EFO_0005271	0.0175005	-0.30206	-0.003696	-0.00616596	-1.79657	-0.0279541
BioPlex 293T	Genetic	EFO_0005423	0.0189235	4.13062	0.101907	-0.00128351	1.08652	0.0455973
BioPlex 293T	Genetic	EFO_0005424	0.044435	5.06733	0.0386646	0.00691546	0.512089	0.0163236
BioPlex 293T	Genetic	EFO_0005665	0.0371199	0.631449	0.00349196	0.00113339	-2.03751	-0.0153519
BioPlex 293T	Genetic	EFO_0005671	0.0210802	-0.22049	-0.00244534	-0.00604092	-2.04906	-0.0174789
BioPlex 293T	Genetic	EFO_0005677	0.0342201	-1.1941	-0.00494676	0.00258204	-2.39673	-0.0138316
BioPlex 293T	Genetic	EFO_0005680	0.0205461	0.0438425	0.00049363	-0.00811613	-4.61407	-0.121823
BioPlex 293T	Genetic	EFO_0005782	0.024414	2.17431	0.0418419	-0.000952982	1.54454	0.0352939
BioPlex 293T	Genetic	EFO_0005854	0.0398671	1.47208	0.00573488	0.00272636	-0.105479	-0.0110842
BioPlex 293T	Genetic	EFO_0006312	0.0177967	6.71058	0.269051	-0.000858895	6.14595	0.250863
BioPlex 293T	Genetic	EFO_0006340	0.012434	0.275495	0.0075994	-0.00569816	-2.23904	-0.0671406
BioPlex 293T	Genetic	EFO_0006525	0.0182065	7.27573	0.363757	-0.00342648	1.6752	0.210471
BioPlex 293T	Genetic	EFO_0006781	0.0275983	-1.01994	-0.00728634	-0.00182965	-2.08207	-0.0208383
BioPlex 293T	Genetic	EFO_0006794	0.0349832	5.03502	0.0177364	0.00134431	0.343528	0.00215175
BioPlex 293T	Genetic	EFO_0006807	0.0240522	1.91631	0.0205501	-0.00751989	-6.08615	-0.0969392
BioPlex 293T	Genetic	EFO_0006812	0.0279559	0.0633563	0.000717067	-0.00339007	-7.54624	-0.174615
BioPlex 293T	Genetic	EFO_0006925	0.0243068	-1.36693	-0.0104116	-0.00415451	-3.72494	-0.0404445
BioPlex 293T	Genetic	EFO_0006935	0.0490409	7.65249	0.0545676	0.00760875	6.10207	0.0512527
BioPlex 293T	Genetic	EFO_0006939	0.0150719	6.00925	0.207003	-0.00363448	1.55335	0.0755455
BioPlex 293T	Genetic	EFO_0006941	0.0183351	3.6253	0.114046	-0.00114439	2.51793	0.0948977
BioPlex 293T	Genetic	EFO_0007005	0.0121957	0.740887	0.0243187	-0.00910428	-1.31615	-0.0590399
BioPlex 293T	Genetic	EFO_0007006	0.0142164	1.22795	0.0477503	-0.00468262	-2.07959	-0.0356379
BioPlex 293T	Genetic	EFO_0007117	0.0429109	2.35816	0.00832977	0.00263781	0.128964	-0.00812247
BioPlex 293T	Genetic	EFO_0007191	0.0306989	0.515441	0.00194455	-0.00126246	0.587153	0.00226061
BioPlex 293T	Genetic	EFO_0007629	0.0146223	2.08359	0.0920658	-0.00465987	-0.200465	0.026282
BioPlex 293T	Genetic	EFO_0007667	0.0346929	-0.27761	-0.00167721	-0.000898514	-8.58985	-0.0741881
BioPlex 293T	Genetic	EFO_0007680	0.0268873	0.105953	0.000988431	-0.00265576	0.301521	0.00310174
BioPlex 293T	Genetic	EFO_0007701	0.0427245	0.188509	0.000766994	0.00396835	0.599924	0.00204764
BioPlex 293T	Genetic	EFO_0007761	0.0371007	1.2113	0.00543361	0.00147928	-5.10149	-0.0306303
BioPlex 293T	Genetic	EFO_0007778	0.0234323	0.226893	0.00159915	-0.00234725	0.148737	0.00145212
BioPlex 293T	Genetic	EFO_0007783	0.0373176	0.451228	0.00384088	0.000956589	-0.316286	-0.00749937
BioPlex 293T	Genetic	EFO_0007785	0.0344137	-0.178661	-0.000630899	0.000280083	0.413404	0.00682056
BioPlex 293T	Genetic	EFO_0007796	0.038783	3.99097	0.0346375	-0.00343324	-5.14786	-0.123206
BioPlex 293T	Genetic	EFO_0007800	0.0123748	1.26708	0.0378511	-0.00593554	-0.252778	0.0035461
BioPlex 293T	Genetic	EFO_0007822	0.0148295	0.827605	0.0378102	-0.00360078	-2.19246	-0.0345376
BioPlex 293T	Genetic	EFO_0007828	0.0228899	0.749508	0.00757701	-0.00450292	-0.864604	-0.00887436
BioPlex 293T	Genetic	EFO_0007841	0.0162814	1.68256	0.0509098	-0.00353027	0.299606	0.0307323
BioPlex 293T	Genetic	EFO_0007843	0.0271908	6.07283	0.0250581	-0.00247906	2.4316	-0.00345387
BioPlex 293T	Genetic	EFO_0007869	0.0133285	1.25392	0.0409009	-0.00505336	-1.42945	-0.0337215
BioPlex 293T	Genetic	EFO_0007874	0.0151807	2.23164	0.0562697	-0.00270616	-0.692339	-0.00694617
BioPlex 293T	Genetic	EFO_0007876	0.0141583	1.68849	0.0922689	-0.00371325	-0.523136	0.0257405
BioPlex 293T	Genetic	EFO_0007877	0.0328329	12.6164	0.175526	0.00136577	9.51513	0.145082
BioPlex 293T	Genetic	EFO_0007885	0.0150183	2.42786	0.0639814	-0.00775271	-1.64679	-0.0977361
BioPlex 293T	Genetic	EFO_0007924	0.0401182	5.9234	0.0184749	0.000665815	2.54141	0.00583321
BioPlex 293T	Genetic	EFO_0007987	0.0160398	0.275858	0.00487631	-0.0072106	-0.768768	-0.0244577
BioPlex 293T	Genetic	EFO_0007989	0.0174734	2.17546	0.074196	-0.00744047	-2.01643	-0.0303845
BioPlex 293T	Genetic	EFO_0007990	0.0147415	1.06651	0.0343001	-0.00965142	-2.7764	-0.0730621
BioPlex 293T	Genetic	EFO_0007991	0.0175796	3.16656	0.12428	-0.011592	-3.69689	-0.051369
BioPlex 293T	Genetic	EFO_0007992	0.0169611	2.33547	0.0587887	-0.00590433	-0.328784	-0.0282556
BioPlex 293T	Genetic	EFO_0007993	0.0185535	3.00204	0.113178	-0.00739378	-1.01615	0.0135014
BioPlex 293T	Genetic	EFO_0007994	0.0183798	2.86168	0.0735785	-0.00909594	-3.00392	-0.101424
BioPlex 293T	Genetic	EFO_0007996	0.0181543	3.6733	0.127754	-0.00678491	-1.58759	-0.0568291
BioPlex 293T	Genetic	EFO_0007997	0.0196265	6.79558	0.206017	-0.00203908	3.39144	0.115182
BioPlex 293T	Genetic	EFO_0008002	0.0174842	3.91742	0.150696	-0.00297346	2.16143	0.109862
BioPlex 293T	Genetic	EFO_0008006	0.0211498	-0.917861	-0.00923098	-0.007146	-1.74974	-0.0194914
BioPlex 293T	Genetic	EFO_0008154	0.0464484	0.571632	0.00221703	0.00563516	0.0315273	0.000135805
BioPlex 293T	Genetic	EFO_0008219	0.0444647	2.9302	0.0303193	0.00639206	2.28268	0.0260352
BioPlex 293T	Genetic	EFO_0008298	0.0429925	1.22158	0.00557372	-0.00332411	-25.3501	-0.0873096
BioPlex 293T	Genetic	EFO_0008341	0.0429086	-0.503622	-0.00214514	0.00575717	-0.502287	-0.00231303
BioPlex 293T	Genetic	EFO_0008354	0.0203165	3.59429	0.15852	-0.0032537	-0.947216	0.048847
BioPlex 293T	Genetic	EFO_0008375	0.0165212	1.84769	0.0381205	-0.00723453	-0.37327	-0.0153555
BioPlex 293T	Genetic	EFO_0008393	0.0351688	3.90364	0.0584963	0.000809945	2.68513	0.0436867
BioPlex 293T	Genetic	EFO_0008394	0.0279058	-0.728327	-0.00632381	-0.000495569	-0.847096	-0.00642396
BioPlex 293T	Genetic	EFO_0008399	0.0325026	-0.999639	-0.00633882	-0.00223756	-1.38178	-0.00865908
BioPlex 293T	Genetic	EFO_0008446	0.0165808	7.22468	0.268372	-0.00238488	4.49514	0.193562
BioPlex 293T	Genetic	EFO_0008447	0.0194706	3.25919	0.0476552	-0.00796246	0.447879	-0.0150693
BioPlex 293T	Genetic	EFO_0008475	0.0327045	3.75763	0.0100828	-0.00206818	-0.859882	-0.0569523
BioPlex 293T	Genetic	EFO_0008589	0.0248291	7.18411	0.157943	-0.00483186	3.88784	0.071756
BioPlex 293T	Genetic	EFO_0008591	0.0286938	6.80376	0.0755878	-0.000918965	4.79139	0.0316366
BioPlex 293T	Genetic	EFO_0008592	0.0190923	2.08396	0.0475008	-0.00708793	-2.65942	-0.0642784
BioPlex 293T	Genetic	EFO_0008594	0.0276876	10.7958	0.0988682	-0.00411916	3.34115	-0.0415228
BioPlex 293T	Genetic	EFO_0008595	0.0350501	20.7537	0.193641	-0.000786477	9.41331	0.0503618
BioPlex 293T	Genetic	EFO_0009092	0.0425976	1.01001	0.0025654	0.00389926	-2.28944	-0.0254309
BioPlex 293T	Genetic	EFO_0009101	0.0370962	0.708704	0.00484063	0.0028485	0.656512	0.00559298
BioPlex 293T	Genetic	EFO_0009187	0.0226147	5.00541	0.108959	-0.00370405	1.51613	0.0507775
BioPlex 293T	Genetic	EFO_0009260	0.0254411	0.163882	0.00117841	-0.00294205	0.192175	0.00208435
BioPlex 293T	Genetic	EFO_0009282	0.0424538	1.80819	0.00206747	0.0110609	1.11953	0.0023551
BioPlex 293T	Genetic	EFO_0009332	0.0203338	-0.896201	-0.00819709	-0.00437638	-1.69565	-0.0212489
BioPlex 293T	Genetic	EFO_0009458	0.0333452	32.489	0.479315	0.00561374	25.2334	0.392364
BioPlex 293T	Genetic	EFO_0009552	0.0225495	-0.113332	-0.000944842	-0.0078868	-1.12739	-0.0254692
BioPlex 293T	Genetic	EFO_0009589	0.0276925	0.319285	0.00154295	-0.002157	0.0233674	-0.00224266
BioPlex 293T	Genetic	EFO_0009597	0.0369265	0.208261	0.000776792	0.00276854	0.333739	0.00216869
BioPlex 293T	Genetic	EFO_0009598	0.0427945	1.63016	0.00475875	0.00255263	0.729627	0.000692076
BioPlex 293T	Genetic	EFO_0009695	0.0174317	5.13166	0.295041	-0.00242982	2.61366	0.215233
BioPlex 293T	Genetic	EFO_0009700	0.0393451	-0.85604	-0.00258363	0.00348361	-4.27738	-0.0263162
BioPlex 293T	Genetic	EFO_0009718	0.0137417	1.75103	0.0749253	-0.00480579	0.1587	0.0110287
BioPlex 293T	Genetic	EFO_0009749	0.014505	2.44805	0.0733865	-0.00589332	0.108575	-0.0185436
BioPlex 293T	Genetic	EFO_0009765	0.0526366	38.5036	0.330402	0.0184396	36.3741	0.315728
BioPlex 293T	Genetic	EFO_0009767	0.0251411	0.608053	0.0106758	-0.00158263	0.0765918	0.00596811
BioPlex 293T	Genetic	EFO_0009768	0.0329007	1.15448	0.00787301	-0.00255715	-0.974739	-0.00812371
BioPlex 293T	Genetic	EFO_0009795	0.0167199	2.26076	0.0355337	-0.00550171	1.39614	0.0221576
BioPlex 293T	Genetic	EFO_0009819	0.0127775	-0.865022	-0.0238728	-0.00488512	-2.11963	-0.0610962
BioPlex 293T	Genetic	EFO_0009863	0.042874	0.258363	0.00114182	0.00190442	0.681417	0.00740288
BioPlex 293T	Genetic	EFO_0009902	0.037349	-0.0919584	-0.000817136	0.000188376	-1.84002	-0.0135794
BioPlex 293T	Genetic	EFO_0009924	0.0143556	-0.159253	-0.00362497	-0.00666715	-3.10808	-0.0834182
BioPlex 293T	Genetic	EFO_0009927	0.0133834	-0.363877	-0.0078861	-0.00621022	-2.94421	-0.0741452
BioPlex 293T	Genetic	EFO_0009928	0.0227271	0.508434	0.00527075	-0.00228014	-0.810451	-0.0190356
BioPlex 293T	Genetic	EFO_0009929	0.0276894	0.642856	0.00284	-0.00297386	-2.79426	-0.0254946
BioPlex 293T	Genetic	EFO_0009930	0.0165303	-0.304005	-0.00423576	-0.00513154	-1.22567	-0.0186468
BioPlex 293T	Genetic	EFO_0009931	0.0144932	4.38106	0.0827736	-0.00435834	2.0326	0.039039
BioPlex 293T	Genetic	EFO_0009932	0.0186166	3.43935	0.121595	-0.00486121	-0.470814	0.0345322
BioPlex 293T	Genetic	EFO_0009933	0.0174934	0.367089	0.0071516	-0.00668424	-2.63471	-0.0899665
BioPlex 293T	Genetic	EFO_0009963	0.0370155	-0.557737	-0.00462213	0.00259286	-0.87295	-0.00622135
BioPlex 293T	Genetic	EFO_0010067	0.0134547	5.93367	0.128785	-0.00800679	1.25932	-0.035543
BioPlex 293T	Genetic	EFO_0010091	0.0425571	1.81302	0.0036733	0.00449258	-0.378353	-0.00467259
BioPlex 293T	Genetic	EFO_0010100	0.0404382	26.1836	0.368348	0.00837069	18.0367	0.282346
BioPlex 293T	Genetic	EFO_0010114	0.0448395	11.3524	0.0507965	0.0111413	8.63949	0.0392916
BioPlex 293T	Genetic	EFO_0010116	0.027959	0.694197	0.00469017	-0.00360639	-0.923097	-0.0228837
BioPlex 293T	Genetic	EFO_0010117	0.0211229	6.93933	0.19056	-0.00377043	5.48877	0.17402
BioPlex 293T	Genetic	EFO_0010119	0.0348892	1.73153	0.0122081	-0.000987568	-4.11995	-0.0279621
BioPlex 293T	Genetic	EFO_0010125	0.0268369	0.242232	0.00367193	-0.00488928	-0.476113	-0.00479155
BioPlex 293T	Genetic	EFO_0010130	0.0167112	0.172169	0.00389616	-0.00576206	-1.62128	-0.0323466
BioPlex 293T	Genetic	EFO_0010176	0.0376289	3.26725	0.0145643	0.00345815	3.261	0.0152821
BioPlex 293T	Genetic	EFO_0010299	0.0324738	0.193588	0.000884885	-0.000487299	-0.898638	-0.00576005
BioPlex 293T	Genetic	EFO_0010351	0.0151197	1.19028	0.0360564	-0.0117384	-7.04064	-0.235404
BioPlex 293T	Genetic	EFO_0010469	0.0466351	9.36123	0.0854248	0.00235219	-5.81645	0.00168162
BioPlex 293T	Genetic	EFO_0010554	0.0170766	3.38555	0.0929146	-0.00800524	-0.087468	0.0170855
BioPlex 293T	Genetic	EFO_0010576	0.0464424	0.87113	0.00260244	0.00408141	-2.9475	-0.0257069
BioPlex 293T	Genetic	EFO_0010578	0.0143294	-0.413349	-0.0111972	-0.00775195	-4.2644	-0.112242
BioPlex 293T	Genetic	EFO_0010583	0.0253752	2.62029	0.035703	-0.00561982	-3.14493	-0.0482042
BioPlex 293T	Genetic	EFO_0010638	0.0199744	2.75884	0.0821424	-0.00831282	-0.0518967	0.0155514
BioPlex 293T	Genetic	EFO_0010701	0.0242102	7.499	0.0777462	-0.00912657	3.97964	-0.00768193
BioPlex 293T	Genetic	EFO_0010702	0.0323838	-0.394966	-0.00135641	-0.00254246	-1.12611	-0.00901934
BioPlex 293T	Genetic	EFO_0010724	0.0158003	1.71299	0.0403317	-0.00433224	0.0839008	0.00268441
BioPlex 293T	Genetic	EFO_0010733	0.0284178	4.10861	0.0236872	-0.0111151	-2.03742	-0.174942
BioPlex 293T	Genetic	EFO_0010815	0.0365166	20.682	0.179583	0.00200549	14.7767	0.125129
BioPlex 293T	Genetic	EFO_0010934	0.0134903	0.178148	0.0039372	-0.00601236	-1.06905	-0.0291381
BioPlex 293T	Genetic	EFO_0010948	0.0399287	2.50562	0.00779768	0.00650644	1.30868	0.00369807
BioPlex 293T	Genetic	EFO_0010972	0.0161313	2.01163	0.0375472	-0.00591251	0.690213	0.0113207
BioPlex 293T	Genetic	EFO_0020097	0.030444	-0.507828	-0.00186587	-0.00189035	-2.89188	-0.0308052
BioPlex 293T	Genetic	EFO_0020865	0.0190781	14.3425	0.374579	-0.00202327	12.6951	0.31792
BioPlex 293T	Genetic	EFO_0020946	0.0169247	6.71615	0.208681	-0.00737411	0.0835256	-0.000711763
BioPlex 293T	Genetic	EFO_0021283	0.0223494	0.054397	0.000613631	-0.00149786	-0.622845	-0.00570486
BioPlex 293T	Genetic	EFO_0021787	0.0398944	41.0858	0.691795	0.012749	39.9922	0.671697
BioPlex 293T	Genetic	EFO_0021788	0.0397826	2.64005	0.0109466	0.00366058	1.93111	0.00681523
BioPlex 293T	Genetic	EFO_0021900	0.047181	59.5002	0.200182	0.00933559	52.1406	0.147058
BioPlex 293T	Genetic	EFO_0021903	0.0397216	0.583086	0.00289965	0.000639785	-4.46161	-0.05297
BioPlex 293T	Genetic	EFO_0022144	0.0426001	1.37486	0.00346312	0.000550506	0.617152	-0.000664886
BioPlex 293T	Genetic	EFO_0022146	0.0466838	0.874758	0.00364443	-0.00253032	-8.61046	-0.134989
BioPlex 293T	Genetic	EFO_0022157	0.042999	31.5684	0.16762	0.00895792	25.3107	0.137216
BioPlex 293T	Genetic	EFO_0022158	0.0462549	1.57624	0.00276819	0.00804698	0.234482	-0.00660946
BioPlex 293T	Genetic	EFO_0022161	0.0463659	0.0631659	0.000194274	0.0053116	-0.686305	-0.00195409
BioPlex 293T	Genetic	EFO_0022164	0.049085	33.1069	0.148641	0.00502454	25.9946	0.115628
BioPlex 293T	Genetic	EFO_0022169	0.0424814	0.610015	0.00116531	0.00254264	-2.27232	-0.0257587
BioPlex 293T	Genetic	EFO_0022175	0.0463011	2.46017	0.00350363	0.00173549	-5.58159	-0.0512499
BioPlex 293T	Genetic	EFO_0022187	0.0426063	-0.115248	-0.000411888	0.00443067	-2.31255	-0.0177025
BioPlex 293T	Genetic	EFO_0022189	0.0476802	28.2599	0.205232	0.0112456	18.1356	0.137278
BioPlex 293T	Genetic	EFO_0022190	0.0569714	38.2706	0.2267	0.0198613	28.2055	0.148109
BioPlex 293T	Genetic	EFO_0022196	0.0175105	5.34335	0.147717	-0.00490906	2.03102	0.0515423
BioPlex 293T	Genetic	EFO_0022228	0.0573967	34.2205	0.233222	0.00792261	5.79489	0.0657595
BioPlex 293T	Genetic	EFO_0022229	0.0425896	0.709205	0.00168071	0.00212077	-7.56208	-0.0350982
BioPlex 293T	Genetic	EFO_0022230	0.0464595	1.62678	0.00366605	0.00163142	-1.23826	-0.0258747
BioPlex 293T	Genetic	EFO_0022233	0.0425488	1.57888	0.00286608	0.00575043	-4.93892	-0.0425692
BioPlex 293T	Genetic	EFO_0022234	0.0466031	5.29981	0.0086551	0.00555184	1.64658	-0.00878434
BioPlex 293T	Genetic	EFO_0022237	0.0394035	1.41428	0.00363849	0.00288654	0.456357	-0.00283002
BioPlex 293T	Genetic	EFO_0022239	0.0394155	2.06899	0.0038874	0.000839935	-3.76828	-0.0370347
BioPlex 293T	Genetic	EFO_0022245	0.0324602	1.76984	0.0052048	-0.00302215	-2.53298	-0.0304681
BioPlex 293T	Genetic	EFO_0022247	0.0467977	5.38188	0.0109681	0.0065073	1.8313	-0.00744693
BioPlex 293T	Genetic	EFO_0022253	0.0367684	1.32802	0.00434222	-0.00197204	-6.28342	-0.0900388
BioPlex 293T	Genetic	EFO_0022259	0.0306472	1.92277	0.00604582	-0.00443767	-3.39617	-0.044208
BioPlex 293T	Genetic	EFO_0022265	0.0425947	1.07629	0.00246354	0.0016613	-2.46134	-0.0201263
BioPlex 293T	Genetic	EFO_0022267	0.0466856	2.72307	0.006846	0.00548815	-1.93291	-0.0511382
BioPlex 293T	Genetic	EFO_0022275	0.0529394	52.3343	0.143593	0.00797545	45.105	0.0750703
BioPlex 293T	Genetic	EFO_0022280	0.0367753	0.965543	0.00289236	0.00170843	-0.0546922	-0.00715991
BioPlex 293T	Genetic	EFO_0022283	0.0394132	2.47482	0.00476076	0.00154584	1.22944	-0.00392862
BioPlex 293T	Genetic	EFO_0022287	0.0394758	3.22744	0.00636533	0.000387486	-2.67277	-0.0406917
BioPlex 293T	Genetic	EFO_0022298	0.0462096	-0.447597	-0.00119302	0.0054254	-1.21789	0.000501739
BioPlex 293T	Genetic	EFO_0022310	0.0465471	1.61586	0.0036775	0.0038637	-1.11405	-0.0207566
BioPlex 293T	Genetic	EFO_0022312	0.0425762	0.575483	0.00145556	0.00313715	-3.02112	-0.0107575
BioPlex 293T	Genetic	EFO_0022313	0.0463831	3.90012	0.00511846	0.00350413	-4.92253	-0.0323759
BioPlex 293T	Genetic	EFO_0022320	0.0426177	1.06486	0.00242333	0.00052316	-1.4484	-0.0172583
BioPlex 293T	Genetic	EFO_0022322	0.0428636	3.12064	0.00724396	0.00176229	1.46538	-0.00641516
BioPlex 293T	Genetic	EFO_0022325	0.0463849	3.48892	0.00527612	0.00343224	-5.26961	-0.113812
BioPlex 293T	Genetic	EFO_0022327	0.0395208	3.5612	0.00718496	-0.000793078	-1.76428	-0.0460111
BioPlex 293T	Genetic	EFO_0022329	0.0367379	1.23216	0.00334678	0.00105558	-3.01797	-0.0391004
BioPlex 293T	Genetic	EFO_0022335	0.0425749	2.52369	0.00387493	0.00220024	-4.29899	-0.0486512
BioPlex 293T	Genetic	EFO_0022336	0.0424735	1.37503	0.0028715	0.00260366	0.193317	-0.0044382
BioPlex 293T	Genetic	EFO_0022337	0.0426516	1.72624	0.00416967	0.00274021	-0.752853	-0.00821254
BioPlex 293T	Genetic	EFO_0022341	0.036743	1.24683	0.00346815	0.000561657	0.746292	9.3213e-05
BioPlex 293T	Genetic	EFO_0600047	0.0462955	0.603686	0.00178303	0.00470972	0.126933	-0.000471104
BioPlex 293T	Genetic	EFO_0600088	0.0194212	7.06122	0.365	-0.000515038	3.64226	0.263851
BioPlex 293T	Genetic	EFO_0803317	0.0393812	-0.904564	-0.00336863	0.0054894	-3.04564	-0.0098544
BioPlex 293T	Genetic	EFO_0803367	0.0394173	-0.675582	-0.00371722	0.000114879	-6.79523	-0.0394742
BioPlex 293T	Genetic	EFO_0803370	0.0218528	0.157374	0.00151638	-0.00656005	-4.71314	-0.0277845
BioPlex 293T	Genetic	EFO_0803540	0.0257604	0.0132245	0.000163434	-0.0014678	-1.23671	-0.00641586
BioPlex 293T	Genetic	EFO_0803541	0.0211589	3.0311	0.0482765	-0.00560148	-0.162924	-0.00468575
BioPlex 293T	Genetic	EFO_0803544	0.0218255	1.00203	0.0237463	-0.00665242	-3.26644	-0.0668797
BioPlex 293T	Genetic	EFO_0803546	0.0280719	0.204958	0.00138506	9.78699e-06	-0.884091	-0.00729014
BioPlex 293T	Genetic	EFO_0803547	0.0372592	-0.0727185	-0.000539484	5.23083e-05	-2.17191	-0.00927577
BioPlex 293T	Genetic	EFO_0803548	0.0204106	5.51659	0.1196	-0.00356298	3.54914	0.0763
BioPlex 293T	Genetic	EFO_1000566	0.0322644	-0.0193539	-7.98293e-05	0.00035934	-1.34932	-0.00688072
BioPlex 293T	Genetic	EFO_1000786	0.0347706	1.88164	0.00756912	0.000142936	1.0611	-8.569e-05
BioPlex 293T	Genetic	EFO_1001486	0.0238645	-0.770995	-0.0133969	-0.00623445	-3.73978	-0.0742895
BioPlex 293T	Genetic	EFO_1001488	0.0325965	0.224098	0.00128602	-0.00172301	-0.681891	-0.00316835
BioPlex 293T	Genetic	EFO_1001870	0.0467557	2.48314	0.00642184	-0.00157887	-1.6293	-0.145074
BioPlex 293T	Genetic	EFO_1001976	0.0398406	0.519468	0.00255139	0.00167369	-0.319623	-0.00673987
BioPlex 293T	Genetic	EFO_1002011	0.0429572	-0.086999	-0.000621798	-2.45915e-05	-3.15098	-0.0550948
BioPlex 293T	Genetic	GO_0006306	0.0126174	3.0219	0.0682006	-0.00501134	1.62698	0.0352227
BioPlex 293T	Genetic	GO_0007568	0.0244096	-0.507239	-0.00371668	-0.00239845	-0.16753	0.000828271
BioPlex 293T	Genetic	HP_0000131	0.0311841	1.22786	0.00803958	0.00058677	0.607685	-0.0021689
BioPlex 293T	Genetic	HP_0000155	0.0427434	1.70515	0.00449666	0.00067495	-8.45997	-0.0778786
BioPlex 293T	Genetic	HP_0000539	0.0149159	3.87899	0.0840151	-0.00454782	0.602056	-0.00215085
BioPlex 293T	Genetic	HP_0000545	0.0209908	0.321481	0.00286998	-0.00746768	-2.94738	-0.0278329
BioPlex 293T	Genetic	HP_0000964	0.0172417	7.5785	0.235629	-0.00508496	2.34796	0.077858
BioPlex 293T	Genetic	HP_0002140	0.0436154	2.0006	0.0117563	0.00703021	-0.766288	-0.00881323
BioPlex 293T	Genetic	HP_0002619	0.0258413	1.43385	0.0130735	-0.00359915	-0.495256	-0.00730875
BioPlex 293T	Genetic	HP_0003418	0.036788	-0.149247	-0.000324541	-0.00407874	-7.86178	-0.112338
BioPlex 293T	Genetic	MONDO_0001336	0.0309158	0.823771	0.00534149	-0.00384223	-7.42518	-0.0805378
BioPlex 293T	Genetic	MONDO_0001703	0.0215924	2.71683	0.0370902	-0.00243725	0.467923	-0.00382246
BioPlex 293T	Genetic	MONDO_0002009	0.031488	0.999511	0.0107256	0.000974344	0.350758	0.00640623
BioPlex 293T	Genetic	MONDO_0004892	0.01647	5.02371	0.263198	-0.00337336	2.28718	0.198442
BioPlex 293T	Genetic	MONDO_0004907	0.0289233	9.77272	0.428102	0.00321926	6.89605	0.363833
BioPlex 293T	Genetic	MONDO_0004975	0.0158801	0.684578	0.0105824	-0.00596647	-2.82673	-0.114823
BioPlex 293T	Genetic	MONDO_0004985	0.0145649	0.673606	0.0108533	-0.00703541	-1.07312	-0.0172112
BioPlex 293T	Genetic	MONDO_0004992	0.020837	-0.231661	-0.0038648	-0.00753923	-1.37543	-0.0354739
BioPlex 293T	Genetic	MONDO_0005041	0.0365187	-0.986359	-0.00383261	0.00430841	-0.976963	-0.00358375
BioPlex 293T	Genetic	MONDO_0005129	0.0265779	-1.21348	-0.0105856	-0.00162526	-2.11494	-0.0175101
BioPlex 293T	Genetic	MONDO_0005147	0.0171147	1.30456	0.0296005	-0.00596764	-0.320087	-0.00127807
BioPlex 293T	Genetic	MONDO_0005178	0.0206981	0.00558505	8.40273e-05	-0.00348537	-0.592358	-0.00680345
BioPlex 293T	Genetic	MONDO_0005180	0.0167766	2.01147	0.048084	-0.00654364	-0.0649968	0.0027674
BioPlex 293T	Genetic	MONDO_0005271	0.0236175	11.2335	0.269209	-0.00239038	7.95132	0.180523
BioPlex 293T	Genetic	MONDO_0005277	0.0177807	1.64511	0.0262968	-0.00545772	0.352926	0.00609262
BioPlex 293T	Genetic	MONDO_0005301	0.0142578	0.769654	0.0261045	-0.00748399	-2.36903	-0.0847783
BioPlex 293T	Genetic	MONDO_0005405	0.0157633	2.95278	0.109011	-0.00554582	-0.74905	-0.001525
BioPlex 293T	Genetic	MONDO_0005575	0.0143016	4.43947	0.149077	-0.00609999	0.472325	0.0379731
BioPlex 293T	Genetic	MONDO_0024647	0.042555	0.663589	0.00140188	0.00106512	0.35873	-4.99747e-05
BioPlex 293T	Genetic	MONDO_0100096	0.0124808	0.697249	0.0156777	-0.00491102	-2.72309	-0.068065
BioPlex 293T	Genetic	OBA_2001001	0.0379067	4.9092	0.0234176	0.000160291	3.46577	0.00982853
BioPlex 293T	Genetic	OBA_2001015	0.029106	-0.869924	-0.00508045	-0.00203031	-3.21768	-0.0318421
BioPlex 293T	Genetic	PATO_0000047	0.020636	4.42873	0.22936	-0.00321672	1.48215	0.169018
BioPlex HCT116	Genetic	EFO_0000195	0.0191154	0.229993	0.00407083	-0.00857733	-7.13896	-0.205304
BioPlex HCT116	Genetic	EFO_0000274	0.0217401	0.582604	0.0051226	-0.00653808	-3.57757	-0.106493
BioPlex HCT116	Genetic	EFO_0000319	0.0144649	0.3942	0.00715547	-0.00399576	-1.2557	-0.040126
BioPlex HCT116	Genetic	EFO_0000341	0.0143162	0.034426	0.000995087	-0.00676939	-4.25211	-0.135304
BioPlex HCT116	Genetic	EFO_0000384	0.0188746	1.402	0.0229339	-0.00391868	-0.741787	-0.0326293
BioPlex HCT116	Genetic	EFO_0000389	0.0398371	-0.473657	-0.0014091	0.00490848	-1.81238	-0.0611665
BioPlex HCT116	Genetic	EFO_0000537	0.0186963	0.240313	0.00339186	-0.00233015	-0.799106	-0.0175978
BioPlex HCT116	Genetic	EFO_0000571	0.0468961	1.17646	0.0030251	0.00361608	-17.1768	-0.110117
BioPlex HCT116	Genetic	EFO_0000612	0.0200351	-0.411071	-0.00519809	-0.00343999	-3.68727	-0.107444
BioPlex HCT116	Genetic	EFO_0000676	0.0262281	3.14404	0.0150278	-0.00532132	-0.525736	-0.0614739
BioPlex HCT116	Genetic	EFO_0000684	0.0335536	3.00618	0.0192202	0.00277278	0.601475	-0.0231169
BioPlex HCT116	Genetic	EFO_0000729	0.0306871	6.71516	0.0346416	-0.000614329	2.93866	-0.0790564
BioPlex HCT116	Genetic	EFO_0000731	0.0283947	-0.595809	-0.00982348	-0.00471931	-2.2559	-0.0660499
BioPlex HCT116	Genetic	EFO_0000756	0.0473449	1.54555	0.00506725	0.00840026	0.0760591	-0.0212448
BioPlex HCT116	Genetic	EFO_0001065	0.0429687	3.35361	0.0072145	0.011495	3.08711	0.00493461
BioPlex HCT116	Genetic	EFO_0003095	0.0293162	2.43027	0.0279796	0.000600509	0.614752	-0.00582658
BioPlex HCT116	Genetic	EFO_0003144	0.0257385	0.156768	0.00200424	-0.00242837	-0.614513	-0.0161177
BioPlex HCT116	Genetic	EFO_0003761	0.0158623	0.793388	0.0202284	-0.00419279	-2.37504	-0.0870598
BioPlex HCT116	Genetic	EFO_0003767	0.0179239	2.48856	0.027891	-0.00369715	0.0310416	-0.0453677
BioPlex HCT116	Genetic	EFO_0003843	0.0284208	0.419881	0.00402333	0.00104876	-2.07316	-0.0320255
BioPlex HCT116	Genetic	EFO_0003894	0.0404081	4.36866	0.013423	0.00930343	4.76686	0.0154595
BioPlex HCT116	Genetic	EFO_0003913	0.0302542	-0.465308	-0.00639818	0.00019038	-4.019	-0.0526354
BioPlex HCT116	Genetic	EFO_0003923	0.0171822	0.0944245	0.00188185	-0.00580046	-3.25998	-0.122941
BioPlex HCT116	Genetic	EFO_0003924	0.0168705	0.215521	0.00353946	-0.00426847	-2.41477	-0.0539405
BioPlex HCT116	Genetic	EFO_0003958	0.043477	-0.0816048	-0.000559231	0.0129144	-0.237346	-0.00056871
BioPlex HCT116	Genetic	EFO_0004190	0.0304762	3.3044	0.0268787	0.00223407	2.82245	0.0194429
BioPlex HCT116	Genetic	EFO_0004193	0.0251093	1.3392	0.0112525	-0.00309977	1.11092	0.00928584
BioPlex HCT116	Genetic	EFO_0004208	0.0396624	1.21596	0.0023104	0.00725271	0.956231	3.97737e-05
BioPlex HCT116	Genetic	EFO_0004229	0.043221	4.52151	0.0109633	0.00811815	2.70106	-0.004726
BioPlex HCT116	Genetic	EFO_0004257	0.0465148	-1.07659	-0.00566246	0.00693022	-0.928818	-0.00464792
BioPlex HCT116	Genetic	EFO_0004279	0.0468262	-0.0104293	-3.84383e-05	0.0143826	-0.597028	-0.00207014
BioPlex HCT116	Genetic	EFO_0004286	0.0352199	2.71048	0.0335197	-0.00152352	-7.63353	-0.140835
BioPlex HCT116	Genetic	EFO_0004302	0.0256891	2.97732	0.00754846	0.000921818	1.30187	-0.0151398
BioPlex HCT116	Genetic	EFO_0004314	0.0141411	0.697957	0.0127732	-0.00670161	-1.56168	-0.0455346
BioPlex HCT116	Genetic	EFO_0004318	0.0361761	53.9379	0.454857	0.0116681	52.8756	0.434864
BioPlex HCT116	Genetic	EFO_0004319	0.0172286	0.764692	0.0154197	-0.00202028	-2.25034	-0.0504917
BioPlex HCT116	Genetic	EFO_0004338	0.0176193	3.50211	0.0764765	-0.00913436	0.0253143	-0.000356203
BioPlex HCT116	Genetic	EFO_0004341	0.0245242	5.49515	0.0314851	-0.000840943	4.33759	0.016094
BioPlex HCT116	Genetic	EFO_0004342	0.037072	0.74627	0.00229053	0.00554527	0.98252	0.00493744
BioPlex HCT116	Genetic	EFO_0004344	0.0167199	3.34627	0.0962422	-0.0064394	0.91085	-0.0110381
BioPlex HCT116	Genetic	EFO_0004345	0.0470694	1.8402	0.0072124	0.0105823	0.987572	0.00319232
BioPlex HCT116	Genetic	EFO_0004351	0.0348048	1.18476	0.00485703	0.00316285	1.26651	0.00470868
BioPlex HCT116	Genetic	EFO_0004462	0.0165969	5.72681	0.153431	-0.00476355	2.75826	0.0673419
BioPlex HCT116	Genetic	EFO_0004465	0.0238194	-0.992014	-0.00818147	-0.000631273	-5.1157	-0.0773643
BioPlex HCT116	Genetic	EFO_0004467	0.0356962	2.27498	0.0189839	0.00753451	1.61344	0.00880511
BioPlex HCT116	Genetic	EFO_0004468	0.0144158	-0.60165	-0.0150391	-0.0058428	-2.3683	-0.084486
BioPlex HCT116	Genetic	EFO_0004505	0.0452241	26.2793	0.131512	0.00367873	18.5293	-0.0734255
BioPlex HCT116	Genetic	EFO_0004529	0.0413514	5.85679	0.0368294	0.00696318	-0.191677	-0.0496166
BioPlex HCT116	Genetic	EFO_0004535	0.0176928	2.62834	0.0956937	-0.00600198	0.302202	0.0205374
BioPlex HCT116	Genetic	EFO_0004536	0.0149707	5.1235	0.121404	-0.00694364	2.66857	0.0149518
BioPlex HCT116	Genetic	EFO_0004555	0.0361714	9.87773	0.0343445	0.00213361	3.3874	-0.0543764
BioPlex HCT116	Genetic	EFO_0004568	0.01532	4.0375	0.107152	-0.00920522	1.00063	-0.0377433
BioPlex HCT116	Genetic	EFO_0004570	0.0154297	1.72571	0.0520634	-0.00518412	-0.705628	-0.0265455
BioPlex HCT116	Genetic	EFO_0004616	0.0332002	-1.38949	-0.0180457	0.00371688	-1.1768	-0.0160054
BioPlex HCT116	Genetic	EFO_0004617	0.0158415	0.283115	0.00991565	-0.00421586	-1.51584	-0.0418493
BioPlex HCT116	Genetic	EFO_0004623	0.0382356	3.85148	0.0187502	0.00331835	-1.46486	-0.0442504
BioPlex HCT116	Genetic	EFO_0004624	0.0289157	5.00378	0.0238331	-0.00340441	1.71672	-0.0676024
BioPlex HCT116	Genetic	EFO_0004627	0.0146785	2.0769	0.0443859	-0.00639452	0.176425	-0.0358158
BioPlex HCT116	Genetic	EFO_0004631	0.0187563	6.19695	0.168464	-0.00166534	3.07248	0.0941933
BioPlex HCT116	Genetic	EFO_0004639	0.0410174	1.73519	0.0184888	0.00980532	0.107349	-0.00647859
BioPlex HCT116	Genetic	EFO_0004641	0.0731887	197.834	0.709877	0.0314221	195.667	0.686364
BioPlex HCT116	Genetic	EFO_0004682	0.0149723	2.30145	0.045122	-0.00543427	0.163747	-0.0378277
BioPlex HCT116	Genetic	EFO_0004703	0.0149177	3.4576	0.0677678	-0.00459345	1.08966	-0.00908824
BioPlex HCT116	Genetic	EFO_0004704	0.0182542	4.84371	0.105973	-0.00510151	1.35827	-0.00844125
BioPlex HCT116	Genetic	EFO_0004705	0.0198159	-0.0329207	-0.000549807	-0.00387915	-2.9719	-0.0953528
BioPlex HCT116	Genetic	EFO_0004732	0.0356302	2.74156	0.0168078	0.00294272	-1.10131	-0.0500963
BioPlex HCT116	Genetic	EFO_0004741	0.0141382	1.36809	0.0317419	-0.00497499	-0.516801	-0.0169687
BioPlex HCT116	Genetic	EFO_0004748	0.0221317	4.32328	0.0727328	0.000664299	2.49095	0.0336957
BioPlex HCT116	Genetic	EFO_0004761	0.0147227	2.64185	0.0454721	-0.0061711	-0.644687	-0.0459386
BioPlex HCT116	Genetic	EFO_0004765	0.0199214	0.139438	0.00376061	-0.00400892	-4.01528	-0.108864
BioPlex HCT116	Genetic	EFO_0004832	0.0351938	5.59824	0.0174236	0.00873057	4.12712	0.00448392
BioPlex HCT116	Genetic	EFO_0004838	0.0167857	5.43741	0.145571	-0.00267054	3.19287	0.0722832
BioPlex HCT116	Genetic	EFO_0004995	0.0188023	3.07398	0.0318783	-0.00452562	1.39311	-0.0248205
BioPlex HCT116	Genetic	EFO_0005035	0.0300343	5.37774	0.0220316	0.0012205	4.41974	0.0130281
BioPlex HCT116	Genetic	EFO_0005036	0.0152281	1.59744	0.0349386	-0.00471407	-1.17795	-0.0451405
BioPlex HCT116	Genetic	EFO_0005047	0.0198456	-0.53984	-0.0068423	-0.00236016	-1.13888	-0.0181222
BioPlex HCT116	Genetic	EFO_0005055	0.0216311	2.80379	0.0403463	-0.00340829	1.67846	0.0096358
BioPlex HCT116	Genetic	EFO_0005090	0.0141193	-0.228178	-0.00511457	-0.00634713	-2.34133	-0.0871802
BioPlex HCT116	Genetic	EFO_0005093	0.0315665	2.42546	0.0123736	0.00375948	1.21517	0.00241027
BioPlex HCT116	Genetic	EFO_0005116	0.0237996	0.957782	0.0143293	-0.000214556	-0.954894	-0.00657101
BioPlex HCT116	Genetic	EFO_0005140	0.0396031	0.336827	0.00070665	0.00842448	-2.62765	-0.0547101
BioPlex HCT116	Genetic	EFO_0005210	0.0197248	9.11463	0.339026	-0.000461569	5.40806	0.231864
BioPlex HCT116	Genetic	EFO_0005213	0.0184958	6.09562	0.107066	-0.00662185	-0.297363	-0.0801872
BioPlex HCT116	Genetic	EFO_0005230	0.0284378	0.494739	0.00454143	-9.63263e-05	0.524807	0.00478463
BioPlex HCT116	Genetic	EFO_0005271	0.0238178	-0.90922	-0.00454863	-0.00141882	-2.34874	-0.0278521
BioPlex HCT116	Genetic	EFO_0005423	0.0174641	1.37469	0.0367454	-0.00305568	-1.1945	-0.0151389
BioPlex HCT116	Genetic	EFO_0005665	0.0465932	-0.652501	-0.00302916	0.00954492	-3.29338	-0.0224059
BioPlex HCT116	Genetic	EFO_0005671	0.0326872	0.69554	0.00194614	0.0038728	-0.809145	-0.0105377
BioPlex HCT116	Genetic	EFO_0005680	0.0306935	1.41567	0.016105	0.000818189	-2.68307	-0.0980532
BioPlex HCT116	Genetic	EFO_0005782	0.0299213	5.54351	0.0170038	0.00310147	5.1372	0.0123022
BioPlex HCT116	Genetic	EFO_0005854	0.0479614	4.70672	0.0231436	0.010038	3.17622	0.00773418
BioPlex HCT116	Genetic	EFO_0006312	0.0170192	1.19736	0.0336888	-0.00273293	0.734101	0.0187269
BioPlex HCT116	Genetic	EFO_0006340	0.0142335	-0.0717282	-0.00158605	-0.00480028	-2.29256	-0.0715248
BioPlex HCT116	Genetic	EFO_0006525	0.0157019	-0.236883	-0.00721414	-0.00719383	-5.12345	-0.140042
BioPlex HCT116	Genetic	EFO_0006781	0.0397144	-0.480593	-0.00121988	0.00898007	-1.22429	-0.0113978
BioPlex HCT116	Genetic	EFO_0006807	0.0340234	1.15595	0.0139098	0.000938729	-5.93011	-0.0875776
BioPlex HCT116	Genetic	EFO_0006812	0.0328768	0.0973737	0.000728058	-7.83022e-05	-6.24634	-0.161907
BioPlex HCT116	Genetic	EFO_0006925	0.0331765	-0.469533	-0.00382003	0.00361542	-2.61564	-0.0290421
BioPlex HCT116	Genetic	EFO_0006939	0.0174883	7.60474	0.213428	-0.00238972	3.49243	0.0876955
BioPlex HCT116	Genetic	EFO_0006941	0.0224172	2.3219	0.0347562	0.00172466	1.42611	0.0200764
BioPlex HCT116	Genetic	EFO_0007005	0.0147879	-1.26742	-0.0324615	-0.00804393	-2.99705	-0.108298
BioPlex HCT116	Genetic	EFO_0007006	0.017631	-0.00330169	-0.000111197	-0.00244034	-2.5168	-0.0640396
BioPlex HCT116	Genetic	EFO_0007629	0.0139317	0.468473	0.0116982	-0.00608207	-1.71602	-0.05642
BioPlex HCT116	Genetic	EFO_0007680	0.0402799	2.13272	0.00882763	0.00937497	2.42895	0.0118874
BioPlex HCT116	Genetic	EFO_0007761	0.0401769	-0.321548	-0.00188281	0.0036196	-6.31511	-0.0330219
BioPlex HCT116	Genetic	EFO_0007778	0.0333231	0.0550263	0.000509148	0.00636475	0.0692225	0.00118766
BioPlex HCT116	Genetic	EFO_0007800	0.0148711	0.396277	0.00548615	-0.00476622	-0.909926	-0.0245543
BioPlex HCT116	Genetic	EFO_0007822	0.0139682	1.15948	0.0241145	-0.00514598	-1.33982	-0.0422984
BioPlex HCT116	Genetic	EFO_0007828	0.0379916	17.1013	0.0947094	0.00898088	15.7296	0.080196
BioPlex HCT116	Genetic	EFO_0007841	0.0216165	0.219553	0.00240396	0.00046108	-1.07935	-0.016633
BioPlex HCT116	Genetic	EFO_0007843	0.0410093	4.86336	0.0259503	0.0098461	1.1896	-0.000904649
BioPlex HCT116	Genetic	EFO_0007869	0.0158099	1.69381	0.0344693	-0.0035685	-0.301263	-0.024849
BioPlex HCT116	Genetic	EFO_0007874	0.0144905	0.605856	0.0168857	-0.00405103	-1.80876	-0.0430019
BioPlex HCT116	Genetic	EFO_0007876	0.0170789	4.88766	0.172554	-0.00183389	2.97786	0.11425
BioPlex HCT116	Genetic	EFO_0007877	0.0581114	56.839	0.358923	0.0246187	53.8661	0.329223
BioPlex HCT116	Genetic	EFO_0007885	0.0175753	1.1627	0.0290617	-0.00673487	-2.42087	-0.124067
BioPlex HCT116	Genetic	EFO_0007987	0.0206996	0.503673	0.00402573	-0.00438909	-0.472772	-0.0250598
BioPlex HCT116	Genetic	EFO_0007989	0.017508	2.05752	0.0711865	-0.00811322	-1.382	-0.0244027
BioPlex HCT116	Genetic	EFO_0007990	0.0135923	-2.20764	-0.0490127	-0.0115306	-5.28452	-0.142068
BioPlex HCT116	Genetic	EFO_0007991	0.0192956	5.41379	0.155789	-0.0109027	-0.402412	-0.0125636
BioPlex HCT116	Genetic	EFO_0007992	0.0223577	1.71461	0.0187137	-0.00196196	-0.514164	-0.0555623
BioPlex HCT116	Genetic	EFO_0007993	0.0163693	2.22624	0.0643241	-0.0101742	-1.05999	-0.0258754
BioPlex HCT116	Genetic	EFO_0007994	0.0243992	2.77679	0.0904714	-0.00480335	-2.37067	-0.0717776
BioPlex HCT116	Genetic	EFO_0007996	0.0290099	15.782	0.43868	0.00231497	11.0564	0.256922
BioPlex HCT116	Genetic	EFO_0007997	0.0201044	1.31315	0.0222518	-0.00301196	-1.77745	-0.0661866
BioPlex HCT116	Genetic	EFO_0008002	0.020065	4.99315	0.117792	-0.00189003	3.4166	0.0809315
BioPlex HCT116	Genetic	EFO_0008006	0.0337905	12.4648	0.129785	0.0037151	11.7781	0.122948
BioPlex HCT116	Genetic	EFO_0008219	0.0731408	166.118	0.701653	0.0342102	165.719	0.698955
BioPlex HCT116	Genetic	EFO_0008354	0.0176157	2.10582	0.0461396	-0.00614973	-1.64122	-0.0570653
BioPlex HCT116	Genetic	EFO_0008375	0.0260665	5.32886	0.0454221	0.000695618	3.51482	0.000113994
BioPlex HCT116	Genetic	EFO_0008393	0.0398589	-0.43057	-0.00164486	0.00420541	-1.46409	-0.0140669
BioPlex HCT116	Genetic	EFO_0008394	0.0405108	-1.07789	-0.0169927	0.0110369	-1.01773	-0.015479
BioPlex HCT116	Genetic	EFO_0008399	0.0464883	-0.833205	-0.00170853	0.0101248	-1.12964	-0.003451
BioPlex HCT116	Genetic	EFO_0008446	0.0158069	3.7451	0.0745512	-0.00435092	1.24914	0.00316569
BioPlex HCT116	Genetic	EFO_0008447	0.0277519	-1.67743	-0.0097977	-0.00168365	-4.22036	-0.0668674
BioPlex HCT116	Genetic	EFO_0008589	0.0272003	0.79494	0.0128583	-0.00408003	-2.34167	-0.0690127
BioPlex HCT116	Genetic	EFO_0008591	0.0407285	0.15839	0.00150852	0.0101605	-1.52662	-0.0369193
BioPlex HCT116	Genetic	EFO_0008592	0.0245045	0.0171068	0.000216716	-0.00314422	-3.77939	-0.0944853
BioPlex HCT116	Genetic	EFO_0008594	0.0375821	4.05396	0.0117454	0.00442451	-1.79547	-0.109898
BioPlex HCT116	Genetic	EFO_0008595	0.0413182	2.6271	0.0181222	0.0039673	-9.04364	-0.137104
BioPlex HCT116	Genetic	EFO_0009187	0.0290109	20.7391	0.133473	0.00118763	17.4108	0.0779422
BioPlex HCT116	Genetic	EFO_0009260	0.0330436	-0.47273	-0.00315477	0.0031127	-0.324378	-0.00139869
BioPlex HCT116	Genetic	EFO_0009332	0.0339033	9.99197	0.0867827	0.00786658	9.4462	0.0778332
BioPlex HCT116	Genetic	EFO_0009458	0.0349012	2.27139	0.00574235	0.00570688	-4.32438	-0.072073
BioPlex HCT116	Genetic	EFO_0009552	0.0350076	2.2856	0.00767162	0.0027932	1.24387	-0.0168585
BioPlex HCT116	Genetic	EFO_0009589	0.0327123	0.183827	0.000704372	0.00143148	0.0359224	-0.00137825
BioPlex HCT116	Genetic	EFO_0009695	0.0254735	12.1991	0.358937	0.00431167	10.0888	0.287014
BioPlex HCT116	Genetic	EFO_0009718	0.016539	-0.355123	-0.0149271	-0.00318222	-1.89394	-0.0772164
BioPlex HCT116	Genetic	EFO_0009749	0.0238255	24.8341	0.362084	0.00224235	22.9322	0.288022
BioPlex HCT116	Genetic	EFO_0009767	0.0438563	3.30329	0.017119	0.0160806	2.91806	0.0138137
BioPlex HCT116	Genetic	EFO_0009768	0.0446127	2.59932	0.0206001	0.00776691	0.725108	0.00761725
BioPlex HCT116	Genetic	EFO_0009795	0.0260193	1.86113	0.0244045	0.00209144	1.33919	0.0169973
BioPlex HCT116	Genetic	EFO_0009819	0.0160255	1.48561	0.0455208	-0.00272	0.378073	0.00975636
BioPlex HCT116	Genetic	EFO_0009924	0.0193542	-0.0113819	-0.000203218	-0.00290266	-2.48367	-0.0727362
BioPlex HCT116	Genetic	EFO_0009927	0.0198123	2.76851	0.0360279	-0.000984117	0.608999	-0.0215064
BioPlex HCT116	Genetic	EFO_0009928	0.0311841	-0.473105	-0.00466256	0.00459329	-1.6008	-0.0253298
BioPlex HCT116	Genetic	EFO_0009929	0.0407156	6.16304	0.022038	0.00836342	3.04682	-0.00353136
BioPlex HCT116	Genetic	EFO_0009930	0.0222859	3.00012	0.0314658	-0.000904814	2.23648	0.0194107
BioPlex HCT116	Genetic	EFO_0009931	0.0192423	0.894524	0.00881464	-0.000909623	-1.00387	-0.0290242
BioPlex HCT116	Genetic	EFO_0009932	0.024554	4.64918	0.0865454	-0.000382806	1.01713	0.00431243
BioPlex HCT116	Genetic	EFO_0009933	0.0208901	0.568963	0.00718284	-0.00475441	-2.04289	-0.0818057
BioPlex HCT116	Genetic	EFO_0009963	0.0426645	1.02797	0.00178667	0.00738449	0.771244	0.000553392
BioPlex HCT116	Genetic	EFO_0010067	0.0149063	3.32159	0.0651067	-0.00781419	-0.641925	-0.0899823
BioPlex HCT116	Genetic	EFO_0010100	0.0505676	78.8681	0.271611	0.0173823	71.3304	0.189502
BioPlex HCT116	Genetic	EFO_0010116	0.0422427	1.98496	0.0292107	0.00939374	0.669364	0.00615325
BioPlex HCT116	Genetic	EFO_0010117	0.0253273	0.770267	0.00626517	-0.00160375	-0.878276	-0.0121174
BioPlex HCT116	Genetic	EFO_0010119	0.0409491	5.02564	0.0234643	0.00402489	-1.2151	-0.0172134
BioPlex HCT116	Genetic	EFO_0010125	0.0394028	-1.51442	-0.00361765	0.00570452	-2.06115	-0.0105531
BioPlex HCT116	Genetic	EFO_0010130	0.0234515	-0.581901	-0.00567345	-0.000534083	-2.04587	-0.0348919
BioPlex HCT116	Genetic	EFO_0010299	0.0399467	5.31896	0.0107899	0.00608686	4.36865	0.00523808
BioPlex HCT116	Genetic	EFO_0010351	0.0204619	2.09057	0.041672	-0.00817513	-5.57517	-0.219381
BioPlex HCT116	Genetic	EFO_0010554	0.0225855	17.9599	0.0860577	-0.00454255	14.6773	0.0164528
BioPlex HCT116	Genetic	EFO_0010578	0.0184982	0.0389409	0.000629238	-0.00525713	-3.62633	-0.0969263
BioPlex HCT116	Genetic	EFO_0010583	0.0409799	0.930175	0.0128019	0.00906114	-3.8827	-0.0544635
BioPlex HCT116	Genetic	EFO_0010638	0.0232922	1.27908	0.0191987	-0.00718219	-1.25602	-0.0451045
BioPlex HCT116	Genetic	EFO_0010701	0.0214711	3.59926	0.0713043	-0.0122719	0.475929	-0.0134498
BioPlex HCT116	Genetic	EFO_0010724	0.0197859	6.79649	0.113756	-0.0018124	5.47748	0.0818552
BioPlex HCT116	Genetic	EFO_0010733	0.045058	2.66932	0.0278556	0.00388317	-2.92618	-0.166655
BioPlex HCT116	Genetic	EFO_0010815	0.0406498	1.59257	0.00856008	0.00509156	-3.89071	-0.0403328
BioPlex HCT116	Genetic	EFO_0010934	0.0207975	2.94323	0.103691	-8.80856e-05	1.8383	0.0736414
BioPlex HCT116	Genetic	EFO_0010972	0.0207287	0.179915	0.00216487	-0.00309591	-1.01516	-0.0222008
BioPlex HCT116	Genetic	EFO_0020097	0.0465441	-1.05452	-0.00204651	0.0127129	-3.04279	-0.0279979
BioPlex HCT116	Genetic	EFO_0020865	0.0199959	1.58562	0.0257682	-0.00279538	-0.030973	-0.0313134
BioPlex HCT116	Genetic	EFO_0020946	0.0194286	1.40007	0.0223469	-0.00664229	-4.69355	-0.173283
BioPlex HCT116	Genetic	EFO_0021283	0.0281235	1.82228	0.00860722	0.00288031	1.06843	0.00165255
BioPlex HCT116	Genetic	EFO_0022196	0.014642	1.51865	0.0418375	-0.00854499	-1.22351	-0.0441517
BioPlex HCT116	Genetic	EFO_0022253	0.0432597	0.270557	0.00115008	0.00361128	-7.31354	-0.0967217
BioPlex HCT116	Genetic	EFO_0600088	0.018962	4.87482	0.11004	-0.00203559	2.15755	0.0266367
BioPlex HCT116	Genetic	EFO_0803370	0.0348556	2.80581	0.00541117	0.00448461	-1.32292	-0.0190442
BioPlex HCT116	Genetic	EFO_0803540	0.0334188	1.02593	0.0248162	0.00546549	0.520157	0.0217119
BioPlex HCT116	Genetic	EFO_0803541	0.0312556	20.2845	0.168733	0.0028522	17.1691	0.115899
BioPlex HCT116	Genetic	EFO_0803544	0.0310504	14.2686	0.177946	0.000720019	9.90615	0.0810464
BioPlex HCT116	Genetic	EFO_0803546	0.0310362	-0.328119	-0.0021837	0.00170177	-1.27438	-0.01025
BioPlex HCT116	Genetic	EFO_0803547	0.0479692	4.47066	0.0197154	0.0097079	2.39703	0.0114251
BioPlex HCT116	Genetic	EFO_0803548	0.0253931	10.5766	0.143712	-0.00017894	8.77907	0.102431
BioPlex HCT116	Genetic	EFO_1000786	0.039579	1.57743	0.00240858	0.00351855	1.00392	-0.00281211
BioPlex HCT116	Genetic	EFO_1001486	0.0354577	0.341633	0.00207973	0.00345825	-2.42247	-0.0570935
BioPlex HCT116	Genetic	EFO_1001488	0.0468303	5.94797	0.00872759	0.0113321	4.97534	0.00417508
BioPlex HCT116	Genetic	GO_0006306	0.0156481	-0.881914	-0.0128086	-0.00332644	-2.04188	-0.0416911
BioPlex HCT116	Genetic	GO_0007568	0.0325141	-1.65046	-0.00632363	0.00404319	-1.32807	-0.00196287
BioPlex HCT116	Genetic	HP_0000131	0.0431043	-0.809302	-0.00484774	0.0114156	-1.12354	-0.0114317
BioPlex HCT116	Genetic	HP_0000539	0.0151506	3.27701	0.0941374	-0.00485234	0.444174	0.0149983
BioPlex HCT116	Genetic	HP_0000545	0.0375964	2.73964	0.0122955	0.00717208	-0.182685	-0.0155619
BioPlex HCT116	Genetic	HP_0000964	0.023607	8.96714	0.273908	-0.000141363	4.5601	0.128695
BioPlex HCT116	Genetic	HP_0002619	0.0372592	2.15426	0.00498444	0.00600217	0.251727	-0.0158905
BioPlex HCT116	Genetic	MONDO_0001336	0.0398041	-0.474294	-0.0018127	0.00415066	-9.41389	-0.0975583
BioPlex HCT116	Genetic	MONDO_0001703	0.0291742	4.22691	0.0353598	0.00353121	1.86594	-0.00974152
BioPlex HCT116	Genetic	MONDO_0002009	0.0374541	1.22252	0.00459073	0.00554354	0.958366	0.00267402
BioPlex HCT116	Genetic	MONDO_0004892	0.0275062	10.7077	0.371264	0.0061781	8.43155	0.313631
BioPlex HCT116	Genetic	MONDO_0004907	0.0279164	3.4656	0.0657989	0.000845505	0.761024	0.00446964
BioPlex HCT116	Genetic	MONDO_0004975	0.0206072	2.81242	0.0276379	-0.00247096	-0.202202	-0.0798335
BioPlex HCT116	Genetic	MONDO_0004985	0.0194448	-1.05302	-0.0168991	-0.00374534	-2.51143	-0.0392815
BioPlex HCT116	Genetic	MONDO_0004992	0.0293485	1.58628	0.0166544	-0.000585132	0.453899	-0.0157064
BioPlex HCT116	Genetic	MONDO_0005041	0.0465485	2.9827	0.00454207	0.0136816	3.19504	0.00583105
BioPlex HCT116	Genetic	MONDO_0005129	0.0326986	1.50513	0.00306444	0.00336906	0.624144	-0.00344355
BioPlex HCT116	Genetic	MONDO_0005147	0.0232954	4.31268	0.0553508	-0.00146173	2.89319	0.0280148
BioPlex HCT116	Genetic	MONDO_0005178	0.0256062	1.64609	0.0239511	7.69003e-05	1.21231	0.0195043
BioPlex HCT116	Genetic	MONDO_0005180	0.0226935	-0.272458	-0.00507235	-0.00247847	-2.06594	-0.0454183
BioPlex HCT116	Genetic	MONDO_0005271	0.0282316	23.1248	0.21551	0.0007973	20.3728	0.136473
BioPlex HCT116	Genetic	MONDO_0005277	0.0224972	2.32902	0.0161469	-0.00234631	1.08373	-0.00257375
BioPlex HCT116	Genetic	MONDO_0005301	0.021899	14.3055	0.362031	-0.00114124	11.6327	0.258386
BioPlex HCT116	Genetic	MONDO_0005405	0.0236337	14.5344	0.358701	0.000775376	11.2288	0.254226
BioPlex HCT116	Genetic	MONDO_0005575	0.0188718	3.98504	0.0711615	-0.0029197	0.489937	-0.0337216
BioPlex HCT116	Genetic	MONDO_0100096	0.0132616	-0.75601	-0.0190457	-0.00494752	-3.77259	-0.0969736
BioPlex HCT116	Genetic	OBA_2001015	0.0336328	3.4141	0.0194908	0.00148693	1.06791	-0.00920277
BioPlex HCT116	Genetic	PATO_0000047	0.0240764	5.23682	0.0667696	-0.00136689	2.48674	0.010576
ComPPI	Genetic	EFO_0000095	0.0408694	2.42396	0.0207925	-0.0022672	-3.3663	-0.0335426
ComPPI	Genetic	EFO_0000183	0.0275355	0.405579	0.001602	-6.56148e-05	-0.74497	-0.00431567
ComPPI	Genetic	EFO_0000195	0.0162328	7.53216	0.170378	-0.00588676	0.129666	-0.0279659
ComPPI	Genetic	EFO_0000274	0.0160279	2.94794	0.0792257	-0.00657251	-3.40802	-0.0605026
ComPPI	Genetic	EFO_0000319	0.0120398	1.8787	0.0511008	-0.00281522	-0.0517156	0.00527461
ComPPI	Genetic	EFO_0000341	0.0175536	5.26474	0.261959	-0.000915956	-1.2545	0.0969507
ComPPI	Genetic	EFO_0000384	0.0136378	1.84207	0.0722121	-0.0040995	-1.43488	-0.00563175
ComPPI	Genetic	EFO_0000389	0.0336876	6.30789	0.294059	0.00297286	4.03194	0.225024
ComPPI	Genetic	EFO_0000400	0.0394246	-0.0160816	-4.57796e-05	-0.0020487	-0.149435	-0.00373561
ComPPI	Genetic	EFO_0000537	0.0124886	1.72585	0.0300401	-0.00415302	0.333272	0.0023633
ComPPI	Genetic	EFO_0000555	0.0434783	1.40414	0.0112572	0.000900329	0.0048842	0.00271279
ComPPI	Genetic	EFO_0000571	0.042516	23.0391	0.308396	0.00238696	4.58088	0.175732
ComPPI	Genetic	EFO_0000612	0.0141935	2.84744	0.0774029	-0.00507533	-1.40988	-0.0503843
ComPPI	Genetic	EFO_0000676	0.0205198	6.6827	0.145577	-0.00467468	1.20793	0.0329875
ComPPI	Genetic	EFO_0000684	0.0189127	1.04131	0.0162011	-0.00601371	-1.78996	-0.0247546
ComPPI	Genetic	EFO_0000707	0.0358073	1.63045	0.0215609	-0.0021477	-0.966869	0.00460924
ComPPI	Genetic	EFO_0000729	0.0190543	3.36589	0.101335	-0.00565062	-2.41831	-0.0191414
ComPPI	Genetic	EFO_0000731	0.0238891	3.37282	0.119026	-0.00230244	1.52736	0.0636158
ComPPI	Genetic	EFO_0000756	0.0341683	0.473469	0.00899295	-0.00265116	-0.772201	-0.0147416
ComPPI	Genetic	EFO_0000768	0.0467684	1.0195	0.0042181	0.00167154	-0.0993206	-0.00151156
ComPPI	Genetic	EFO_0001060	0.0287379	8.11777	0.0448601	-0.0105652	-11.8921	-0.113574
ComPPI	Genetic	EFO_0001065	0.0253288	-0.611338	-0.00895752	-0.00305462	-1.13435	-0.0121802
ComPPI	Genetic	EFO_0001071	0.0349546	16.2757	0.310569	-0.00200307	-2.08549	0.129908
ComPPI	Genetic	EFO_0001073	0.0392478	0.791088	0.00132914	-0.000526227	-1.15698	-0.00477677
ComPPI	Genetic	EFO_0001358	0.0318179	2.49752	0.022295	-0.00339279	0.247773	-0.00180672
ComPPI	Genetic	EFO_0003095	0.0204117	5.3984	0.130112	-0.00316391	2.59802	0.0796418
ComPPI	Genetic	EFO_0003144	0.0171505	0.466087	0.0113705	-0.00520385	-0.61974	-0.0132787
ComPPI	Genetic	EFO_0003761	0.014637	7.21987	0.256681	-0.00219175	2.16133	0.0842091
ComPPI	Genetic	EFO_0003767	0.0135924	2.36889	0.0736845	-0.00387281	-1.29412	-0.0318985
ComPPI	Genetic	EFO_0003768	0.0730419	15.3224	0.796529	0.00725864	-12.8697	0.17409
ComPPI	Genetic	EFO_0003843	0.0175966	2.86325	0.0415191	-0.0041234	-0.165339	0.00268236
ComPPI	Genetic	EFO_0003870	0.0290158	2.82757	0.0093112	-0.000787896	1.4716	0.00399605
ComPPI	Genetic	EFO_0003884	0.0292528	4.66531	0.0161823	-0.00369747	2.05464	0.00429684
ComPPI	Genetic	EFO_0003894	0.0287539	-0.183768	-0.000624816	-0.0010529	-0.414441	-0.00154574
ComPPI	Genetic	EFO_0003913	0.0185545	2.97585	0.0238488	-0.00602386	-0.0345942	-0.0137968
ComPPI	Genetic	EFO_0003923	0.0143213	3.93994	0.183543	-0.00378161	-0.0644252	0.0399963
ComPPI	Genetic	EFO_0003924	0.0131643	4.34382	0.105645	-0.00396152	0.323211	0.00817037
ComPPI	Genetic	EFO_0003931	0.0335908	1.20664	0.0134987	-0.00441807	0.679178	0.00709663
ComPPI	Genetic	EFO_0003948	0.0292278	2.35552	0.0125662	-0.0043701	-0.578558	-0.00128104
ComPPI	Genetic	EFO_0003958	0.0248516	0.842386	0.00999822	-0.00323381	-0.220779	-0.00031006
ComPPI	Genetic	EFO_0003966	0.0516291	283.805	0.223917	0.00872499	281.001	0.21889
ComPPI	Genetic	EFO_0004143	0.0324779	3.15467	0.0105803	-0.00107216	-2.8505	-0.0102374
ComPPI	Genetic	EFO_0004190	0.0182434	1.12853	0.0204017	-0.00507033	-0.0605349	0.00278603
ComPPI	Genetic	EFO_0004191	0.0423826	-0.660073	-0.00145554	-0.00039131	-1.573	-0.00411963
ComPPI	Genetic	EFO_0004193	0.0161347	-0.900271	-0.0161868	-0.00614789	-1.8483	-0.0359506
ComPPI	Genetic	EFO_0004198	0.0451012	0.913541	0.0258287	0.000705135	-0.560074	0.00212225
ComPPI	Genetic	EFO_0004208	0.0267359	-0.0156552	-0.000126273	-0.0033042	-1.1669	-0.00742924
ComPPI	Genetic	EFO_0004210	0.0266684	1.3776	0.011104	-0.00654484	-1.30758	-0.0120021
ComPPI	Genetic	EFO_0004229	0.0271492	1.18296	0.0104191	-0.00396603	-1.91936	-0.0165394
ComPPI	Genetic	EFO_0004237	0.042565	2.66979	0.00333892	-8.10173e-05	1.18641	-0.000227694
ComPPI	Genetic	EFO_0004238	0.0310264	0.0740515	0.000732024	-0.00196811	-0.548069	-0.00456988
ComPPI	Genetic	EFO_0004257	0.0325262	0.20468	0.000793837	-0.00392034	-0.0917412	-0.00130791
ComPPI	Genetic	EFO_0004274	0.026593	7.1659	0.0212271	-0.00371822	2.11501	-0.00307437
ComPPI	Genetic	EFO_0004279	0.0245005	0.481879	0.00491705	-0.00414713	-0.127233	0.00206579
ComPPI	Genetic	EFO_0004284	0.0468844	29.5821	0.103992	0.00153504	22.1897	0.0783736
ComPPI	Genetic	EFO_0004285	0.0305515	0.654727	0.0024756	-0.00230981	-0.00155486	-0.000798495
ComPPI	Genetic	EFO_0004286	0.0257099	9.15332	0.131673	-0.00486531	-0.505095	-0.0112879
ComPPI	Genetic	EFO_0004302	0.0163043	0.335933	0.00572326	-0.0040954	-1.83763	-0.0243459
ComPPI	Genetic	EFO_0004314	0.0181066	2.02458	0.0521244	-0.00140193	-0.985291	-0.0143444
ComPPI	Genetic	EFO_0004318	0.013608	1.45657	0.0304379	-0.00481839	-0.420935	-0.00644751
ComPPI	Genetic	EFO_0004319	0.0121962	4.96911	0.117906	-0.00392529	0.225813	0.000968899
ComPPI	Genetic	EFO_0004329	0.047273	16.2095	0.11114	0.00310526	3.54119	0.0575183
ComPPI	Genetic	EFO_0004338	0.0229761	4.00865	0.0604595	-0.00278419	-1.37467	-0.0326658
ComPPI	Genetic	EFO_0004341	0.0158762	-0.539602	-0.0131455	-0.00501042	-1.6808	-0.0281165
ComPPI	Genetic	EFO_0004342	0.0234255	0.204182	0.0014964	-0.00390829	0.171448	0.00147843
ComPPI	Genetic	EFO_0004344	0.0147658	2.67372	0.11826	-0.00338529	-0.364119	-0.000582699
ComPPI	Genetic	EFO_0004345	0.0312031	1.12182	0.0100026	-0.00311954	-0.733805	-0.00175233
ComPPI	Genetic	EFO_0004351	0.0212405	-0.390925	-0.00164919	-0.00581279	-0.898137	-0.00528516
ComPPI	Genetic	EFO_0004354	0.0423146	-0.651891	-0.000900235	0.00120001	-1.08156	-0.00182583
ComPPI	Genetic	EFO_0004459	0.034316	1.66501	0.0295703	-0.00273195	1.33853	0.0254155
ComPPI	Genetic	EFO_0004462	0.0136335	4.87895	0.150345	-0.003307	0.225491	0.0281319
ComPPI	Genetic	EFO_0004465	0.0158139	3.43675	0.0510319	-0.00430786	-0.0312478	-0.00736221
ComPPI	Genetic	EFO_0004467	0.0172508	0.846041	0.0114229	-0.00536152	-0.0619865	0.000457208
ComPPI	Genetic	EFO_0004468	0.0126498	1.5101	0.0416239	-0.00394877	-0.974143	-0.0373591
ComPPI	Genetic	EFO_0004502	0.0465544	3.74447	0.00821942	0.000125829	1.51704	-0.000313181
ComPPI	Genetic	EFO_0004505	0.0307796	5.24521	0.157255	-0.0041637	-1.56985	0.00685261
ComPPI	Genetic	EFO_0004529	0.024364	6.45667	0.087695	-0.00564202	-2.15058	-0.00641501
ComPPI	Genetic	EFO_0004534	0.0396344	8.50218	0.0129331	-0.000930878	-1.25442	-0.00748326
ComPPI	Genetic	EFO_0004535	0.0202195	7.36428	0.11819	-0.00112899	3.51856	0.0117302
ComPPI	Genetic	EFO_0004536	0.015481	2.29198	0.0863815	-0.00274027	-0.424842	-0.0176049
ComPPI	Genetic	EFO_0004555	0.0254233	9.25684	0.153	-0.00414089	0.584804	0.0189529
ComPPI	Genetic	EFO_0004568	0.0167829	5.16403	0.191333	-0.00342701	0.578178	0.0124864
ComPPI	Genetic	EFO_0004570	0.0128312	2.8187	0.0831189	-0.00383916	-0.489022	-0.00977277
ComPPI	Genetic	EFO_0004616	0.0230638	0.679949	0.0101135	-0.00426207	-0.369943	-0.00917442
ComPPI	Genetic	EFO_0004617	0.0116522	1.09152	0.0325069	-0.00431982	-1.8352	-0.042976
ComPPI	Genetic	EFO_0004623	0.0263185	5.13388	0.0414346	-0.00467509	0.699006	-0.0069742
ComPPI	Genetic	EFO_0004624	0.0222672	3.96389	0.144448	-0.00353007	0.199591	0.0474322
ComPPI	Genetic	EFO_0004627	0.0162269	6.09583	0.200247	-0.00154781	2.72693	0.0937836
ComPPI	Genetic	EFO_0004631	0.0112056	0.965678	0.021786	-0.00492728	-2.91078	-0.0661373
ComPPI	Genetic	EFO_0004639	0.0197863	1.48993	0.0098159	-0.00657566	-0.715014	-0.0273304
ComPPI	Genetic	EFO_0004641	0.0377147	10.8433	0.212359	0.000667299	7.36909	0.185766
ComPPI	Genetic	EFO_0004682	0.0132733	2.25315	0.0751983	-0.00325452	-1.10545	-0.0284697
ComPPI	Genetic	EFO_0004697	0.0462652	0.500659	0.00114491	-3.761e-05	-0.287429	-0.00323997
ComPPI	Genetic	EFO_0004703	0.0146063	3.48159	0.113306	-0.00227644	0.121277	0.00701754
ComPPI	Genetic	EFO_0004704	0.0156922	4.08084	0.161708	-0.00257325	0.900761	0.0604748
ComPPI	Genetic	EFO_0004705	0.0147843	2.07279	0.0739056	-0.00412553	-2.50264	-0.0440475
ComPPI	Genetic	EFO_0004723	0.0359509	3.21467	0.0404314	-0.000926645	0.292186	0.0265364
ComPPI	Genetic	EFO_0004732	0.0232842	4.00564	0.0379804	-0.00560933	-0.271435	-0.0352023
ComPPI	Genetic	EFO_0004741	0.0123381	2.62289	0.069473	-0.00332535	-0.345407	-9.49408e-07
ComPPI	Genetic	EFO_0004748	0.0130654	2.68482	0.0680593	-0.00402533	-0.361576	0.00680323
ComPPI	Genetic	EFO_0004761	0.0148417	4.0756	0.0836212	-0.00323433	-0.639915	-0.0305515
ComPPI	Genetic	EFO_0004765	0.0143932	15.3205	0.277527	-0.00383494	8.84068	0.116232
ComPPI	Genetic	EFO_0004792	0.0461648	0.410104	0.000561255	-2.03376e-05	-0.0130941	-0.000986219
ComPPI	Genetic	EFO_0004799	0.0309236	1.72432	0.00984855	-0.00581747	-1.59883	-0.0223446
ComPPI	Genetic	EFO_0004832	0.0186964	2.39243	0.0272024	-0.0036033	-0.0617413	0.00746602
ComPPI	Genetic	EFO_0004838	0.0142943	2.24671	0.0484103	-0.00252214	-0.472209	-0.0192363
ComPPI	Genetic	EFO_0004870	0.0267159	0.576806	0.00548444	-0.00458531	-1.16829	-0.0118117
ComPPI	Genetic	EFO_0004995	0.0151817	2.99851	0.122447	-0.00368352	0.604968	0.0472619
ComPPI	Genetic	EFO_0005035	0.0207682	2.60051	0.0224058	-0.00354435	0.57704	0.00061459
ComPPI	Genetic	EFO_0005036	0.0133018	2.25612	0.0902904	-0.00275265	-0.950735	0.00480951
ComPPI	Genetic	EFO_0005047	0.0130051	-0.108721	-0.00381218	-0.00392869	-0.946021	-0.0211794
ComPPI	Genetic	EFO_0005055	0.014573	0.0413702	0.00163506	-0.00497975	-1.91814	-0.0556907
ComPPI	Genetic	EFO_0005058	0.0371077	1.12261	0.00737654	-0.00361425	-1.21899	-0.0167246
ComPPI	Genetic	EFO_0005059	0.0396896	0.56169	0.00340226	-0.00119349	-1.24428	-0.00484591
ComPPI	Genetic	EFO_0005090	0.0145839	3.70059	0.109055	-0.00272137	0.406539	0.0027313
ComPPI	Genetic	EFO_0005093	0.0181871	1.44602	0.0103836	-0.00536134	-0.491376	-0.00823938
ComPPI	Genetic	EFO_0005106	0.0227303	2.31606	0.0130915	-0.00336466	-1.00711	-0.0072756
ComPPI	Genetic	EFO_0005112	0.0426478	2.42989	0.00456369	-2.41308e-05	1.25301	0.00171309
ComPPI	Genetic	EFO_0005116	0.0136745	1.86424	0.026276	-0.00628245	-2.32475	-0.027141
ComPPI	Genetic	EFO_0005128	0.0373505	1.85183	0.0103488	-0.00301581	-1.59587	-0.0182495
ComPPI	Genetic	EFO_0005134	0.0422522	-1.06738	-0.00137445	-0.000109274	-1.5686	-0.0038652
ComPPI	Genetic	EFO_0005140	0.0207725	2.38977	0.0213478	-0.00533911	-1.16201	-0.0293736
ComPPI	Genetic	EFO_0005210	0.0136848	3.68058	0.125768	-0.00274473	-1.85378	-0.0185812
ComPPI	Genetic	EFO_0005213	0.017184	13.1267	0.441408	-0.00314249	2.36746	0.165647
ComPPI	Genetic	EFO_0005230	0.0189847	-0.597658	-0.00478221	-0.0046185	-0.795583	-0.00668287
ComPPI	Genetic	EFO_0005271	0.0152777	1.09313	0.021168	-0.00492267	-0.522762	-0.00519777
ComPPI	Genetic	EFO_0005423	0.0180516	1.64183	0.0341139	-0.00146507	-2.45066	-0.0319655
ComPPI	Genetic	EFO_0005424	0.0372695	5.3907	0.0174948	-0.000452207	1.01932	-0.0014462
ComPPI	Genetic	EFO_0005665	0.0337588	4.20319	0.0326241	0.000116226	1.47223	0.0149565
ComPPI	Genetic	EFO_0005671	0.0178001	0.134309	0.00102147	-0.00558279	-2.40926	-0.0196406
ComPPI	Genetic	EFO_0005677	0.0279286	2.15972	0.0144884	-0.00243025	0.752064	0.00528571
ComPPI	Genetic	EFO_0005680	0.0181308	3.49344	0.0401186	-0.00785356	-2.39888	-0.100209
ComPPI	Genetic	EFO_0005782	0.0180384	-0.0459619	-0.00113465	-0.00412135	-1.16904	-0.0117588
ComPPI	Genetic	EFO_0005854	0.0346171	1.48259	0.0292555	-0.000795841	-0.198858	0.0093245
ComPPI	Genetic	EFO_0006312	0.0127571	0.994375	0.0266077	-0.00347783	0.205953	0.00129854
ComPPI	Genetic	EFO_0006340	0.0140307	2.67452	0.082971	-0.00211131	-0.488394	-0.00236792
ComPPI	Genetic	EFO_0006525	0.015907	10.3989	0.400882	-0.00293847	3.22227	0.202431
ComPPI	Genetic	EFO_0006781	0.0227039	3.00709	0.0357571	-0.0038402	1.242	0.0147567
ComPPI	Genetic	EFO_0006794	0.0277353	7.5387	0.0182135	-0.00411782	1.32902	-0.00417564
ComPPI	Genetic	EFO_0006807	0.022708	6.01312	0.132416	-0.00552517	-4.01232	-0.020398
ComPPI	Genetic	EFO_0006812	0.0231408	13.789	0.278839	-0.00465301	3.38488	0.0754799
ComPPI	Genetic	EFO_0006925	0.0214972	0.712681	0.0111338	-0.00453642	-2.11312	-0.0295194
ComPPI	Genetic	EFO_0006935	0.0367014	0.346085	0.00114523	-0.0040138	-1.21431	-0.00302365
ComPPI	Genetic	EFO_0006939	0.012787	3.18757	0.11734	-0.00333308	-2.02681	-0.0267544
ComPPI	Genetic	EFO_0006941	0.0131109	1.92772	0.0288599	-0.00369072	0.353298	-0.000152387
ComPPI	Genetic	EFO_0007005	0.0131657	1.95133	0.0619612	-0.00475266	-0.82849	-0.0380025
ComPPI	Genetic	EFO_0007006	0.0137453	9.19559	0.245706	-0.00256581	4.13516	0.119359
ComPPI	Genetic	EFO_0007009	0.0494696	38.7596	0.250004	0.0074023	33.5647	0.211969
ComPPI	Genetic	EFO_0007117	0.0372361	9.70761	0.0777977	-0.00071291	6.09893	0.0561045
ComPPI	Genetic	EFO_0007191	0.0264288	-0.00159241	-1.25267e-05	-0.00348156	-0.355195	-0.00344922
ComPPI	Genetic	EFO_0007629	0.0157943	2.94261	0.0658592	-0.00187273	0.438773	0.00522854
ComPPI	Genetic	EFO_0007630	0.0463232	-0.705567	-0.00325232	-0.000634177	-0.451521	-0.00635188
ComPPI	Genetic	EFO_0007667	0.0320986	4.20825	0.0405198	-0.00199908	-2.36866	-0.0152359
ComPPI	Genetic	EFO_0007680	0.0221138	-0.501083	-0.00788033	-0.00442268	-0.527744	-0.00785649
ComPPI	Genetic	EFO_0007701	0.0347316	-0.74043	-0.0111396	-0.00422733	-1.19505	-0.0163484
ComPPI	Genetic	EFO_0007761	0.0296879	10.7178	0.0769596	-0.00386759	3.70026	0.0300238
ComPPI	Genetic	EFO_0007778	0.0198317	0.510904	0.00567411	-0.00334568	0.228877	0.00370464
ComPPI	Genetic	EFO_0007783	0.0334503	0.626848	0.0076946	-0.00191443	-0.284064	-0.00538306
ComPPI	Genetic	EFO_0007785	0.0310868	-0.824803	-0.00905473	-0.00123661	-0.492728	-0.00426647
ComPPI	Genetic	EFO_0007796	0.0416712	10.3319	0.330165	0.00167081	1.13619	0.176508
ComPPI	Genetic	EFO_0007800	0.0112485	0.744219	0.0143529	-0.0041326	-1.2473	-0.0293665
ComPPI	Genetic	EFO_0007822	0.0151881	2.3944	0.0563834	-0.00173259	-1.77528	-0.0290659
ComPPI	Genetic	EFO_0007828	0.019562	2.68763	0.0317294	-0.00425906	0.53848	0.0109998
ComPPI	Genetic	EFO_0007841	0.0129534	1.34405	0.0196996	-0.00389191	-0.224471	-0.00299562
ComPPI	Genetic	EFO_0007843	0.02048	1.18643	0.0118321	-0.00589302	-2.38302	-0.0203376
ComPPI	Genetic	EFO_0007849	0.0368478	4.28415	0.0103833	-0.00249082	-2.01624	-0.00829222
ComPPI	Genetic	EFO_0007869	0.0129943	6.15182	0.159984	-0.00318758	1.94899	0.0515771
ComPPI	Genetic	EFO_0007874	0.0142434	4.53701	0.0691271	-0.00219838	0.488591	-0.00143616
ComPPI	Genetic	EFO_0007876	0.0122678	1.12225	0.0484542	-0.0033052	-1.75565	-0.0362308
ComPPI	Genetic	EFO_0007877	0.0194497	0.0695896	0.000588319	-0.00754605	-3.3153	-0.0314949
ComPPI	Genetic	EFO_0007885	0.0162807	5.1328	0.228694	-0.00309245	-0.0259267	0.0480149
ComPPI	Genetic	EFO_0007906	0.0455522	20.9997	0.152105	-0.00068689	10.9508	0.0410491
ComPPI	Genetic	EFO_0007924	0.0370305	0.974744	0.00658789	-0.00130867	-2.15902	-0.00707909
ComPPI	Genetic	EFO_0007987	0.0148074	2.91702	0.0726595	-0.00438479	1.72188	0.0427769
ComPPI	Genetic	EFO_0007989	0.0210225	8.44977	0.107564	-0.00233002	2.59698	-0.0168656
ComPPI	Genetic	EFO_0007990	0.0194266	4.07903	0.0960024	-0.00335491	-1.45492	-0.0429418
ComPPI	Genetic	EFO_0007991	0.0231371	8.73647	0.15125	-0.0037681	-0.438818	-0.040507
ComPPI	Genetic	EFO_0007992	0.0159762	3.81304	0.152491	-0.00367896	0.187434	0.0372597
ComPPI	Genetic	EFO_0007993	0.0224664	3.83477	0.102655	-0.00216469	-1.79926	-0.0179413
ComPPI	Genetic	EFO_0007994	0.0164065	3.73844	0.0854673	-0.00725705	-3.7125	-0.11769
ComPPI	Genetic	EFO_0007995	0.0432607	1.26375	0.00876456	0.00112104	-0.235491	0.00104815
ComPPI	Genetic	EFO_0007996	0.0159679	6.68262	0.162668	-0.00509563	0.240066	-0.0281512
ComPPI	Genetic	EFO_0007997	0.0153044	6.62516	0.155863	-0.00315857	2.52887	0.0597357
ComPPI	Genetic	EFO_0008002	0.0133879	1.52977	0.0468007	-0.00376404	-0.622345	-0.00280565
ComPPI	Genetic	EFO_0008006	0.0196322	0.737249	0.0122959	-0.00473518	-0.414976	-0.00552326
ComPPI	Genetic	EFO_0008154	0.0394056	0.662386	0.00176541	-0.00128251	0.0390765	-0.0001431
ComPPI	Genetic	EFO_0008219	0.0326817	0.23435	0.00212598	-0.00349671	-0.961829	-0.00565892
ComPPI	Genetic	EFO_0008298	0.0617355	217.179	0.452789	0.0141742	191.689	0.315763
ComPPI	Genetic	EFO_0008341	0.0368596	-0.206199	-0.00082137	-0.000765576	-0.604503	-0.00340569
ComPPI	Genetic	EFO_0008354	0.0201055	3.39086	0.0621577	-0.00303373	-2.90448	-0.0617956
ComPPI	Genetic	EFO_0008375	0.0161655	2.95727	0.089163	-0.00402492	-0.161973	0.017656
ComPPI	Genetic	EFO_0008381	0.0463054	-0.731593	-0.00559127	0.00257746	-1.11012	-0.00731139
ComPPI	Genetic	EFO_0008393	0.0272956	1.0049	0.0139358	-0.00420531	-0.621995	-0.00614439
ComPPI	Genetic	EFO_0008394	0.0215968	-1.10444	-0.00879992	-0.00443684	-1.61821	-0.0124627
ComPPI	Genetic	EFO_0008399	0.0266264	0.422309	0.00419887	-0.00453016	-0.149023	0.000603118
ComPPI	Genetic	EFO_0008446	0.0127502	2.98543	0.0808103	-0.00358378	-0.259741	-0.001562
ComPPI	Genetic	EFO_0008447	0.0177725	3.22173	0.073387	-0.00524	-0.182028	-0.0018208
ComPPI	Genetic	EFO_0008475	0.0284799	8.80435	0.111713	-0.00405515	2.49338	0.0349783
ComPPI	Genetic	EFO_0008589	0.0186904	1.4967	0.0415517	-0.00739576	-2.15203	-0.0541623
ComPPI	Genetic	EFO_0008591	0.0222965	-0.166431	-0.00324565	-0.00520742	-2.90148	-0.0593901
ComPPI	Genetic	EFO_0008592	0.0168663	8.78936	0.119278	-0.00607234	1.95568	-0.0301998
ComPPI	Genetic	EFO_0008593	0.039806	8.39627	0.0850641	-0.00412398	-9.32025	-0.0462247
ComPPI	Genetic	EFO_0008594	0.0233724	8.50737	0.168497	-0.00545219	-2.49082	-0.0132789
ComPPI	Genetic	EFO_0008595	0.0262779	3.34642	0.0321639	-0.00621581	-7.26467	-0.0847425
ComPPI	Genetic	EFO_0009092	0.0366873	3.87882	0.0544229	-0.000347481	0.183223	0.0255171
ComPPI	Genetic	EFO_0009101	0.0279505	0.433379	0.00485346	-0.00368057	0.286209	0.00456669
ComPPI	Genetic	EFO_0009187	0.0195958	4.07065	0.0713145	-0.00340185	0.225946	0.00728161
ComPPI	Genetic	EFO_0009260	0.0206158	0.187747	0.00158239	-0.00435065	-0.048995	0.000611617
ComPPI	Genetic	EFO_0009282	0.0302587	1.63293	0.00218645	-0.000737014	0.529163	2.04956e-05
ComPPI	Genetic	EFO_0009332	0.0179561	1.71396	0.0310862	-0.0038257	0.354519	0.00897849
ComPPI	Genetic	EFO_0009396	0.0464295	3.20283	0.00624613	0.00155429	0.730311	-0.000441636
ComPPI	Genetic	EFO_0009458	0.0216091	21.9355	0.274523	-0.00289304	13.2233	0.167404
ComPPI	Genetic	EFO_0009552	0.0208471	0.558488	0.0200397	-0.00566399	-0.394488	-0.00447188
ComPPI	Genetic	EFO_0009588	0.0431173	0.524176	0.00389066	-4.76005e-05	-0.811242	-0.00339513
ComPPI	Genetic	EFO_0009589	0.0222296	1.49224	0.0194441	-0.00446	0.869573	0.011899
ComPPI	Genetic	EFO_0009592	0.0469777	3.31121	0.0161812	0.00105832	-2.55058	-0.00671379
ComPPI	Genetic	EFO_0009594	0.0584593	78.6616	0.480953	0.0122186	50.7133	0.298239
ComPPI	Genetic	EFO_0009597	0.0308938	-0.601336	-0.00697399	-0.00239719	-0.837055	-0.00828947
ComPPI	Genetic	EFO_0009598	0.0371501	0.489809	0.00368879	-0.00206958	-0.334517	-0.000565855
ComPPI	Genetic	EFO_0009695	0.0130243	3.27211	0.099688	-0.00396671	-0.145842	0.00247231
ComPPI	Genetic	EFO_0009700	0.0294473	1.39368	0.0239833	-0.00327735	-1.94473	-0.0022612
ComPPI	Genetic	EFO_0009718	0.0129407	2.00392	0.0901629	-0.00301578	0.293456	0.0227182
ComPPI	Genetic	EFO_0009749	0.0128342	1.20471	0.0400886	-0.00494862	-2.10077	-0.0912862
ComPPI	Genetic	EFO_0009765	0.0311058	1.03222	0.00712717	-0.00233297	-1.26495	-0.0103402
ComPPI	Genetic	EFO_0009767	0.020905	-0.198072	-0.00307949	-0.00349649	-1.05236	-0.0108828
ComPPI	Genetic	EFO_0009768	0.028257	1.58794	0.0145681	-0.00413675	-1.10421	-0.00808195
ComPPI	Genetic	EFO_0009769	0.0465603	0.240047	0.000904754	0.0017637	-1.43522	-0.00608123
ComPPI	Genetic	EFO_0009795	0.0132733	0.145458	0.00373737	-0.0051817	-1.47564	-0.0228151
ComPPI	Genetic	EFO_0009819	0.0117548	-0.353188	-0.00825812	-0.00351709	-1.93247	-0.0487022
ComPPI	Genetic	EFO_0009863	0.0334896	0.37149	0.00542665	-0.00539317	0.35192	0.0061643
ComPPI	Genetic	EFO_0009902	0.0332394	1.13649	0.0116013	-0.0026318	-0.60082	-0.00326534
ComPPI	Genetic	EFO_0009924	0.0140955	2.46619	0.0762847	-0.00420277	-1.5346	-0.0195362
ComPPI	Genetic	EFO_0009927	0.0131245	3.14736	0.0773111	-0.0038139	-0.36195	-0.0082086
ComPPI	Genetic	EFO_0009928	0.0175002	2.74441	0.0625962	-0.00401101	1.00347	0.0302562
ComPPI	Genetic	EFO_0009929	0.0213281	1.90318	0.0202342	-0.00560696	-2.24234	-0.0142049
ComPPI	Genetic	EFO_0009930	0.0137173	1.07449	0.0150428	-0.0045695	-0.196049	-0.0045693
ComPPI	Genetic	EFO_0009931	0.0123928	3.70074	0.0742068	-0.00358807	0.358737	0.017457
ComPPI	Genetic	EFO_0009932	0.0159832	4.85257	0.102029	-0.00427397	0.328441	0.00430398
ComPPI	Genetic	EFO_0009933	0.0160431	2.53108	0.0983602	-0.00489642	-1.33154	-0.0167043
ComPPI	Genetic	EFO_0009941	0.0350727	2.04256	0.0146679	-0.00187814	-0.435062	-0.00584154
ComPPI	Genetic	EFO_0009959	0.0424561	1.86307	0.00301029	-0.000307005	-0.533735	-0.00144022
ComPPI	Genetic	EFO_0009963	0.0295462	0.485998	0.00466872	-0.00298393	0.0416674	0.0022617
ComPPI	Genetic	EFO_0010067	0.0148866	6.8823	0.220379	-0.00379567	0.638773	0.0356568
ComPPI	Genetic	EFO_0010088	0.0396892	0.434451	0.00271906	-0.000134665	-0.104973	0.00116786
ComPPI	Genetic	EFO_0010091	0.0369371	2.92473	0.0105163	-0.00085678	1.10674	0.00352726
ComPPI	Genetic	EFO_0010100	0.0311557	16.68	0.274894	0.00155591	7.1883	0.1803
ComPPI	Genetic	EFO_0010114	0.0306277	1.0292	0.00528981	-0.00236606	-1.34715	-0.0046046
ComPPI	Genetic	EFO_0010116	0.022588	1.47894	0.00815845	-0.00614385	-0.804362	-0.0293857
ComPPI	Genetic	EFO_0010117	0.0150995	-0.546199	-0.00624057	-0.00529544	-1.5597	-0.0187154
ComPPI	Genetic	EFO_0010119	0.0293858	1.71117	0.0102925	-0.00417882	-3.28099	-0.0287575
ComPPI	Genetic	EFO_0010125	0.0242879	7.75618	0.0816569	-0.00308472	6.659	0.0698202
ComPPI	Genetic	EFO_0010130	0.0156277	2.70344	0.0636826	-0.00350719	0.182664	0.0119333
ComPPI	Genetic	EFO_0010139	0.0490988	4.95887	0.048384	-0.00071031	0.213661	-0.00899
ComPPI	Genetic	EFO_0010176	0.0274711	-0.121741	-0.00275092	-0.00471315	-1.02473	-0.011739
ComPPI	Genetic	EFO_0010223	0.0461023	0.261053	0.000345909	0.000633118	-1.3666	-0.00250529
ComPPI	Genetic	EFO_0010224	0.0404883	20.4257	0.251953	0.00321357	-4.58391	0.129169
ComPPI	Genetic	EFO_0010298	0.0394514	0.756363	0.00262081	-0.00140343	-0.438653	-0.00146008
ComPPI	Genetic	EFO_0010299	0.0278255	0.999196	0.00451444	-0.00315161	-0.406313	-0.00454369
ComPPI	Genetic	EFO_0010351	0.0162432	16.5427	0.273427	-0.00668775	7.06409	-0.0210072
ComPPI	Genetic	EFO_0010469	0.0389729	12.7882	0.062649	-0.00399321	-0.194463	-0.0134428
ComPPI	Genetic	EFO_0010554	0.0146274	3.19486	0.0700778	-0.00593738	-0.69865	-0.0194919
ComPPI	Genetic	EFO_0010576	0.0371893	2.45459	0.0133777	-0.00354172	-1.15099	-0.0101105
ComPPI	Genetic	EFO_0010578	0.0128181	2.38161	0.0450069	-0.00556812	-1.87954	-0.0637405
ComPPI	Genetic	EFO_0010583	0.0271503	8.55708	0.17682	-0.00180551	0.689473	0.0561748
ComPPI	Genetic	EFO_0010638	0.0175665	2.95659	0.072105	-0.00589253	-0.462629	0.000463449
ComPPI	Genetic	EFO_0010701	0.0312431	3.58527	0.065823	-0.00119668	-0.808348	-0.0210931
ComPPI	Genetic	EFO_0010702	0.0319364	7.75189	0.0388797	-0.00128578	6.07003	0.0244486
ComPPI	Genetic	EFO_0010724	0.0123445	2.22562	0.0428276	-0.00455233	-0.0879859	-0.00750577
ComPPI	Genetic	EFO_0010733	0.0264068	5.68215	0.137831	-0.00950137	-1.67919	-0.0698898
ComPPI	Genetic	EFO_0010815	0.0256884	1.23217	0.00749482	-0.00651129	-5.60451	-0.0592349
ComPPI	Genetic	EFO_0010934	0.0133764	3.10634	0.105935	-0.00307336	1.5451	0.0661808
ComPPI	Genetic	EFO_0010948	0.0306089	0.508367	0.00218241	-0.00167011	-0.665059	-0.00305791
ComPPI	Genetic	EFO_0010949	0.0472005	5.29493	0.0173064	0.00436064	1.81221	-0.00618316
ComPPI	Genetic	EFO_0010972	0.0132268	3.5646	0.0683538	-0.00488573	1.96428	0.0380195
ComPPI	Genetic	EFO_0011013	0.0425181	0.924028	0.00259371	0.00139502	-3.57721	-0.0110344
ComPPI	Genetic	EFO_0020044	0.0542426	133.021	0.283217	0.00264399	87.6021	0.0766449
ComPPI	Genetic	EFO_0020097	0.0234291	3.14119	0.0308311	-0.00560092	-0.116551	-0.00470429
ComPPI	Genetic	EFO_0020283	0.0423689	2.55787	0.00249012	-0.000275055	0.915208	-0.000293849
ComPPI	Genetic	EFO_0020865	0.0125892	2.02493	0.053811	-0.00478163	0.309365	-0.00191644
ComPPI	Genetic	EFO_0020946	0.0144607	9.48717	0.181004	-0.00592623	1.66466	-0.0587698
ComPPI	Genetic	EFO_0021283	0.0173591	0.379543	0.00352222	-0.00340646	-0.128569	-0.00139186
ComPPI	Genetic	EFO_0021487	0.0463354	5.3874	0.00688435	0.00198344	0.327005	-0.00249022
ComPPI	Genetic	EFO_0021784	0.043713	1.01892	0.0107065	1.48706e-05	0.376326	0.00400848
ComPPI	Genetic	EFO_0021787	0.0193488	2.4962	0.029521	-0.00452479	1.09725	0.00236553
ComPPI	Genetic	EFO_0021788	0.0328054	1.44203	0.00754948	-0.00195054	-0.0507731	-0.00311346
ComPPI	Genetic	EFO_0021897	0.0473586	3.11067	0.0204276	-0.00251299	-9.33058	-0.046338
ComPPI	Genetic	EFO_0021898	0.0447701	2.61887	0.0386055	-0.00281899	-6.91378	-0.0456915
ComPPI	Genetic	EFO_0021899	0.042415	-0.482941	-0.00155034	-6.19223e-05	-0.655021	-0.00184161
ComPPI	Genetic	EFO_0021900	0.0325173	7.8211	0.0641783	-0.00360692	-1.5044	0.00368267
ComPPI	Genetic	EFO_0021902	0.0414163	2.65344	0.0374419	-0.00117755	-3.13688	-0.00540412
ComPPI	Genetic	EFO_0021903	0.0341923	12.0768	0.0616887	-0.00379605	2.30984	-0.0129011
ComPPI	Genetic	EFO_0022144	0.0403779	0.794659	0.00924102	-0.00125247	-0.967631	-0.000544743
ComPPI	Genetic	EFO_0022145	0.040633	1.7462	0.0193803	-0.000696451	-0.480645	0.0065123
ComPPI	Genetic	EFO_0022146	0.0466421	4.66593	0.0748335	-0.00124146	-4.18179	-0.0315444
ComPPI	Genetic	EFO_0022149	0.0478295	1.11025	0.017418	0.00058577	-0.478923	0.00503797
ComPPI	Genetic	EFO_0022154	0.045701	5.99066	0.0625347	-0.00535204	-11.3033	-0.0970737
ComPPI	Genetic	EFO_0022156	0.042846	1.39869	0.00467504	-0.00275222	-6.3134	-0.0643419
ComPPI	Genetic	EFO_0022157	0.0312078	7.31704	0.0254789	-0.00227852	0.0723292	-0.0174349
ComPPI	Genetic	EFO_0022158	0.0351477	1.98933	0.0181072	-0.00226054	-0.342775	0.00436261
ComPPI	Genetic	EFO_0022161	0.0393668	-0.218541	-0.000964762	-0.0019292	-1.0252	-0.00350351
ComPPI	Genetic	EFO_0022164	0.0425025	-0.480902	-0.00234241	-0.00181511	-8.50894	-0.040583
ComPPI	Genetic	EFO_0022169	0.0356696	2.91574	0.0294556	-0.00328979	-2.21584	-0.00380539
ComPPI	Genetic	EFO_0022175	0.041702	3.52352	0.0463668	-0.00270582	-8.29771	-0.0205264
ComPPI	Genetic	EFO_0022178	0.0445981	3.09421	0.0383232	-0.00180739	-8.70509	-0.0438647
ComPPI	Genetic	EFO_0022181	0.0425466	0.264624	0.00084402	-7.23176e-05	-0.700098	-0.00163238
ComPPI	Genetic	EFO_0022187	0.0340119	1.86103	0.0376981	-0.0028467	-1.35687	0.0163346
ComPPI	Genetic	EFO_0022189	0.0325746	18.2572	0.0710874	-0.00278781	5.84916	-0.0126169
ComPPI	Genetic	EFO_0022190	0.0352715	22.3811	0.0968944	-0.0021633	8.72238	-0.00272204
ComPPI	Genetic	EFO_0022196	0.017599	2.53469	0.0751156	-0.00312635	-2.03631	-0.0435427
ComPPI	Genetic	EFO_0022228	0.044104	3.54237	0.0315426	-0.0043554	-20.699	-0.101595
ComPPI	Genetic	EFO_0022229	0.0382455	6.83379	0.0414407	-0.0021005	-2.60088	-0.0130631
ComPPI	Genetic	EFO_0022230	0.0439896	2.5645	0.024762	-0.000807723	-2.67328	-0.00819902
ComPPI	Genetic	EFO_0022231	0.0427405	1.04069	0.00310786	-0.00192292	-4.01335	-0.0278977
ComPPI	Genetic	EFO_0022233	0.0335651	2.51795	0.0319168	-0.00264735	-3.99943	-0.0100128
ComPPI	Genetic	EFO_0022234	0.0380475	3.81379	0.030674	-0.00243554	0.510435	0.0131925
ComPPI	Genetic	EFO_0022237	0.0328268	1.14044	0.0109085	-0.00260515	-0.987612	-0.00192822
ComPPI	Genetic	EFO_0022239	0.0319546	4.23561	0.0391133	-0.00480491	-1.83742	-0.00345564
ComPPI	Genetic	EFO_0022242	0.0450897	8.72453	0.0607207	-0.00392328	-24.8959	-0.0414951
ComPPI	Genetic	EFO_0022244	0.0472405	18.3113	0.0244206	-0.00277409	-6.60086	-0.057815
ComPPI	Genetic	EFO_0022245	0.0281077	2.15844	0.0176394	-0.00463954	-2.31359	-0.0166514
ComPPI	Genetic	EFO_0022247	0.0380405	3.29679	0.0287779	-0.00206428	-1.62008	0.00318908
ComPPI	Genetic	EFO_0022248	0.0372707	2.68872	0.0135604	-0.00228545	0.659241	0.00055171
ComPPI	Genetic	EFO_0022251	0.0404527	2.70197	0.0208463	-0.000356982	0.344696	0.00792424
ComPPI	Genetic	EFO_0022253	0.032935	5.62924	0.0707614	-0.0038011	-2.04255	-0.0159138
ComPPI	Genetic	EFO_0022256	0.0507135	6.64946	0.0893364	-0.00160339	-12.1428	-0.048098
ComPPI	Genetic	EFO_0022258	0.0477194	10.1593	0.117756	-0.0020167	-14.0857	-0.0509557
ComPPI	Genetic	EFO_0022259	0.0269993	2.50845	0.0214824	-0.00530286	-3.33743	-0.0290413
ComPPI	Genetic	EFO_0022260	0.049342	11.9456	0.151186	-0.000277633	-9.17086	0.00907405
ComPPI	Genetic	EFO_0022263	0.0478384	4.81262	0.0309417	-0.003088	-9.67352	-0.0696024
ComPPI	Genetic	EFO_0022264	0.0397709	8.04912	0.0137471	-0.00092611	3.40924	-0.00160775
ComPPI	Genetic	EFO_0022265	0.0384817	3.19551	0.038257	-0.00176479	-2.46076	0.00529255
ComPPI	Genetic	EFO_0022267	0.0373006	7.21177	0.0187081	-0.00346093	2.6072	-0.0434871
ComPPI	Genetic	EFO_0022269	0.0427323	-0.0240431	-0.000153063	-0.00321599	-5.4294	-0.0265014
ComPPI	Genetic	EFO_0022272	0.0499775	6.02128	0.0726232	-0.00335305	-17.6246	-0.0790565
ComPPI	Genetic	EFO_0022274	0.0414167	2.53346	0.0353759	-0.00256588	-2.67898	-0.006989
ComPPI	Genetic	EFO_0022275	0.0428821	0.360333	0.00184688	-0.00231329	-7.27491	-0.0643669
ComPPI	Genetic	EFO_0022279	0.0468247	7.98236	0.0127569	0.000342606	3.36752	0.00267844
ComPPI	Genetic	EFO_0022280	0.0314682	1.80105	0.0201707	-0.00277137	-0.295627	0.00458229
ComPPI	Genetic	EFO_0022282	0.04319	36.2063	0.0996007	0.00176645	24.1129	0.0383885
ComPPI	Genetic	EFO_0022283	0.0356084	2.10169	0.0231867	-0.00181903	0.0204188	0.00957628
ComPPI	Genetic	EFO_0022284	0.0420691	4.64814	0.0584354	-0.00236821	-8.051	-0.0130887
ComPPI	Genetic	EFO_0022285	0.0432195	2.00396	0.00953114	-0.000517074	-0.138022	-0.00193994
ComPPI	Genetic	EFO_0022287	0.0336363	6.21962	0.0382828	-0.00395309	-0.925192	-0.0113535
ComPPI	Genetic	EFO_0022288	0.0466177	35.519	0.0995651	0.000655135	19.5398	0.0416499
ComPPI	Genetic	EFO_0022291	0.046619	0.719831	0.00277712	0.000355611	0.385805	-0.00175905
ComPPI	Genetic	EFO_0022292	0.0483801	3.64987	0.0381218	0.000221679	-4.36864	-0.00140583
ComPPI	Genetic	EFO_0022293	0.0427909	3.62616	0.00844492	1.95155e-05	-0.13487	-0.00199733
ComPPI	Genetic	EFO_0022295	0.0428369	3.41532	0.00805265	-0.00214711	-0.628805	-0.0333344
ComPPI	Genetic	EFO_0022298	0.0398708	4.37978	0.0124451	-0.0018396	-0.352759	-0.0132431
ComPPI	Genetic	EFO_0022299	0.0405201	1.39082	0.0172222	-0.0020553	-2.38358	-0.00413833
ComPPI	Genetic	EFO_0022300	0.0441778	1.89841	0.0240237	-0.00296631	-3.42194	-0.0461798
ComPPI	Genetic	EFO_0022301	0.0470577	1.52881	0.00948891	-0.000457747	-2.65909	-0.0135859
ComPPI	Genetic	EFO_0022306	0.0435099	8.23865	0.0985347	-0.0039034	-11.3375	-0.0661263
ComPPI	Genetic	EFO_0022307	0.0399288	6.85817	0.0170258	-0.000413125	0.160955	-0.00167176
ComPPI	Genetic	EFO_0022308	0.0465981	0.75924	0.00330839	9.88192e-05	-0.104922	0.000724525
ComPPI	Genetic	EFO_0022310	0.0393807	0.323741	0.000965563	-0.00242219	-2.30557	-0.0196444
ComPPI	Genetic	EFO_0022312	0.0375293	9.49844	0.023635	-0.00247841	3.11035	-0.0110737
ComPPI	Genetic	EFO_0022313	0.0383646	2.25878	0.0324113	-0.00411864	-8.33149	-0.0174284
ComPPI	Genetic	EFO_0022314	0.0449857	2.31679	0.0387284	-0.00125786	-3.6545	-0.0069561
ComPPI	Genetic	EFO_0022316	0.0441087	6.8221	0.035464	-0.00324004	-8.03366	-0.04748
ComPPI	Genetic	EFO_0022317	0.047926	4.91198	0.0276437	-0.000172739	-0.187824	-0.00399948
ComPPI	Genetic	EFO_0022320	0.0410759	4.86258	0.0328163	-0.000810472	-0.0403246	0.00175758
ComPPI	Genetic	EFO_0022321	0.0438973	4.38036	0.0262156	-0.000515594	0.966899	0.00241875
ComPPI	Genetic	EFO_0022322	0.0408183	3.19602	0.0262975	-0.000175918	-0.231023	0.00750857
ComPPI	Genetic	EFO_0022323	0.0405939	3.10119	0.0220505	-0.00106431	0.312385	0.00927929
ComPPI	Genetic	EFO_0022325	0.0378167	4.63262	0.0849843	-0.0045369	-8.88535	-0.0526647
ComPPI	Genetic	EFO_0022326	0.0431127	7.78612	0.156194	-0.00174545	-7.2075	0.000239821
ComPPI	Genetic	EFO_0022327	0.0349996	5.51398	0.0632034	-0.00430921	-2.14824	-0.00918718
ComPPI	Genetic	EFO_0022329	0.0313257	1.94615	0.0210995	-0.00311266	-2.94174	-0.0172245
ComPPI	Genetic	EFO_0022330	0.0401914	2.79347	0.0166545	-0.00264238	-0.409339	0.00186272
ComPPI	Genetic	EFO_0022333	0.0431983	1.2714	0.0101601	0.0014354	-0.241929	0.00372469
ComPPI	Genetic	EFO_0022335	0.0336234	4.70214	0.0341584	-0.00472108	-1.95434	-0.0176227
ComPPI	Genetic	EFO_0022336	0.0378222	2.50517	0.0238553	-0.000862194	0.0458566	0.0133194
ComPPI	Genetic	EFO_0022337	0.0380162	5.84217	0.0346998	-0.00114669	1.88161	0.0166167
ComPPI	Genetic	EFO_0022338	0.0448377	8.75964	0.0558077	-0.00392062	-24.8558	-0.0614472
ComPPI	Genetic	EFO_0022339	0.0408382	2.97463	0.0284734	-0.00120018	0.692034	0.0156075
ComPPI	Genetic	EFO_0022341	0.0291867	0.194902	0.00138885	-0.0045983	-0.53576	-0.00331317
ComPPI	Genetic	EFO_0600002	0.0394534	0.298782	0.00137854	-0.00164019	-0.7773	-0.0016725
ComPPI	Genetic	EFO_0600008	0.0437776	3.08297	0.0195045	-5.53145e-06	0.920645	0.00586117
ComPPI	Genetic	EFO_0600047	0.0396165	-0.476225	-0.00319516	-0.00119173	-1.00586	-0.00576044
ComPPI	Genetic	EFO_0600088	0.0131079	2.31595	0.0712904	-0.00448546	-2.65201	-0.0690342
ComPPI	Genetic	EFO_0803317	0.0325322	3.15632	0.0109972	-0.000579043	1.33657	0.00529318
ComPPI	Genetic	EFO_0803367	0.0333263	3.01019	0.0216432	-0.00384031	-2.29796	-0.0117056
ComPPI	Genetic	EFO_0803370	0.0187092	14.46	0.0839047	-0.00538083	7.9519	0.0439069
ComPPI	Genetic	EFO_0803539	0.0445828	12.7848	0.0465799	-0.000532953	6.53029	0.0148262
ComPPI	Genetic	EFO_0803540	0.0223632	2.00695	0.00961837	-0.00326445	-0.885736	-0.00463219
ComPPI	Genetic	EFO_0803541	0.0184271	2.06546	0.0330105	-0.00470628	-1.30217	-0.0202353
ComPPI	Genetic	EFO_0803544	0.0202897	3.37198	0.0754813	-0.00409883	-0.688967	-0.00129552
ComPPI	Genetic	EFO_0803546	0.0202031	0.238645	0.00193287	-0.00505052	-1.16561	-0.0080864
ComPPI	Genetic	EFO_0803547	0.0308037	0.15966	0.00140683	-0.00407562	-1.99596	-0.00831412
ComPPI	Genetic	EFO_0803548	0.015574	1.33165	0.0231189	-0.00487101	-1.01083	-0.0246395
ComPPI	Genetic	EFO_1000566	0.0307893	2.14009	0.0106523	-0.000956765	-0.0388385	-0.00153623
ComPPI	Genetic	EFO_1000786	0.0269013	0.796541	0.00825116	-0.00456333	-0.569331	-0.0047771
ComPPI	Genetic	EFO_1001486	0.0206771	1.93465	0.0444382	-0.0052264	-1.48599	-0.0202498
ComPPI	Genetic	EFO_1001488	0.0279837	0.0358043	0.000317724	-0.00373381	-0.723072	-0.00392
ComPPI	Genetic	EFO_1001870	0.039165	2.68285	0.0680812	-0.00706808	-3.29445	-0.116841
ComPPI	Genetic	EFO_1001976	0.0322756	2.26254	0.0259965	-0.00287531	1.07065	0.0140153
ComPPI	Genetic	EFO_1002011	0.035599	2.14661	0.0164421	-0.00553679	-2.70403	-0.0362125
ComPPI	Genetic	GO_0006306	0.0104288	0.729338	0.0201996	-0.0042288	-1.18425	-0.0218191
ComPPI	Genetic	GO_0007568	0.0182559	-0.966525	-0.0111549	-0.00488122	-0.58858	-0.00620336
ComPPI	Genetic	HP_0000131	0.0255327	0.049724	0.00181922	-0.00265527	-1.24584	-0.0163905
ComPPI	Genetic	HP_0000155	0.038569	3.88963	0.0415857	-0.0015452	-5.57265	-0.03091
ComPPI	Genetic	HP_0000539	0.0166851	4.9289	0.0993051	-0.00158849	0.671593	-0.00237293
ComPPI	Genetic	HP_0000545	0.0193785	14.5578	0.137845	-0.00474024	10.524	0.10086
ComPPI	Genetic	HP_0000964	0.0151568	4.05713	0.153508	-0.00403142	-2.9913	-0.0319876
ComPPI	Genetic	HP_0002140	0.0329045	1.26131	0.00898312	-0.00297974	-1.14042	-0.00821404
ComPPI	Genetic	HP_0002619	0.0201691	1.28122	0.0140429	-0.00526104	-0.706552	-0.00525181
[truncated: 66,943 more rows]

## Sheet: Dataset EV2 - Composite Network
Network	Composite Method	k	m	GeneSet	Disease	Performance	Group	Comparator
Global_k24	Global	24		Literature	ACTH-Secreting Pituitary Adenoma	7.85427	ALL	FALSE
Global_k24	Global	24		Literature	AICARDI-GOUTIERES SYNDROME	4.50888	ALL	FALSE
Global_k24	Global	24		Literature	AIDS related complex	10.889	ALL	FALSE
Global_k24	Global	24		Literature	AMYOTROPHIC LATERAL SCLEROSIS 1	5.8185	ALL	FALSE
Global_k24	Global	24		Literature	ATRICHIA WITH PAPULAR LESIONS	7.17984	ALL	FALSE
Global_k24	Global	24		Literature	AURAL ATRESIA, CONGENITAL	11.5009	ALL	FALSE
Global_k24	Global	24		Literature	Abnormality of the skeletal system	5.02937	ALL	FALSE
Global_k24	Global	24		Literature	Absence Epilepsy	3.40183	ALL	FALSE
Global_k24	Global	24		Literature	Acoustic Neuroma	13.4164	ALL	FALSE
Global_k24	Global	24		Literature	Acquired Hypogammaglobulinemia	13.0002	ALL	FALSE
Global_k24	Global	24		Literature	Acromegaly	10.2199	ALL	FALSE
Global_k24	Global	24		Literature	Actinic keratosis	4.15918	ALL	FALSE
Global_k24	Global	24		Literature	Acute Chest Syndrome	15.76	ALL	FALSE
Global_k24	Global	24		Literature	Acute Coronary Syndrome	18.0111	ALL	FALSE
Global_k24	Global	24		Literature	Acute Erythroblastic Leukemia	10.2985	ALL	FALSE
Global_k24	Global	24		Literature	Acute GVH disease	17.0746	ALL	FALSE
Global_k24	Global	24		Literature	Acute Megakaryocytic Leukemias	8.01144	ALL	FALSE
Global_k24	Global	24		Literature	Acute Undifferentiated Leukemia	6.12306	ALL	FALSE
Global_k24	Global	24		Literature	Acute monoblastic leukemia	3.40658	ALL	FALSE
Global_k24	Global	24		Literature	Acute myelomonocytic leukemia	2.76389	ALL	FALSE
Global_k24	Global	24		Literature	Acute pancreatitis	14.3083	ALL	FALSE
Global_k24	Global	24		Literature	Acute respiratory distress	7.48066	ALL	FALSE
Global_k24	Global	24		Literature	Adenocarcinoma Of Esophagus	19.5291	ALL	FALSE
Global_k24	Global	24		Literature	Adenocarcinoma of colon	10.3055	ALL	FALSE
Global_k24	Global	24		Literature	Adenocarcinoma of large intestine	12.3796	ALL	FALSE
Global_k24	Global	24		Literature	Adenocarcinoma of pancreas	15.7677	ALL	FALSE
Global_k24	Global	24		Literature	Adenocarcinoma of prostate	5.86236	ALL	FALSE
Global_k24	Global	24		Literature	Adenocarcinoma of rectum	1.21027	ALL	FALSE
Global_k24	Global	24		Literature	Adenocarcinoma of small intestine	7.8462	ALL	FALSE
Global_k24	Global	24		Literature	Adenocarcinoma, Clear Cell	3.95933	ALL	FALSE
Global_k24	Global	24		Literature	Adenocarcinoma, Endometrioid	8.76358	ALL	FALSE
Global_k24	Global	24		Literature	Adenoid Cystic Carcinoma	8.74867	ALL	FALSE
Global_k24	Global	24		Literature	Adenoma of large intestine	13.7274	ALL	FALSE
Global_k24	Global	24		Literature	Adenomatous Polyps	11.2476	ALL	FALSE
Global_k24	Global	24		Literature	Adenosquamous carcinoma	2.15275	ALL	FALSE
Global_k24	Global	24		Literature	Adolescent idiopathic scoliosis	5.29026	ALL	FALSE
Global_k24	Global	24		Literature	Adrenal Cortical Adenoma	6.53561	ALL	FALSE
Global_k24	Global	24		Literature	Adrenal Gland Pheochromocytoma	19.4254	ALL	FALSE
Global_k24	Global	24		Literature	Adrenal cortical hypofunction	13.2458	ALL	FALSE
Global_k24	Global	24		Literature	Adrenocortical carcinoma	7.94531	ALL	FALSE
Global_k24	Global	24		Literature	Adrenoleukodystrophy	14.7775	ALL	FALSE
Global_k24	Global	24		Literature	Adult Acute Monocytic Leukemia	4.00487	ALL	FALSE
Global_k24	Global	24		Literature	Adult Acute Myeloblastic Leukemia	4.59714	ALL	FALSE
Global_k24	Global	24		Literature	Adult Anaplastic Large Cell Lymphoma	11.0425	ALL	FALSE
Global_k24	Global	24		Literature	Adult Angiosarcoma	10.5695	ALL	FALSE
Global_k24	Global	24		Literature	Adult B Acute Lymphoblastic Leukemia	5.35105	ALL	FALSE
Global_k24	Global	24		Literature	Adult Burkitt Lymphoma	15.3029	ALL	FALSE
Global_k24	Global	24		Literature	Adult Classical Hodgkin Lymphoma	14.2876	ALL	FALSE
Global_k24	Global	24		Literature	Adult Ependymoma	7.76369	ALL	FALSE
Global_k24	Global	24		Literature	Adult Erythroleukemia	11.0357	ALL	FALSE
Global_k24	Global	24		Literature	Adult Extraskeletal Myxoid Chondrosarcoma		ALL	FALSE
Global_k24	Global	24		Literature	Adult Fibrosarcoma	45.8363	ALL	FALSE
Global_k24	Global	24		Literature	Adult Hepatocellular Carcinoma	4.17042	ALL	FALSE
Global_k24	Global	24		Literature	Adult Hodgkin Lymphoma	23.8389	ALL	FALSE
Global_k24	Global	24		Literature	Adult Leiomyosarcoma	4.66079	ALL	FALSE
Global_k24	Global	24		Literature	Adult Liposarcoma	8.05775	ALL	FALSE
Global_k24	Global	24		Literature	Adult Lymphoblastic Lymphoma	5.81135	ALL	FALSE
Global_k24	Global	24		Literature	Adult Malignant Peripheral Nerve Sheath Tumor	5.47105	ALL	FALSE
Global_k24	Global	24		Literature	Adult Meningioma	16.9367	ALL	FALSE
Global_k24	Global	24		Literature	Adult Myelodysplastic Syndrome	11.2853	ALL	FALSE
Global_k24	Global	24		Literature	Adult Non-Hodgkin Lymphoma	22.8799	ALL	FALSE
Global_k24	Global	24		Literature	Adult Oligodendroglioma	5.01177	ALL	FALSE
Global_k24	Global	24		Literature	Adult Pilocytic Astrocytoma	9.85115	ALL	FALSE
Global_k24	Global	24		Literature	Adult Soft Tissue Sarcoma	7.00397	ALL	FALSE
Global_k24	Global	24		Literature	Adult Synovial Sarcoma	8.8504	ALL	FALSE
Global_k24	Global	24		Literature	Adult Undifferentiated Pleomorphic Sarcoma		ALL	FALSE
Global_k24	Global	24		Literature	Adult type dermatomyositis	16.1447	ALL	FALSE
Global_k24	Global	24		Literature	Adult-Onset Still Disease	10.5145	ALL	FALSE
Global_k24	Global	24		Literature	Advanced breast cancer	7.29067	ALL	FALSE
Global_k24	Global	24		Literature	African Trypanosomiasis	59.4286	ALL	FALSE
Global_k24	Global	24		Literature	Age-related cataract	13.7431	ALL	FALSE
Global_k24	Global	24		Literature	Agenesis	10.0463	ALL	FALSE
Global_k24	Global	24		Literature	Agenesis of corpus callosum	9.50663	ALL	FALSE
Global_k24	Global	24		Literature	Aggressive Non-Hodgkin Lymphoma	13.2501	ALL	FALSE
Global_k24	Global	24		Literature	Agnosia for Pain	3.83366	ALL	FALSE
Global_k24	Global	24		Literature	Alcohol Use Disorder	5.62609	ALL	FALSE
Global_k24	Global	24		Literature	Alcohol or Other Drugs use	4.04232	ALL	FALSE
Global_k24	Global	24		Literature	Alcoholic Intoxication, Chronic	8.19024	ALL	FALSE
Global_k24	Global	24		Literature	Allergic asthma	15.9372	ALL	FALSE
Global_k24	Global	24		Literature	Allergic rhinitis (disorder)	18.7078	ALL	FALSE
Global_k24	Global	24		Literature	Alopecia	5.21873	ALL	FALSE
Global_k24	Global	24		Literature	Alveolar Soft Part Sarcoma	2.66735	ALL	FALSE
Global_k24	Global	24		Literature	Alveolar rhabdomyosarcoma	7.37899	ALL	FALSE
Global_k24	Global	24		Literature	Alzheimer Disease, Early Onset	9.95903	ALL	FALSE
Global_k24	Global	24		Literature	Alzheimer Disease, Late Onset	13.388	ALL	FALSE
Global_k24	Global	24		Literature	Alzheimer disease, familial, type 3	5.61302	ALL	FALSE
Global_k24	Global	24		Literature	Ameloblastoma	14.645	ALL	FALSE
Global_k24	Global	24		Literature	Amnesia	9.89404	ALL	FALSE
Global_k24	Global	24		Literature	Amyotrophic Lateral Sclerosis, Familial	10.4632	ALL	FALSE
Global_k24	Global	24		Literature	Amyotrophic Lateral Sclerosis, Sporadic	3.39333	ALL	FALSE
Global_k24	Global	24		Literature	Anaplastic astrocytoma	10.243	ALL	FALSE
Global_k24	Global	24		Literature	Anaplastic thyroid carcinoma	7.33947	ALL	FALSE
Global_k24	Global	24		Literature	Anastomosis	9.27868	ALL	FALSE
Global_k24	Global	24		Literature	Androgen-Insensitivity Syndrome	6.88549	ALL	FALSE
Global_k24	Global	24		Literature	Anemia, Diamond-Blackfan	11.0256	ALL	FALSE
Global_k24	Global	24		Literature	Anemia, Hemolytic	10.7699	ALL	FALSE
Global_k24	Global	24		Literature	Anemia, Sickle Cell	19.327	ALL	FALSE
Global_k24	Global	24		Literature	Anemia, severe	8.44556	ALL	FALSE
Global_k24	Global	24		Literature	Angelman Syndrome	3.80186	ALL	FALSE
Global_k24	Global	24		Literature	Angioimmunoblastic Lymphadenopathy	8.23995	ALL	FALSE
Global_k24	Global	24		Literature	Anhedonia	14.0044	ALL	FALSE
Global_k24	Global	24		Literature	Anorexia Nervosa	4.58171	ALL	FALSE
Global_k24	Global	24		Literature	Anthrax disease	12.6374	ALL	FALSE
Global_k24	Global	24		Literature	Aortic Aneurysm	6.82052	ALL	FALSE
Global_k24	Global	24		Literature	Aortic Valve Insufficiency	11.2168	ALL	FALSE
Global_k24	Global	24		Literature	Aortic Valve Stenosis	8.6709	ALL	FALSE
Global_k24	Global	24		Literature	Aortic aneurysm without mention of rupture NOS	8.51698	ALL	FALSE
Global_k24	Global	24		Literature	Aplasia Cutis Congenita	10.5431	ALL	FALSE
Global_k24	Global	24		Literature	Aplastic Anemia	10.8461	ALL	FALSE
Global_k24	Global	24		Literature	Arthritis, Psoriatic	22.3907	ALL	FALSE
Global_k24	Global	24		Literature	Arthrogryposis	21.5168	ALL	FALSE
Global_k24	Global	24		Literature	Asthenozoospermia	0.179323	ALL	FALSE
Global_k24	Global	24		Literature	Ataxia Telangiectasia	13.7461	ALL	FALSE
Global_k24	Global	24		Literature	Ataxia, Spinocerebellar	5.16008	ALL	FALSE
Global_k24	Global	24		Literature	Atherosclerotic lesion	8.3589	ALL	FALSE
Global_k24	Global	24		Literature	Atherothrombosis	12.1517	ALL	FALSE
Global_k24	Global	24		Literature	Atrial Premature Complexes	7.16932	ALL	FALSE
Global_k24	Global	24		Literature	Atypical Teratoid Rhabdoid Tumor	2.96405	ALL	FALSE
Global_k24	Global	24		Literature	Autoimmune arthritis	11.5197	ALL	FALSE
Global_k24	Global	24		Literature	Autoinflammatory disease	20.6845	ALL	FALSE
Global_k24	Global	24		Literature	Autosomal dominant retinitis pigmentosa	8.76629	ALL	FALSE
Global_k24	Global	24		Literature	Avellino corneal dystrophy	7.81967	ALL	FALSE
Global_k24	Global	24		Literature	Axonal neuropathy	13.1717	ALL	FALSE
Global_k24	Global	24		Literature	Azoospermia	7.91382	ALL	FALSE
Global_k24	Global	24		Literature	B-CELL MALIGNANCY, LOW-GRADE	17.783	ALL	FALSE
Global_k24	Global	24		Literature	Bacteremia	11.1685	ALL	FALSE
Global_k24	Global	24		Literature	Barrett Esophagus	11.6032	ALL	FALSE
Global_k24	Global	24		Literature	Basal-Like Breast Carcinoma	9.93112	ALL	FALSE
Global_k24	Global	24		Literature	Basophilic leukemia	2.15652	ALL	FALSE
Global_k24	Global	24		Literature	Beckwith-Wiedemann Syndrome	10.7154	ALL	FALSE
Global_k24	Global	24		Literature	Behcet Syndrome	30.8636	ALL	FALSE
Global_k24	Global	24		Literature	Benign melanocytic nevus	3.84997	ALL	FALSE
Global_k24	Global	24		Literature	Bernard-Soulier Syndrome	12.3762	ALL	FALSE
Global_k24	Global	24		Literature	Bicuspid aortic valve	12.4252	ALL	FALSE
Global_k24	Global	24		Literature	Bilateral cataracts (disorder)	8.88679	ALL	FALSE
Global_k24	Global	24		Literature	Biliary Atresia	9.01953	ALL	FALSE
Global_k24	Global	24		Literature	Biliary Tract Cancer	8.8162	ALL	FALSE
Global_k24	Global	24		Literature	Blast Phase	9.28587	ALL	FALSE
Global_k24	Global	24		Literature	Blastic plasmacytoid dendritic cell neoplasm	4.54419	ALL	FALSE
Global_k24	Global	24		Literature	Blepharoptosis	36.7736	ALL	FALSE
Global_k24	Global	24		Literature	Blood spots	2.44031	ALL	FALSE
Global_k24	Global	24		Literature	Bloom Syndrome	18.7587	ALL	FALSE
Global_k24	Global	24		Literature	Borderline Personality Disorder	2.4037	ALL	FALSE
Global_k24	Global	24		Literature	Brain Ischemia	6.6432	ALL	FALSE
Global_k24	Global	24		Literature	Brain Tumor, Primary	2.90581	ALL	FALSE
Global_k24	Global	24		Literature	Breast Cancer, Familial	29.7195	ALL	FALSE
Global_k24	Global	24		Literature	Breast adenocarcinoma	6.76583	ALL	FALSE
Global_k24	Global	24		Literature	Bronchioloalveolar Adenocarcinoma	6.99916	ALL	FALSE
Global_k24	Global	24		Literature	Bronchopulmonary Dysplasia	9.25373	ALL	FALSE
Global_k24	Global	24		Literature	Brucellosis	11.6437	ALL	FALSE
Global_k24	Global	24		Literature	Brugada Syndrome (disorder)	11.1942	ALL	FALSE
Global_k24	Global	24		Literature	Bulbo-Spinal Atrophy, X-Linked	6.46032	ALL	FALSE
Global_k24	Global	24		Literature	Bullous pemphigoid	6.32573	ALL	FALSE
Global_k24	Global	24		Literature	CHARGE Syndrome	4.83297	ALL	FALSE
Global_k24	Global	24		Literature	Cancer cachexia	9.26435	ALL	FALSE
Global_k24	Global	24		Literature	Cancer of Nasopharynx	4.02545	ALL	FALSE
Global_k24	Global	24		Literature	Cannabis use	1.60696	ALL	FALSE
Global_k24	Global	24		Literature	Carcinoma of larynx	18.1731	ALL	FALSE
Global_k24	Global	24		Literature	Carcinoma of urinary bladder, invasive	6.69309	ALL	FALSE
Global_k24	Global	24		Literature	Carcinoma, Endometrioid	7.41731	ALL	FALSE
Global_k24	Global	24		Literature	Carcinoma, Lewis Lung	6.67562	ALL	FALSE
Global_k24	Global	24		Literature	Carcinoma, Papillary	5.81756	ALL	FALSE
Global_k24	Global	24		Literature	Carcinoma, Small Cell	9.46497	ALL	FALSE
Global_k24	Global	24		Literature	Carcinoma, Spindle-Cell	2.31157	ALL	FALSE
Global_k24	Global	24		Literature	Carcinosarcoma	9.02269	ALL	FALSE
Global_k24	Global	24		Literature	Cardiac Arrest	12.0902	ALL	FALSE
Global_k24	Global	24		Literature	Cardiac fibrosis	12.3895	ALL	FALSE
Global_k24	Global	24		Literature	Carotid Atherosclerosis	8.1941	ALL	FALSE
Global_k24	Global	24		Literature	Carotid Stenosis	13.3591	ALL	FALSE
Global_k24	Global	24		Literature	Cataract	10.2204	ALL	FALSE
Global_k24	Global	24		Literature	Cavernous Hemangioma of Brain	8.1385	ALL	FALSE
Global_k24	Global	24		Literature	Celiac Disease	27.8666	ALL	FALSE
Global_k24	Global	24		Literature	Central Serous Chorioretinopathy	5.45194	ALL	FALSE
Global_k24	Global	24		Literature	Cerebellar Hypoplasia	3.1965	ALL	FALSE
Global_k24	Global	24		Literature	Cerebellar atrophy	1.56006	ALL	FALSE
Global_k24	Global	24		Literature	Cerebellar degeneration	14.8206	ALL	FALSE
Global_k24	Global	24		Literature	Cerebral Palsy	6.64793	ALL	FALSE
Global_k24	Global	24		Literature	Cerebral atrophy	5.26764	ALL	FALSE
Global_k24	Global	24		Literature	Cervical Intraepithelial Neoplasia	5.75045	ALL	FALSE
Global_k24	Global	24		Literature	Cervical Squamous Cell Carcinoma	8.65163	ALL	FALSE
Global_k24	Global	24		Literature	Chagas Disease	10.4264	ALL	FALSE
Global_k24	Global	24		Literature	Charcot-Marie-Tooth Disease	4.32144	ALL	FALSE
Global_k24	Global	24		Literature	Chikungunya Fever	18.237	ALL	FALSE
Global_k24	Global	24		Literature	Childhood Acute Monocytic Leukemia	4.03138	ALL	FALSE
Global_k24	Global	24		Literature	Childhood Acute Myeloid Leukemia	12.0905	ALL	FALSE
Global_k24	Global	24		Literature	Childhood Anaplastic Large Cell Lymphoma	11.5509	ALL	FALSE
Global_k24	Global	24		Literature	Childhood Angiosarcoma	9.99235	ALL	FALSE
Global_k24	Global	24		Literature	Childhood B Acute Lymphoblastic Leukemia	5.03864	ALL	FALSE
Global_k24	Global	24		Literature	Childhood Burkitt Lymphoma	14.8079	ALL	FALSE
Global_k24	Global	24		Literature	Childhood Ependymoma	9.90745	ALL	FALSE
Global_k24	Global	24		Literature	Childhood Hepatocellular Carcinoma	3.55082	ALL	FALSE
Global_k24	Global	24		Literature	Childhood Hodgkin Lymphoma	24.0576	ALL	FALSE
Global_k24	Global	24		Literature	Childhood Kidney Wilms Tumor	9.95869	ALL	FALSE
Global_k24	Global	24		Literature	Childhood Leiomyosarcoma	3.21332	ALL	FALSE
Global_k24	Global	24		Literature	Childhood Liposarcoma	9.09853	ALL	FALSE
Global_k24	Global	24		Literature	Childhood Lymphoblastic Lymphoma	5.96765	ALL	FALSE
Global_k24	Global	24		Literature	Childhood Malignant Peripheral Nerve Sheath Tumor	7.31241	ALL	FALSE
Global_k24	Global	24		Literature	Childhood Myelodysplastic Syndrome	14.1161	ALL	FALSE
Global_k24	Global	24		Literature	Childhood Non-Hodgkin Lymphoma	24.2803	ALL	FALSE
Global_k24	Global	24		Literature	Childhood Oligodendroglioma	5.65703	ALL	FALSE
Global_k24	Global	24		Literature	Childhood Pilocytic Astrocytoma	9.16454	ALL	FALSE
Global_k24	Global	24		Literature	Childhood Pleomorphic Xanthoastrocytoma	5.7555	ALL	FALSE
Global_k24	Global	24		Literature	Childhood Soft Tissue Sarcoma	6.30284	ALL	FALSE
Global_k24	Global	24		Literature	Childhood Synovial Sarcoma	10.1238	ALL	FALSE
Global_k24	Global	24		Literature	Childhood T Acute Lymphoblastic Leukemia	6.12729	ALL	FALSE
Global_k24	Global	24		Literature	Childhood Undifferentiated Pleomorphic Sarcoma		ALL	FALSE
Global_k24	Global	24		Literature	Childhood asthma	6.90392	ALL	FALSE
Global_k24	Global	24		Literature	Cholera	7.80665	ALL	FALSE
Global_k24	Global	24		Literature	Cholestasis	9.0486	ALL	FALSE
Global_k24	Global	24		Literature	Cholesteatoma	9.65983	ALL	FALSE
Global_k24	Global	24		Literature	Chondrosarcoma	14.5916	ALL	FALSE
Global_k24	Global	24		Literature	Chordoma	3.79701	ALL	FALSE
Global_k24	Global	24		Literature	Choriocarcinoma	16.4004	ALL	FALSE
Global_k24	Global	24		Literature	Chronic active hepatitis	7.31494	ALL	FALSE
Global_k24	Global	24		Literature	Chronic graft-versus-host disease	14.7862	ALL	FALSE
Global_k24	Global	24		Literature	Chronic heart failure	6.01766	ALL	FALSE
Global_k24	Global	24		Literature	Chronic myeloproliferative disorder	11.7832	ALL	FALSE
Global_k24	Global	24		Literature	Chronic progressive external ophthalmoplegia		ALL	FALSE
Global_k24	Global	24		Literature	Chronic schizophrenia	2.59646	ALL	FALSE
Global_k24	Global	24		Literature	Cicatrix, Hypertrophic	12.838	ALL	FALSE
Global_k24	Global	24		Literature	Classical Hodgkin's Lymphoma	14.962	ALL	FALSE
Global_k24	Global	24		Literature	Clear Cell Sarcoma of Soft Tissue	8.67259	ALL	FALSE
Global_k24	Global	24		Literature	Clear-cell metastatic renal cell carcinoma	9.64571	ALL	FALSE
Global_k24	Global	24		Literature	Cleft Lip with or without Cleft Palate	7.07269	ALL	FALSE
Global_k24	Global	24		Literature	Cleft Palate	6.67186	ALL	FALSE
Global_k24	Global	24		Literature	Cleft palate with cleft lip	12.3885	ALL	FALSE
Global_k24	Global	24		Literature	Cleft palate, isolated	5.55177	ALL	FALSE
Global_k24	Global	24		Literature	Cleft upper lip	3.0832	ALL	FALSE
Global_k24	Global	24		Literature	Clostridium; difficile (disorder)	8.49881	ALL	FALSE
Global_k24	Global	24		Literature	Cockayne Syndrome	24.4786	ALL	FALSE
Global_k24	Global	24		Literature	Cockayne Syndrome, Type II	3.44015	ALL	FALSE
Global_k24	Global	24		Literature	Coffin-Siris syndrome	11.309	ALL	FALSE
Global_k24	Global	24		Literature	Color blindness		ALL	FALSE
Global_k24	Global	24		Literature	Combined immunodeficiency	13.5582	ALL	FALSE
Global_k24	Global	24		Literature	Common Variable Immunodeficiency	17.4099	ALL	FALSE
Global_k24	Global	24		Literature	Complete atrioventricular block	19.0767	ALL	FALSE
Global_k24	Global	24		Literature	Complicated malaria	13.9714	ALL	FALSE
Global_k24	Global	24		Literature	Cone-Rod Dystrophy 2	6.20335	ALL	FALSE
Global_k24	Global	24		Literature	Congenital atresia of extrahepatic bile duct	10.6535	ALL	FALSE
Global_k24	Global	24		Literature	Congenital cataract	6.40621	ALL	FALSE
Global_k24	Global	24		Literature	Congenital pontocerebellar hypoplasia		ALL	FALSE
Global_k24	Global	24		Literature	Cornelia De Lange Syndrome	18.6415	ALL	FALSE
Global_k24	Global	24		Literature	Coronary Stenosis	4.05987	ALL	FALSE
Global_k24	Global	24		Literature	Craniosynostosis	15.0279	ALL	FALSE
Global_k24	Global	24		Literature	Creutzfeldt-Jakob disease	13.7634	ALL	FALSE
Global_k24	Global	24		Literature	Cryptorchidism	4.53534	ALL	FALSE
Global_k24	Global	24		Literature	Cushing Syndrome	8.0802	ALL	FALSE
Global_k24	Global	24		Literature	Cutaneous Mastocytosis	5.4059	ALL	FALSE
Global_k24	Global	24		Literature	Cutaneous Melanoma	7.97156	ALL	FALSE
Global_k24	Global	24		Literature	Cyst	6.51818	ALL	FALSE
Global_k24	Global	24		Literature	Cystadenocarcinoma, Serous	2.44671	ALL	FALSE
Global_k24	Global	24		Literature	Cystic kidney	10.1472	ALL	FALSE
Global_k24	Global	24		Literature	Cystitis	8.24647	ALL	FALSE
Global_k24	Global	24		Literature	Cytogenetically normal acute myeloid leukemia	2.28625	ALL	FALSE
Global_k24	Global	24		Literature	DOSAGE-SENSITIVE SEX REVERSAL	8.51959	ALL	FALSE
Global_k24	Global	24		Literature	Decompression Sickness	2.65947	ALL	FALSE
Global_k24	Global	24		Literature	Deep Vein Thrombosis	16.678	ALL	FALSE
Global_k24	Global	24		Literature	Dejerine-Sottas Disease (disorder)	6.78353	ALL	FALSE
Global_k24	Global	24		Literature	Dementia, Vascular	9.73527	ALL	FALSE
Global_k24	Global	24		Literature	Dengue Fever	21.5255	ALL	FALSE
Global_k24	Global	24		Literature	Dentatorubral-Pallidoluysian Atrophy	2.53668	ALL	FALSE
Global_k24	Global	24		Literature	Depletion of mitochondrial DNA	25.5112	ALL	FALSE
Global_k24	Global	24		Literature	Dermatitis	22.354	ALL	FALSE
Global_k24	Global	24		Literature	Dermatomyositis	17.9553	ALL	FALSE
Global_k24	Global	24		Literature	Desmoplastic	4.61707	ALL	FALSE
Global_k24	Global	24		Literature	Deuteranomaly	1.9074	ALL	FALSE
Global_k24	Global	24		Literature	DiGeorge Syndrome	3.6029	ALL	FALSE
Global_k24	Global	24		Literature	Diabetic Cardiomyopathies	6.57539	ALL	FALSE
Global_k24	Global	24		Literature	Diabetic peripheral neuropathy	9.26079	ALL	FALSE
Global_k24	Global	24		Literature	Differentiated Thyroid Gland Carcinoma	7.26976	ALL	FALSE
Global_k24	Global	24		Literature	Diphtheria	8.07711	ALL	FALSE
Global_k24	Global	24		Literature	Disease due to Parvoviridae	3.29067	ALL	FALSE
Global_k24	Global	24		Literature	Dissection of aorta	8.76283	ALL	FALSE
Global_k24	Global	24		Literature	Drug Resistant Epilepsy	3.80736	ALL	FALSE
Global_k24	Global	24		Literature	Dry Eye Syndromes	9.46871	ALL	FALSE
Global_k24	Global	24		Literature	Ductal Breast Carcinoma	7.75951	ALL	FALSE
Global_k24	Global	24		Literature	Ductal Carcinoma	7.1191	ALL	FALSE
Global_k24	Global	24		Literature	Dwarfism	11.4654	ALL	FALSE
Global_k24	Global	24		Literature	Dysarthria		ALL	FALSE
Global_k24	Global	24		Literature	Dysautonomia	11.616	ALL	FALSE
Global_k24	Global	24		Literature	Dyskinetic syndrome	10.4436	ALL	FALSE
Global_k24	Global	24		Literature	Dysmorphic features	2.57575	ALL	FALSE
Global_k24	Global	24		Literature	Dysmorphism	1.86709	ALL	FALSE
Global_k24	Global	24		Literature	Dysplastic Nevus	5.40299	ALL	FALSE
Global_k24	Global	24		Literature	Dystrophia myotonica 2	5.92856	ALL	FALSE
Global_k24	Global	24		Literature	EAR, PATELLA, SHORT STATURE SYNDROME	9.7973	ALL	FALSE
Global_k24	Global	24		Literature	ECTRODACTYLY, ECTODERMAL DYSPLASIA, AND CLEFT LIP/PALATE SYNDROME 1	4.63931	ALL	FALSE
Global_k24	Global	24		Literature	Early infantile epileptic encephalopathy with suppression bursts	3.99332	ALL	FALSE
Global_k24	Global	24		Literature	Early-Stage Breast Carcinoma	11.6143	ALL	FALSE
Global_k24	Global	24		Literature	Eclampsia	14.6348	ALL	FALSE
Global_k24	Global	24		Literature	Elastosis perforans serpiginosa	2.90119	ALL	FALSE
Global_k24	Global	24		Literature	Embryonal Carcinoma	5.84212	ALL	FALSE
Global_k24	Global	24		Literature	Embryonal Rhabdomyosarcoma	4.92227	ALL	FALSE
Global_k24	Global	24		Literature	Encephalitis	12.2736	ALL	FALSE
Global_k24	Global	24		Literature	Encephalitis, St. Louis	21.6836	ALL	FALSE
Global_k24	Global	24		Literature	Endometrial Hyperplasia	7.16754	ALL	FALSE
Global_k24	Global	24		Literature	Endometrial adenocarcinoma	10.5254	ALL	FALSE
Global_k24	Global	24		Literature	Endometriosis of ovary	7.59071	ALL	FALSE
Global_k24	Global	24		Literature	Endometriosis of uterus	10.6303	ALL	FALSE
Global_k24	Global	24		Literature	Enteritis	10.4804	ALL	FALSE
Global_k24	Global	24		Literature	Eosinophilia	13.0189	ALL	FALSE
Global_k24	Global	24		Literature	Eosinophilic esophagitis	11.6177	ALL	FALSE
Global_k24	Global	24		Literature	Ependymoma	10.9313	ALL	FALSE
Global_k24	Global	24		Literature	Epilepsy, Generalized		ALL	FALSE
Global_k24	Global	24		Literature	Epilepsy, Temporal Lobe	9.37512	ALL	FALSE
Global_k24	Global	24		Literature	Epileptic encephalopathy	8.2987	ALL	FALSE
Global_k24	Global	24		Literature	Epiretinal Membrane	10.1476	ALL	FALSE
Global_k24	Global	24		Literature	Episodic Kinesigenic Dyskinesia 1	6.11755	ALL	FALSE
Global_k24	Global	24		Literature	Epithelial hyperplasia	3.39794	ALL	FALSE
Global_k24	Global	24		Literature	Epithelioma	9.65341	ALL	FALSE
Global_k24	Global	24		Literature	Erythroblastosis	12.0084	ALL	FALSE
Global_k24	Global	24		Literature	Erythroleukemia (Erythroid/Myeloid)	8.49133	ALL	FALSE
Global_k24	Global	24		Literature	Essential Hypertension	10.1033	ALL	FALSE
Global_k24	Global	24		Literature	Essential Tremor	9.62873	ALL	FALSE
Global_k24	Global	24		Literature	Ewings sarcoma-primitive neuroectodermal tumor (PNET)	8.03503	ALL	FALSE
Global_k24	Global	24		Literature	Extrahepatic Cholangiocarcinoma	4.78495	ALL	FALSE
Global_k24	Global	24		Literature	Extrapulmonary Small Cell Carcinoma	4.96761	ALL	FALSE
Global_k24	Global	24		Literature	Extraskeletal Myxoid Chondrosarcoma	1.27522	ALL	FALSE
Global_k24	Global	24		Literature	FANCONI ANEMIA, COMPLEMENTATION GROUP A (disorder)	37.1816	ALL	FALSE
Global_k24	Global	24		Literature	FRAGILE X TREMOR/ATAXIA SYNDROME	11.0627	ALL	FALSE
Global_k24	Global	24		Literature	FRIEDREICH ATAXIA 1	4.75665	ALL	FALSE
Global_k24	Global	24		Literature	Fabry Disease	1.66251	ALL	FALSE
Global_k24	Global	24		Literature	Factor V Leiden mutation	12.917	ALL	FALSE
Global_k24	Global	24		Literature	Failure to Thrive	15.0968	ALL	FALSE
Global_k24	Global	24		Literature	Familial Alzheimer Disease (FAD)	11.1553	ALL	FALSE
Global_k24	Global	24		Literature	Familial generalized lipodystrophy		ALL	FALSE
Global_k24	Global	24		Literature	Familial lichen amyloidosis	8.41711	ALL	FALSE
Global_k24	Global	24		Literature	Familial multiple trichoepitheliomata	9.11915	ALL	FALSE
Global_k24	Global	24		Literature	Fanconi Anemia	33.3345	ALL	FALSE
Global_k24	Global	24		Literature	Fetal Alcohol Syndrome	4.27572	ALL	FALSE
Global_k24	Global	24		Literature	Fibrillation	13.1166	ALL	FALSE
Global_k24	Global	24		Literature	Fibroadenoma	3.95009	ALL	FALSE
Global_k24	Global	24		Literature	Fibrodysplasia Ossificans Progressiva	2.46852	ALL	FALSE
Global_k24	Global	24		Literature	Fibroid Tumor	10.8441	ALL	FALSE
Global_k24	Global	24		Literature	Fibrolamellar Hepatocellular Carcinoma	7.74079	ALL	FALSE
Global_k24	Global	24		Literature	Fibrosarcoma	31.259	ALL	FALSE
Global_k24	Global	24		Literature	Focal glomerulosclerosis	8.17805	ALL	FALSE
Global_k24	Global	24		Literature	Folic Acid Deficiency	3.63845	ALL	FALSE
Global_k24	Global	24		Literature	Follicular adenoma	9.63865	ALL	FALSE
Global_k24	Global	24		Literature	Follicular neoplasm	3.9427	ALL	FALSE
Global_k24	Global	24		Literature	Follicular thyroid carcinoma	10.183	ALL	FALSE
Global_k24	Global	24		Literature	Fragile X Syndrome	6.94627	ALL	FALSE
Global_k24	Global	24		Literature	Friedreich Ataxia	2.99375	ALL	FALSE
Global_k24	Global	24		Literature	Frontotemporal Lobar Degeneration	17.9085	ALL	FALSE
Global_k24	Global	24		Literature	Frontotemporal dementia	11.6982	ALL	FALSE
Global_k24	Global	24		Literature	GRN-related frontotemporal dementia	17.1473	ALL	FALSE
Global_k24	Global	24		Literature	Gallbladder Carcinoma	12.237	ALL	FALSE
Global_k24	Global	24		Literature	Ganglioglioma	6.8529	ALL	FALSE
Global_k24	Global	24		Literature	Gastric Adenocarcinoma	8.03204	ALL	FALSE
Global_k24	Global	24		Literature	Gastritis	6.73411	ALL	FALSE
Global_k24	Global	24		Literature	Gastritis, Atrophic	7.67521	ALL	FALSE
Global_k24	Global	24		Literature	Gastroenteritis	0.558082	ALL	FALSE
Global_k24	Global	24		Literature	Gastroesophageal reflux disease	7.58586	ALL	FALSE
Global_k24	Global	24		Literature	Gastrointestinal Carcinoid Tumor	18.4039	ALL	FALSE
Global_k24	Global	24		Literature	Gastrointestinal mucositis	5.33741	ALL	FALSE
Global_k24	Global	24		Literature	Gastrointestinal tract vascular insufficiency	4.10205	ALL	FALSE
Global_k24	Global	24		Literature	Gaucher Disease	6.0908	ALL	FALSE
Global_k24	Global	24		Literature	Generalized Anxiety Disorder	0.741058	ALL	FALSE
Global_k24	Global	24		Literature	Generalized seizures		ALL	FALSE
Global_k24	Global	24		Literature	Germ cell tumor	7.81081	ALL	FALSE
Global_k24	Global	24		Literature	Gestational trophoblastic disease	7.45914	ALL	FALSE
Global_k24	Global	24		Literature	Giant Cell Arteritis	12.45	ALL	FALSE
Global_k24	Global	24		Literature	Giant Cell Tumor of Bone	4.70931	ALL	FALSE
Global_k24	Global	24		Literature	Giardiasis	1.97911	ALL	FALSE
Global_k24	Global	24		Literature	Gilles de la Tourette syndrome	7.08575	ALL	FALSE
Global_k24	Global	24		Literature	Glaucoma, Primary Open Angle	15.5664	ALL	FALSE
Global_k24	Global	24		Literature	Glomerulonephritis	13.8589	ALL	FALSE
Global_k24	Global	24		Literature	Glomerulosclerosis (disorder)	5.50369	ALL	FALSE
Global_k24	Global	24		Literature	Glycogen storage disease type II	12.0234	ALL	FALSE
Global_k24	Global	24		Literature	Gonorrhea	7.32201	ALL	FALSE
Global_k24	Global	24		Literature	Graft-vs-Host Disease	24.5844	ALL	FALSE
Global_k24	Global	24		Literature	Granulomatosis with polyangiitis	4.12873	ALL	FALSE
Global_k24	Global	24		Literature	HER2 gene amplification	13.4916	ALL	FALSE
Global_k24	Global	24		Literature	HER2-negative breast cancer	7.25563	ALL	FALSE
Global_k24	Global	24		Literature	HER2-positive carcinoma of breast	12.2472	ALL	FALSE
Global_k24	Global	24		Literature	HMN (Hereditary Motor Neuropathy) Proximal Type I		ALL	FALSE
Global_k24	Global	24		Literature	Hairy Cell Leukemia	9.95913	ALL	FALSE
Global_k24	Global	24		Literature	Hamartoma Syndrome, Multiple	9.06155	ALL	FALSE
Global_k24	Global	24		Literature	Hemangioma	10.566	ALL	FALSE
Global_k24	Global	24		Literature	Hemangiosarcoma	12.2102	ALL	FALSE
Global_k24	Global	24		Literature	Hemophilia A	6.76074	ALL	FALSE
Global_k24	Global	24		Literature	Hemorrhagic Fever, Ebola	7.78629	ALL	FALSE
Global_k24	Global	24		Literature	Hemorrhagic Fevers, Viral	1.22895	ALL	FALSE
Global_k24	Global	24		Literature	Henoch-Schoenlein Purpura	11.6656	ALL	FALSE
Global_k24	Global	24		Literature	Hepatitis A	11.5079	ALL	FALSE
Global_k24	Global	24		Literature	Hepatitis B, Chronic	27.4328	ALL	FALSE
Global_k24	Global	24		Literature	Hepatitis C, Chronic	22.5858	ALL	FALSE
Global_k24	Global	24		Literature	Hepatitis D Infection	-0.202989	ALL	FALSE
Global_k24	Global	24		Literature	Hepatitis, Alcoholic	8.06442	ALL	FALSE
Global_k24	Global	24		Literature	Hepatitis, Chronic	9.74551	ALL	FALSE
Global_k24	Global	24		Literature	Hepatoblastoma	8.46393	ALL	FALSE
Global_k24	Global	24		Literature	Hepatolenticular Degeneration	6.95917	ALL	FALSE
Global_k24	Global	24		Literature	Hereditary Breast and Ovarian Cancer Syndrome	12.7645	ALL	FALSE
Global_k24	Global	24		Literature	Hereditary Leiomyomatosis and Renal Cell Cancer	1.68528	ALL	FALSE
Global_k24	Global	24		Literature	Hereditary Malignant Neoplasm	16.3751	ALL	FALSE
Global_k24	Global	24		Literature	Hereditary Nonpolyposis Colorectal Cancer	17.3675	ALL	FALSE
Global_k24	Global	24		Literature	Hereditary hemochromatosis	10.2079	ALL	FALSE
Global_k24	Global	24		Literature	Hereditary pancreatitis	6.43623	ALL	FALSE
Global_k24	Global	24		Literature	Hereditary spherocytosis		ALL	FALSE
Global_k24	Global	24		Literature	Hermanski-Pudlak Syndrome	21.6337	ALL	FALSE
Global_k24	Global	24		Literature	High Grade Lymphoma (neoplasm)	4.69303	ALL	FALSE
Global_k24	Global	24		Literature	High grade serous carcinoma	6.2551	ALL	FALSE
Global_k24	Global	24		Literature	High-Grade Prostatic Intraepithelial Neoplasia	4.68861	ALL	FALSE
Global_k24	Global	24		Literature	High-Risk Neuroblastoma	6.18771	ALL	FALSE
Global_k24	Global	24		Literature	Hirschsprung Disease	11.6995	ALL	FALSE
Global_k24	Global	24		Literature	Histiocytic sarcoma	10.8459	ALL	FALSE
Global_k24	Global	24		Literature	Histiocytoma, Angiomatoid Fibrous	15.8969	ALL	FALSE
Global_k24	Global	24		Literature	Human papilloma virus infection	17.914	ALL	FALSE
Global_k24	Global	24		Literature	Hurthle Cell Tumor	8.21882	ALL	FALSE
Global_k24	Global	24		Literature	Hydrocephalus	3.08058	ALL	FALSE
Global_k24	Global	24		Literature	Hypercholesterolemia	11.2002	ALL	FALSE
Global_k24	Global	24		Literature	Hypercholesterolemia, Familial	11.5772	ALL	FALSE
Global_k24	Global	24		Literature	Hyperdiploid B Acute Lymphoblastic Leukemia		ALL	FALSE
Global_k24	Global	24		Literature	Hyperhomocysteinemia	11.631	ALL	FALSE
Global_k24	Global	24		Literature	Hyperinsulinism	18.2893	ALL	FALSE
Global_k24	Global	24		Literature	Hyperlipidemia	13.5233	ALL	FALSE
Global_k24	Global	24		Literature	Hyperlipoproteinemia Type IIa	9.79808	ALL	FALSE
Global_k24	Global	24		Literature	Hyperparathyroidism	5.23299	ALL	FALSE
Global_k24	Global	24		Literature	Hyperparathyroidism, Primary	7.85971	ALL	FALSE
Global_k24	Global	24		Literature	Hyperplastic Polyp	4.78307	ALL	FALSE
Global_k24	Global	24		Literature	Hyperthyroidism	6.11662	ALL	FALSE
Global_k24	Global	24		Literature	Hypertrophic Cardiomyopathy	13.5579	ALL	FALSE
Global_k24	Global	24		Literature	Hypertrophic obstructive cardiomyopathy	18.6959	ALL	FALSE
Global_k24	Global	24		Literature	Hyperuricemia	7.67547	ALL	FALSE
Global_k24	Global	24		Literature	Hypocholesterolemia	13.9113	ALL	FALSE
Global_k24	Global	24		Literature	Hypoglycemia	8.09273	ALL	FALSE
Global_k24	Global	24		Literature	Hypoplasia of corpus callosum	19.0125	ALL	FALSE
Global_k24	Global	24		Literature	Hypothyroidism	13.4335	ALL	FALSE
Global_k24	Global	24		Literature	Hypoxic-Ischemic Encephalopathy	4.38025	ALL	FALSE
Global_k24	Global	24		Literature	IGA Glomerulonephritis	21.9092	ALL	FALSE
Global_k24	Global	24		Literature	INCLUSION BODY MYOPATHY WITH EARLY-ONSET PAGET DISEASE AND FRONTOTEMPORAL DEMENTIA	8.28489	ALL	FALSE
Global_k24	Global	24		Literature	Ichthyosis, X-Linked	8.35676	ALL	FALSE
Global_k24	Global	24		Literature	Idiopathic Inflammatory Myopathies	11.7487	ALL	FALSE
Global_k24	Global	24		Literature	Idiopathic generalized epilepsy	8.23103	ALL	FALSE
Global_k24	Global	24		Literature	Idiopathic pulmonary hypertension	10.4931	ALL	FALSE
Global_k24	Global	24		Literature	Immune thrombocytopenic purpura	25.5766	ALL	FALSE
Global_k24	Global	24		Literature	Impaired insulin secretion	10.9187	ALL	FALSE
Global_k24	Global	24		Literature	Inclusion Body Myopathy, Sporadic	9.88108	ALL	FALSE
Global_k24	Global	24		Literature	Inclusion Body Myositis (disorder)	4.48129	ALL	FALSE
Global_k24	Global	24		Literature	Infection by Cryptococcus neoformans	4.88397	ALL	FALSE
Global_k24	Global	24		Literature	Infection caused by Helicobacter pylori	12.312	ALL	FALSE
Global_k24	Global	24		Literature	Infectious Otitis Media	10.2577	ALL	FALSE
Global_k24	Global	24		Literature	Infective cystitis	7.25254	ALL	FALSE
Global_k24	Global	24		Literature	Inflammatory Breast Carcinoma	9.66031	ALL	FALSE
Global_k24	Global	24		Literature	Inflammatory Myofibroblastic Tumor	3.9657	ALL	FALSE
Global_k24	Global	24		Literature	Inflammatory dermatosis	21.1022	ALL	FALSE
Global_k24	Global	24		Literature	Inherited neuropathies	8.06552	ALL	FALSE
Global_k24	Global	24		Literature	Intervertebral Disc Degeneration	12.2021	ALL	FALSE
Global_k24	Global	24		Literature	Intracranial Aneurysm	11.5794	ALL	FALSE
Global_k24	Global	24		Literature	Intraepithelial Neoplasia	6.29247	ALL	FALSE
Global_k24	Global	24		Literature	Intrahepatic Cholangiocarcinoma	10.1837	ALL	FALSE
Global_k24	Global	24		Literature	Intraocular pressure disorder	6.70191	ALL	FALSE
Global_k24	Global	24		Literature	Invasive Ductal Breast Carcinoma	9.94527	ALL	FALSE
Global_k24	Global	24		Literature	Invasive carcinoma of breast	13.4125	ALL	FALSE
Global_k24	Global	24		Literature	Iron Overload	7.72513	ALL	FALSE
Global_k24	Global	24		Literature	Iron deficiency	8.07781	ALL	FALSE
Global_k24	Global	24		Literature	Irritable Bowel Syndrome	11.1217	ALL	FALSE
Global_k24	Global	24		Literature	Islet Cell Tumor	9.10452	ALL	FALSE
Global_k24	Global	24		Literature	Japanese Encephalitis	7.33701	ALL	FALSE
Global_k24	Global	24		Literature	Juvenile Myelomonocytic Leukemia	13.835	ALL	FALSE
Global_k24	Global	24		Literature	Juvenile Myoclonic Epilepsy	5.13211	ALL	FALSE
Global_k24	Global	24		Literature	Juvenile arthritis	18.3763	ALL	FALSE
Global_k24	Global	24		Literature	Kaposi Sarcoma	18.7851	ALL	FALSE
Global_k24	Global	24		Literature	Keloid	9.57599	ALL	FALSE
Global_k24	Global	24		Literature	Keratitis	13.774	ALL	FALSE
Global_k24	Global	24		Literature	Keratoconus	13.0497	ALL	FALSE
Global_k24	Global	24		Literature	Ketosis	4.03289	ALL	FALSE
Global_k24	Global	24		Literature	Ki-1+ Anaplastic Large Cell Lymphoma	16.3192	ALL	FALSE
Global_k24	Global	24		Literature	Kidney Calculi	4.87609	ALL	FALSE
Global_k24	Global	24		Literature	Kidney Failure	14.2936	ALL	FALSE
Global_k24	Global	24		Literature	Kidney Neoplasm	5.20752	ALL	FALSE
Global_k24	Global	24		Literature	Klinefelter Syndrome	9.53711	ALL	FALSE
Global_k24	Global	24		Literature	Lafora Disease	8.92538	ALL	FALSE
Global_k24	Global	24		Literature	Large cell neuroendocrine carcinoma	2.28046	ALL	FALSE
Global_k24	Global	24		Literature	Laryngeal Squamous Cell Carcinoma	15.1202	ALL	FALSE
Global_k24	Global	24		Literature	Laryngeal cleft	3.57268	ALL	FALSE
Global_k24	Global	24		Literature	Learning Disabilities	1.85329	ALL	FALSE
Global_k24	Global	24		Literature	Left Ventricular Hypertrophy	9.15978	ALL	FALSE
Global_k24	Global	24		Literature	Leigh Disease	21.7866	ALL	FALSE
Global_k24	Global	24		Literature	Leishmaniasis	8.66716	ALL	FALSE
Global_k24	Global	24		Literature	Leishmaniasis, Visceral	12.4275	ALL	FALSE
Global_k24	Global	24		Literature	Leprosy	25.9441	ALL	FALSE
Global_k24	Global	24		Literature	Leukemia, B-Cell	17.917	ALL	FALSE
Global_k24	Global	24		Literature	Leukemia, Mast-Cell	3.5717	ALL	FALSE
Global_k24	Global	24		Literature	Leukemia, Myelomonocytic, Chronic	6.34191	ALL	FALSE
Global_k24	Global	24		Literature	Leukemia, T-Cell	18.7364	ALL	FALSE
Global_k24	Global	24		Literature	Leukodystrophy	20.6411	ALL	FALSE
Global_k24	Global	24		Literature	Leukoencephalopathy, Progressive Multifocal	8.89808	ALL	FALSE
Global_k24	Global	24		Literature	Leukopenia	10.8049	ALL	FALSE
Global_k24	Global	24		Literature	Lewy Body Disease	18.4506	ALL	FALSE
Global_k24	Global	24		Literature	Li-Fraumeni Syndrome	5.58221	ALL	FALSE
Global_k24	Global	24		Literature	Lichen Planus, Oral	14.265	ALL	FALSE
Global_k24	Global	24		Literature	Limb ischemia	12.301	ALL	FALSE
Global_k24	Global	24		Literature	Lipodystrophy	7.61124	ALL	FALSE
Global_k24	Global	24		Literature	Liposarcoma, Dedifferentiated	4.87944	ALL	FALSE
Global_k24	Global	24		Literature	Liposarcoma, Myxoid	3.04786	ALL	FALSE
Global_k24	Global	24		Literature	Lissencephaly	9.97707	ALL	FALSE
Global_k24	Global	24		Literature	Liver Failure	3.98998	ALL	FALSE
Global_k24	Global	24		Literature	Liver Failure, Acute	10.0129	ALL	FALSE
Global_k24	Global	24		Literature	Lobular carcinoma in situ of breast	6.21902	ALL	FALSE
Global_k24	Global	24		Literature	Locally advanced breast cancer	3.78889	ALL	FALSE
Global_k24	Global	24		Literature	Luminal A Breast Carcinoma	4.72949	ALL	FALSE
Global_k24	Global	24		Literature	Luminal B Breast Carcinoma	4.35159	ALL	FALSE
Global_k24	Global	24		Literature	Lupus Nephritis	18.3988	ALL	FALSE
Global_k24	Global	24		Literature	Lyme Disease	6.60858	ALL	FALSE
Global_k24	Global	24		Literature	Lymphatic Metastasis	10.4655	ALL	FALSE
Global_k24	Global	24		Literature	Lymphocytic Choriomeningitis	12.4462	ALL	FALSE
Global_k24	Global	24		Literature	Lymphohistiocytosis, Hemophagocytic	9.17446	ALL	FALSE
Global_k24	Global	24		Literature	Lymphoid leukemia	8.71135	ALL	FALSE
Global_k24	Global	24		Literature	Lymphoma, Follicular	24.0136	ALL	FALSE
Global_k24	Global	24		Literature	Lymphoma, Large-Cell, Follicular	4.59451	ALL	FALSE
Global_k24	Global	24		Literature	Lymphoma, Non-Hodgkin, Familial	19.1088	ALL	FALSE
Global_k24	Global	24		Literature	Lymphoma, T-Cell, Cutaneous	23.422	ALL	FALSE
Global_k24	Global	24		Literature	Lymphopenia	14.8249	ALL	FALSE
Global_k24	Global	24		Literature	Lynch Syndrome	16.9336	ALL	FALSE
Global_k24	Global	24		Literature	M5b Acute differentiated monocytic leukemia	7.54259	ALL	FALSE
Global_k24	Global	24		Literature	MAJOR AFFECTIVE DISORDER 1	1.74155	ALL	FALSE
Global_k24	Global	24		Literature	MAJOR AFFECTIVE DISORDER 2	0.730404	ALL	FALSE
Global_k24	Global	24		Literature	MAJOR AFFECTIVE DISORDER 4	2.07704	ALL	FALSE
Global_k24	Global	24		Literature	MAJOR AFFECTIVE DISORDER 6	1.33443	ALL	FALSE
Global_k24	Global	24		Literature	MAJOR AFFECTIVE DISORDER 7	0.683644	ALL	FALSE
Global_k24	Global	24		Literature	MAJOR AFFECTIVE DISORDER 8	0.554199	ALL	FALSE
Global_k24	Global	24		Literature	MAJOR AFFECTIVE DISORDER 9	0.76036	ALL	FALSE
Global_k24	Global	24		Literature	MELAS Syndrome		ALL	FALSE
Global_k24	Global	24		Literature	MICROPHTHALMIA, SYNDROMIC 7	1.03914	ALL	FALSE
Global_k24	Global	24		Literature	MIXED LINEAGE LEUKEMIA	16.2543	ALL	FALSE
Global_k24	Global	24		Literature	MOHR-TRANEBJAERG SYNDROME	5.68686	ALL	FALSE
Global_k24	Global	24		Literature	MRSA - Methicillin resistant Staphylococcus aureus infection	1.46455	ALL	FALSE
Global_k24	Global	24		Literature	MUTYH-Associate Polyposis	9.07026	ALL	FALSE
Global_k24	Global	24		Literature	MYELOPROLIFERATIVE SYNDROME, TRANSIENT	3.55317	ALL	FALSE
Global_k24	Global	24		Literature	MYOTONIC DYSTROPHY 1	8.6421	ALL	FALSE
Global_k24	Global	24		Literature	Machado-Joseph Disease	5.77641	ALL	FALSE
Global_k24	Global	24		Literature	Macrocephaly	7.30449	ALL	FALSE
Global_k24	Global	24		Literature	Macular dystrophy, corneal type 1	6.86655	ALL	FALSE
Global_k24	Global	24		Literature	Malaria, Cerebral	9.63075	ALL	FALSE
Global_k24	Global	24		Literature	Malaria, Falciparum	15.3786	ALL	FALSE
Global_k24	Global	24		Literature	Malaria, Vivax	17.5025	ALL	FALSE
Global_k24	Global	24		Literature	Malformations of Cortical Development	11.3675	ALL	FALSE
Global_k24	Global	24		Literature	Malformations of Cortical Development, Group II	9.39498	ALL	FALSE
Global_k24	Global	24		Literature	Malignant Childhood Neoplasm	10.0287	ALL	FALSE
Global_k24	Global	24		Literature	Malignant Fibrous Histiocytoma	7.72676	ALL	FALSE
Global_k24	Global	24		Literature	Malignant Peripheral Nerve Sheath Tumor	24.1651	ALL	FALSE
Global_k24	Global	24		Literature	Malignant Pleural Mesothelioma	17.3031	ALL	FALSE
Global_k24	Global	24		Literature	Malignant Squamous Cell Neoplasm	6.68239	ALL	FALSE
Global_k24	Global	24		Literature	Malignant Testicular Germ Cell Tumor	4.08588	ALL	FALSE
Global_k24	Global	24		Literature	Malignant lymphoma, lymphocytic, intermediate differentiation, diffuse	8.85235	ALL	FALSE
Global_k24	Global	24		Literature	Malignant mesothelioma	11.814	ALL	FALSE
Global_k24	Global	24		Literature	Malignant neoplasm of brain	4.19426	ALL	FALSE
Global_k24	Global	24		Literature	Malignant neoplasm of colon stage IV	3.49603	ALL	FALSE
Global_k24	Global	24		Literature	Malignant neoplasm of gallbladder	10.8582	ALL	FALSE
Global_k24	Global	24		Literature	Malignant neoplasm of gastrointestinal tract	16.2693	ALL	FALSE
Global_k24	Global	24		Literature	Malignant neoplasm of larynx	8.70985	ALL	FALSE
Global_k24	Global	24		Literature	Malignant neoplasm of nasopharynx	2.57471	ALL	FALSE
Global_k24	Global	24		Literature	Malignant neoplasm of oropharynx	9.52667	ALL	FALSE
Global_k24	Global	24		Literature	Malignant neoplasm of skin	12.5452	ALL	FALSE
Global_k24	Global	24		Literature	Malignant neoplasm of stomach stage IV	5.07693	ALL	FALSE
Global_k24	Global	24		Literature	Malignant neoplasm of testis	2.48931	ALL	FALSE
Global_k24	Global	24		Literature	Malnutrition	5.73881	ALL	FALSE
Global_k24	Global	24		Literature	Mandibulofacial Dysostosis	4.25344	ALL	FALSE
Global_k24	Global	24		Literature	Mantle cell lymphoma	14.2575	ALL	FALSE
Global_k24	Global	24		Literature	Marfan Syndrome	12.2771	ALL	FALSE
Global_k24	Global	24		Literature	Marginal Zone B-Cell Lymphoma	5.38981	ALL	FALSE
Global_k24	Global	24		Literature	Marijuana Abuse	2.45776	ALL	FALSE
Global_k24	Global	24		Literature	Marinesco-Sjogren syndrome	10.6585	ALL	FALSE
Global_k24	Global	24		Literature	Mastocytosis	15.4748	ALL	FALSE
Global_k24	Global	24		Literature	Mastocytosis, Systemic	14.7692	ALL	FALSE
Global_k24	Global	24		Literature	Maturity onset diabetes mellitus in young	14.5474	ALL	FALSE
Global_k24	Global	24		Literature	Measles	13.2892	ALL	FALSE
Global_k24	Global	24		Literature	Medullary carcinoma	8.41742	ALL	FALSE
Global_k24	Global	24		Literature	Medullary carcinoma of thyroid	10.2333	ALL	FALSE
Global_k24	Global	24		Literature	Melanocytic nevus	5.64327	ALL	FALSE
Global_k24	Global	24		Literature	Melanocytic nevus of skin	4.81037	ALL	FALSE
Global_k24	Global	24		Literature	Melanoma, B16	9.06696	ALL	FALSE
Global_k24	Global	24		Literature	Membranous glomerulonephritis	10.7516	ALL	FALSE
Global_k24	Global	24		Literature	Meningioma, benign, no ICD-O subtype	15.6584	ALL	FALSE
Global_k24	Global	24		Literature	Meningitis, Pneumococcal	16.3773	ALL	FALSE
Global_k24	Global	24		Literature	Mental Retardation	6.87507	ALL	FALSE
Global_k24	Global	24		Literature	Mental Retardation, X-Linked	3.54353	ALL	FALSE
Global_k24	Global	24		Literature	Merkel cell carcinoma	9.77416	ALL	FALSE
Global_k24	Global	24		Literature	Mesenchymal Cell Neoplasm	4.16332	ALL	FALSE
Global_k24	Global	24		Literature	Metastasis from malignant tumor of prostate	7.57098	ALL	FALSE
Global_k24	Global	24		Literature	Metastatic Colorectal Carcinoma	10.0686	ALL	FALSE
Global_k24	Global	24		Literature	Metastatic Prostate Carcinoma	6.58046	ALL	FALSE
Global_k24	Global	24		Literature	Metastatic Renal Cell Cancer	7.84919	ALL	FALSE
Global_k24	Global	24		Literature	Metastatic Renal Cell Carcinoma	7.86628	ALL	FALSE
Global_k24	Global	24		Literature	Metastatic castration-resistant prostate cancer	2.02865	ALL	FALSE
Global_k24	Global	24		Literature	Metastatic malignant neoplasm to brain	12.937	ALL	FALSE
Global_k24	Global	24		Literature	Metastatic melanoma	9.11609	ALL	FALSE
Global_k24	Global	24		Literature	MiT family translocation renal cell carcinoma	11.9755	ALL	FALSE
Global_k24	Global	24		Literature	Microcephaly	9.22573	ALL	FALSE
Global_k24	Global	24		Literature	Microphthalmos	4.98755	ALL	FALSE
Global_k24	Global	24		Literature	Mild Mental Retardation	5.21402	ALL	FALSE
Global_k24	Global	24		Literature	Mild cognitive disorder	12.453	ALL	FALSE
Global_k24	Global	24		Literature	Miller Dieker syndrome	6.73927	ALL	FALSE
Global_k24	Global	24		Literature	Miscarriage	17.1821	ALL	FALSE
Global_k24	Global	24		Literature	Mitochondrial abnormalities	0.834801	ALL	FALSE
Global_k24	Global	24		Literature	Mixed Connective Tissue Disease	10.6012	ALL	FALSE
Global_k24	Global	24		Literature	Mixed anxiety and depressive disorder	5.73086	ALL	FALSE
Global_k24	Global	24		Literature	Monoclonal Gammopathy of Undetermined Significance	12.1232	ALL	FALSE
Global_k24	Global	24		Literature	Monocytic leukemia	4.32	ALL	FALSE
Global_k24	Global	24		Literature	Monocytosis	1.14256	ALL	FALSE
Global_k24	Global	24		Literature	Motor Neuron Disease	8.48252	ALL	FALSE
Global_k24	Global	24		Literature	Motor neuron atrophy	4.19401	ALL	FALSE
Global_k24	Global	24		Literature	Mucinous Adenocarcinoma	4.34556	ALL	FALSE
Global_k24	Global	24		Literature	Muckle-Wells Syndrome	17.3533	ALL	FALSE
Global_k24	Global	24		Literature	Mucocutaneous Lymph Node Syndrome	19.4508	ALL	FALSE
Global_k24	Global	24		Literature	Mucoepidermoid Carcinoma	11.4286	ALL	FALSE
Global_k24	Global	24		Literature	Mucosa-Associated Lymphoid Tissue Lymphoma	20.1031	ALL	FALSE
Global_k24	Global	24		Literature	Multiple Endocrine Neoplasia Type 1	3.90621	ALL	FALSE
Global_k24	Global	24		Literature	Multiple Sclerosis, Relapsing-Remitting	14.6435	ALL	FALSE
Global_k24	Global	24		Literature	Muscular Dystrophy	16.208	ALL	FALSE
Global_k24	Global	24		Literature	Muscular Dystrophy, Duchenne	15.6533	ALL	FALSE
Global_k24	Global	24		Literature	Muscular Dystrophy, Facioscapulohumeral	1.09529	ALL	FALSE
Global_k24	Global	24		Literature	Myasthenia Gravis	22.7601	ALL	FALSE
Global_k24	Global	24		Literature	Myelodysplasia	4.69446	ALL	FALSE
Global_k24	Global	24		Literature	Myeloid Leukemia	10.4172	ALL	FALSE
Global_k24	Global	24		Literature	Myeloid neoplasm	3.27644	ALL	FALSE
Global_k24	Global	24		Literature	Myocarditis	10.0199	ALL	FALSE
Global_k24	Global	24		Literature	Myofibrillar Myopathy	13.3475	ALL	FALSE
Global_k24	Global	24		Literature	Myopia	9.14994	ALL	FALSE
Global_k24	Global	24		Literature	Myositis	8.10187	ALL	FALSE
Global_k24	Global	24		Literature	Myotonic Dystrophy	4.98431	ALL	FALSE
Global_k24	Global	24		Literature	Myxoid cyst	4.15567	ALL	FALSE
Global_k24	Global	24		Literature	NEUROTICISM	3.79661	ALL	FALSE
Global_k24	Global	24		Literature	NONAKA MYOPATHY	2.70689	ALL	FALSE
Global_k24	Global	24		Literature	Nasal Polyps	17.5215	ALL	FALSE
Global_k24	Global	24		Literature	Neointimal hyperplasia	8.74112	ALL	FALSE
Global_k24	Global	24		Literature	Nephritis	12.8025	ALL	FALSE
Global_k24	Global	24		Literature	Neurilemmoma	12.0059	ALL	FALSE
Global_k24	Global	24		Literature	Neuroectodermal Tumor, Primitive	6.15671	ALL	FALSE
Global_k24	Global	24		Literature	Neuroectodermal Tumors	2.77631	ALL	FALSE
Global_k24	Global	24		Literature	Neurofibromatosis 1	10.6784	ALL	FALSE
Global_k24	Global	24		Literature	Neurofibromatosis 2	8.78531	ALL	FALSE
Global_k24	Global	24		Literature	Neutropenia	8.05025	ALL	FALSE
Global_k24	Global	24		Literature	Nevus	4.76	ALL	FALSE
Global_k24	Global	24		Literature	Newly Diagnosed Childhood Ependymoma	9.14772	ALL	FALSE
Global_k24	Global	24		Literature	Nicotinamide adenine dinucleotide coenzyme Q reductase deficiency	26.0774	ALL	FALSE
Global_k24	Global	24		Literature	Nicotine Dependence	13.2391	ALL	FALSE
Global_k24	Global	24		Literature	Niemann-Pick Disease, Type C	5.88775	ALL	FALSE
Global_k24	Global	24		Literature	Nijmegen Breakage Syndrome	15.8978	ALL	FALSE
Global_k24	Global	24		Literature	Non-Metastatic Childhood Soft Tissue Sarcoma	6.44493	ALL	FALSE
Global_k24	Global	24		Literature	Non-arthropod borne lymphocytic choriomeningitis	11.1132	ALL	FALSE
Global_k24	Global	24		Literature	Nonalcoholic Steatohepatitis	10.571	ALL	FALSE
Global_k24	Global	24		Literature	Noninfiltrating Intraductal Carcinoma	16.1995	ALL	FALSE
Global_k24	Global	24		Literature	Nonnuclear polymorphic congenital cataract	5.02429	ALL	FALSE
Global_k24	Global	24		Literature	Nonorganic psychosis	5.95214	ALL	FALSE
Global_k24	Global	24		Literature	Nonsyndromic Deafness	23.5677	ALL	FALSE
Global_k24	Global	24		Literature	Obesity, Morbid	5.10067	ALL	FALSE
Global_k24	Global	24		Literature	Obsessive-Compulsive Disorder	12.2506	ALL	FALSE
Global_k24	Global	24		Literature	Obstructive nephropathy	12.9969	ALL	FALSE
Global_k24	Global	24		Literature	Ocular Hypertension	1.94814	ALL	FALSE
Global_k24	Global	24		Literature	Oculocerebrorenal Syndrome	9.66958	ALL	FALSE
Global_k24	Global	24		Literature	Oligospermia	12.4197	ALL	FALSE
Global_k24	Global	24		Literature	Opitz GBBB Syndrome, X-Linked	6.54295	ALL	FALSE
Global_k24	Global	24		Literature	Optic Atrophy	-0.769818	ALL	FALSE
Global_k24	Global	24		Literature	Optic Atrophy 1	7.61153	ALL	FALSE
Global_k24	Global	24		Literature	Oral Cavity Carcinoma	5.90691	ALL	FALSE
Global_k24	Global	24		Literature	Oral Submucous Fibrosis	13.7543	ALL	FALSE
Global_k24	Global	24		Literature	Oropharyngeal Carcinoma	9.70945	ALL	FALSE
Global_k24	Global	24		Literature	Osteitis Deformans	5.28656	ALL	FALSE
Global_k24	Global	24		Literature	Osteoarthritis, Knee	13.7685	ALL	FALSE
Global_k24	Global	24		Literature	Osteoporosis, Postmenopausal	9.28626	ALL	FALSE
Global_k24	Global	24		Literature	Otitis Media	16.5803	ALL	FALSE
Global_k24	Global	24		Literature	Ovarian Failure, Premature	15.9627	ALL	FALSE
Global_k24	Global	24		Literature	Ovarian clear cell carcinoma	4.56741	ALL	FALSE
Global_k24	Global	24		Literature	PACHYONYCHIA CONGENITA 3	4.40915	ALL	FALSE
Global_k24	Global	24		Literature	PARKINSON DISEASE, LATE-ONSET	12.4022	ALL	FALSE
Global_k24	Global	24		Literature	PATENT DUCTUS ARTERIOSUS 1	15.9641	ALL	FALSE
Global_k24	Global	24		Literature	PIGMENTARY DISORDER, RETICULATE, WITH SYSTEMIC MANIFESTATIONS	13.3098	ALL	FALSE
Global_k24	Global	24		Literature	Pancreatic Neoplasm	16.4074	ALL	FALSE
Global_k24	Global	24		Literature	Pancreatic intraepithelial neoplasia	6.14144	ALL	FALSE
Global_k24	Global	24		Literature	Pancreatitis	7.58233	ALL	FALSE
Global_k24	Global	24		Literature	Pancreatitis, Chronic	10.4589	ALL	FALSE
Global_k24	Global	24		Literature	Pancytopenia	7.09293	ALL	FALSE
Global_k24	Global	24		Literature	Papillary Renal Cell Carcinoma	4.76962	ALL	FALSE
Global_k24	Global	24		Literature	Papilloma	5.4717	ALL	FALSE
Global_k24	Global	24		Literature	Paraganglioma	11.9595	ALL	FALSE
Global_k24	Global	24		Literature	Parasitemia	8.50126	ALL	FALSE
Global_k24	Global	24		Literature	Parathyroid Adenoma	3.7795	ALL	FALSE
Global_k24	Global	24		Literature	Parkinson Disease, Familial, Type 1	8.92755	ALL	FALSE
Global_k24	Global	24		Literature	Patent ductus arteriosus	14.1266	ALL	FALSE
Global_k24	Global	24		Literature	Pelvic Organ Prolapse	12.8811	ALL	FALSE
Global_k24	Global	24		Literature	Pemphigus Vulgaris	12.2516	ALL	FALSE
Global_k24	Global	24		Literature	Periapical Periodontitis	9.65364	ALL	FALSE
Global_k24	Global	24		Literature	Peripheral T-Cell Lymphoma	11.3839	ALL	FALSE
Global_k24	Global	24		Literature	Peripheral motor neuropathy	9.80555	ALL	FALSE
Global_k24	Global	24		Literature	Peritoneal dissemination	12.7605	ALL	FALSE
Global_k24	Global	24		Literature	Periventricular Nodular Heterotopia		ALL	FALSE
Global_k24	Global	24		Literature	Pheochromocytoma	14.452	ALL	FALSE
Global_k24	Global	24		Literature	Photoreceptor degeneration	16.6283	ALL	FALSE
Global_k24	Global	24		Literature	Phyllodes Tumor	7.45253	ALL	FALSE
Global_k24	Global	24		Literature	Pick Disease of the Brain	14.6875	ALL	FALSE
Global_k24	Global	24		Literature	Pilocytic Astrocytoma	8.00449	ALL	FALSE
Global_k24	Global	24		Literature	Pituitary Adenoma	4.65996	ALL	FALSE
Global_k24	Global	24		Literature	Pituitary-dependent Cushing's disease	6.05311	ALL	FALSE
Global_k24	Global	24		Literature	Plasmacytoma	8.07086	ALL	FALSE
Global_k24	Global	24		Literature	Platinum-Resistant Ovarian Carcinoma	3.90262	ALL	FALSE
Global_k24	Global	24		Literature	Pleomorphic Xanthoastrocytoma	5.5564	ALL	FALSE
Global_k24	Global	24		Literature	Pneumocystis jiroveci pneumonia	5.31916	ALL	FALSE
Global_k24	Global	24		Literature	Polycystic Kidney - body part	12.3379	ALL	FALSE
Global_k24	Global	24		Literature	Polycystic Kidney, Autosomal Dominant	9.75277	ALL	FALSE
Global_k24	Global	24		Literature	Polycythemia	24.0907	ALL	FALSE
Global_k24	Global	24		Literature	Polycythemia Vera	17.7424	ALL	FALSE
Global_k24	Global	24		Literature	Polymyositis	17.3246	ALL	FALSE
Global_k24	Global	24		Literature	Polyneuropathy	5.56341	ALL	FALSE
Global_k24	Global	24		Literature	Pontoneocerebellar hypoplasia		ALL	FALSE
Global_k24	Global	24		Literature	Post-Traumatic Stress Disorder	6.89246	ALL	FALSE
Global_k24	Global	24		Literature	Posterior subcapsular cataract	1.64942	ALL	FALSE
Global_k24	Global	24		Literature	Prader-Willi Syndrome	7.17243	ALL	FALSE
Global_k24	Global	24		Literature	Pre B-cell acute lymphoblastic leukemia	5.737	ALL	FALSE
Global_k24	Global	24		Literature	Precursor B-Cell Lymphoblastic Leukemia-Lymphoma	11.1538	ALL	FALSE
Global_k24	Global	24		Literature	Precursor B-cell lymphoblastic leukemia	13.1606	ALL	FALSE
Global_k24	Global	24		Literature	Precursor cell lymphoblastic lymphoma	7.55179	ALL	FALSE
Global_k24	Global	24		Literature	Prediabetes syndrome	8.058	ALL	FALSE
Global_k24	Global	24		Literature	Premature Menopause	13.2479	ALL	FALSE
Global_k24	Global	24		Literature	Premature aging syndrome	5.86161	ALL	FALSE
Global_k24	Global	24		Literature	Primary Ciliary Dyskinesia	5.80202	ALL	FALSE
Global_k24	Global	24		Literature	Primary Effusion Lymphoma	8.80529	ALL	FALSE
Global_k24	Global	24		Literature	Primary Malignant Liver Neoplasm	3.95703	ALL	FALSE
Global_k24	Global	24		Literature	Primary Myelofibrosis	19.7817	ALL	FALSE
Global_k24	Global	24		Literature	Primary Sjögren's syndrome	31.0457	ALL	FALSE
Global_k24	Global	24		Literature	Primary biliary cirrhosis	19.3611	ALL	FALSE
Global_k24	Global	24		Literature	Primary central nervous system lymphoma	14.2855	ALL	FALSE
Global_k24	Global	24		Literature	Primary cholangiocarcinoma of intrahepatic biliary tract	6.46806	ALL	FALSE
Global_k24	Global	24		Literature	Primary differentiated carcinoma of thyroid gland	5.45316	ALL	FALSE
Global_k24	Global	24		Literature	Primary sclerosing cholangitis	17.6222	ALL	FALSE
Global_k24	Global	24		Literature	Progeria	7.07974	ALL	FALSE
Global_k24	Global	24		Literature	Progression of prostate cancer	13.0223	ALL	FALSE
Global_k24	Global	24		Literature	Progressive cGVHD	16.3308	ALL	FALSE
Global_k24	Global	24		Literature	Progressive supranuclear palsy	16.0293	ALL	FALSE
Global_k24	Global	24		Literature	Prolactinoma	11.9298	ALL	FALSE
Global_k24	Global	24		Literature	Proliferative vitreoretinopathy	9.68218	ALL	FALSE
Global_k24	Global	24		Literature	Promyelocytic leukemia	7.77944	ALL	FALSE
Global_k24	Global	24		Literature	Prostatic Intraepithelial Neoplasias	12.3482	ALL	FALSE
Global_k24	Global	24		Literature	Protein Deficiency	3.59515	ALL	FALSE
Global_k24	Global	24		Literature	Pseudohyperkalemia Cardiff	13.1079	ALL	FALSE
Global_k24	Global	24		Literature	Pseudolymphoma	1.35907	ALL	FALSE
Global_k24	Global	24		Literature	Pseudorabies	6.27433	ALL	FALSE
Global_k24	Global	24		Literature	Psoriasis vulgaris	14.3968	ALL	FALSE
Global_k24	Global	24		Literature	Pterygium	12.577	ALL	FALSE
Global_k24	Global	24		Literature	Pterygium Of Conjunctiva And Cornea	11.215	ALL	FALSE
Global_k24	Global	24		Literature	Pterygium of eye	11.949	ALL	FALSE
Global_k24	Global	24		Literature	Pulmonary Emphysema	14.8988	ALL	FALSE
Global_k24	Global	24		Literature	Pulmonary arterial hypertension	11.3087	ALL	FALSE
Global_k24	Global	24		Literature	Pure Red-Cell Aplasia	5.91552	ALL	FALSE
Global_k24	Global	24		Literature	RETINOSCHISIS 1, X-LINKED, JUVENILE	0.930262	ALL	FALSE
Global_k24	Global	24		Literature	Rabies (disorder)	10.3488	ALL	FALSE
Global_k24	Global	24		Literature	Rectal Carcinoma	14.8201	ALL	FALSE
Global_k24	Global	24		Literature	Refractory Cytopenia of Childhood	8.2667	ALL	FALSE
Global_k24	Global	24		Literature	Refractory anaemia with excess blasts	3.1096	ALL	FALSE
Global_k24	Global	24		Literature	Refractory anemias	9.4696	ALL	FALSE
Global_k24	Global	24		Literature	Renal Insufficiency	13.1169	ALL	FALSE
Global_k24	Global	24		Literature	Renal carnitine transport defect		ALL	FALSE
Global_k24	Global	24		Literature	Respiratory Distress Syndrome, Adult	10.0162	ALL	FALSE
Global_k24	Global	24		Literature	Respiratory Failure	5.78128	ALL	FALSE
Global_k24	Global	24		Literature	Respiratory syncytial virus (RSV) infection in conditions classified elsewhere and of unspecified site	18.3744	ALL	FALSE
Global_k24	Global	24		Literature	Reticuloendotheliosis, X-linked	4.09929	ALL	FALSE
Global_k24	Global	24		Literature	Retinitis Pigmentosa	11.363	ALL	FALSE
Global_k24	Global	24		Literature	Retinopathy of Prematurity	11.2434	ALL	FALSE
Global_k24	Global	24		Literature	Rett Syndrome	7.28536	ALL	FALSE
Global_k24	Global	24		Literature	Rhabdoid Tumor	6.13311	ALL	FALSE
Global_k24	Global	24		Literature	Rhabdoid Tumor of the Kidney	6.54995	ALL	FALSE
Global_k24	Global	24		Literature	Rheumatism	20.2644	ALL	FALSE
Global_k24	Global	24		Literature	Rhinovirus infection	14.7484	ALL	FALSE
Global_k24	Global	24		Literature	Richter's syndrome	5.74554	ALL	FALSE
Global_k24	Global	24		Literature	Rift Valley Fever	10.0025	ALL	FALSE
Global_k24	Global	24		Literature	Right Ventricular Hypertrophy	5.70911	ALL	FALSE
Global_k24	Global	24		Literature	Rubinstein-Taybi Syndrome		ALL	FALSE
Global_k24	Global	24		Literature	Russell-Silver syndrome	12.1199	ALL	FALSE
Global_k24	Global	24		Literature	SMITH-MCCORT DYSPLASIA 1	12.2554	ALL	FALSE
Global_k24	Global	24		Literature	ST segment elevation myocardial infarction	11.3801	ALL	FALSE
Global_k24	Global	24		Literature	SVEINSSON CHORIORETINAL ATROPHY	6.50286	ALL	FALSE
Global_k24	Global	24		Literature	Sarcoidosis	25.6416	ALL	FALSE
Global_k24	Global	24		Literature	Scleroderma	18.1201	ALL	FALSE
Global_k24	Global	24		Literature	Scrub Typhus	9.85283	ALL	FALSE
Global_k24	Global	24		Literature	Seckel syndrome	9.61235	ALL	FALSE
Global_k24	Global	24		Literature	Secondary malignant neoplasm of colon and/or rectum	27.5104	ALL	FALSE
Global_k24	Global	24		Literature	Seminoma	12.5022	ALL	FALSE
Global_k24	Global	24		Literature	Senile Plaques	22.4749	ALL	FALSE
Global_k24	Global	24		Literature	Sensorineural Hearing Loss (disorder)	8.93501	ALL	FALSE
Global_k24	Global	24		Literature	Sensory neuropathy	10.9374	ALL	FALSE
Global_k24	Global	24		Literature	Severe Acute Respiratory Syndrome	9.93698	ALL	FALSE
Global_k24	Global	24		Literature	Severe Combined Immunodeficiency	20.2269	ALL	FALSE
Global_k24	Global	24		Literature	Severe Dengue	16.4443	ALL	FALSE
Global_k24	Global	24		Literature	Severe Sepsis	24.8485	ALL	FALSE
Global_k24	Global	24		Literature	Severe intellectual disability	4.9966	ALL	FALSE
Global_k24	Global	24		Literature	Sezary Syndrome	12.1396	ALL	FALSE
Global_k24	Global	24		Literature	Sickle Cell Trait	13.37	ALL	FALSE
Global_k24	Global	24		Literature	Sjogren's Syndrome	20.4476	ALL	FALSE
Global_k24	Global	24		Literature	Skin Carcinogenesis	12.6695	ALL	FALSE
Global_k24	Global	24		Literature	Skin Erosion	7.71875	ALL	FALSE
Global_k24	Global	24		Literature	Skin callus	7.23819	ALL	FALSE
Global_k24	Global	24		Literature	Sleep Apnea, Obstructive	11.7204	ALL	FALSE
Global_k24	Global	24		Literature	Solitary fibrous tumor	5.48795	ALL	FALSE
Global_k24	Global	24		Literature	Spastic Paraplegia	9.06087	ALL	FALSE
Global_k24	Global	24		Literature	Spastic Paraplegia, Hereditary	24.4676	ALL	FALSE
Global_k24	Global	24		Literature	Spina Bifida	6.48162	ALL	FALSE
Global_k24	Global	24		Literature	Spinal Muscular Atrophy	7.37236	ALL	FALSE
Global_k24	Global	24		Literature	Spinocerebellar Ataxia Type 1	-0.209646	ALL	FALSE
Global_k24	Global	24		Literature	Spondyloepimetaphyseal disorder		ALL	FALSE
Global_k24	Global	24		Literature	Sporadic Breast Carcinoma	15.094	ALL	FALSE
Global_k24	Global	24		Literature	Sporadic Parkinson disease	8.18125	ALL	FALSE
Global_k24	Global	24		Literature	Squamous cell carcinoma of oropharynx	7.76015	ALL	FALSE
Global_k24	Global	24		Literature	Squamous cell carcinoma of skin	8.48576	ALL	FALSE
Global_k24	Global	24		Literature	Squamous cell carcinoma of the hypopharynx	5.22895	ALL	FALSE
Global_k24	Global	24		Literature	Squamous cell carcinoma of tongue	11.4274	ALL	FALSE
Global_k24	Global	24		Literature	Stable angina	9.97493	ALL	FALSE
Global_k24	Global	24		Literature	Stage 0 Gallbladder Cancer AJCC v8	8.53236	ALL	FALSE
Global_k24	Global	24		Literature	Stage IIA Gallbladder Cancer AJCC v8	8.1753	ALL	FALSE
Global_k24	Global	24		Literature	Stage IIB Gallbladder Cancer AJCC v8	11.0637	ALL	FALSE
Global_k24	Global	24		Literature	Stage III Gallbladder Cancer AJCC v8	11.5123	ALL	FALSE
Global_k24	Global	24		Literature	Stage IV Gallbladder Cancer AJCC v8	8.90816	ALL	FALSE
Global_k24	Global	24		Literature	Status Epilepticus	7.40441	ALL	FALSE
Global_k24	Global	24		Literature	Steroid Sulfatase Deficiency Disease	8.77233	ALL	FALSE
Global_k24	Global	24		Literature	Steroid resistant nephrotic syndrome of childhood	19.9996	ALL	FALSE
Global_k24	Global	24		Literature	Steroid-resistant nephrotic syndrome	20.574	ALL	FALSE
Global_k24	Global	24		Literature	Stress, Psychological	5.07153	ALL	FALSE
Global_k24	Global	24		Literature	Stromal Neoplasm	6.05096	ALL	FALSE
Global_k24	Global	24		Literature	Subarachnoid Hemorrhage	22.7098	ALL	FALSE
Global_k24	Global	24		Literature	Subfertility	3.46523	ALL	FALSE
Global_k24	Global	24		Literature	Superficial ulcer	8.24232	ALL	FALSE
Global_k24	Global	24		Literature	Synovial Cyst	4.58193	ALL	FALSE
Global_k24	Global	24		Literature	Systemic Inflammatory Response Syndrome	14.1829	ALL	FALSE
Global_k24	Global	24		Literature	T-Cell Lymphoma	18.8397	ALL	FALSE
Global_k24	Global	24		Literature	TARSAL-CARPAL COALITION SYNDROME	11.6376	ALL	FALSE
Global_k24	Global	24		Literature	TDP-43 Proteinopathies	8.80184	ALL	FALSE
Global_k24	Global	24		Literature	TRICHOMONAS VAGINALIS (finding)	2.48686	ALL	FALSE
Global_k24	Global	24		Literature	TUBEROUS SCLEROSIS 2 (disorder)	5.48753	ALL	FALSE
Global_k24	Global	24		Literature	Temporomandibular Joint Dysfunction Syndrome		ALL	FALSE
Global_k24	Global	24		Literature	Teratocarcinoma	7.14516	ALL	FALSE
Global_k24	Global	24		Literature	Teratoma	6.68731	ALL	FALSE
Global_k24	Global	24		Literature	Testicular Germ Cell Tumor	8.0406	ALL	FALSE
Global_k24	Global	24		Literature	Therapy-related myelodysplastic syndrome	3.44561	ALL	FALSE
Global_k24	Global	24		Literature	Thromboangiitis Obliterans	6.12185	ALL	FALSE
Global_k24	Global	24		Literature	Thrombocythemia, Essential	12.1771	ALL	FALSE
Global_k24	Global	24		Literature	Thrombophilia	13.7444	ALL	FALSE
Global_k24	Global	24		Literature	Thymic Carcinoma	8.64883	ALL	FALSE
Global_k24	Global	24		Literature	Thymoma	8.4595	ALL	FALSE
Global_k24	Global	24		Literature	Thyroid Gland Follicular Adenoma	6.83226	ALL	FALSE
Global_k24	Global	24		Literature	Thyroid associated opthalmopathies	17.8948	ALL	FALSE
Global_k24	Global	24		Literature	Tooth Attrition	9.55859	ALL	FALSE
Global_k24	Global	24		Literature	Toxoplasmosis	6.25312	ALL	FALSE
Global_k24	Global	24		Literature	Traditional Serrated Adenoma	2.64721	ALL	FALSE
Global_k24	Global	24		Literature	Transitional cell carcinoma of bladder	8.00097	ALL	FALSE
Global_k24	Global	24		Literature	Treatment related acute myeloid leukaemia	7.10347	ALL	FALSE
Global_k24	Global	24		Literature	Trichohepatoenteric Syndrome	5.0561	ALL	FALSE
Global_k24	Global	24		Literature	Trigeminal Neuralgia	1.70989	ALL	FALSE
Global_k24	Global	24		Literature	Tuberculosis, Multidrug-Resistant	4.06946	ALL	FALSE
Global_k24	Global	24		Literature	Tuberculosis, Pulmonary	20.2617	ALL	FALSE
Global_k24	Global	24		Literature	Tuberculosis, extrapulmonary	17.4434	ALL	FALSE
Global_k24	Global	24		Literature	Tuberous Sclerosis	16.921	ALL	FALSE
Global_k24	Global	24		Literature	Tumour budding	6.2027	ALL	FALSE
Global_k24	Global	24		Literature	Turner Syndrome	6.01634	ALL	FALSE
Global_k24	Global	24		Literature	Undifferentiated carcinoma	11.4572	ALL	FALSE
Global_k24	Global	24		Literature	Undifferentiated leukemia	6.00037	ALL	FALSE
Global_k24	Global	24		Literature	Unverricht-Lundborg Syndrome	13.8639	ALL	FALSE
Global_k24	Global	24		Literature	Uranostaphyloschisis	5.5712	ALL	FALSE
Global_k24	Global	24		Literature	Urothelial Carcinoma	11.6334	ALL	FALSE
Global_k24	Global	24		Literature	Uterine Cervical Neoplasm	2.01548	ALL	FALSE
Global_k24	Global	24		Literature	Uveal melanoma	7.46934	ALL	FALSE
Global_k24	Global	24		Literature	Uveitis	28.0847	ALL	FALSE
Global_k24	Global	24		Literature	VITILIGO-ASSOCIATED MULTIPLE AUTOIMMUNE DISEASE SUSCEPTIBILITY 1 (finding)	11.0109	ALL	FALSE
Global_k24	Global	24		Literature	Van der Woude syndrome	5.5365	ALL	FALSE
Global_k24	Global	24		Literature	Varicosity	17.3527	ALL	FALSE
Global_k24	Global	24		Literature	Vascular insufficiency of intestine	4.69796	ALL	FALSE
Global_k24	Global	24		Literature	Vasculitis	17.9965	ALL	FALSE
Global_k24	Global	24		Literature	Ventricular arrhythmia	3.97316	ALL	FALSE
Global_k24	Global	24		Literature	Verrucous carcinoma	2.64723	ALL	FALSE
Global_k24	Global	24		Literature	Vesicular Stomatitis	10.0968	ALL	FALSE
Global_k24	Global	24		Literature	Viral myocarditis	5.84952	ALL	FALSE
Global_k24	Global	24		Literature	Vitelliform Macular Dystrophy	6.41954	ALL	FALSE
Global_k24	Global	24		Literature	Vitiligo	13.1442	ALL	FALSE
Global_k24	Global	24		Literature	Von Hippel-Lindau Syndrome	7.83046	ALL	FALSE
Global_k24	Global	24		Literature	Waldenstrom Macroglobulinemia	13.6741	ALL	FALSE
Global_k24	Global	24		Literature	Well Differentiated Oligodendroglioma	6.34828	ALL	FALSE
Global_k24	Global	24		Literature	Well Differentiated Pancreatic Endocrine Tumor	9.04986	ALL	FALSE
Global_k24	Global	24		Literature	Werner Syndrome	14.3983	ALL	FALSE
Global_k24	Global	24		Literature	West Nile viral infection	13.0383	ALL	FALSE
Global_k24	Global	24		Literature	West Syndrome	6.40058	ALL	FALSE
Global_k24	Global	24		Literature	Williams Syndrome	5.26447	ALL	FALSE
Global_k24	Global	24		Literature	Wiskott-Aldrich Syndrome	14.0142	ALL	FALSE
Global_k24	Global	24		Literature	XERODERMA PIGMENTOSUM, COMPLEMENTATION GROUP C	6.67994	ALL	FALSE
Global_k24	Global	24		Literature	Xeroderma Pigmentosum	20.6773	ALL	FALSE
Global_k24	Global	24		Literature	Xeroderma Pigmentosum, Complementation Group D	18.6941	ALL	FALSE
Global_k24	Global	24		Literature	Zika Virus Infection	17.4082	ALL	FALSE
Global_k24	Global	24		Literature	Zinc deficiency	7.13772	ALL	FALSE
Global_k24	Global	24		Literature	alpha-Thalassemia	14.1833	ALL	FALSE
Global_k24	Global	24		Literature	alpha^+^ Thalassemia	12.2022	ALL	FALSE
Global_k24	Global	24		Literature	androgen independent prostate cancer	10.5397	ALL	FALSE
Global_k24	Global	24		Literature	beta Thalassemia	11.0352	ALL	FALSE
Global_k24	Global	24		Literature	beta^+^ Thalassemia	11.0039	ALL	FALSE
Global_k24	Global	24		Literature	bone destruction	9.85597	ALL	FALSE
Global_k24	Global	24		Literature	estrogen receptor-negative breast cancer	10.1972	ALL	FALSE
Global_k24	Global	24		Literature	hiv-infection/aids	28.7463	ALL	FALSE
Global_k24	Global	24		Literature	insulinoma	5.68169	ALL	FALSE
Global_k24	Global	24		Literature	intracranial glioma	7.7344	ALL	FALSE
Global_k24	Global	24		Literature	leiomyosarcoma	8.99409	ALL	FALSE
Global_k24	Global	24		Literature	liposarcoma	7.84538	ALL	FALSE
Global_k24	Global	24		Literature	neurofibroma	17.1104	ALL	FALSE
Global_k24	Global	24		Literature	oligodendroglioma	6.48452	ALL	FALSE
Global_k24	Global	24		Literature	psychological distress	0.672171	ALL	FALSE
Global_k24	Global	24		Literature	stage, non-small cell lung cancer	5.97407	ALL	FALSE
Global_k24	Global	24		Literature	synovial sarcoma	6.77979	ALL	FALSE
Global_k24	Global	24		Literature	trachomatis	11.5851	ALL	FALSE
Global_k20	Global	20		Literature	ACTH-Secreting Pituitary Adenoma	2.07969	ALL	FALSE
Global_k20	Global	20		Literature	AICARDI-GOUTIERES SYNDROME	10.8581	ALL	FALSE
Global_k20	Global	20		Literature	AIDS related complex	11.1537	ALL	FALSE
Global_k20	Global	20		Literature	AMYOTROPHIC LATERAL SCLEROSIS 1	7.96621	ALL	FALSE
Global_k20	Global	20		Literature	ATRICHIA WITH PAPULAR LESIONS	6.50777	ALL	FALSE
Global_k20	Global	20		Literature	AURAL ATRESIA, CONGENITAL	17.2718	ALL	FALSE
Global_k20	Global	20		Literature	Abnormality of the skeletal system	7.53244	ALL	FALSE
Global_k20	Global	20		Literature	Absence Epilepsy	7.93788	ALL	FALSE
Global_k20	Global	20		Literature	Acoustic Neuroma	11.2827	ALL	FALSE
Global_k20	Global	20		Literature	Acquired Hypogammaglobulinemia	11.365	ALL	FALSE
Global_k20	Global	20		Literature	Acromegaly	9.52018	ALL	FALSE
Global_k20	Global	20		Literature	Actinic keratosis	4.98747	ALL	FALSE
Global_k20	Global	20		Literature	Acute Chest Syndrome	29.1843	ALL	FALSE
Global_k20	Global	20		Literature	Acute Coronary Syndrome	27.6128	ALL	FALSE
Global_k20	Global	20		Literature	Acute Erythroblastic Leukemia	9.85106	ALL	FALSE
Global_k20	Global	20		Literature	Acute GVH disease	29.1436	ALL	FALSE
Global_k20	Global	20		Literature	Acute Megakaryocytic Leukemias	8.19686	ALL	FALSE
Global_k20	Global	20		Literature	Acute Undifferentiated Leukemia	5.19887	ALL	FALSE
Global_k20	Global	20		Literature	Acute monoblastic leukemia	2.76544	ALL	FALSE
Global_k20	Global	20		Literature	Acute myelomonocytic leukemia	5.21291	ALL	FALSE
Global_k20	Global	20		Literature	Acute pancreatitis	28.9397	ALL	FALSE
Global_k20	Global	20		Literature	Acute respiratory distress	18.1371	ALL	FALSE
Global_k20	Global	20		Literature	Adenocarcinoma Of Esophagus	17.2553	ALL	FALSE
Global_k20	Global	20		Literature	Adenocarcinoma of colon	9.98298	ALL	FALSE
Global_k20	Global	20		Literature	Adenocarcinoma of large intestine	11.4256	ALL	FALSE
Global_k20	Global	20		Literature	Adenocarcinoma of pancreas	19.5726	ALL	FALSE
Global_k20	Global	20		Literature	Adenocarcinoma of prostate	7.57633	ALL	FALSE
Global_k20	Global	20		Literature	Adenocarcinoma of rectum	1.95265	ALL	FALSE
Global_k20	Global	20		Literature	Adenocarcinoma of small intestine	6.75891	ALL	FALSE
Global_k20	Global	20		Literature	Adenocarcinoma, Clear Cell	2.83204	ALL	FALSE
Global_k20	Global	20		Literature	Adenocarcinoma, Endometrioid	6.62399	ALL	FALSE
Global_k20	Global	20		Literature	Adenoid Cystic Carcinoma	7.16381	ALL	FALSE
Global_k20	Global	20		Literature	Adenoma of large intestine	14.9902	ALL	FALSE
Global_k20	Global	20		Literature	Adenomatous Polyps	8.63537	ALL	FALSE
Global_k20	Global	20		Literature	Adenosquamous carcinoma	4.90161	ALL	FALSE
Global_k20	Global	20		Literature	Adolescent idiopathic scoliosis	6.00415	ALL	FALSE
Global_k20	Global	20		Literature	Adrenal Cortical Adenoma	9.5781	ALL	FALSE
Global_k20	Global	20		Literature	Adrenal Gland Pheochromocytoma	23.7235	ALL	FALSE
Global_k20	Global	20		Literature	Adrenal cortical hypofunction	2.23555	ALL	FALSE
Global_k20	Global	20		Literature	Adrenocortical carcinoma	17.5567	ALL	FALSE
Global_k20	Global	20		Literature	Adrenoleukodystrophy	19.2763	ALL	FALSE
Global_k20	Global	20		Literature	Adult Acute Monocytic Leukemia	4.95932	ALL	FALSE
Global_k20	Global	20		Literature	Adult Acute Myeloblastic Leukemia	3.94337	ALL	FALSE
Global_k20	Global	20		Literature	Adult Anaplastic Large Cell Lymphoma	10.14	ALL	FALSE
Global_k20	Global	20		Literature	Adult Angiosarcoma	6.13609	ALL	FALSE
Global_k20	Global	20		Literature	Adult B Acute Lymphoblastic Leukemia	6.59793	ALL	FALSE
Global_k20	Global	20		Literature	Adult Burkitt Lymphoma	40.0268	ALL	FALSE
Global_k20	Global	20		Literature	Adult Classical Hodgkin Lymphoma	22.2373	ALL	FALSE
Global_k20	Global	20		Literature	Adult Ependymoma	10.3081	ALL	FALSE
Global_k20	Global	20		Literature	Adult Erythroleukemia	10.9784	ALL	FALSE
Global_k20	Global	20		Literature	Adult Extraskeletal Myxoid Chondrosarcoma		ALL	FALSE
Global_k20	Global	20		Literature	Adult Fibrosarcoma	27.736	ALL	FALSE
Global_k20	Global	20		Literature	Adult Hepatocellular Carcinoma	4.9752	ALL	FALSE
Global_k20	Global	20		Literature	Adult Hodgkin Lymphoma	38.2838	ALL	FALSE
Global_k20	Global	20		Literature	Adult Leiomyosarcoma	4.68968	ALL	FALSE
Global_k20	Global	20		Literature	Adult Liposarcoma	5.3056	ALL	FALSE
Global_k20	Global	20		Literature	Adult Lymphoblastic Lymphoma	5.95272	ALL	FALSE
Global_k20	Global	20		Literature	Adult Malignant Peripheral Nerve Sheath Tumor	5.29446	ALL	FALSE
Global_k20	Global	20		Literature	Adult Meningioma	20.3334	ALL	FALSE
Global_k20	Global	20		Literature	Adult Myelodysplastic Syndrome	13.5057	ALL	FALSE
Global_k20	Global	20		Literature	Adult Non-Hodgkin Lymphoma	23.4973	ALL	FALSE
Global_k20	Global	20		Literature	Adult Oligodendroglioma	6.59905	ALL	FALSE
Global_k20	Global	20		Literature	Adult Pilocytic Astrocytoma	13.6087	ALL	FALSE
Global_k20	Global	20		Literature	Adult Soft Tissue Sarcoma	12.1389	ALL	FALSE
Global_k20	Global	20		Literature	Adult Synovial Sarcoma	9.72021	ALL	FALSE
Global_k20	Global	20		Literature	Adult Undifferentiated Pleomorphic Sarcoma	5.50646	ALL	FALSE
Global_k20	Global	20		Literature	Adult type dermatomyositis	21.0073	ALL	FALSE
Global_k20	Global	20		Literature	Adult-Onset Still Disease	20.3603	ALL	FALSE
Global_k20	Global	20		Literature	Advanced breast cancer	10.1109	ALL	FALSE
Global_k20	Global	20		Literature	African Trypanosomiasis	22.8437	ALL	FALSE
Global_k20	Global	20		Literature	Age-related cataract	18.4366	ALL	FALSE
Global_k20	Global	20		Literature	Agenesis	17.6026	ALL	FALSE
Global_k20	Global	20		Literature	Agenesis of corpus callosum	11.8965	ALL	FALSE
Global_k20	Global	20		Literature	Aggressive Non-Hodgkin Lymphoma	2.05197	ALL	FALSE
Global_k20	Global	20		Literature	Agnosia for Pain	9.57447	ALL	FALSE
Global_k20	Global	20		Literature	Alcohol Use Disorder	8.72736	ALL	FALSE
Global_k20	Global	20		Literature	Alcohol or Other Drugs use	5.32357	ALL	FALSE
Global_k20	Global	20		Literature	Alcoholic Intoxication, Chronic	26.8241	ALL	FALSE
Global_k20	Global	20		Literature	Allergic asthma	31.779	ALL	FALSE
Global_k20	Global	20		Literature	Allergic rhinitis (disorder)	37.3492	ALL	FALSE
Global_k20	Global	20		Literature	Alopecia	10.3747	ALL	FALSE
Global_k20	Global	20		Literature	Alveolar Soft Part Sarcoma	3.9767	ALL	FALSE
Global_k20	Global	20		Literature	Alveolar rhabdomyosarcoma	9.69543	ALL	FALSE
Global_k20	Global	20		Literature	Alzheimer Disease, Early Onset	16.1345	ALL	FALSE
Global_k20	Global	20		Literature	Alzheimer Disease, Late Onset	18.3989	ALL	FALSE
Global_k20	Global	20		Literature	Alzheimer disease, familial, type 3	6.65833	ALL	FALSE
Global_k20	Global	20		Literature	Ameloblastoma	16.7825	ALL	FALSE
Global_k20	Global	20		Literature	Amnesia	14.8757	ALL	FALSE
Global_k20	Global	20		Literature	Amyotrophic Lateral Sclerosis, Familial	11.6251	ALL	FALSE
Global_k20	Global	20		Literature	Amyotrophic Lateral Sclerosis, Sporadic	6.67288	ALL	FALSE
Global_k20	Global	20		Literature	Anaplastic astrocytoma	12.3071	ALL	FALSE
Global_k20	Global	20		Literature	Anaplastic thyroid carcinoma	15.4864	ALL	FALSE
Global_k20	Global	20		Literature	Anastomosis	8.56776	ALL	FALSE
Global_k20	Global	20		Literature	Androgen-Insensitivity Syndrome	10.6735	ALL	FALSE
Global_k20	Global	20		Literature	Anemia, Diamond-Blackfan	8.2805	ALL	FALSE
Global_k20	Global	20		Literature	Anemia, Hemolytic	11.4909	ALL	FALSE
Global_k20	Global	20		Literature	Anemia, Sickle Cell	32.757	ALL	FALSE
Global_k20	Global	20		Literature	Anemia, severe	5.94908	ALL	FALSE
Global_k20	Global	20		Literature	Angelman Syndrome	2.59712	ALL	FALSE
Global_k20	Global	20		Literature	Angioimmunoblastic Lymphadenopathy	11.6973	ALL	FALSE
Global_k20	Global	20		Literature	Anhedonia	3.58004	ALL	FALSE
Global_k20	Global	20		Literature	Anorexia Nervosa	10.5524	ALL	FALSE
Global_k20	Global	20		Literature	Anthrax disease	12.6652	ALL	FALSE
Global_k20	Global	20		Literature	Aortic Aneurysm	12.0613	ALL	FALSE
Global_k20	Global	20		Literature	Aortic Valve Insufficiency	12.0025	ALL	FALSE
Global_k20	Global	20		Literature	Aortic Valve Stenosis	16.7265	ALL	FALSE
Global_k20	Global	20		Literature	Aortic aneurysm without mention of rupture NOS	16.1492	ALL	FALSE
Global_k20	Global	20		Literature	Aplasia Cutis Congenita	15.5209	ALL	FALSE
Global_k20	Global	20		Literature	Aplastic Anemia	11.1181	ALL	FALSE
Global_k20	Global	20		Literature	Arthritis, Psoriatic	31.3369	ALL	FALSE
Global_k20	Global	20		Literature	Arthrogryposis	18.0425	ALL	FALSE
Global_k20	Global	20		Literature	Asthenozoospermia	3.09937	ALL	FALSE
Global_k20	Global	20		Literature	Ataxia Telangiectasia	21.7236	ALL	FALSE
Global_k20	Global	20		Literature	Ataxia, Spinocerebellar	4.80028	ALL	FALSE
Global_k20	Global	20		Literature	Atherosclerotic lesion	17.4604	ALL	FALSE
Global_k20	Global	20		Literature	Atherothrombosis	25.5672	ALL	FALSE
Global_k20	Global	20		Literature	Atrial Premature Complexes	9.80091	ALL	FALSE
Global_k20	Global	20		Literature	Atypical Teratoid Rhabdoid Tumor	0.745092	ALL	FALSE
Global_k20	Global	20		Literature	Autoimmune arthritis	10.2205	ALL	FALSE
Global_k20	Global	20		Literature	Autoinflammatory disease	29.5698	ALL	FALSE
Global_k20	Global	20		Literature	Autosomal dominant retinitis pigmentosa	8.81503	ALL	FALSE
Global_k20	Global	20		Literature	Avellino corneal dystrophy	12.4948	ALL	FALSE
Global_k20	Global	20		Literature	Axonal neuropathy	17.4104	ALL	FALSE
Global_k20	Global	20		Literature	Azoospermia	10.7215	ALL	FALSE
Global_k20	Global	20		Literature	B-CELL MALIGNANCY, LOW-GRADE	24.5849	ALL	FALSE
Global_k20	Global	20		Literature	Bacteremia	29.3026	ALL	FALSE
Global_k20	Global	20		Literature	Barrett Esophagus	21.416	ALL	FALSE
Global_k20	Global	20		Literature	Basal-Like Breast Carcinoma	13.059	ALL	FALSE
Global_k20	Global	20		Literature	Basophilic leukemia	2.18591	ALL	FALSE
Global_k20	Global	20		Literature	Beckwith-Wiedemann Syndrome	10.0552	ALL	FALSE
Global_k20	Global	20		Literature	Behcet Syndrome	67.8198	ALL	FALSE
Global_k20	Global	20		Literature	Benign melanocytic nevus	3.38349	ALL	FALSE
Global_k20	Global	20		Literature	Bernard-Soulier Syndrome	18.6054	ALL	FALSE
Global_k20	Global	20		Literature	Bicuspid aortic valve	22.1066	ALL	FALSE
Global_k20	Global	20		Literature	Bilateral cataracts (disorder)	18.4674	ALL	FALSE
Global_k20	Global	20		Literature	Biliary Atresia	16.5004	ALL	FALSE
Global_k20	Global	20		Literature	Biliary Tract Cancer	9.17829	ALL	FALSE
Global_k20	Global	20		Literature	Blast Phase	14.6816	ALL	FALSE
Global_k20	Global	20		Literature	Blastic plasmacytoid dendritic cell neoplasm	1.72739	ALL	FALSE
Global_k20	Global	20		Literature	Blepharoptosis	28.5181	ALL	FALSE
Global_k20	Global	20		Literature	Blood spots	4.67363	ALL	FALSE
Global_k20	Global	20		Literature	Bloom Syndrome	14.9859	ALL	FALSE
Global_k20	Global	20		Literature	Borderline Personality Disorder	14.3522	ALL	FALSE
Global_k20	Global	20		Literature	Brain Ischemia	12.1493	ALL	FALSE
Global_k20	Global	20		Literature	Brain Tumor, Primary	7.63351	ALL	FALSE
Global_k20	Global	20		Literature	Breast Cancer, Familial	25.8306	ALL	FALSE
Global_k20	Global	20		Literature	Breast adenocarcinoma	6.98875	ALL	FALSE
Global_k20	Global	20		Literature	Bronchioloalveolar Adenocarcinoma	4.16608	ALL	FALSE
Global_k20	Global	20		Literature	Bronchopulmonary Dysplasia	25.064	ALL	FALSE
Global_k20	Global	20		Literature	Brucellosis	12.7592	ALL	FALSE
Global_k20	Global	20		Literature	Brugada Syndrome (disorder)	6.48706	ALL	FALSE
Global_k20	Global	20		Literature	Bulbo-Spinal Atrophy, X-Linked	6.21075	ALL	FALSE
Global_k20	Global	20		Literature	Bullous pemphigoid	15.2382	ALL	FALSE
Global_k20	Global	20		Literature	CHARGE Syndrome	2.86449	ALL	FALSE
Global_k20	Global	20		Literature	Cancer cachexia	16.18	ALL	FALSE
Global_k20	Global	20		Literature	Cancer of Nasopharynx	4.8259	ALL	FALSE
Global_k20	Global	20		Literature	Cannabis use	3.58565	ALL	FALSE
Global_k20	Global	20		Literature	Carcinoma of larynx	19.5361	ALL	FALSE
Global_k20	Global	20		Literature	Carcinoma of urinary bladder, invasive	12.3273	ALL	FALSE
Global_k20	Global	20		Literature	Carcinoma, Endometrioid	7.80913	ALL	FALSE
Global_k20	Global	20		Literature	Carcinoma, Lewis Lung	15.2723	ALL	FALSE
Global_k20	Global	20		Literature	Carcinoma, Papillary	11.6825	ALL	FALSE
Global_k20	Global	20		Literature	Carcinoma, Small Cell	6.30108	ALL	FALSE
Global_k20	Global	20		Literature	Carcinoma, Spindle-Cell	3.46045	ALL	FALSE
Global_k20	Global	20		Literature	Carcinosarcoma	5.832	ALL	FALSE
Global_k20	Global	20		Literature	Cardiac Arrest	14.3722	ALL	FALSE
Global_k20	Global	20		Literature	Cardiac fibrosis	14.551	ALL	FALSE
Global_k20	Global	20		Literature	Carotid Atherosclerosis	24.3781	ALL	FALSE
Global_k20	Global	20		Literature	Carotid Stenosis	19.8176	ALL	FALSE
Global_k20	Global	20		Literature	Cataract	30.4901	ALL	FALSE
Global_k20	Global	20		Literature	Cavernous Hemangioma of Brain	13.5628	ALL	FALSE
Global_k20	Global	20		Literature	Celiac Disease	36.1901	ALL	FALSE
Global_k20	Global	20		Literature	Central Serous Chorioretinopathy	7.49393	ALL	FALSE
Global_k20	Global	20		Literature	Cerebellar Hypoplasia	7.71605	ALL	FALSE
Global_k20	Global	20		Literature	Cerebellar atrophy	2.45144	ALL	FALSE
Global_k20	Global	20		Literature	Cerebellar degeneration	6.98989	ALL	FALSE
Global_k20	Global	20		Literature	Cerebral Palsy	14.2767	ALL	FALSE
Global_k20	Global	20		Literature	Cerebral atrophy	4.79553	ALL	FALSE
Global_k20	Global	20		Literature	Cervical Intraepithelial Neoplasia	12.2647	ALL	FALSE
Global_k20	Global	20		Literature	Cervical Squamous Cell Carcinoma	15.731	ALL	FALSE
Global_k20	Global	20		Literature	Chagas Disease	17.2767	ALL	FALSE
Global_k20	Global	20		Literature	Charcot-Marie-Tooth Disease	11.8157	ALL	FALSE
Global_k20	Global	20		Literature	Chikungunya Fever	12.1465	ALL	FALSE
Global_k20	Global	20		Literature	Childhood Acute Monocytic Leukemia	3.35744	ALL	FALSE
Global_k20	Global	20		Literature	Childhood Acute Myeloid Leukemia	7.80507	ALL	FALSE
Global_k20	Global	20		Literature	Childhood Anaplastic Large Cell Lymphoma	15.3096	ALL	FALSE
Global_k20	Global	20		Literature	Childhood Angiosarcoma	8.23203	ALL	FALSE
Global_k20	Global	20		Literature	Childhood B Acute Lymphoblastic Leukemia	8.43217	ALL	FALSE
Global_k20	Global	20		Literature	Childhood Burkitt Lymphoma	26.2144	ALL	FALSE
Global_k20	Global	20		Literature	Childhood Ependymoma	9.46228	ALL	FALSE
Global_k20	Global	20		Literature	Childhood Hepatocellular Carcinoma	6.48679	ALL	FALSE
Global_k20	Global	20		Literature	Childhood Hodgkin Lymphoma	32.9282	ALL	FALSE
Global_k20	Global	20		Literature	Childhood Kidney Wilms Tumor	9.27686	ALL	FALSE
Global_k20	Global	20		Literature	Childhood Leiomyosarcoma	4.69295	ALL	FALSE
Global_k20	Global	20		Literature	Childhood Liposarcoma	6.11862	ALL	FALSE
Global_k20	Global	20		Literature	Childhood Lymphoblastic Lymphoma	3.37537	ALL	FALSE
Global_k20	Global	20		Literature	Childhood Malignant Peripheral Nerve Sheath Tumor	6.0474	ALL	FALSE
Global_k20	Global	20		Literature	Childhood Myelodysplastic Syndrome	13.8654	ALL	FALSE
Global_k20	Global	20		Literature	Childhood Non-Hodgkin Lymphoma	19.1887	ALL	FALSE
Global_k20	Global	20		Literature	Childhood Oligodendroglioma	6.46205	ALL	FALSE
Global_k20	Global	20		Literature	Childhood Pilocytic Astrocytoma	13.6203	ALL	FALSE
Global_k20	Global	20		Literature	Childhood Pleomorphic Xanthoastrocytoma	2.92117	ALL	FALSE
Global_k20	Global	20		Literature	Childhood Soft Tissue Sarcoma	8.45739	ALL	FALSE
Global_k20	Global	20		Literature	Childhood Synovial Sarcoma	8.49334	ALL	FALSE
Global_k20	Global	20		Literature	Childhood T Acute Lymphoblastic Leukemia	9.43231	ALL	FALSE
Global_k20	Global	20		Literature	Childhood Undifferentiated Pleomorphic Sarcoma	4.4004	ALL	FALSE
Global_k20	Global	20		Literature	Childhood asthma	14.6079	ALL	FALSE
Global_k20	Global	20		Literature	Cholera	7.71424	ALL	FALSE
Global_k20	Global	20		Literature	Cholestasis	12.81	ALL	FALSE
Global_k20	Global	20		Literature	Cholesteatoma	12.9503	ALL	FALSE
Global_k20	Global	20		Literature	Chondrosarcoma	17.6932	ALL	FALSE
Global_k20	Global	20		Literature	Chordoma	6.74801	ALL	FALSE
Global_k20	Global	20		Literature	Choriocarcinoma	23.9325	ALL	FALSE
Global_k20	Global	20		Literature	Chronic active hepatitis	6.44245	ALL	FALSE
Global_k20	Global	20		Literature	Chronic graft-versus-host disease	20.6673	ALL	FALSE
Global_k20	Global	20		Literature	Chronic heart failure	15.2542	ALL	FALSE
Global_k20	Global	20		Literature	Chronic myeloproliferative disorder	21.8186	ALL	FALSE
Global_k20	Global	20		Literature	Chronic progressive external ophthalmoplegia	139.102	ALL	FALSE
Global_k20	Global	20		Literature	Chronic schizophrenia	2.89434	ALL	FALSE
Global_k20	Global	20		Literature	Cicatrix, Hypertrophic	11.2544	ALL	FALSE
Global_k20	Global	20		Literature	Classical Hodgkin's Lymphoma	19.9933	ALL	FALSE
Global_k20	Global	20		Literature	Clear Cell Sarcoma of Soft Tissue	6.59907	ALL	FALSE
Global_k20	Global	20		Literature	Clear-cell metastatic renal cell carcinoma	9.54165	ALL	FALSE
Global_k20	Global	20		Literature	Cleft Lip with or without Cleft Palate	10.3328	ALL	FALSE
Global_k20	Global	20		Literature	Cleft Palate	7.82993	ALL	FALSE
Global_k20	Global	20		Literature	Cleft palate with cleft lip	10.355	ALL	FALSE
Global_k20	Global	20		Literature	Cleft palate, isolated	10.1277	ALL	FALSE
Global_k20	Global	20		Literature	Cleft upper lip	3.25825	ALL	FALSE
Global_k20	Global	20		Literature	Clostridium; difficile (disorder)	5.66425	ALL	FALSE
Global_k20	Global	20		Literature	Cockayne Syndrome	23.915	ALL	FALSE
Global_k20	Global	20		Literature	Cockayne Syndrome, Type II	8.25911	ALL	FALSE
Global_k20	Global	20		Literature	Coffin-Siris syndrome	30.7022	ALL	FALSE
Global_k20	Global	20		Literature	Color blindness	0.553909	ALL	FALSE
Global_k20	Global	20		Literature	Combined immunodeficiency	13.2806	ALL	FALSE
Global_k20	Global	20		Literature	Common Variable Immunodeficiency	23.098	ALL	FALSE
Global_k20	Global	20		Literature	Complete atrioventricular block	45.642	ALL	FALSE
Global_k20	Global	20		Literature	Complicated malaria	21.5256	ALL	FALSE
Global_k20	Global	20		Literature	Cone-Rod Dystrophy 2	9.35973	ALL	FALSE
Global_k20	Global	20		Literature	Congenital atresia of extrahepatic bile duct	18.5518	ALL	FALSE
Global_k20	Global	20		Literature	Congenital cataract	29.3866	ALL	FALSE
Global_k20	Global	20		Literature	Congenital pontocerebellar hypoplasia	22.2659	ALL	FALSE
Global_k20	Global	20		Literature	Cornelia De Lange Syndrome	16.9132	ALL	FALSE
Global_k20	Global	20		Literature	Coronary Stenosis	9.95405	ALL	FALSE
Global_k20	Global	20		Literature	Craniosynostosis	29.6354	ALL	FALSE
Global_k20	Global	20		Literature	Creutzfeldt-Jakob disease	10.9818	ALL	FALSE
Global_k20	Global	20		Literature	Cryptorchidism	5.61514	ALL	FALSE
Global_k20	Global	20		Literature	Cushing Syndrome	12.2524	ALL	FALSE
Global_k20	Global	20		Literature	Cutaneous Mastocytosis	5.60812	ALL	FALSE
Global_k20	Global	20		Literature	Cutaneous Melanoma	17.3977	ALL	FALSE
Global_k20	Global	20		Literature	Cyst	11.0146	ALL	FALSE
Global_k20	Global	20		Literature	Cystadenocarcinoma, Serous	1.08912	ALL	FALSE
Global_k20	Global	20		Literature	Cystic kidney	10.2785	ALL	FALSE
Global_k20	Global	20		Literature	Cystitis	5.92532	ALL	FALSE
Global_k20	Global	20		Literature	Cytogenetically normal acute myeloid leukemia	2.48595	ALL	FALSE
Global_k20	Global	20		Literature	DOSAGE-SENSITIVE SEX REVERSAL	12.5233	ALL	FALSE
Global_k20	Global	20		Literature	Decompression Sickness	2.20603	ALL	FALSE
Global_k20	Global	20		Literature	Deep Vein Thrombosis	29.9185	ALL	FALSE
Global_k20	Global	20		Literature	Dejerine-Sottas Disease (disorder)	9.04412	ALL	FALSE
Global_k20	Global	20		Literature	Dementia, Vascular	11.707	ALL	FALSE
Global_k20	Global	20		Literature	Dengue Fever	35.3355	ALL	FALSE
Global_k20	Global	20		Literature	Dentatorubral-Pallidoluysian Atrophy	4.32701	ALL	FALSE
Global_k20	Global	20		Literature	Depletion of mitochondrial DNA	50.0161	ALL	FALSE
Global_k20	Global	20		Literature	Dermatitis	37.5453	ALL	FALSE
Global_k20	Global	20		Literature	Dermatomyositis	15.634	ALL	FALSE
Global_k20	Global	20		Literature	Desmoplastic	9.78334	ALL	FALSE
Global_k20	Global	20		Literature	Deuteranomaly	2.44947	ALL	FALSE
Global_k20	Global	20		Literature	DiGeorge Syndrome	3.86155	ALL	FALSE
Global_k20	Global	20		Literature	Diabetic Cardiomyopathies	10.857	ALL	FALSE
Global_k20	Global	20		Literature	Diabetic peripheral neuropathy	8.82062	ALL	FALSE
Global_k20	Global	20		Literature	Differentiated Thyroid Gland Carcinoma	7.35823	ALL	FALSE
Global_k20	Global	20		Literature	Diphtheria	11.8833	ALL	FALSE
Global_k20	Global	20		Literature	Disease due to Parvoviridae	4.12716	ALL	FALSE
Global_k20	Global	20		Literature	Dissection of aorta	11.3642	ALL	FALSE
Global_k20	Global	20		Literature	Drug Resistant Epilepsy	7.50838	ALL	FALSE
Global_k20	Global	20		Literature	Dry Eye Syndromes	11.5078	ALL	FALSE
Global_k20	Global	20		Literature	Ductal Breast Carcinoma	7.44747	ALL	FALSE
Global_k20	Global	20		Literature	Ductal Carcinoma	8.1194	ALL	FALSE
Global_k20	Global	20		Literature	Dwarfism	19.1863	ALL	FALSE
Global_k20	Global	20		Literature	Dysarthria	4.01762	ALL	FALSE
Global_k20	Global	20		Literature	Dysautonomia	18.7142	ALL	FALSE
Global_k20	Global	20		Literature	Dyskinetic syndrome	14.666	ALL	FALSE
Global_k20	Global	20		Literature	Dysmorphic features	4.2627	ALL	FALSE
Global_k20	Global	20		Literature	Dysmorphism	3.42153	ALL	FALSE
Global_k20	Global	20		Literature	Dysplastic Nevus	3.27415	ALL	FALSE
Global_k20	Global	20		Literature	Dystrophia myotonica 2	6.91924	ALL	FALSE
Global_k20	Global	20		Literature	EAR, PATELLA, SHORT STATURE SYNDROME	11.3516	ALL	FALSE
Global_k20	Global	20		Literature	ECTRODACTYLY, ECTODERMAL DYSPLASIA, AND CLEFT LIP/PALATE SYNDROME 1	3.3484	ALL	FALSE
Global_k20	Global	20		Literature	Early infantile epileptic encephalopathy with suppression bursts	2.63541	ALL	FALSE
Global_k20	Global	20		Literature	Early-Stage Breast Carcinoma	4.25193	ALL	FALSE
Global_k20	Global	20		Literature	Eclampsia	24.045	ALL	FALSE
Global_k20	Global	20		Literature	Elastosis perforans serpiginosa	6.08639	ALL	FALSE
Global_k20	Global	20		Literature	Embryonal Carcinoma	8.46135	ALL	FALSE
Global_k20	Global	20		Literature	Embryonal Rhabdomyosarcoma	7.96138	ALL	FALSE
Global_k20	Global	20		Literature	Encephalitis	32.5078	ALL	FALSE
Global_k20	Global	20		Literature	Encephalitis, St. Louis	27.8032	ALL	FALSE
Global_k20	Global	20		Literature	Endometrial Hyperplasia	9.20467	ALL	FALSE
Global_k20	Global	20		Literature	Endometrial adenocarcinoma	12.9817	ALL	FALSE
Global_k20	Global	20		Literature	Endometriosis of ovary	7.16461	ALL	FALSE
Global_k20	Global	20		Literature	Endometriosis of uterus	14.7264	ALL	FALSE
Global_k20	Global	20		Literature	Enteritis	12.5295	ALL	FALSE
Global_k20	Global	20		Literature	Eosinophilia	20.5054	ALL	FALSE
Global_k20	Global	20		Literature	Eosinophilic esophagitis	10.2904	ALL	FALSE
Global_k20	Global	20		Literature	Ependymoma	18.9034	ALL	FALSE
Global_k20	Global	20		Literature	Epilepsy, Generalized	42.7136	ALL	FALSE
Global_k20	Global	20		Literature	Epilepsy, Temporal Lobe	16.6424	ALL	FALSE
Global_k20	Global	20		Literature	Epileptic encephalopathy	16.871	ALL	FALSE
Global_k20	Global	20		Literature	Epiretinal Membrane	12.3646	ALL	FALSE
Global_k20	Global	20		Literature	Episodic Kinesigenic Dyskinesia 1	8.98168	ALL	FALSE
Global_k20	Global	20		Literature	Epithelial hyperplasia	1.69287	ALL	FALSE
Global_k20	Global	20		Literature	Epithelioma	9.66986	ALL	FALSE
Global_k20	Global	20		Literature	Erythroblastosis	12.8605	ALL	FALSE
Global_k20	Global	20		Literature	Erythroleukemia (Erythroid/Myeloid)	11.0349	ALL	FALSE
Global_k20	Global	20		Literature	Essential Hypertension	33.5313	ALL	FALSE
Global_k20	Global	20		Literature	Essential Tremor	16.9568	ALL	FALSE
Global_k20	Global	20		Literature	Ewings sarcoma-primitive neuroectodermal tumor (PNET)	4.83105	ALL	FALSE
Global_k20	Global	20		Literature	Extrahepatic Cholangiocarcinoma	6.2843	ALL	FALSE
Global_k20	Global	20		Literature	Extrapulmonary Small Cell Carcinoma	7.26108	ALL	FALSE
Global_k20	Global	20		Literature	Extraskeletal Myxoid Chondrosarcoma	4.32313	ALL	FALSE
Global_k20	Global	20		Literature	FANCONI ANEMIA, COMPLEMENTATION GROUP A (disorder)	59.9287	ALL	FALSE
Global_k20	Global	20		Literature	FRAGILE X TREMOR/ATAXIA SYNDROME	3.97859	ALL	FALSE
Global_k20	Global	20		Literature	FRIEDREICH ATAXIA 1	4.1648	ALL	FALSE
Global_k20	Global	20		Literature	Fabry Disease	5.83747	ALL	FALSE
Global_k20	Global	20		Literature	Factor V Leiden mutation	22.5613	ALL	FALSE
Global_k20	Global	20		Literature	Failure to Thrive	12.7941	ALL	FALSE
Global_k20	Global	20		Literature	Familial Alzheimer Disease (FAD)	10.4514	ALL	FALSE
Global_k20	Global	20		Literature	Familial generalized lipodystrophy	5.34383	ALL	FALSE
Global_k20	Global	20		Literature	Familial lichen amyloidosis	10.9461	ALL	FALSE
Global_k20	Global	20		Literature	Familial multiple trichoepitheliomata	14.0237	ALL	FALSE
Global_k20	Global	20		Literature	Fanconi Anemia	45.4192	ALL	FALSE
Global_k20	Global	20		Literature	Fetal Alcohol Syndrome	4.35148	ALL	FALSE
Global_k20	Global	20		Literature	Fibrillation	13.5239	ALL	FALSE
Global_k20	Global	20		Literature	Fibroadenoma	3.7795	ALL	FALSE
Global_k20	Global	20		Literature	Fibrodysplasia Ossificans Progressiva	3.64596	ALL	FALSE
Global_k20	Global	20		Literature	Fibroid Tumor	24.2598	ALL	FALSE
Global_k20	Global	20		Literature	Fibrolamellar Hepatocellular Carcinoma	10.3248	ALL	FALSE
Global_k20	Global	20		Literature	Fibrosarcoma	29.9796	ALL	FALSE
Global_k20	Global	20		Literature	Focal glomerulosclerosis	12.9364	ALL	FALSE
Global_k20	Global	20		Literature	Folic Acid Deficiency	8.14415	ALL	FALSE
Global_k20	Global	20		Literature	Follicular adenoma	11.8859	ALL	FALSE
Global_k20	Global	20		Literature	Follicular neoplasm	3.80657	ALL	FALSE
Global_k20	Global	20		Literature	Follicular thyroid carcinoma	13.0656	ALL	FALSE
Global_k20	Global	20		Literature	Fragile X Syndrome	9.60833	ALL	FALSE
Global_k20	Global	20		Literature	Friedreich Ataxia	7.31266	ALL	FALSE
Global_k20	Global	20		Literature	Frontotemporal Lobar Degeneration	8.84953	ALL	FALSE
Global_k20	Global	20		Literature	Frontotemporal dementia	16.4691	ALL	FALSE
Global_k20	Global	20		Literature	GRN-related frontotemporal dementia	9.99431	ALL	FALSE
Global_k20	Global	20		Literature	Gallbladder Carcinoma	18.6915	ALL	FALSE
Global_k20	Global	20		Literature	Ganglioglioma	10.3937	ALL	FALSE
Global_k20	Global	20		Literature	Gastric Adenocarcinoma	18.6405	ALL	FALSE
Global_k20	Global	20		Literature	Gastritis	8.73396	ALL	FALSE
Global_k20	Global	20		Literature	Gastritis, Atrophic	6.82707	ALL	FALSE
Global_k20	Global	20		Literature	Gastroenteritis	2.48975	ALL	FALSE
Global_k20	Global	20		Literature	Gastroesophageal reflux disease	7.04466	ALL	FALSE
Global_k20	Global	20		Literature	Gastrointestinal Carcinoid Tumor	14.8412	ALL	FALSE
Global_k20	Global	20		Literature	Gastrointestinal mucositis	10.2457	ALL	FALSE
Global_k20	Global	20		Literature	Gastrointestinal tract vascular insufficiency	12.6071	ALL	FALSE
Global_k20	Global	20		Literature	Gaucher Disease	11.7498	ALL	FALSE
Global_k20	Global	20		Literature	Generalized Anxiety Disorder	11.7653	ALL	FALSE
Global_k20	Global	20		Literature	Generalized seizures	3.92133	ALL	FALSE
Global_k20	Global	20		Literature	Germ cell tumor	15.3102	ALL	FALSE
Global_k20	Global	20		Literature	Gestational trophoblastic disease	7.02184	ALL	FALSE
Global_k20	Global	20		Literature	Giant Cell Arteritis	13.9178	ALL	FALSE
Global_k20	Global	20		Literature	Giant Cell Tumor of Bone	9.72262	ALL	FALSE
Global_k20	Global	20		Literature	Giardiasis	0.772366	ALL	FALSE
Global_k20	Global	20		Literature	Gilles de la Tourette syndrome	8.51777	ALL	FALSE
Global_k20	Global	20		Literature	Glaucoma, Primary Open Angle	23.5367	ALL	FALSE
Global_k20	Global	20		Literature	Glomerulonephritis	27.8675	ALL	FALSE
Global_k20	Global	20		Literature	Glomerulosclerosis (disorder)	18.9593	ALL	FALSE
Global_k20	Global	20		Literature	Glycogen storage disease type II	30.9114	ALL	FALSE
Global_k20	Global	20		Literature	Gonorrhea	8.78308	ALL	FALSE
Global_k20	Global	20		Literature	Graft-vs-Host Disease	32.5085	ALL	FALSE
Global_k20	Global	20		Literature	Granulomatosis with polyangiitis	7.11283	ALL	FALSE
Global_k20	Global	20		Literature	HER2 gene amplification	15.1355	ALL	FALSE
Global_k20	Global	20		Literature	HER2-negative breast cancer	5.61982	ALL	FALSE
Global_k20	Global	20		Literature	HER2-positive carcinoma of breast	10.4755	ALL	FALSE
Global_k20	Global	20		Literature	HMN (Hereditary Motor Neuropathy) Proximal Type I	20.8759	ALL	FALSE
Global_k20	Global	20		Literature	Hairy Cell Leukemia	8.87903	ALL	FALSE
Global_k20	Global	20		Literature	Hamartoma Syndrome, Multiple	16.1097	ALL	FALSE
Global_k20	Global	20		Literature	Hemangioma	10.9669	ALL	FALSE
Global_k20	Global	20		Literature	Hemangiosarcoma	11.2472	ALL	FALSE
Global_k20	Global	20		Literature	Hemophilia A	26.7175	ALL	FALSE
Global_k20	Global	20		Literature	Hemorrhagic Fever, Ebola	9.63278	ALL	FALSE
Global_k20	Global	20		Literature	Hemorrhagic Fevers, Viral	2.61718	ALL	FALSE
Global_k20	Global	20		Literature	Henoch-Schoenlein Purpura	11.0337	ALL	FALSE
Global_k20	Global	20		Literature	Hepatitis A	15.1627	ALL	FALSE
Global_k20	Global	20		Literature	Hepatitis B, Chronic	26.4374	ALL	FALSE
Global_k20	Global	20		Literature	Hepatitis C, Chronic	38.4353	ALL	FALSE
Global_k20	Global	20		Literature	Hepatitis D Infection	17.5474	ALL	FALSE
Global_k20	Global	20		Literature	Hepatitis, Alcoholic	11.1093	ALL	FALSE
Global_k20	Global	20		Literature	Hepatitis, Chronic	12.4948	ALL	FALSE
Global_k20	Global	20		Literature	Hepatoblastoma	12.2408	ALL	FALSE
Global_k20	Global	20		Literature	Hepatolenticular Degeneration	8.66903	ALL	FALSE
Global_k20	Global	20		Literature	Hereditary Breast and Ovarian Cancer Syndrome	12.404	ALL	FALSE
Global_k20	Global	20		Literature	Hereditary Leiomyomatosis and Renal Cell Cancer	1.50768	ALL	FALSE
Global_k20	Global	20		Literature	Hereditary Malignant Neoplasm	21.505	ALL	FALSE
Global_k20	Global	20		Literature	Hereditary Nonpolyposis Colorectal Cancer	10.7252	ALL	FALSE
Global_k20	Global	20		Literature	Hereditary hemochromatosis	17.6034	ALL	FALSE
Global_k20	Global	20		Literature	Hereditary pancreatitis	14.0399	ALL	FALSE
Global_k20	Global	20		Literature	Hereditary spherocytosis	26.4992	ALL	FALSE
Global_k20	Global	20		Literature	Hermanski-Pudlak Syndrome	23.1695	ALL	FALSE
Global_k20	Global	20		Literature	High Grade Lymphoma (neoplasm)	1.64374	ALL	FALSE
Global_k20	Global	20		Literature	High grade serous carcinoma	6.97708	ALL	FALSE
Global_k20	Global	20		Literature	High-Grade Prostatic Intraepithelial Neoplasia	8.73774	ALL	FALSE
Global_k20	Global	20		Literature	High-Risk Neuroblastoma	4.78261	ALL	FALSE
Global_k20	Global	20		Literature	Hirschsprung Disease	16.9491	ALL	FALSE
Global_k20	Global	20		Literature	Histiocytic sarcoma	6.97922	ALL	FALSE
Global_k20	Global	20		Literature	Histiocytoma, Angiomatoid Fibrous	9.42139	ALL	FALSE
Global_k20	Global	20		Literature	Human papilloma virus infection	22.9966	ALL	FALSE
Global_k20	Global	20		Literature	Hurthle Cell Tumor	7.7778	ALL	FALSE
Global_k20	Global	20		Literature	Hydrocephalus	3.85293	ALL	FALSE
Global_k20	Global	20		Literature	Hypercholesterolemia	23.396	ALL	FALSE
Global_k20	Global	20		Literature	Hypercholesterolemia, Familial	26.0367	ALL	FALSE
Global_k20	Global	20		Literature	Hyperdiploid B Acute Lymphoblastic Leukemia	2.98045	ALL	FALSE
Global_k20	Global	20		Literature	Hyperhomocysteinemia	15.7858	ALL	FALSE
Global_k20	Global	20		Literature	Hyperinsulinism	23.6917	ALL	FALSE
Global_k20	Global	20		Literature	Hyperlipidemia	18.5275	ALL	FALSE
Global_k20	Global	20		Literature	Hyperlipoproteinemia Type IIa	23.2893	ALL	FALSE
Global_k20	Global	20		Literature	Hyperparathyroidism	4.05443	ALL	FALSE
Global_k20	Global	20		Literature	Hyperparathyroidism, Primary	7.34096	ALL	FALSE
Global_k20	Global	20		Literature	Hyperplastic Polyp	13.8084	ALL	FALSE
Global_k20	Global	20		Literature	Hyperthyroidism	10.916	ALL	FALSE
Global_k20	Global	20		Literature	Hypertrophic Cardiomyopathy	21.7604	ALL	FALSE
Global_k20	Global	20		Literature	Hypertrophic obstructive cardiomyopathy	27.0558	ALL	FALSE
Global_k20	Global	20		Literature	Hyperuricemia	14.3934	ALL	FALSE
Global_k20	Global	20		Literature	Hypocholesterolemia	11.9413	ALL	FALSE
Global_k20	Global	20		Literature	Hypoglycemia	14.1926	ALL	FALSE
Global_k20	Global	20		Literature	Hypoplasia of corpus callosum	7.35997	ALL	FALSE
Global_k20	Global	20		Literature	Hypothyroidism	15.7923	ALL	FALSE
Global_k20	Global	20		Literature	Hypoxic-Ischemic Encephalopathy	8.44661	ALL	FALSE
Global_k20	Global	20		Literature	IGA Glomerulonephritis	34.5353	ALL	FALSE
Global_k20	Global	20		Literature	INCLUSION BODY MYOPATHY WITH EARLY-ONSET PAGET DISEASE AND FRONTOTEMPORAL DEMENTIA	6.70962	ALL	FALSE
Global_k20	Global	20		Literature	Ichthyosis, X-Linked	11.4759	ALL	FALSE
Global_k20	Global	20		Literature	Idiopathic Inflammatory Myopathies	12.1953	ALL	FALSE
Global_k20	Global	20		Literature	Idiopathic generalized epilepsy	28.0528	ALL	FALSE
Global_k20	Global	20		Literature	Idiopathic pulmonary hypertension	9.33039	ALL	FALSE
Global_k20	Global	20		Literature	Immune thrombocytopenic purpura	31.445	ALL	FALSE
Global_k20	Global	20		Literature	Impaired insulin secretion	14.7113	ALL	FALSE
Global_k20	Global	20		Literature	Inclusion Body Myopathy, Sporadic	13.4296	ALL	FALSE
Global_k20	Global	20		Literature	Inclusion Body Myositis (disorder)	12.4305	ALL	FALSE
Global_k20	Global	20		Literature	Infection by Cryptococcus neoformans	10.5861	ALL	FALSE
Global_k20	Global	20		Literature	Infection caused by Helicobacter pylori	18.8503	ALL	FALSE
Global_k20	Global	20		Literature	Infectious Otitis Media	12.4058	ALL	FALSE
Global_k20	Global	20		Literature	Infective cystitis	8.0649	ALL	FALSE
Global_k20	Global	20		Literature	Inflammatory Breast Carcinoma	11.4209	ALL	FALSE
Global_k20	Global	20		Literature	Inflammatory Myofibroblastic Tumor	4.69732	ALL	FALSE
Global_k20	Global	20		Literature	Inflammatory dermatosis	43.2424	ALL	FALSE
Global_k20	Global	20		Literature	Inherited neuropathies	11.4754	ALL	FALSE
Global_k20	Global	20		Literature	Intervertebral Disc Degeneration	15.1961	ALL	FALSE
Global_k20	Global	20		Literature	Intracranial Aneurysm	26.8267	ALL	FALSE
Global_k20	Global	20		Literature	Intraepithelial Neoplasia	10.8204	ALL	FALSE
Global_k20	Global	20		Literature	Intrahepatic Cholangiocarcinoma	18.8816	ALL	FALSE
Global_k20	Global	20		Literature	Intraocular pressure disorder	11.4457	ALL	FALSE
Global_k20	Global	20		Literature	Invasive Ductal Breast Carcinoma	17.635	ALL	FALSE
Global_k20	Global	20		Literature	Invasive carcinoma of breast	18.715	ALL	FALSE
Global_k20	Global	20		Literature	Iron Overload	13.0373	ALL	FALSE
Global_k20	Global	20		Literature	Iron deficiency	5.45187	ALL	FALSE
Global_k20	Global	20		Literature	Irritable Bowel Syndrome	22.8352	ALL	FALSE
Global_k20	Global	20		Literature	Islet Cell Tumor	3.63278	ALL	FALSE
Global_k20	Global	20		Literature	Japanese Encephalitis	13.7818	ALL	FALSE
Global_k20	Global	20		Literature	Juvenile Myelomonocytic Leukemia	17.9332	ALL	FALSE
Global_k20	Global	20		Literature	Juvenile Myoclonic Epilepsy	47.229	ALL	FALSE
Global_k20	Global	20		Literature	Juvenile arthritis	28.2441	ALL	FALSE
Global_k20	Global	20		Literature	Kaposi Sarcoma	19.7754	ALL	FALSE
Global_k20	Global	20		Literature	Keloid	22.267	ALL	FALSE
Global_k20	Global	20		Literature	Keratitis	16.1548	ALL	FALSE
Global_k20	Global	20		Literature	Keratoconus	16.4625	ALL	FALSE
Global_k20	Global	20		Literature	Ketosis	8.81042	ALL	FALSE
Global_k20	Global	20		Literature	Ki-1+ Anaplastic Large Cell Lymphoma	26.2313	ALL	FALSE
Global_k20	Global	20		Literature	Kidney Calculi	10.0393	ALL	FALSE
Global_k20	Global	20		Literature	Kidney Failure	28.6366	ALL	FALSE
Global_k20	Global	20		Literature	Kidney Neoplasm	9.85796	ALL	FALSE
Global_k20	Global	20		Literature	Klinefelter Syndrome	21.9404	ALL	FALSE
Global_k20	Global	20		Literature	Lafora Disease	12.37	ALL	FALSE
Global_k20	Global	20		Literature	Large cell neuroendocrine carcinoma	7.42977	ALL	FALSE
Global_k20	Global	20		Literature	Laryngeal Squamous Cell Carcinoma	18.827	ALL	FALSE
Global_k20	Global	20		Literature	Laryngeal cleft	8.27961	ALL	FALSE
Global_k20	Global	20		Literature	Learning Disabilities	5.11785	ALL	FALSE
Global_k20	Global	20		Literature	Left Ventricular Hypertrophy	16.213	ALL	FALSE
Global_k20	Global	20		Literature	Leigh Disease	44.9675	ALL	FALSE
Global_k20	Global	20		Literature	Leishmaniasis	15.9059	ALL	FALSE
Global_k20	Global	20		Literature	Leishmaniasis, Visceral	17.0829	ALL	FALSE
Global_k20	Global	20		Literature	Leprosy	25.0861	ALL	FALSE
Global_k20	Global	20		Literature	Leukemia, B-Cell	17.1252	ALL	FALSE
Global_k20	Global	20		Literature	Leukemia, Mast-Cell	3.92395	ALL	FALSE
Global_k20	Global	20		Literature	Leukemia, Myelomonocytic, Chronic	3.38	ALL	FALSE
Global_k20	Global	20		Literature	Leukemia, T-Cell	26.1193	ALL	FALSE
Global_k20	Global	20		Literature	Leukodystrophy	16.45	ALL	FALSE
Global_k20	Global	20		Literature	Leukoencephalopathy, Progressive Multifocal	9.435	ALL	FALSE
Global_k20	Global	20		Literature	Leukopenia	20.1884	ALL	FALSE
Global_k20	Global	20		Literature	Lewy Body Disease	15.0783	ALL	FALSE
Global_k20	Global	20		Literature	Li-Fraumeni Syndrome	4.18418	ALL	FALSE
Global_k20	Global	20		Literature	Lichen Planus, Oral	14.2377	ALL	FALSE
Global_k20	Global	20		Literature	Limb ischemia	12.9	ALL	FALSE
Global_k20	Global	20		Literature	Lipodystrophy	12.1476	ALL	FALSE
Global_k20	Global	20		Literature	Liposarcoma, Dedifferentiated	5.89425	ALL	FALSE
Global_k20	Global	20		Literature	Liposarcoma, Myxoid	3.06641	ALL	FALSE
Global_k20	Global	20		Literature	Lissencephaly	6.85458	ALL	FALSE
Global_k20	Global	20		Literature	Liver Failure	7.13147	ALL	FALSE
Global_k20	Global	20		Literature	Liver Failure, Acute	14.5569	ALL	FALSE
Global_k20	Global	20		Literature	Lobular carcinoma in situ of breast	2.80012	ALL	FALSE
Global_k20	Global	20		Literature	Locally advanced breast cancer	4.67	ALL	FALSE
Global_k20	Global	20		Literature	Luminal A Breast Carcinoma	4.56035	ALL	FALSE
Global_k20	Global	20		Literature	Luminal B Breast Carcinoma	5.53953	ALL	FALSE
Global_k20	Global	20		Literature	Lupus Nephritis	36.0556	ALL	FALSE
Global_k20	Global	20		Literature	Lyme Disease	6.81775	ALL	FALSE
Global_k20	Global	20		Literature	Lymphatic Metastasis	13.0338	ALL	FALSE
Global_k20	Global	20		Literature	Lymphocytic Choriomeningitis	15.9341	ALL	FALSE
Global_k20	Global	20		Literature	Lymphohistiocytosis, Hemophagocytic	12.2209	ALL	FALSE
Global_k20	Global	20		Literature	Lymphoid leukemia	15.1645	ALL	FALSE
Global_k20	Global	20		Literature	Lymphoma, Follicular	25.0032	ALL	FALSE
Global_k20	Global	20		Literature	Lymphoma, Large-Cell, Follicular	3.12078	ALL	FALSE
Global_k20	Global	20		Literature	Lymphoma, Non-Hodgkin, Familial	23.255	ALL	FALSE
Global_k20	Global	20		Literature	Lymphoma, T-Cell, Cutaneous	24.0643	ALL	FALSE
Global_k20	Global	20		Literature	Lymphopenia	19.1747	ALL	FALSE
Global_k20	Global	20		Literature	Lynch Syndrome	11.8852	ALL	FALSE
Global_k20	Global	20		Literature	M5b Acute differentiated monocytic leukemia	8.99913	ALL	FALSE
Global_k20	Global	20		Literature	MAJOR AFFECTIVE DISORDER 1	8.35994	ALL	FALSE
Global_k20	Global	20		Literature	MAJOR AFFECTIVE DISORDER 2	8.72639	ALL	FALSE
Global_k20	Global	20		Literature	MAJOR AFFECTIVE DISORDER 4	5.70502	ALL	FALSE
Global_k20	Global	20		Literature	MAJOR AFFECTIVE DISORDER 6	6.51537	ALL	FALSE
Global_k20	Global	20		Literature	MAJOR AFFECTIVE DISORDER 7	6.94861	ALL	FALSE
Global_k20	Global	20		Literature	MAJOR AFFECTIVE DISORDER 8	7.78909	ALL	FALSE
Global_k20	Global	20		Literature	MAJOR AFFECTIVE DISORDER 9	7.4134	ALL	FALSE
Global_k20	Global	20		Literature	MELAS Syndrome	8.94787	ALL	FALSE
Global_k20	Global	20		Literature	MICROPHTHALMIA, SYNDROMIC 7	1.16676	ALL	FALSE
Global_k20	Global	20		Literature	MIXED LINEAGE LEUKEMIA	20.673	ALL	FALSE
Global_k20	Global	20		Literature	MOHR-TRANEBJAERG SYNDROME	8.96195	ALL	FALSE
Global_k20	Global	20		Literature	MRSA - Methicillin resistant Staphylococcus aureus infection	5.49393	ALL	FALSE
Global_k20	Global	20		Literature	MUTYH-Associate Polyposis	3.44871	ALL	FALSE
Global_k20	Global	20		Literature	MYELOPROLIFERATIVE SYNDROME, TRANSIENT	10.6589	ALL	FALSE
Global_k20	Global	20		Literature	MYOTONIC DYSTROPHY 1	11.0524	ALL	FALSE
Global_k20	Global	20		Literature	Machado-Joseph Disease	8.78728	ALL	FALSE
Global_k20	Global	20		Literature	Macrocephaly	10.8684	ALL	FALSE
Global_k20	Global	20		Literature	Macular dystrophy, corneal type 1	7.77307	ALL	FALSE
Global_k20	Global	20		Literature	Malaria, Cerebral	14.6836	ALL	FALSE
Global_k20	Global	20		Literature	Malaria, Falciparum	17.0475	ALL	FALSE
Global_k20	Global	20		Literature	Malaria, Vivax	9.12494	ALL	FALSE
Global_k20	Global	20		Literature	Malformations of Cortical Development	14.8241	ALL	FALSE
Global_k20	Global	20		Literature	Malformations of Cortical Development, Group II	11.0764	ALL	FALSE
Global_k20	Global	20		Literature	Malignant Childhood Neoplasm	10.1552	ALL	FALSE
Global_k20	Global	20		Literature	Malignant Fibrous Histiocytoma	10.9532	ALL	FALSE
Global_k20	Global	20		Literature	Malignant Peripheral Nerve Sheath Tumor	13.9167	ALL	FALSE
Global_k20	Global	20		Literature	Malignant Pleural Mesothelioma	29.7292	ALL	FALSE
Global_k20	Global	20		Literature	Malignant Squamous Cell Neoplasm	7.43918	ALL	FALSE
Global_k20	Global	20		Literature	Malignant Testicular Germ Cell Tumor	7.81266	ALL	FALSE
Global_k20	Global	20		Literature	Malignant lymphoma, lymphocytic, intermediate differentiation, diffuse	9.86845	ALL	FALSE
Global_k20	Global	20		Literature	Malignant mesothelioma	13.4099	ALL	FALSE
Global_k20	Global	20		Literature	Malignant neoplasm of brain	6.44372	ALL	FALSE
Global_k20	Global	20		Literature	Malignant neoplasm of colon stage IV	6.62086	ALL	FALSE
Global_k20	Global	20		Literature	Malignant neoplasm of gallbladder	12.736	ALL	FALSE
Global_k20	Global	20		Literature	Malignant neoplasm of gastrointestinal tract	17.2875	ALL	FALSE
Global_k20	Global	20		Literature	Malignant neoplasm of larynx	16.6953	ALL	FALSE
Global_k20	Global	20		Literature	Malignant neoplasm of nasopharynx	4.37148	ALL	FALSE
Global_k20	Global	20		Literature	Malignant neoplasm of oropharynx	12.4285	ALL	FALSE
Global_k20	Global	20		Literature	Malignant neoplasm of skin	14.3226	ALL	FALSE
Global_k20	Global	20		Literature	Malignant neoplasm of stomach stage IV	6.6233	ALL	FALSE
Global_k20	Global	20		Literature	Malignant neoplasm of testis	4.58425	ALL	FALSE
Global_k20	Global	20		Literature	Malnutrition	16.5962	ALL	FALSE
Global_k20	Global	20		Literature	Mandibulofacial Dysostosis	4.91763	ALL	FALSE
Global_k20	Global	20		Literature	Mantle cell lymphoma	19.1987	ALL	FALSE
Global_k20	Global	20		Literature	Marfan Syndrome	14.6622	ALL	FALSE
Global_k20	Global	20		Literature	Marginal Zone B-Cell Lymphoma	6.5743	ALL	FALSE
Global_k20	Global	20		Literature	Marijuana Abuse	6.16939	ALL	FALSE
Global_k20	Global	20		Literature	Marinesco-Sjogren syndrome	7.61042	ALL	FALSE
Global_k20	Global	20		Literature	Mastocytosis	16.9755	ALL	FALSE
Global_k20	Global	20		Literature	Mastocytosis, Systemic	9.75083	ALL	FALSE
Global_k20	Global	20		Literature	Maturity onset diabetes mellitus in young	17.8863	ALL	FALSE
Global_k20	Global	20		Literature	Measles	9.77274	ALL	FALSE
Global_k20	Global	20		Literature	Medullary carcinoma	4.54977	ALL	FALSE
Global_k20	Global	20		Literature	Medullary carcinoma of thyroid	8.28659	ALL	FALSE
Global_k20	Global	20		Literature	Melanocytic nevus	6.23314	ALL	FALSE
Global_k20	Global	20		Literature	Melanocytic nevus of skin	4.43355	ALL	FALSE
Global_k20	Global	20		Literature	Melanoma, B16	8.93196	ALL	FALSE
Global_k20	Global	20		Literature	Membranous glomerulonephritis	5.36007	ALL	FALSE
Global_k20	Global	20		Literature	Meningioma, benign, no ICD-O subtype	12.4456	ALL	FALSE
Global_k20	Global	20		Literature	Meningitis, Pneumococcal	8.57702	ALL	FALSE
Global_k20	Global	20		Literature	Mental Retardation	9.45708	ALL	FALSE
Global_k20	Global	20		Literature	Mental Retardation, X-Linked	4.41937	ALL	FALSE
Global_k20	Global	20		Literature	Merkel cell carcinoma	17.3912	ALL	FALSE
Global_k20	Global	20		Literature	Mesenchymal Cell Neoplasm	3.04028	ALL	FALSE
Global_k20	Global	20		Literature	Metastasis from malignant tumor of prostate	13.3685	ALL	FALSE
Global_k20	Global	20		Literature	Metastatic Colorectal Carcinoma	14.8951	ALL	FALSE
Global_k20	Global	20		Literature	Metastatic Prostate Carcinoma	11.0575	ALL	FALSE
Global_k20	Global	20		Literature	Metastatic Renal Cell Cancer	16.9585	ALL	FALSE
Global_k20	Global	20		Literature	Metastatic Renal Cell Carcinoma	14.3006	ALL	FALSE
Global_k20	Global	20		Literature	Metastatic castration-resistant prostate cancer	3.56637	ALL	FALSE
Global_k20	Global	20		Literature	Metastatic malignant neoplasm to brain	15.5128	ALL	FALSE
Global_k20	Global	20		Literature	Metastatic melanoma	15.5298	ALL	FALSE
Global_k20	Global	20		Literature	MiT family translocation renal cell carcinoma	16.4207	ALL	FALSE
Global_k20	Global	20		Literature	Microcephaly	10.0065	ALL	FALSE
Global_k20	Global	20		Literature	Microphthalmos	11.1757	ALL	FALSE
Global_k20	Global	20		Literature	Mild Mental Retardation	4.4312	ALL	FALSE
Global_k20	Global	20		Literature	Mild cognitive disorder	14.524	ALL	FALSE
Global_k20	Global	20		Literature	Miller Dieker syndrome	4.65837	ALL	FALSE
Global_k20	Global	20		Literature	Miscarriage	19.4046	ALL	FALSE
Global_k20	Global	20		Literature	Mitochondrial abnormalities	3.0462	ALL	FALSE
Global_k20	Global	20		Literature	Mixed Connective Tissue Disease	10.8854	ALL	FALSE
Global_k20	Global	20		Literature	Mixed anxiety and depressive disorder	7.0908	ALL	FALSE
Global_k20	Global	20		Literature	Monoclonal Gammopathy of Undetermined Significance	19.1977	ALL	FALSE
Global_k20	Global	20		Literature	Monocytic leukemia	5.33597	ALL	FALSE
Global_k20	Global	20		Literature	Monocytosis	2.95992	ALL	FALSE
Global_k20	Global	20		Literature	Motor Neuron Disease	7.95795	ALL	FALSE
Global_k20	Global	20		Literature	Motor neuron atrophy	4.71198	ALL	FALSE
Global_k20	Global	20		Literature	Mucinous Adenocarcinoma	6.22676	ALL	FALSE
Global_k20	Global	20		Literature	Muckle-Wells Syndrome	15.6588	ALL	FALSE
Global_k20	Global	20		Literature	Mucocutaneous Lymph Node Syndrome	22.3194	ALL	FALSE
Global_k20	Global	20		Literature	Mucoepidermoid Carcinoma	8.42063	ALL	FALSE
Global_k20	Global	20		Literature	Mucosa-Associated Lymphoid Tissue Lymphoma	27.5099	ALL	FALSE
Global_k20	Global	20		Literature	Multiple Endocrine Neoplasia Type 1	6.64004	ALL	FALSE
Global_k20	Global	20		Literature	Multiple Sclerosis, Relapsing-Remitting	14.2006	ALL	FALSE
Global_k20	Global	20		Literature	Muscular Dystrophy	21.3616	ALL	FALSE
Global_k20	Global	20		Literature	Muscular Dystrophy, Duchenne	24.601	ALL	FALSE
Global_k20	Global	20		Literature	Muscular Dystrophy, Facioscapulohumeral	2.21341	ALL	FALSE
Global_k20	Global	20		Literature	Myasthenia Gravis	32.4268	ALL	FALSE
Global_k20	Global	20		Literature	Myelodysplasia	6.36704	ALL	FALSE
Global_k20	Global	20		Literature	Myeloid Leukemia	16.6963	ALL	FALSE
Global_k20	Global	20		Literature	Myeloid neoplasm	3.69454	ALL	FALSE
Global_k20	Global	20		Literature	Myocarditis	24.2009	ALL	FALSE
Global_k20	Global	20		Literature	Myofibrillar Myopathy	27.1858	ALL	FALSE
Global_k20	Global	20		Literature	Myopia	15.5322	ALL	FALSE
Global_k20	Global	20		Literature	Myositis	17.6893	ALL	FALSE
Global_k20	Global	20		Literature	Myotonic Dystrophy	11.4119	ALL	FALSE
Global_k20	Global	20		Literature	Myxoid cyst	6.53975	ALL	FALSE
Global_k20	Global	20		Literature	NEUROTICISM	4.99732	ALL	FALSE
Global_k20	Global	20		Literature	NONAKA MYOPATHY	8.11861	ALL	FALSE
Global_k20	Global	20		Literature	Nasal Polyps	25.6237	ALL	FALSE
Global_k20	Global	20		Literature	Neointimal hyperplasia	14.2131	ALL	FALSE
Global_k20	Global	20		Literature	Nephritis	20.2572	ALL	FALSE
Global_k20	Global	20		Literature	Neurilemmoma	19.2318	ALL	FALSE
Global_k20	Global	20		Literature	Neuroectodermal Tumor, Primitive	6.21882	ALL	FALSE
Global_k20	Global	20		Literature	Neuroectodermal Tumors	2.02704	ALL	FALSE
Global_k20	Global	20		Literature	Neurofibromatosis 1	13.1487	ALL	FALSE
Global_k20	Global	20		Literature	Neurofibromatosis 2	12.1264	ALL	FALSE
Global_k20	Global	20		Literature	Neutropenia	11.895	ALL	FALSE
Global_k20	Global	20		Literature	Nevus	4.63534	ALL	FALSE
Global_k20	Global	20		Literature	Newly Diagnosed Childhood Ependymoma	9.87741	ALL	FALSE
Global_k20	Global	20		Literature	Nicotinamide adenine dinucleotide coenzyme Q reductase deficiency	50.2707	ALL	FALSE
Global_k20	Global	20		Literature	Nicotine Dependence	11.412	ALL	FALSE
Global_k20	Global	20		Literature	Niemann-Pick Disease, Type C	5.36042	ALL	FALSE
Global_k20	Global	20		Literature	Nijmegen Breakage Syndrome	14.6852	ALL	FALSE
Global_k20	Global	20		Literature	Non-Metastatic Childhood Soft Tissue Sarcoma	9.21189	ALL	FALSE
Global_k20	Global	20		Literature	Non-arthropod borne lymphocytic choriomeningitis	9.26723	ALL	FALSE
Global_k20	Global	20		Literature	Nonalcoholic Steatohepatitis	28.9962	ALL	FALSE
Global_k20	Global	20		Literature	Noninfiltrating Intraductal Carcinoma	16.7367	ALL	FALSE
Global_k20	Global	20		Literature	Nonnuclear polymorphic congenital cataract	6.02486	ALL	FALSE
Global_k20	Global	20		Literature	Nonorganic psychosis	15.5447	ALL	FALSE
Global_k20	Global	20		Literature	Nonsyndromic Deafness	23.7109	ALL	FALSE
Global_k20	Global	20		Literature	Obesity, Morbid	8.68873	ALL	FALSE
Global_k20	Global	20		Literature	Obsessive-Compulsive Disorder	14.002	ALL	FALSE
Global_k20	Global	20		Literature	Obstructive nephropathy	9.5926	ALL	FALSE
Global_k20	Global	20		Literature	Ocular Hypertension	3.30811	ALL	FALSE
Global_k20	Global	20		Literature	Oculocerebrorenal Syndrome	11.9447	ALL	FALSE
Global_k20	Global	20		Literature	Oligospermia	9.35974	ALL	FALSE
Global_k20	Global	20		Literature	Opitz GBBB Syndrome, X-Linked	6.4357	ALL	FALSE
Global_k20	Global	20		Literature	Optic Atrophy	10.7721	ALL	FALSE
Global_k20	Global	20		Literature	Optic Atrophy 1	11.3593	ALL	FALSE
Global_k20	Global	20		Literature	Oral Cavity Carcinoma	4.22873	ALL	FALSE
Global_k20	Global	20		Literature	Oral Submucous Fibrosis	10.1801	ALL	FALSE
Global_k20	Global	20		Literature	Oropharyngeal Carcinoma	9.83036	ALL	FALSE
Global_k20	Global	20		Literature	Osteitis Deformans	5.36418	ALL	FALSE
Global_k20	Global	20		Literature	Osteoarthritis, Knee	17.3775	ALL	FALSE
Global_k20	Global	20		Literature	Osteoporosis, Postmenopausal	8.68672	ALL	FALSE
Global_k20	Global	20		Literature	Otitis Media	9.45455	ALL	FALSE
Global_k20	Global	20		Literature	Ovarian Failure, Premature	15.6027	ALL	FALSE
Global_k20	Global	20		Literature	Ovarian clear cell carcinoma	7.1442	ALL	FALSE
Global_k20	Global	20		Literature	PACHYONYCHIA CONGENITA 3	7.96103	ALL	FALSE
Global_k20	Global	20		Literature	PARKINSON DISEASE, LATE-ONSET	11.3231	ALL	FALSE
Global_k20	Global	20		Literature	PATENT DUCTUS ARTERIOSUS 1	11.0731	ALL	FALSE
Global_k20	Global	20		Literature	PIGMENTARY DISORDER, RETICULATE, WITH SYSTEMIC MANIFESTATIONS	36.959	ALL	FALSE
Global_k20	Global	20		Literature	Pancreatic Neoplasm	20.1574	ALL	FALSE
Global_k20	Global	20		Literature	Pancreatic intraepithelial neoplasia	13.0108	ALL	FALSE
Global_k20	Global	20		Literature	Pancreatitis	18.9696	ALL	FALSE
Global_k20	Global	20		Literature	Pancreatitis, Chronic	16.4432	ALL	FALSE
Global_k20	Global	20		Literature	Pancytopenia	9.75097	ALL	FALSE
Global_k20	Global	20		Literature	Papillary Renal Cell Carcinoma	3.46497	ALL	FALSE
Global_k20	Global	20		Literature	Papilloma	9.5198	ALL	FALSE
Global_k20	Global	20		Literature	Paraganglioma	9.82899	ALL	FALSE
Global_k20	Global	20		Literature	Parasitemia	8.30363	ALL	FALSE
Global_k20	Global	20		Literature	Parathyroid Adenoma	4.66964	ALL	FALSE
Global_k20	Global	20		Literature	Parkinson Disease, Familial, Type 1	8.94441	ALL	FALSE
Global_k20	Global	20		Literature	Patent ductus arteriosus	11.5459	ALL	FALSE
Global_k20	Global	20		Literature	Pelvic Organ Prolapse	15.8114	ALL	FALSE
Global_k20	Global	20		Literature	Pemphigus Vulgaris	14.554	ALL	FALSE
Global_k20	Global	20		Literature	Periapical Periodontitis	13.7954	ALL	FALSE
Global_k20	Global	20		Literature	Peripheral T-Cell Lymphoma	9.1189	ALL	FALSE
Global_k20	Global	20		Literature	Peripheral motor neuropathy	9.36691	ALL	FALSE
Global_k20	Global	20		Literature	Peritoneal dissemination	24.0718	ALL	FALSE
Global_k20	Global	20		Literature	Periventricular Nodular Heterotopia	11.4623	ALL	FALSE
Global_k20	Global	20		Literature	Pheochromocytoma	19.2139	ALL	FALSE
Global_k20	Global	20		Literature	Photoreceptor degeneration	11.1273	ALL	FALSE
Global_k20	Global	20		Literature	Phyllodes Tumor	5.80564	ALL	FALSE
Global_k20	Global	20		Literature	Pick Disease of the Brain	10.6262	ALL	FALSE
Global_k20	Global	20		Literature	Pilocytic Astrocytoma	12.8252	ALL	FALSE
Global_k20	Global	20		Literature	Pituitary Adenoma	7.18616	ALL	FALSE
Global_k20	Global	20		Literature	Pituitary-dependent Cushing's disease	6.58045	ALL	FALSE
Global_k20	Global	20		Literature	Plasmacytoma	7.1305	ALL	FALSE
Global_k20	Global	20		Literature	Platinum-Resistant Ovarian Carcinoma	5.64268	ALL	FALSE
Global_k20	Global	20		Literature	Pleomorphic Xanthoastrocytoma	3.37273	ALL	FALSE
Global_k20	Global	20		Literature	Pneumocystis jiroveci pneumonia	9.55859	ALL	FALSE
Global_k20	Global	20		Literature	Polycystic Kidney - body part	11.2791	ALL	FALSE
Global_k20	Global	20		Literature	Polycystic Kidney, Autosomal Dominant	20.5659	ALL	FALSE
Global_k20	Global	20		Literature	Polycythemia	11.3177	ALL	FALSE
Global_k20	Global	20		Literature	Polycythemia Vera	22.0092	ALL	FALSE
Global_k20	Global	20		Literature	Polymyositis	13.6867	ALL	FALSE
Global_k20	Global	20		Literature	Polyneuropathy	2.9862	ALL	FALSE
Global_k20	Global	20		Literature	Pontoneocerebellar hypoplasia	21.6702	ALL	FALSE
Global_k20	Global	20		Literature	Post-Traumatic Stress Disorder	10.3626	ALL	FALSE
Global_k20	Global	20		Literature	Posterior subcapsular cataract	1.92628	ALL	FALSE
Global_k20	Global	20		Literature	Prader-Willi Syndrome	12.5876	ALL	FALSE
Global_k20	Global	20		Literature	Pre B-cell acute lymphoblastic leukemia	5.82558	ALL	FALSE
Global_k20	Global	20		Literature	Precursor B-Cell Lymphoblastic Leukemia-Lymphoma	9.31054	ALL	FALSE
Global_k20	Global	20		Literature	Precursor B-cell lymphoblastic leukemia	17.7333	ALL	FALSE
Global_k20	Global	20		Literature	Precursor cell lymphoblastic lymphoma	4.2072	ALL	FALSE
Global_k20	Global	20		Literature	Prediabetes syndrome	12.4626	ALL	FALSE
Global_k20	Global	20		Literature	Premature Menopause	9.56747	ALL	FALSE
Global_k20	Global	20		Literature	Premature aging syndrome	6.22472	ALL	FALSE
Global_k20	Global	20		Literature	Primary Ciliary Dyskinesia	4.93879	ALL	FALSE
Global_k20	Global	20		Literature	Primary Effusion Lymphoma	10.6572	ALL	FALSE
Global_k20	Global	20		Literature	Primary Malignant Liver Neoplasm	6.90411	ALL	FALSE
Global_k20	Global	20		Literature	Primary Myelofibrosis	14.5972	ALL	FALSE
Global_k20	Global	20		Literature	Primary Sjögren's syndrome	29.9047	ALL	FALSE
Global_k20	Global	20		Literature	Primary biliary cirrhosis	26.3425	ALL	FALSE
Global_k20	Global	20		Literature	Primary central nervous system lymphoma	15.7485	ALL	FALSE
Global_k20	Global	20		Literature	Primary cholangiocarcinoma of intrahepatic biliary tract	10.8846	ALL	FALSE
Global_k20	Global	20		Literature	Primary differentiated carcinoma of thyroid gland	9.11771	ALL	FALSE
Global_k20	Global	20		Literature	Primary sclerosing cholangitis	9.01364	ALL	FALSE
Global_k20	Global	20		Literature	Progeria	11.4121	ALL	FALSE
Global_k20	Global	20		Literature	Progression of prostate cancer	15.4693	ALL	FALSE
Global_k20	Global	20		Literature	Progressive cGVHD	22.1227	ALL	FALSE
Global_k20	Global	20		Literature	Progressive supranuclear palsy	7.27538	ALL	FALSE
Global_k20	Global	20		Literature	Prolactinoma	10.0761	ALL	FALSE
Global_k20	Global	20		Literature	Proliferative vitreoretinopathy	12.1299	ALL	FALSE
Global_k20	Global	20		Literature	Promyelocytic leukemia	9.3011	ALL	FALSE
Global_k20	Global	20		Literature	Prostatic Intraepithelial Neoplasias	12.7111	ALL	FALSE
Global_k20	Global	20		Literature	Protein Deficiency	6.93453	ALL	FALSE
Global_k20	Global	20		Literature	Pseudohyperkalemia Cardiff	15.8418	ALL	FALSE
Global_k20	Global	20		Literature	Pseudolymphoma	0.94951	ALL	FALSE
Global_k20	Global	20		Literature	Pseudorabies	5.0106	ALL	FALSE
Global_k20	Global	20		Literature	Psoriasis vulgaris	20.5828	ALL	FALSE
Global_k20	Global	20		Literature	Pterygium	10.7844	ALL	FALSE
Global_k20	Global	20		Literature	Pterygium Of Conjunctiva And Cornea	16.2685	ALL	FALSE
Global_k20	Global	20		Literature	Pterygium of eye	13.0267	ALL	FALSE
Global_k20	Global	20		Literature	Pulmonary Emphysema	24.1245	ALL	FALSE
Global_k20	Global	20		Literature	Pulmonary arterial hypertension	13.7444	ALL	FALSE
Global_k20	Global	20		Literature	Pure Red-Cell Aplasia	4.87164	ALL	FALSE
Global_k20	Global	20		Literature	RETINOSCHISIS 1, X-LINKED, JUVENILE	0.684211	ALL	FALSE
Global_k20	Global	20		Literature	Rabies (disorder)	4.96911	ALL	FALSE
Global_k20	Global	20		Literature	Rectal Carcinoma	15.6657	ALL	FALSE
Global_k20	Global	20		Literature	Refractory Cytopenia of Childhood	10.0345	ALL	FALSE
Global_k20	Global	20		Literature	Refractory anaemia with excess blasts	2.04316	ALL	FALSE
Global_k20	Global	20		Literature	Refractory anemias	12.8752	ALL	FALSE
Global_k20	Global	20		Literature	Renal Insufficiency	22.3558	ALL	FALSE
Global_k20	Global	20		Literature	Renal carnitine transport defect	36.1225	ALL	FALSE
Global_k20	Global	20		Literature	Respiratory Distress Syndrome, Adult	23.4012	ALL	FALSE
Global_k20	Global	20		Literature	Respiratory Failure	10.0762	ALL	FALSE
Global_k20	Global	20		Literature	Respiratory syncytial virus (RSV) infection in conditions classified elsewhere and of unspecified site	32.0339	ALL	FALSE
Global_k20	Global	20		Literature	Reticuloendotheliosis, X-linked	5.11915	ALL	FALSE
Global_k20	Global	20		Literature	Retinitis Pigmentosa	14.2384	ALL	FALSE
Global_k20	Global	20		Literature	Retinopathy of Prematurity	15.2444	ALL	FALSE
Global_k20	Global	20		Literature	Rett Syndrome	10.8846	ALL	FALSE
Global_k20	Global	20		Literature	Rhabdoid Tumor	2.22638	ALL	FALSE
Global_k20	Global	20		Literature	Rhabdoid Tumor of the Kidney	7.26075	ALL	FALSE
Global_k20	Global	20		Literature	Rheumatism	20.2676	ALL	FALSE
Global_k20	Global	20		Literature	Rhinovirus infection	19.5475	ALL	FALSE
Global_k20	Global	20		Literature	Richter's syndrome	3.9473	ALL	FALSE
Global_k20	Global	20		Literature	Rift Valley Fever	14.7389	ALL	FALSE
Global_k20	Global	20		Literature	Right Ventricular Hypertrophy	10.0679	ALL	FALSE
Global_k20	Global	20		Literature	Rubinstein-Taybi Syndrome	6.90801	ALL	FALSE
Global_k20	Global	20		Literature	Russell-Silver syndrome	13.2939	ALL	FALSE
Global_k20	Global	20		Literature	SMITH-MCCORT DYSPLASIA 1	3.73992	ALL	FALSE
Global_k20	Global	20		Literature	ST segment elevation myocardial infarction	31.6336	ALL	FALSE
Global_k20	Global	20		Literature	SVEINSSON CHORIORETINAL ATROPHY	8.92373	ALL	FALSE
Global_k20	Global	20		Literature	Sarcoidosis	50.3469	ALL	FALSE
Global_k20	Global	20		Literature	Scleroderma	24.9819	ALL	FALSE
Global_k20	Global	20		Literature	Scrub Typhus	4.01472	ALL	FALSE
Global_k20	Global	20		Literature	Seckel syndrome	18.1577	ALL	FALSE
Global_k20	Global	20		Literature	Secondary malignant neoplasm of colon and/or rectum	32.5355	ALL	FALSE
Global_k20	Global	20		Literature	Seminoma	7.52112	ALL	FALSE
Global_k20	Global	20		Literature	Senile Plaques	19.111	ALL	FALSE
Global_k20	Global	20		Literature	Sensorineural Hearing Loss (disorder)	9.31253	ALL	FALSE
Global_k20	Global	20		Literature	Sensory neuropathy	5.23569	ALL	FALSE
Global_k20	Global	20		Literature	Severe Acute Respiratory Syndrome	5.83692	ALL	FALSE
Global_k20	Global	20		Literature	Severe Combined Immunodeficiency	20.201	ALL	FALSE
Global_k20	Global	20		Literature	Severe Dengue	16.2041	ALL	FALSE
Global_k20	Global	20		Literature	Severe Sepsis	21.5009	ALL	FALSE
Global_k20	Global	20		Literature	Severe intellectual disability	6.54723	ALL	FALSE
Global_k20	Global	20		Literature	Sezary Syndrome	15.0884	ALL	FALSE
Global_k20	Global	20		Literature	Sickle Cell Trait	15.3943	ALL	FALSE
Global_k20	Global	20		Literature	Sjogren's Syndrome	34.3021	ALL	FALSE
Global_k20	Global	20		Literature	Skin Carcinogenesis	10.4345	ALL	FALSE
Global_k20	Global	20		Literature	Skin Erosion	11.2949	ALL	FALSE
Global_k20	Global	20		Literature	Skin callus	14.0371	ALL	FALSE
Global_k20	Global	20		Literature	Sleep Apnea, Obstructive	21.2412	ALL	FALSE
Global_k20	Global	20		Literature	Solitary fibrous tumor	6.81787	ALL	FALSE
Global_k20	Global	20		Literature	Spastic Paraplegia	5.80992	ALL	FALSE
Global_k20	Global	20		Literature	Spastic Paraplegia, Hereditary	21.812	ALL	FALSE
Global_k20	Global	20		Literature	Spina Bifida	8.82361	ALL	FALSE
Global_k20	Global	20		Literature	Spinal Muscular Atrophy	10.2204	ALL	FALSE
Global_k20	Global	20		Literature	Spinocerebellar Ataxia Type 1	3.32323	ALL	FALSE
Global_k20	Global	20		Literature	Spondyloepimetaphyseal disorder	0.354627	ALL	FALSE
Global_k20	Global	20		Literature	Sporadic Breast Carcinoma	16.1916	ALL	FALSE
Global_k20	Global	20		Literature	Sporadic Parkinson disease	21.4641	ALL	FALSE
Global_k20	Global	20		Literature	Squamous cell carcinoma of oropharynx	5.49797	ALL	FALSE
Global_k20	Global	20		Literature	Squamous cell carcinoma of skin	15.5168	ALL	FALSE
Global_k20	Global	20		Literature	Squamous cell carcinoma of the hypopharynx	6.53408	ALL	FALSE
Global_k20	Global	20		Literature	Squamous cell carcinoma of tongue	20.9206	ALL	FALSE
Global_k20	Global	20		Literature	Stable angina	19.0895	ALL	FALSE
Global_k20	Global	20		Literature	Stage 0 Gallbladder Cancer AJCC v8	10.5452	ALL	FALSE
Global_k20	Global	20		Literature	Stage IIA Gallbladder Cancer AJCC v8	10.957	ALL	FALSE
Global_k20	Global	20		Literature	Stage IIB Gallbladder Cancer AJCC v8	8.73086	ALL	FALSE
Global_k20	Global	20		Literature	Stage III Gallbladder Cancer AJCC v8	9.14174	ALL	FALSE
Global_k20	Global	20		Literature	Stage IV Gallbladder Cancer AJCC v8	8.96496	ALL	FALSE
Global_k20	Global	20		Literature	Status Epilepticus	10.6571	ALL	FALSE
Global_k20	Global	20		Literature	Steroid Sulfatase Deficiency Disease	15.5397	ALL	FALSE
Global_k20	Global	20		Literature	Steroid resistant nephrotic syndrome of childhood	16.9699	ALL	FALSE
Global_k20	Global	20		Literature	Steroid-resistant nephrotic syndrome	21.2182	ALL	FALSE
Global_k20	Global	20		Literature	Stress, Psychological	15.6438	ALL	FALSE
Global_k20	Global	20		Literature	Stromal Neoplasm	7.08999	ALL	FALSE
Global_k20	Global	20		Literature	Subarachnoid Hemorrhage	24.7802	ALL	FALSE
Global_k20	Global	20		Literature	Subfertility	15.1805	ALL	FALSE
Global_k20	Global	20		Literature	Superficial ulcer	17.2531	ALL	FALSE
Global_k20	Global	20		Literature	Synovial Cyst	9.69867	ALL	FALSE
Global_k20	Global	20		Literature	Systemic Inflammatory Response Syndrome	20.5621	ALL	FALSE
Global_k20	Global	20		Literature	T-Cell Lymphoma	40.3208	ALL	FALSE
Global_k20	Global	20		Literature	TARSAL-CARPAL COALITION SYNDROME	15.3774	ALL	FALSE
Global_k20	Global	20		Literature	TDP-43 Proteinopathies	4.67297	ALL	FALSE
Global_k20	Global	20		Literature	TRICHOMONAS VAGINALIS (finding)	1.84847	ALL	FALSE
Global_k20	Global	20		Literature	TUBEROUS SCLEROSIS 2 (disorder)	8.81912	ALL	FALSE
Global_k20	Global	20		Literature	Temporomandibular Joint Dysfunction Syndrome	10.4028	ALL	FALSE
Global_k20	Global	20		Literature	Teratocarcinoma	5.67075	ALL	FALSE
Global_k20	Global	20		Literature	Teratoma	7.94254	ALL	FALSE
Global_k20	Global	20		Literature	Testicular Germ Cell Tumor	5.77577	ALL	FALSE
Global_k20	Global	20		Literature	Therapy-related myelodysplastic syndrome	2.08306	ALL	FALSE
Global_k20	Global	20		Literature	Thromboangiitis Obliterans	12.0714	ALL	FALSE
Global_k20	Global	20		Literature	Thrombocythemia, Essential	26.8224	ALL	FALSE
Global_k20	Global	20		Literature	Thrombophilia	29.7442	ALL	FALSE
Global_k20	Global	20		Literature	Thymic Carcinoma	4.99903	ALL	FALSE
Global_k20	Global	20		Literature	Thymoma	10.9464	ALL	FALSE
Global_k20	Global	20		Literature	Thyroid Gland Follicular Adenoma	5.50224	ALL	FALSE
Global_k20	Global	20		Literature	Thyroid associated opthalmopathies	26.081	ALL	FALSE
Global_k20	Global	20		Literature	Tooth Attrition	4.6064	ALL	FALSE
Global_k20	Global	20		Literature	Toxoplasmosis	13.9055	ALL	FALSE
Global_k20	Global	20		Literature	Traditional Serrated Adenoma	5.36851	ALL	FALSE
Global_k20	Global	20		Literature	Transitional cell carcinoma of bladder	13.2852	ALL	FALSE
Global_k20	Global	20		Literature	Treatment related acute myeloid leukaemia	5.79682	ALL	FALSE
Global_k20	Global	20		Literature	Trichohepatoenteric Syndrome	8.11541	ALL	FALSE
Global_k20	Global	20		Literature	Trigeminal Neuralgia	2.75991	ALL	FALSE
Global_k20	Global	20		Literature	Tuberculosis, Multidrug-Resistant	6.15831	ALL	FALSE
Global_k20	Global	20		Literature	Tuberculosis, Pulmonary	33.4082	ALL	FALSE
Global_k20	Global	20		Literature	Tuberculosis, extrapulmonary	17.1518	ALL	FALSE
Global_k20	Global	20		Literature	Tuberous Sclerosis	12.5591	ALL	FALSE
Global_k20	Global	20		Literature	Tumour budding	5.98846	ALL	FALSE
Global_k20	Global	20		Literature	Turner Syndrome	9.01941	ALL	FALSE
Global_k20	Global	20		Literature	Undifferentiated carcinoma	8.2383	ALL	FALSE
Global_k20	Global	20		Literature	Undifferentiated leukemia	5.16444	ALL	FALSE
Global_k20	Global	20		Literature	Unverricht-Lundborg Syndrome	26.9996	ALL	FALSE
Global_k20	Global	20		Literature	Uranostaphyloschisis	8.65273	ALL	FALSE
Global_k20	Global	20		Literature	Urothelial Carcinoma	22.8267	ALL	FALSE
Global_k20	Global	20		Literature	Uterine Cervical Neoplasm	0.662642	ALL	FALSE
Global_k20	Global	20		Literature	Uveal melanoma	12.2707	ALL	FALSE
Global_k20	Global	20		Literature	Uveitis	24.1016	ALL	FALSE
Global_k20	Global	20		Literature	VITILIGO-ASSOCIATED MULTIPLE AUTOIMMUNE DISEASE SUSCEPTIBILITY 1 (finding)	20.926	ALL	FALSE
Global_k20	Global	20		Literature	Van der Woude syndrome	9.38897	ALL	FALSE
Global_k20	Global	20		Literature	Varicosity	14.5081	ALL	FALSE
Global_k20	Global	20		Literature	Vascular insufficiency of intestine	14.2245	ALL	FALSE
Global_k20	Global	20		Literature	Vasculitis	25.063	ALL	FALSE
Global_k20	Global	20		Literature	Ventricular arrhythmia	13.8555	ALL	FALSE
Global_k20	Global	20		Literature	Verrucous carcinoma	3.94455	ALL	FALSE
Global_k20	Global	20		Literature	Vesicular Stomatitis	17.891	ALL	FALSE
Global_k20	Global	20		Literature	Viral myocarditis	11.7445	ALL	FALSE
Global_k20	Global	20		Literature	Vitelliform Macular Dystrophy	5.10206	ALL	FALSE
Global_k20	Global	20		Literature	Vitiligo	23.0018	ALL	FALSE
Global_k20	Global	20		Literature	Von Hippel-Lindau Syndrome	9.02215	ALL	FALSE
Global_k20	Global	20		Literature	Waldenstrom Macroglobulinemia	10.2255	ALL	FALSE
Global_k20	Global	20		Literature	Well Differentiated Oligodendroglioma	9.72877	ALL	FALSE
Global_k20	Global	20		Literature	Well Differentiated Pancreatic Endocrine Tumor	6.15005	ALL	FALSE
Global_k20	Global	20		Literature	Werner Syndrome	18.7729	ALL	FALSE
Global_k20	Global	20		Literature	West Nile viral infection	16.9905	ALL	FALSE
Global_k20	Global	20		Literature	West Syndrome	5.82149	ALL	FALSE
Global_k20	Global	20		Literature	Williams Syndrome	3.08615	ALL	FALSE
Global_k20	Global	20		Literature	Wiskott-Aldrich Syndrome	15.911	ALL	FALSE
Global_k20	Global	20		Literature	XERODERMA PIGMENTOSUM, COMPLEMENTATION GROUP C	7.08775	ALL	FALSE
Global_k20	Global	20		Literature	Xeroderma Pigmentosum	25.1697	ALL	FALSE
Global_k20	Global	20		Literature	Xeroderma Pigmentosum, Complementation Group D	30.3091	ALL	FALSE
Global_k20	Global	20		Literature	Zika Virus Infection	26.0681	ALL	FALSE
Global_k20	Global	20		Literature	Zinc deficiency	5.54731	ALL	FALSE
Global_k20	Global	20		Literature	alpha-Thalassemia	15.1231	ALL	FALSE
Global_k20	Global	20		Literature	alpha^+^ Thalassemia	9.91158	ALL	FALSE
Global_k20	Global	20		Literature	androgen independent prostate cancer	9.6873	ALL	FALSE
Global_k20	Global	20		Literature	beta Thalassemia	20.5658	ALL	FALSE
Global_k20	Global	20		Literature	beta^+^ Thalassemia	16.059	ALL	FALSE
Global_k20	Global	20		Literature	bone destruction	17.2914	ALL	FALSE
Global_k20	Global	20		Literature	estrogen receptor-negative breast cancer	12.7614	ALL	FALSE
Global_k20	Global	20		Literature	hiv-infection/aids	10.5072	ALL	FALSE
Global_k20	Global	20		Literature	insulinoma	9.28028	ALL	FALSE
Global_k20	Global	20		Literature	intracranial glioma	4.70633	ALL	FALSE
Global_k20	Global	20		Literature	leiomyosarcoma	10.8393	ALL	FALSE
Global_k20	Global	20		Literature	liposarcoma	6.19454	ALL	FALSE
Global_k20	Global	20		Literature	neurofibroma	10.6704	ALL	FALSE
Global_k20	Global	20		Literature	oligodendroglioma	6.88605	ALL	FALSE
Global_k20	Global	20		Literature	psychological distress	0.629689	ALL	FALSE
Global_k20	Global	20		Literature	stage, non-small cell lung cancer	3.59757	ALL	FALSE
Global_k20	Global	20		Literature	synovial sarcoma	11.9123	ALL	FALSE
Global_k20	Global	20		Literature	trachomatis	11.0046	ALL	FALSE
Ranked_k40_m3	Ranked	40	3	Literature	ACTH-Secreting Pituitary Adenoma	16.2888	ALL	FALSE
Ranked_k40_m3	Ranked	40	3	Literature	AICARDI-GOUTIERES SYNDROME	13.9748	ALL	FALSE
Ranked_k40_m3	Ranked	40	3	Literature	AIDS related complex	12.4578	ALL	FALSE
Ranked_k40_m3	Ranked	40	3	Literature	AMYOTROPHIC LATERAL SCLEROSIS 1	42.6336	ALL	FALSE
Ranked_k40_m3	Ranked	40	3	Literature	ATRICHIA WITH PAPULAR LESIONS	6.89102	ALL	FALSE
Ranked_k40_m3	Ranked	40	3	Literature	AURAL ATRESIA, CONGENITAL	37.7655	ALL	FALSE
Ranked_k40_m3	Ranked	40	3	Literature	Abnormality of the skeletal system	23.6419	ALL	FALSE
Ranked_k40_m3	Ranked	40	3	Literature	Absence Epilepsy	67.5189	ALL	FALSE
Ranked_k40_m3	Ranked	40	3	Literature	Acoustic Neuroma	20.2892	ALL	FALSE
Ranked_k40_m3	Ranked	40	3	Literature	Acquired Hypogammaglobulinemia	86.6781	ALL	FALSE
Ranked_k40_m3	Ranked	40	3	Literature	Acromegaly	29.459	ALL	FALSE
Ranked_k40_m3	Ranked	40	3	Literature	Actinic keratosis	11.2031	ALL	FALSE
Ranked_k40_m3	Ranked	40	3	Literature	Acute Chest Syndrome	145.173	ALL	FALSE
Ranked_k40_m3	Ranked	40	3	Literature	Acute Coronary Syndrome	151.42	ALL	FALSE
Ranked_k40_m3	Ranked	40	3	Literature	Acute Erythroblastic Leukemia	46.6621	ALL	FALSE
Ranked_k40_m3	Ranked	40	3	Literature	Acute GVH disease	152.167	ALL	FALSE
Ranked_k40_m3	Ranked	40	3	Literature	Acute Megakaryocytic Leukemias	43.8244	ALL	FALSE
Ranked_k40_m3	Ranked	40	3	Literature	Acute Undifferentiated Leukemia	47.4204	ALL	FALSE
Ranked_k40_m3	Ranked	40	3	Literature	Acute monoblastic leukemia	5.20836	ALL	FALSE
Ranked_k40_m3	Ranked	40	3	Literature	Acute myelomonocytic leukemia	27.0487	ALL	FALSE
Ranked_k40_m3	Ranked	40	3	Literature	Acute pancreatitis	121.548	ALL	FALSE
Ranked_k40_m3	Ranked	40	3	Literature	Acute respiratory distress	82.8344	ALL	FALSE
Ranked_k40_m3	Ranked	40	3	Literature	Adenocarcinoma Of Esophagus	43.7666	ALL	FALSE
Ranked_k40_m3	Ranked	40	3	Literature	Adenocarcinoma of colon	69.2557	ALL	FALSE
Ranked_k40_m3	Ranked	40	3	Literature	Adenocarcinoma of large intestine	33.3431	ALL	FALSE
Ranked_k40_m3	Ranked	40	3	Literature	Adenocarcinoma of pancreas	64.954	ALL	FALSE
Ranked_k40_m3	Ranked	40	3	Literature	Adenocarcinoma of prostate	48.7619	ALL	FALSE
Ranked_k40_m3	Ranked	40	3	Literature	Adenocarcinoma of rectum	6.07494	ALL	FALSE
Ranked_k40_m3	Ranked	40	3	Literature	Adenocarcinoma of small intestine	7.27816	ALL	FALSE
Ranked_k40_m3	Ranked	40	3	Literature	Adenocarcinoma, Clear Cell	9.68692	ALL	FALSE
Ranked_k40_m3	Ranked	40	3	Literature	Adenocarcinoma, Endometrioid	15.0449	ALL	FALSE
Ranked_k40_m3	Ranked	40	3	Literature	Adenoid Cystic Carcinoma	44.5409	ALL	FALSE
Ranked_k40_m3	Ranked	40	3	Literature	Adenoma of large intestine	58.9389	ALL	FALSE
Ranked_k40_m3	Ranked	40	3	Literature	Adenomatous Polyps	11.3148	ALL	FALSE
Ranked_k40_m3	Ranked	40	3	Literature	Adenosquamous carcinoma	20.4443	ALL	FALSE
Ranked_k40_m3	Ranked	40	3	Literature	Adolescent idiopathic scoliosis	17.0074	ALL	FALSE
Ranked_k40_m3	Ranked	40	3	Literature	Adrenal Cortical Adenoma	62.1376	ALL	FALSE
Ranked_k40_m3	Ranked	40	3	Literature	Adrenal Gland Pheochromocytoma	69.5742	ALL	FALSE
Ranked_k40_m3	Ranked	40	3	Literature	Adrenal cortical hypofunction	52.0407	ALL	FALSE
Ranked_k40_m3	Ranked	40	3	Literature	Adrenocortical carcinoma	42.9774	ALL	FALSE
Ranked_k40_m3	Ranked	40	3	Literature	Adrenoleukodystrophy	54.5912	ALL	FALSE
Ranked_k40_m3	Ranked	40	3	Literature	Adult Acute Monocytic Leukemia	25.8023	ALL	FALSE
Ranked_k40_m3	Ranked	40	3	Literature	Adult Acute Myeloblastic Leukemia	22.96	ALL	FALSE
Ranked_k40_m3	Ranked	40	3	Literature	Adult Anaplastic Large Cell Lymphoma	38.0619	ALL	FALSE
Ranked_k40_m3	Ranked	40	3	Literature	Adult Angiosarcoma	15.1118	ALL	FALSE
Ranked_k40_m3	Ranked	40	3	Literature	Adult B Acute Lymphoblastic Leukemia	18.6999	ALL	FALSE
Ranked_k40_m3	Ranked	40	3	Literature	Adult Burkitt Lymphoma	71.2544	ALL	FALSE
Ranked_k40_m3	Ranked	40	3	Literature	Adult Classical Hodgkin Lymphoma	68.0441	ALL	FALSE
Ranked_k40_m3	Ranked	40	3	Literature	Adult Ependymoma	20.1262	ALL	FALSE
Ranked_k40_m3	Ranked	40	3	Literature	Adult Erythroleukemia	46.4684	ALL	FALSE
Ranked_k40_m3	Ranked	40	3	Literature	Adult Extraskeletal Myxoid Chondrosarcoma	2.90843	ALL	FALSE
Ranked_k40_m3	Ranked	40	3	Literature	Adult Fibrosarcoma	79.8294	ALL	FALSE
Ranked_k40_m3	Ranked	40	3	Literature	Adult Hepatocellular Carcinoma	13.4546	ALL	FALSE
Ranked_k40_m3	Ranked	40	3	Literature	Adult Hodgkin Lymphoma	113.549	ALL	FALSE
Ranked_k40_m3	Ranked	40	3	Literature	Adult Leiomyosarcoma	10.0503	ALL	FALSE
Ranked_k40_m3	Ranked	40	3	Literature	Adult Liposarcoma	15.4474	ALL	FALSE
Ranked_k40_m3	Ranked	40	3	Literature	Adult Lymphoblastic Lymphoma	6.99217	ALL	FALSE
Ranked_k40_m3	Ranked	40	3	Literature	Adult Malignant Peripheral Nerve Sheath Tumor	17.7744	ALL	FALSE
Ranked_k40_m3	Ranked	40	3	Literature	Adult Meningioma	54.8409	ALL	FALSE
Ranked_k40_m3	Ranked	40	3	Literature	Adult Myelodysplastic Syndrome	57.2583	ALL	FALSE
Ranked_k40_m3	Ranked	40	3	Literature	Adult Non-Hodgkin Lymphoma	49.3172	ALL	FALSE
Ranked_k40_m3	Ranked	40	3	Literature	Adult Oligodendroglioma	12.2737	ALL	FALSE
Ranked_k40_m3	Ranked	40	3	Literature	Adult Pilocytic Astrocytoma	22.0435	ALL	FALSE
Ranked_k40_m3	Ranked	40	3	Literature	Adult Soft Tissue Sarcoma	33.8893	ALL	FALSE
Ranked_k40_m3	Ranked	40	3	Literature	Adult Synovial Sarcoma	51.5873	ALL	FALSE
Ranked_k40_m3	Ranked	40	3	Literature	Adult Undifferentiated Pleomorphic Sarcoma	3.90729	ALL	FALSE
Ranked_k40_m3	Ranked	40	3	Literature	Adult type dermatomyositis	96.2089	ALL	FALSE
Ranked_k40_m3	Ranked	40	3	Literature	Adult-Onset Still Disease	129.594	ALL	FALSE
Ranked_k40_m3	Ranked	40	3	Literature	Advanced breast cancer	22.9945	ALL	FALSE
Ranked_k40_m3	Ranked	40	3	Literature	African Trypanosomiasis	6.0161	ALL	FALSE
Ranked_k40_m3	Ranked	40	3	Literature	Age-related cataract	35.2621	ALL	FALSE
Ranked_k40_m3	Ranked	40	3	Literature	Agenesis	64.8511	ALL	FALSE
Ranked_k40_m3	Ranked	40	3	Literature	Agenesis of corpus callosum	32.2533	ALL	FALSE
Ranked_k40_m3	Ranked	40	3	Literature	Aggressive Non-Hodgkin Lymphoma	12.442	ALL	FALSE
Ranked_k40_m3	Ranked	40	3	Literature	Agnosia for Pain	106.276	ALL	FALSE
Ranked_k40_m3	Ranked	40	3	Literature	Alcohol Use Disorder	70.0264	ALL	FALSE
Ranked_k40_m3	Ranked	40	3	Literature	Alcohol or Other Drugs use	28.1608	ALL	FALSE
Ranked_k40_m3	Ranked	40	3	Literature	Alcoholic Intoxication, Chronic	200.887	ALL	FALSE
Ranked_k40_m3	Ranked	40	3	Literature	Allergic asthma	181.478	ALL	FALSE
Ranked_k40_m3	Ranked	40	3	Literature	Allergic rhinitis (disorder)	227.781	ALL	FALSE
Ranked_k40_m3	Ranked	40	3	Literature	Alopecia	68.4685	ALL	FALSE
Ranked_k40_m3	Ranked	40	3	Literature	Alveolar Soft Part Sarcoma	4.71045	ALL	FALSE
Ranked_k40_m3	Ranked	40	3	Literature	Alveolar rhabdomyosarcoma	21.5264	ALL	FALSE
Ranked_k40_m3	Ranked	40	3	Literature	Alzheimer Disease, Early Onset	14.8224	ALL	FALSE
Ranked_k40_m3	Ranked	40	3	Literature	Alzheimer Disease, Late Onset	69.7072	ALL	FALSE
Ranked_k40_m3	Ranked	40	3	Literature	Alzheimer disease, familial, type 3	34.6246	ALL	FALSE
Ranked_k40_m3	Ranked	40	3	Literature	Ameloblastoma	37.7607	ALL	FALSE
Ranked_k40_m3	Ranked	40	3	Literature	Amnesia	29.8799	ALL	FALSE
Ranked_k40_m3	Ranked	40	3	Literature	Amyotrophic Lateral Sclerosis, Familial	8.4274	ALL	FALSE
Ranked_k40_m3	Ranked	40	3	Literature	Amyotrophic Lateral Sclerosis, Sporadic	12.1007	ALL	FALSE
Ranked_k40_m3	Ranked	40	3	Literature	Anaplastic astrocytoma	38.679	ALL	FALSE
Ranked_k40_m3	Ranked	40	3	Literature	Anaplastic thyroid carcinoma	52.4624	ALL	FALSE
Ranked_k40_m3	Ranked	40	3	Literature	Anastomosis	25.8809	ALL	FALSE
Ranked_k40_m3	Ranked	40	3	Literature	Androgen-Insensitivity Syndrome	47.3667	ALL	FALSE
Ranked_k40_m3	Ranked	40	3	Literature	Anemia, Diamond-Blackfan	8.16721	ALL	FALSE
Ranked_k40_m3	Ranked	40	3	Literature	Anemia, Hemolytic	30.0332	ALL	FALSE
Ranked_k40_m3	Ranked	40	3	Literature	Anemia, Sickle Cell	155.15	ALL	FALSE
Ranked_k40_m3	Ranked	40	3	Literature	Anemia, severe	21.1373	ALL	FALSE
Ranked_k40_m3	Ranked	40	3	Literature	Angelman Syndrome	11.2673	ALL	FALSE
Ranked_k40_m3	Ranked	40	3	Literature	Angioimmunoblastic Lymphadenopathy	32.9555	ALL	FALSE
Ranked_k40_m3	Ranked	40	3	Literature	Anhedonia	23.3683	ALL	FALSE
Ranked_k40_m3	Ranked	40	3	Literature	Anorexia Nervosa	51.4493	ALL	FALSE
Ranked_k40_m3	Ranked	40	3	Literature	Anthrax disease	3.40388	ALL	FALSE
Ranked_k40_m3	Ranked	40	3	Literature	Aortic Aneurysm	73.5763	ALL	FALSE
Ranked_k40_m3	Ranked	40	3	Literature	Aortic Valve Insufficiency	56.4842	ALL	FALSE
Ranked_k40_m3	Ranked	40	3	Literature	Aortic Valve Stenosis	41.4533	ALL	FALSE
Ranked_k40_m3	Ranked	40	3	Literature	Aortic aneurysm without mention of rupture NOS	59.9849	ALL	FALSE
Ranked_k40_m3	Ranked	40	3	Literature	Aplasia Cutis Congenita	29.3952	ALL	FALSE
Ranked_k40_m3	Ranked	40	3	Literature	Aplastic Anemia	91.6713	ALL	FALSE
Ranked_k40_m3	Ranked	40	3	Literature	Arthritis, Psoriatic	109.328	ALL	FALSE
Ranked_k40_m3	Ranked	40	3	Literature	Arthrogryposis	26.4993	ALL	FALSE
Ranked_k40_m3	Ranked	40	3	Literature	Asthenozoospermia	9.37643	ALL	FALSE
Ranked_k40_m3	Ranked	40	3	Literature	Ataxia Telangiectasia	60.4724	ALL	FALSE
Ranked_k40_m3	Ranked	40	3	Literature	Ataxia, Spinocerebellar	12.5869	ALL	FALSE
Ranked_k40_m3	Ranked	40	3	Literature	Atherosclerotic lesion	130.005	ALL	FALSE
Ranked_k40_m3	Ranked	40	3	Literature	Atherothrombosis	134.897	ALL	FALSE
Ranked_k40_m3	Ranked	40	3	Literature	Atrial Premature Complexes	16.9445	ALL	FALSE
Ranked_k40_m3	Ranked	40	3	Literature	Atypical Teratoid Rhabdoid Tumor	4.92002	ALL	FALSE
Ranked_k40_m3	Ranked	40	3	Literature	Autoimmune arthritis	68.6617	ALL	FALSE
Ranked_k40_m3	Ranked	40	3	Literature	Autoinflammatory disease	75.1723	ALL	FALSE
Ranked_k40_m3	Ranked	40	3	Literature	Autosomal dominant retinitis pigmentosa	31.407	ALL	FALSE
Ranked_k40_m3	Ranked	40	3	Literature	Avellino corneal dystrophy	51.0026	ALL	FALSE
Ranked_k40_m3	Ranked	40	3	Literature	Axonal neuropathy	16.0281	ALL	FALSE
Ranked_k40_m3	Ranked	40	3	Literature	Azoospermia	28.5008	ALL	FALSE
Ranked_k40_m3	Ranked	40	3	Literature	B-CELL MALIGNANCY, LOW-GRADE	108.562	ALL	FALSE
Ranked_k40_m3	Ranked	40	3	Literature	Bacteremia	93.1719	ALL	FALSE
Ranked_k40_m3	Ranked	40	3	Literature	Barrett Esophagus	52.1293	ALL	FALSE
Ranked_k40_m3	Ranked	40	3	Literature	Basal-Like Breast Carcinoma	47.4474	ALL	FALSE
Ranked_k40_m3	Ranked	40	3	Literature	Basophilic leukemia	4.7396	ALL	FALSE
Ranked_k40_m3	Ranked	40	3	Literature	Beckwith-Wiedemann Syndrome	15.7043	ALL	FALSE
Ranked_k40_m3	Ranked	40	3	Literature	Behcet Syndrome	191.597	ALL	FALSE
Ranked_k40_m3	Ranked	40	3	Literature	Benign melanocytic nevus	15.7191	ALL	FALSE
Ranked_k40_m3	Ranked	40	3	Literature	Bernard-Soulier Syndrome	39.8257	ALL	FALSE
Ranked_k40_m3	Ranked	40	3	Literature	Bicuspid aortic valve	26.6132	ALL	FALSE
Ranked_k40_m3	Ranked	40	3	Literature	Bilateral cataracts (disorder)	64.7601	ALL	FALSE
Ranked_k40_m3	Ranked	40	3	Literature	Biliary Atresia	92.1063	ALL	FALSE
Ranked_k40_m3	Ranked	40	3	Literature	Biliary Tract Cancer	28.3428	ALL	FALSE
Ranked_k40_m3	Ranked	40	3	Literature	Blast Phase	43.5594	ALL	FALSE
Ranked_k40_m3	Ranked	40	3	Literature	Blastic plasmacytoid dendritic cell neoplasm	1.63411	ALL	FALSE
Ranked_k40_m3	Ranked	40	3	Literature	Blepharoptosis	2.48354	ALL	FALSE
Ranked_k40_m3	Ranked	40	3	Literature	Blood spots	26.8502	ALL	FALSE
Ranked_k40_m3	Ranked	40	3	Literature	Bloom Syndrome	20.9683	ALL	FALSE
Ranked_k40_m3	Ranked	40	3	Literature	Borderline Personality Disorder	95.0316	ALL	FALSE
Ranked_k40_m3	Ranked	40	3	Literature	Brain Ischemia	51.567	ALL	FALSE
Ranked_k40_m3	Ranked	40	3	Literature	Brain Tumor, Primary	7.54251	ALL	FALSE
Ranked_k40_m3	Ranked	40	3	Literature	Breast Cancer, Familial	40.662	ALL	FALSE
Ranked_k40_m3	Ranked	40	3	Literature	Breast adenocarcinoma	31.1644	ALL	FALSE
Ranked_k40_m3	Ranked	40	3	Literature	Bronchioloalveolar Adenocarcinoma	11.4212	ALL	FALSE
Ranked_k40_m3	Ranked	40	3	Literature	Bronchopulmonary Dysplasia	108.539	ALL	FALSE
Ranked_k40_m3	Ranked	40	3	Literature	Brucellosis	55.7606	ALL	FALSE
Ranked_k40_m3	Ranked	40	3	Literature	Brugada Syndrome (disorder)	127.766	ALL	FALSE
Ranked_k40_m3	Ranked	40	3	Literature	Bulbo-Spinal Atrophy, X-Linked	13.2054	ALL	FALSE
Ranked_k40_m3	Ranked	40	3	Literature	Bullous pemphigoid	80.6806	ALL	FALSE
Ranked_k40_m3	Ranked	40	3	Literature	CHARGE Syndrome	6.33337	ALL	FALSE
Ranked_k40_m3	Ranked	40	3	Literature	Cancer cachexia	75.5377	ALL	FALSE
Ranked_k40_m3	Ranked	40	3	Literature	Cancer of Nasopharynx	18.5006	ALL	FALSE
Ranked_k40_m3	Ranked	40	3	Literature	Cannabis use	45.0212	ALL	FALSE
Ranked_k40_m3	Ranked	40	3	Literature	Carcinoma of larynx	67.4858	ALL	FALSE
Ranked_k40_m3	Ranked	40	3	Literature	Carcinoma of urinary bladder, invasive	33.6378	ALL	FALSE
Ranked_k40_m3	Ranked	40	3	Literature	Carcinoma, Endometrioid	21.6503	ALL	FALSE
Ranked_k40_m3	Ranked	40	3	Literature	Carcinoma, Lewis Lung	58.3905	ALL	FALSE
Ranked_k40_m3	Ranked	40	3	Literature	Carcinoma, Papillary	28.9105	ALL	FALSE
Ranked_k40_m3	Ranked	40	3	Literature	Carcinoma, Small Cell	43.0395	ALL	FALSE
Ranked_k40_m3	Ranked	40	3	Literature	Carcinoma, Spindle-Cell	6.84604	ALL	FALSE
Ranked_k40_m3	Ranked	40	3	Literature	Carcinosarcoma	11.8199	ALL	FALSE
Ranked_k40_m3	Ranked	40	3	Literature	Cardiac Arrest	47.7499	ALL	FALSE
Ranked_k40_m3	Ranked	40	3	Literature	Cardiac fibrosis	67.8032	ALL	FALSE
Ranked_k40_m3	Ranked	40	3	Literature	Carotid Atherosclerosis	116.804	ALL	FALSE
Ranked_k40_m3	Ranked	40	3	Literature	Carotid Stenosis	52.2645	ALL	FALSE
Ranked_k40_m3	Ranked	40	3	Literature	Cataract	64.9835	ALL	FALSE
Ranked_k40_m3	Ranked	40	3	Literature	Cavernous Hemangioma of Brain	39.1039	ALL	FALSE
Ranked_k40_m3	Ranked	40	3	Literature	Celiac Disease	139.649	ALL	FALSE
Ranked_k40_m3	Ranked	40	3	Literature	Central Serous Chorioretinopathy	29.2589	ALL	FALSE
Ranked_k40_m3	Ranked	40	3	Literature	Cerebellar Hypoplasia	19.4372	ALL	FALSE
Ranked_k40_m3	Ranked	40	3	Literature	Cerebellar atrophy	8.46514	ALL	FALSE
Ranked_k40_m3	Ranked	40	3	Literature	Cerebellar degeneration	2.27695	ALL	FALSE
Ranked_k40_m3	Ranked	40	3	Literature	Cerebral Palsy	34.4946	ALL	FALSE
Ranked_k40_m3	Ranked	40	3	Literature	Cerebral atrophy	16.6181	ALL	FALSE
Ranked_k40_m3	Ranked	40	3	Literature	Cervical Intraepithelial Neoplasia	37.499	ALL	FALSE
Ranked_k40_m3	Ranked	40	3	Literature	Cervical Squamous Cell Carcinoma	51.8141	ALL	FALSE
Ranked_k40_m3	Ranked	40	3	Literature	Chagas Disease	40.9384	ALL	FALSE
Ranked_k40_m3	Ranked	40	3	Literature	Charcot-Marie-Tooth Disease	15.3126	ALL	FALSE
Ranked_k40_m3	Ranked	40	3	Literature	Chikungunya Fever	76.6609	ALL	FALSE
Ranked_k40_m3	Ranked	40	3	Literature	Childhood Acute Monocytic Leukemia	16.6798	ALL	FALSE
Ranked_k40_m3	Ranked	40	3	Literature	Childhood Acute Myeloid Leukemia	38.6422	ALL	FALSE
Ranked_k40_m3	Ranked	40	3	Literature	Childhood Anaplastic Large Cell Lymphoma	44.8945	ALL	FALSE
Ranked_k40_m3	Ranked	40	3	Literature	Childhood Angiosarcoma	12.2356	ALL	FALSE
Ranked_k40_m3	Ranked	40	3	Literature	Childhood B Acute Lymphoblastic Leukemia	11.4687	ALL	FALSE
Ranked_k40_m3	Ranked	40	3	Literature	Childhood Burkitt Lymphoma	84.2564	ALL	FALSE
Ranked_k40_m3	Ranked	40	3	Literature	Childhood Ependymoma	33.0796	ALL	FALSE
Ranked_k40_m3	Ranked	40	3	Literature	Childhood Hepatocellular Carcinoma	13.634	ALL	FALSE
[truncated: 116,885 more rows]
