# Supplementary material for: State of the interactomes: an evaluation of molecular networks for generating biological insights
Source: Mol Syst Biol. 2024 Dec 9;21(1):1–29. doi: 10.1038/s44320-024-00077-y (PMC11697402; doi:10.1038/s44320-024-00077-y)
Supplement: Supplementary file 5 — Dataset EV3 [file 44320_2024_77_MOESM5_ESM.xlsx]

## Sheet: Legend
Dataset EV3. Full interaction prediction results.
Precision at k (P@k) reported for interaction prediction via the L3 and MPS algorithms. For held-out self-interactions, results for each fold of 10-fold cross-validation are provided. For evaluation with external interaction sets we report the single P@k value for prediction with the full interactome. P@k was calculated with k = size of the test set for all evaluations. Where data is not reported…
Columns
Interactome	Name of the interactome tested
Fold	Number of the fold from 10-fold cross validation (Held-out test set only)
Prediction Method	Name of the prediction algorithm, L3 (paths of length three) or MPS (maximum similarity and preferential attachment score)
Test Set	Name of the test set for calculated P@k. Held-out (self-interactions), CORUM (complex interactions), or PANTHER (pathway interactions)
P@k	Precision at k, with k = size of the test set.

## Sheet: Dataset EV3 - Edge Prediction R
Interactome	Fold	Prediction Method	Test Set	P@k
APID	1	L3	Held-out	0.0521746
APID	2	L3	Held-out	0.0516785
APID	3	L3	Held-out	0.0539878
APID	4	L3	Held-out	0.0550427
APID	5	L3	Held-out	0.0558389
APID	6	L3	Held-out	0.0535596
APID	7	L3	Held-out	0.0545837
APID	8	L3	Held-out	0.0543487
APID	9	L3	Held-out	0.0537028
APID	10	L3	Held-out	0.0562349
BIND	1	L3	Held-out	0.121758
BIND	2	L3	Held-out	0.138571
BIND	3	L3	Held-out	0.142755
BIND	4	L3	Held-out	0.139338
BIND	5	L3	Held-out	0.160494
BIND	6	L3	Held-out	0.138252
BIND	7	L3	Held-out	0.145533
BIND	8	L3	Held-out	0.121795
BIND	9	L3	Held-out	0.120087
BIND	10	L3	Held-out	0.135424
BioGRID	1	L3	Held-out	0.100328
BioGRID	2	L3	Held-out	0.100564
BioGRID	3	L3	Held-out	0.100409
BioGRID	4	L3	Held-out	0.100734
BioGRID	5	L3	Held-out	0.0986301
BioGRID	6	L3	Held-out	0.0992889
BioGRID	7	L3	Held-out	0.0983732
BioGRID	8	L3	Held-out	0.100438
BioGRID	9	L3	Held-out	0.100878
BioGRID	10	L3	Held-out	0.0990745
BioPlex 293T	1	L3	Held-out	0.0785074
BioPlex 293T	2	L3	Held-out	0.0823084
BioPlex 293T	3	L3	Held-out	0.0786913
BioPlex 293T	4	L3	Held-out	0.0766452
BioPlex 293T	5	L3	Held-out	0.0800103
BioPlex 293T	6	L3	Held-out	0.0781156
BioPlex 293T	7	L3	Held-out	0.0805867
BioPlex 293T	8	L3	Held-out	0.0804271
BioPlex 293T	9	L3	Held-out	0.0806882
BioPlex 293T	10	L3	Held-out	0.0813085
BioPlex HCT116	1	L3	Held-out	0.111063
BioPlex HCT116	2	L3	Held-out	0.106858
BioPlex HCT116	3	L3	Held-out	0.111725
BioPlex HCT116	4	L3	Held-out	0.105256
BioPlex HCT116	5	L3	Held-out	0.109067
BioPlex HCT116	6	L3	Held-out	0.105163
BioPlex HCT116	7	L3	Held-out	0.11197
BioPlex HCT116	8	L3	Held-out	0.111756
BioPlex HCT116	9	L3	Held-out	0.106894
BioPlex HCT116	10	L3	Held-out	0.096915
ComPPI	1	L3	Held-out	0.0742233
ComPPI	2	L3	Held-out	0.0728828
ComPPI	3	L3	Held-out	0.0729399
ComPPI	4	L3	Held-out	0.0731001
ComPPI	5	L3	Held-out	0.0712847
ComPPI	6	L3	Held-out	0.0729129
ComPPI	7	L3	Held-out	0.0744349
ComPPI	8	L3	Held-out	0.0755331
ComPPI	9	L3	Held-out	0.0738257
ComPPI	10	L3	Held-out	0.0738196
DIP	1	L3	Held-out	0.432087
DIP	2	L3	Held-out	0.414634
DIP	3	L3	Held-out	0.396282
DIP	4	L3	Held-out	0.419922
DIP	5	L3	Held-out	0.414946
DIP	6	L3	Held-out	0.40748
DIP	7	L3	Held-out	0.422397
DIP	8	L3	Held-out	0.419038
DIP	9	L3	Held-out	0.435294
DIP	10	L3	Held-out	0.405485
GeneMANIA	1	L3	Held-out	0.081154
GeneMANIA	2	L3	Held-out	0.0810107
GeneMANIA	3	L3	Held-out	0.0816034
GeneMANIA	4	L3	Held-out	0.0807496
GeneMANIA	5	L3	Held-out	0.0801161
GeneMANIA	6	L3	Held-out	0.0809599
GeneMANIA	7	L3	Held-out	0.0802085
GeneMANIA	8	L3	Held-out	0.0810702
GeneMANIA	9	L3	Held-out	0.0803917
GeneMANIA	10	L3	Held-out	0.0798427
Havugimana	1	L3	Held-out	0.174114
Havugimana	2	L3	Held-out	0.185157
Havugimana	3	L3	Held-out	0.174713
Havugimana	4	L3	Held-out	0.155303
Havugimana	5	L3	Held-out	0.17408
Havugimana	6	L3	Held-out	0.161141
Havugimana	7	L3	Held-out	0.166035
Havugimana	8	L3	Held-out	0.16306
Havugimana	9	L3	Held-out	0.165385
Havugimana	10	L3	Held-out	0.169231
Hein	1	L3	Held-out	0.108712
Hein	2	L3	Held-out	0.123032
Hein	3	L3	Held-out	0.101571
Hein	4	L3	Held-out	0.108473
Hein	5	L3	Held-out	0.107441
Hein	6	L3	Held-out	0.114109
Hein	7	L3	Held-out	0.108712
Hein	8	L3	Held-out	0.124226
Hein	9	L3	Held-out	0.106055
Hein	10	L3	Held-out	0.116032
HuRI	1	L3	Held-out	0.0735708
HuRI	2	L3	Held-out	0.0774859
HuRI	3	L3	Held-out	0.0717616
HuRI	4	L3	Held-out	0.0748752
HuRI	5	L3	Held-out	0.0733777
HuRI	6	L3	Held-out	0.0715951
HuRI	7	L3	Held-out	0.0662691
HuRI	8	L3	Held-out	0.066368
HuRI	9	L3	Held-out	0.0741354
HuRI	10	L3	Held-out	0.0694514
HINT	1	L3	Held-out	0.0775226
HINT	2	L3	Held-out	0.0773243
HINT	3	L3	Held-out	0.0776962
HINT	4	L3	Held-out	0.0746978
HINT	5	L3	Held-out	0.0762107
HINT	6	L3	Held-out	0.0798717
HINT	7	L3	Held-out	0.0796103
HINT	8	L3	Held-out	0.0776254
HINT	9	L3	Held-out	0.0787369
HINT	10	L3	Held-out	0.0783022
HIPPIE	1	L3	Held-out	0.105653
HIPPIE	2	L3	Held-out	0.104774
HIPPIE	3	L3	Held-out	0.103679
HIPPIE	4	L3	Held-out	0.105048
HIPPIE	5	L3	Held-out	0.105887
HIPPIE	6	L3	Held-out	0.105808
HIPPIE	7	L3	Held-out	0.104864
HIPPIE	8	L3	Held-out	0.103705
HIPPIE	9	L3	Held-out	0.105863
HIPPIE	10	L3	Held-out	0.105968
HPRD	1	L3	Held-out	0.0580225
HPRD	2	L3	Held-out	0.0513498
HPRD	3	L3	Held-out	0.0501319
HPRD	4	L3	Held-out	0.0506885
HPRD	5	L3	Held-out	0.0497059
HPRD	6	L3	Held-out	0.0495456
HPRD	7	L3	Held-out	0.0544438
HPRD	8	L3	Held-out	0.0551664
HPRD	9	L3	Held-out	0.059292
HPRD	10	L3	Held-out	0.0554577
HumanNet	1	L3	Held-out	0.215394
HumanNet	2	L3	Held-out	0.216954
HumanNet	3	L3	Held-out	0.21527
HumanNet	4	L3	Held-out	0.216903
HumanNet	5	L3	Held-out	0.215764
HumanNet	6	L3	Held-out	0.218486
HumanNet	7	L3	Held-out	0.218085
HumanNet	8	L3	Held-out	0.216079
HumanNet	9	L3	Held-out	0.216477
HumanNet	10	L3	Held-out	0.216203
huMAP	1	L3	Held-out	0.208605
huMAP	2	L3	Held-out	0.209268
huMAP	3	L3	Held-out	0.208873
huMAP	4	L3	Held-out	0.210519
huMAP	5	L3	Held-out	0.209548
huMAP	6	L3	Held-out	0.208944
huMAP	7	L3	Held-out	0.209474
huMAP	8	L3	Held-out	0.141321
huMAP	9	L3	Held-out	0.209806
huMAP	10	L3	Held-out	0.141325
IID	1	L3	Held-out	0.132951
IID	2	L3	Held-out	0.134391
IID	3	L3	Held-out	0.133302
IID	4	L3	Held-out	0.13298
IID	5	L3	Held-out	0.132405
IID	6	L3	Held-out	0.131143
IID	7	L3	Held-out	0.132248
IID	8	L3	Held-out	0.132434
IID	9	L3	Held-out	0.132178
IID	10	L3	Held-out	0.132803
InBio	1	L3	Held-out	0.236794
InBio	2	L3	Held-out	0.238671
InBio	3	L3	Held-out	0.239085
InBio	4	L3	Held-out	0.237372
InBio	5	L3	Held-out	0.23792
InBio	6	L3	Held-out	0.235591
InBio	7	L3	Held-out	0.234539
InBio	8	L3	Held-out	0.236242
InBio	9	L3	Held-out	0.237389
InBio	10	L3	Held-out	0.237526
InnateDB	1	L3	Held-out	0.103971
InnateDB	2	L3	Held-out	0.107048
InnateDB	3	L3	Held-out	0.108314
InnateDB	4	L3	Held-out	0.10191
InnateDB	5	L3	Held-out	0.104468
InnateDB	6	L3	Held-out	0.105159
InnateDB	7	L3	Held-out	0.104098
InnateDB	8	L3	Held-out	0.104915
InnateDB	9	L3	Held-out	0.106814
InnateDB	10	L3	Held-out	0.106977
IntAct	1	L3	Held-out	0.0645864
IntAct	2	L3	Held-out	0.0651436
IntAct	3	L3	Held-out	0.0656982
IntAct	4	L3	Held-out	0.0667268
IntAct	5	L3	Held-out	0.063379
IntAct	6	L3	Held-out	0.0645161
IntAct	8	L3	Held-out	0.0615686
IntAct	9	L3	Held-out	0.0675087
IntAct	10	L3	Held-out	0.0619166
iRefIndex	1	L3	Held-out	0.145223
iRefIndex	2	L3	Held-out	0.146728
iRefIndex	3	L3	Held-out	0.145693
iRefIndex	4	L3	Held-out	0.146692
iRefIndex	5	L3	Held-out	0.147857
iRefIndex	6	L3	Held-out	0.146939
iRefIndex	7	L3	Held-out	0.145764
iRefIndex	8	L3	Held-out	0.144622
iRefIndex	9	L3	Held-out	0.145776
MatrixDB	1	L3	Held-out	0.0797521
MatrixDB	2	L3	Held-out	0.0769442
MatrixDB	3	L3	Held-out	0.0751932
MatrixDB	4	L3	Held-out	0.0746905
MatrixDB	5	L3	Held-out	0.0773564
MatrixDB	6	L3	Held-out	0.0748281
MatrixDB	7	L3	Held-out	0.0752983
MatrixDB	8	L3	Held-out	0.0716155
MatrixDB	9	L3	Held-out	0.0804345
MatrixDB	10	L3	Held-out	0.0818657
Mentha	1	L3	Held-out	0.0684781
Mentha	2	L3	Held-out	0.0691509
Mentha	3	L3	Held-out	0.0686415
Mentha	4	L3	Held-out	0.0649434
Mentha	5	L3	Held-out	0.0722939
Mentha	6	L3	Held-out	0.0689771
Mentha	7	L3	Held-out	0.0687708
Mentha	8	L3	Held-out	0.0696759
Mentha	9	L3	Held-out	0.0671084
Mentha	10	L3	Held-out	0.0681069
MINT	1	L3	Held-out	0.0780459
MINT	2	L3	Held-out	0.0832091
MINT	3	L3	Held-out	0.080826
MINT	4	L3	Held-out	0.0913147
MINT	5	L3	Held-out	0.079941
MINT	6	L3	Held-out	0.0838729
MINT	7	L3	Held-out	0.0775194
MINT	8	L3	Held-out	0.0864014
MINT	9	L3	Held-out	0.0877817
MINT	10	L3	Held-out	0.0839223
MultiNet	1	L3	Held-out	0.118391
MultiNet	2	L3	Held-out	0.117296
MultiNet	3	L3	Held-out	0.116982
MultiNet	4	L3	Held-out	0.116698
MultiNet	5	L3	Held-out	0.11393
MultiNet	6	L3	Held-out	0.116971
MultiNet	7	L3	Held-out	0.112239
MultiNet	8	L3	Held-out	0.120555
MultiNet	9	L3	Held-out	0.111238
MultiNet	10	L3	Held-out	0.112908
PathwayCommons	1	L3	Held-out	0.140716
PathwayCommons	2	L3	Held-out	0.139606
PathwayCommons	3	L3	Held-out	0.136942
PathwayCommons	4	L3	Held-out	0.141547
PathwayCommons	5	L3	Held-out	0.140935
PathwayCommons	6	L3	Held-out	0.137106
PathwayCommons	7	L3	Held-out	0.140778
PathwayCommons	8	L3	Held-out	0.14335
PathwayCommons	9	L3	Held-out	0.14014
PathwayCommons	10	L3	Held-out	0.137643
PhosphoSitePlus	1	L3	Held-out	0.0655172
PhosphoSitePlus	2	L3	Held-out	0.0713043
PhosphoSitePlus	3	L3	Held-out	0.0633562
PhosphoSitePlus	4	L3	Held-out	0.0536332
PhosphoSitePlus	5	L3	Held-out	0.0702055
PhosphoSitePlus	6	L3	Held-out	0.0724138
PhosphoSitePlus	7	L3	Held-out	0.0666667
PhosphoSitePlus	8	L3	Held-out	0.0555556
PhosphoSitePlus	9	L3	Held-out	0.0642978
PhosphoSitePlus	10	L3	Held-out	0.0567613
PID2	1	L3	Held-out	0.124684
PID2	2	L3	Held-out	0.115736
PID2	3	L3	Held-out	0.115567
PID2	4	L3	Held-out	0.124882
PID2	5	L3	Held-out	0.12082
PID2	6	L3	Held-out	0.111356
PID2	7	L3	Held-out	0.122597
PID2	8	L3	Held-out	0.124328
PID2	9	L3	Held-out	0.135935
PID2	10	L3	Held-out	0.110202
PIPs	1	L3	Held-out	0.11851
PIPs	2	L3	Held-out	0.132567
PIPs	3	L3	Held-out	0.117581
PIPs	4	L3	Held-out	0.118012
PIPs	5	L3	Held-out	0.125212
PIPs	6	L3	Held-out	0.124367
PIPs	7	L3	Held-out	0.11624
PIPs	8	L3	Held-out	0.125809
PIPs	9	L3	Held-out	0.127594
PIPs	10	L3	Held-out	0.130778
PrePPI	1	L3	Held-out	0
PrePPI	2	L3	Held-out	0
PrePPI	3	L3	Held-out	0
PrePPI	4	L3	Held-out	0
PrePPI	5	L3	Held-out	0
PrePPI	6	L3	Held-out	0
PrePPI	7	L3	Held-out	0
PrePPI	8	L3	Held-out	0
PrePPI	9	L3	Held-out	0
PrePPI	10	L3	Held-out	0
PROPER	1	L3	Held-out	0.174528
PROPER	2	L3	Held-out	0.170941
PROPER	3	L3	Held-out	0.163915
PROPER	4	L3	Held-out	0.170951
PROPER	5	L3	Held-out	0.168935
PROPER	6	L3	Held-out	0.170868
PROPER	7	L3	Held-out	0.166747
PROPER	8	L3	Held-out	0.171363
PROPER	9	L3	Held-out	0.170187
PROPER	10	L3	Held-out	0.171925
ProteomeHD	1	L3	Held-out	0.208054
ProteomeHD	2	L3	Held-out	0.219582
ProteomeHD	3	L3	Held-out	0.205202
ProteomeHD	4	L3	Held-out	0.218631
ProteomeHD	5	L3	Held-out	0.235071
ProteomeHD	6	L3	Held-out	0.241148
ProteomeHD	7	L3	Held-out	0.211921
ProteomeHD	8	L3	Held-out	0.210728
ProteomeHD	9	L3	Held-out	0.23289
ProteomeHD	10	L3	Held-out	0.229962
PTMCode2	1	L3	Held-out	0.101727
PTMCode2	2	L3	Held-out	0.110032
PTMCode2	3	L3	Held-out	0.102613
PTMCode2	4	L3	Held-out	0.0914867
PTMCode2	5	L3	Held-out	0.116941
PTMCode2	6	L3	Held-out	0.0966306
PTMCode2	7	L3	Held-out	0.0985285
PTMCode2	8	L3	Held-out	0.109772
PTMCode2	9	L3	Held-out	0.101468
PTMCode2	10	L3	Held-out	0.101804
Reactome	1	L3	Held-out	0.131726
Reactome	2	L3	Held-out	0.139966
Reactome	3	L3	Held-out	0.13834
Reactome	4	L3	Held-out	0.144149
Reactome	5	L3	Held-out	0.147458
Reactome	6	L3	Held-out	0.120612
Reactome	7	L3	Held-out	0.134454
Reactome	8	L3	Held-out	0.145226
Reactome	9	L3	Held-out	0.152504
Reactome	10	L3	Held-out	0.132991
ReactomeFI	1	L3	Held-out	0.202553
ReactomeFI	2	L3	Held-out	0.200763
ReactomeFI	3	L3	Held-out	0.194976
ReactomeFI	4	L3	Held-out	0.192795
ReactomeFI	5	L3	Held-out	0.199729
ReactomeFI	6	L3	Held-out	0.194059
ReactomeFI	7	L3	Held-out	0.190895
ReactomeFI	8	L3	Held-out	0.193467
ReactomeFI	9	L3	Held-out	0.199663
ReactomeFI	10	L3	Held-out	0.196955
SignaLink	1	L3	Held-out	0.120351
SignaLink	2	L3	Held-out	0.121293
SignaLink	3	L3	Held-out	0.12146
SignaLink	4	L3	Held-out	0.118083
SignaLink	5	L3	Held-out	0.11976
SignaLink	6	L3	Held-out	0.122049
SignaLink	7	L3	Held-out	0.119397
SignaLink	8	L3	Held-out	0.121144
SignaLink	9	L3	Held-out	0.121236
SignaLink	10	L3	Held-out	0.121715
SIGNOR	1	L3	Held-out	0.0889788
SIGNOR	2	L3	Held-out	0.0693467
SIGNOR	3	L3	Held-out	0.0898322
SIGNOR	4	L3	Held-out	0.0982776
SIGNOR	5	L3	Held-out	0.1
SIGNOR	6	L3	Held-out	0.0863454
SIGNOR	7	L3	Held-out	0.0832487
SIGNOR	8	L3	Held-out	0.0708419
SIGNOR	9	L3	Held-out	0.0835882
SIGNOR	10	L3	Held-out	0.0861196
SPIKE	1	L3	Held-out	0.101182
SPIKE	2	L3	Held-out	0.103327
SPIKE	3	L3	Held-out	0.108997
SPIKE	4	L3	Held-out	0.0988727
SPIKE	5	L3	Held-out	0.101326
SPIKE	6	L3	Held-out	0.107346
SPIKE	7	L3	Held-out	0.100304
SPIKE	8	L3	Held-out	0.102002
SPIKE	9	L3	Held-out	0.100826
SPIKE	10	L3	Held-out	0.10452
Wan	1	L3	Held-out	0.162716
Wan	2	L3	Held-out	0.181173
Wan	3	L3	Held-out	0.184497
Wan	4	L3	Held-out	0.171264
Wan	5	L3	Held-out	0.170006
Wan	6	L3	Held-out	0.17366
Wan	7	L3	Held-out	0.17513
Wan	8	L3	Held-out	0.158065
Wan	9	L3	Held-out	0.174136
Wan	10	L3	Held-out	0.197309
Youn	1	L3	Held-out	0.21453
Youn	2	L3	Held-out	0.212387
Youn	3	L3	Held-out	0.215928
Youn	4	L3	Held-out	0.215391
Youn	5	L3	Held-out	0.210198
Youn	6	L3	Held-out	0.217245
Youn	7	L3	Held-out	0.21673
Youn	8	L3	Held-out	0.21361
Youn	9	L3	Held-out	0.211739
Youn	10	L3	Held-out	0.21258
APID	1	MPS	Held-out	0.0974964
APID	2	MPS	Held-out	0.0959966
APID	3	MPS	Held-out	0.0959091
APID	4	MPS	Held-out	0.0985937
APID	5	MPS	Held-out	0.0964137
APID	6	MPS	Held-out	0.0925616
APID	7	MPS	Held-out	0.0929598
APID	8	MPS	Held-out	0.0948377
APID	9	MPS	Held-out	0.0968206
APID	10	MPS	Held-out	0.0972038
BIND	1	MPS	Held-out	0.337176
BIND	2	MPS	Held-out	0.356429
BIND	3	MPS	Held-out	0.318344
BIND	4	MPS	Held-out	0.344124
BIND	5	MPS	Held-out	0.339143
BIND	6	MPS	Held-out	0.348854
BIND	7	MPS	Held-out	0.350865
BIND	8	MPS	Held-out	0.338319
BIND	9	MPS	Held-out	0.353712
BIND	10	MPS	Held-out	0.340699
BioGRID	1	MPS	Held-out	0.122499
BioGRID	2	MPS	Held-out	0.123206
BioGRID	3	MPS	Held-out	0.124416
BioGRID	4	MPS	Held-out	0.123577
BioGRID	5	MPS	Held-out	0.123811
BioGRID	6	MPS	Held-out	0.124884
BioGRID	7	MPS	Held-out	0.126075
BioGRID	8	MPS	Held-out	0.122155
BioGRID	9	MPS	Held-out	0.125285
BioGRID	10	MPS	Held-out	0.12187
BioPlex 293T	1	MPS	Held-out	0.145812
BioPlex 293T	2	MPS	Held-out	0.15034
BioPlex 293T	3	MPS	Held-out	0.143005
BioPlex 293T	4	MPS	Held-out	0.141247
BioPlex 293T	5	MPS	Held-out	0.146872
BioPlex 293T	6	MPS	Held-out	0.150633
BioPlex 293T	7	MPS	Held-out	0.145039
BioPlex 293T	8	MPS	Held-out	0.154051
BioPlex 293T	9	MPS	Held-out	0.146495
BioPlex 293T	10	MPS	Held-out	0.145016
BioPlex HCT116	1	MPS	Held-out	0.176856
BioPlex HCT116	2	MPS	Held-out	0.172684
BioPlex HCT116	3	MPS	Held-out	0.181699
BioPlex HCT116	4	MPS	Held-out	0.171603
BioPlex HCT116	5	MPS	Held-out	0.179004
BioPlex HCT116	6	MPS	Held-out	0.170799
BioPlex HCT116	7	MPS	Held-out	0.178014
BioPlex HCT116	8	MPS	Held-out	0.177649
BioPlex HCT116	9	MPS	Held-out	0.173357
BioPlex HCT116	10	MPS	Held-out	0.174622
ComPPI	1	MPS	Held-out	0.116026
ComPPI	2	MPS	Held-out	0.123972
ComPPI	3	MPS	Held-out	0.119396
ComPPI	4	MPS	Held-out	0.121447
ComPPI	5	MPS	Held-out	0.121162
ComPPI	6	MPS	Held-out	0.120602
ComPPI	7	MPS	Held-out	0.123865
ComPPI	8	MPS	Held-out	0.118569
ComPPI	9	MPS	Held-out	0.117348
ComPPI	10	MPS	Held-out	0.121699
DIP	1	MPS	Held-out	0.59252
DIP	2	MPS	Held-out	0.588293
DIP	3	MPS	Held-out	0.545988
DIP	4	MPS	Held-out	0.577148
DIP	5	MPS	Held-out	0.571288
DIP	6	MPS	Held-out	0.550197
DIP	7	MPS	Held-out	0.586444
DIP	8	MPS	Held-out	0.548577
DIP	9	MPS	Held-out	0.589216
DIP	10	MPS	Held-out	0.577865
GeneMANIA	1	MPS	Held-out	0.0839968
GeneMANIA	2	MPS	Held-out	0.0837936
GeneMANIA	3	MPS	Held-out	0.0810107
GeneMANIA	4	MPS	Held-out	0.0830342
GeneMANIA	5	MPS	Held-out	0.0819885
GeneMANIA	6	MPS	Held-out	0.0824029
GeneMANIA	7	MPS	Held-out	0.0811704
GeneMANIA	8	MPS	Held-out	0.0831401
GeneMANIA	9	MPS	Held-out	0.082599
GeneMANIA	10	MPS	Held-out	0.0827457
Havugimana	1	MPS	Held-out	0.239599
Havugimana	2	MPS	Held-out	0.24101
Havugimana	3	MPS	Held-out	0.23295
Havugimana	4	MPS	Held-out	0.210606
Havugimana	5	MPS	Held-out	0.220859
Havugimana	6	MPS	Held-out	0.21357
Havugimana	7	MPS	Held-out	0.228203
Havugimana	8	MPS	Held-out	0.213292
Havugimana	9	MPS	Held-out	0.227692
Havugimana	10	MPS	Held-out	0.24
Hein	1	MPS	Held-out	0.168009
Hein	2	MPS	Held-out	0.186745
Hein	3	MPS	Held-out	0.168798
Hein	4	MPS	Held-out	0.177867
Hein	5	MPS	Held-out	0.186933
Hein	6	MPS	Held-out	0.180459
Hein	7	MPS	Held-out	0.179356
Hein	8	MPS	Held-out	0.204007
Hein	9	MPS	Held-out	0.178349
Hein	10	MPS	Held-out	0.188873
HuRI	1	MPS	Held-out	0.0840099
HuRI	2	MPS	Held-out	0.0791487
HuRI	3	MPS	Held-out	0.0834166
HuRI	4	MPS	Held-out	0.0848586
HuRI	5	MPS	Held-out	0.0860233
HuRI	6	MPS	Held-out	0.0887446
HuRI	7	MPS	Held-out	0.0826706
HuRI	8	MPS	Held-out	0.0847851
HuRI	9	MPS	Held-out	0.090518
HuRI	10	MPS	Held-out	0.0810542
HINT	1	MPS	Held-out	0.115325
HINT	2	MPS	Held-out	0.115423
HINT	3	MPS	Held-out	0.115898
HINT	4	MPS	Held-out	0.115757
HINT	5	MPS	Held-out	0.11246
HINT	6	MPS	Held-out	0.113995
HINT	7	MPS	Held-out	0.117792
HINT	8	MPS	Held-out	0.11352
HINT	9	MPS	Held-out	0.11294
HINT	10	MPS	Held-out	0.11491
HIPPIE	1	MPS	Held-out	0.174168
HIPPIE	2	MPS	Held-out	0.175104
HIPPIE	3	MPS	Held-out	0.172384
HIPPIE	4	MPS	Held-out	0.173384
HIPPIE	5	MPS	Held-out	0.176351
HIPPIE	6	MPS	Held-out	0.171795
HIPPIE	7	MPS	Held-out	0.173373
HIPPIE	8	MPS	Held-out	0.173319
HIPPIE	9	MPS	Held-out	0.175762
HIPPIE	10	MPS	Held-out	0.174748
HPRD	1	MPS	Held-out	0.0692718
HPRD	2	MPS	Held-out	0.0683685
HPRD	3	MPS	Held-out	0.0721196
HPRD	4	MPS	Held-out	0.0676824
HPRD	5	MPS	Held-out	0.0726471
HPRD	6	MPS	Held-out	0.0729991
HPRD	7	MPS	Held-out	0.068864
HPRD	8	MPS	Held-out	0.0706363
HPRD	9	MPS	Held-out	0.0687316
HPRD	10	MPS	Held-out	0.0669014
HumanNet	1	MPS	Held-out	0.21392
HumanNet	2	MPS	Held-out	0.216483
HumanNet	3	MPS	Held-out	0.214284
HumanNet	4	MPS	Held-out	0.215526
HumanNet	5	MPS	Held-out	0.214031
HumanNet	6	MPS	Held-out	0.217891
HumanNet	7	MPS	Held-out	0.216725
HumanNet	8	MPS	Held-out	0.215671
HumanNet	9	MPS	Held-out	0.216015
HumanNet	10	MPS	Held-out	0.213395
IID	1	MPS	Held-out	0.129475
IID	2	MPS	Held-out	0.128463
IID	3	MPS	Held-out	0.130799
IID	4	MPS	Held-out	0.128958
IID	5	MPS	Held-out	0.130658
IID	6	MPS	Held-out	0.127473
IID	7	MPS	Held-out	0.128839
IID	8	MPS	Held-out	0.127681
IID	9	MPS	Held-out	0.129365
IID	10	MPS	Held-out	0.128839
InBio	1	MPS	Held-out	0.370573
InBio	2	MPS	Held-out	0.37582
InBio	3	MPS	Held-out	0.370496
InBio	4	MPS	Held-out	0.370529
InBio	5	MPS	Held-out	0.36836
InBio	6	MPS	Held-out	0.375343
InBio	7	MPS	Held-out	0.366563
InBio	8	MPS	Held-out	0.372208
InBio	9	MPS	Held-out	0.375177
InBio	10	MPS	Held-out	0.374764
InnateDB	1	MPS	Held-out	0.0682212
InnateDB	2	MPS	Held-out	0.0723932
InnateDB	3	MPS	Held-out	0.072869
InnateDB	4	MPS	Held-out	0.0690316
InnateDB	5	MPS	Held-out	0.0703057
InnateDB	6	MPS	Held-out	0.0710349
InnateDB	7	MPS	Held-out	0.0700995
InnateDB	8	MPS	Held-out	0.0716538
InnateDB	9	MPS	Held-out	0.0729006
InnateDB	10	MPS	Held-out	0.0696496
IntAct	1	MPS	Held-out	0.108328
IntAct	2	MPS	Held-out	0.104983
IntAct	3	MPS	Held-out	0.104986
IntAct	4	MPS	Held-out	0.107801
IntAct	5	MPS	Held-out	0.104231
IntAct	6	MPS	Held-out	0.101814
IntAct	7	MPS	Held-out	0.107311
IntAct	8	MPS	Held-out	0.105808
IntAct	9	MPS	Held-out	0.10649
IntAct	10	MPS	Held-out	0.104449
iRefIndex	1	MPS	Held-out	0.126793
iRefIndex	2	MPS	Held-out	0.127466
iRefIndex	3	MPS	Held-out	0.125154
iRefIndex	4	MPS	Held-out	0.125275
iRefIndex	5	MPS	Held-out	0.126407
iRefIndex	6	MPS	Held-out	0.125884
iRefIndex	7	MPS	Held-out	0.125385
iRefIndex	8	MPS	Held-out	0.123412
iRefIndex	9	MPS	Held-out	0.12742
iRefIndex	10	MPS	Held-out	0.127819
MatrixDB	1	MPS	Held-out	0.12135
MatrixDB	2	MPS	Held-out	0.118365
MatrixDB	3	MPS	Held-out	0.124034
MatrixDB	4	MPS	Held-out	0.121045
MatrixDB	5	MPS	Held-out	0.117615
MatrixDB	6	MPS	Held-out	0.123659
MatrixDB	7	MPS	Held-out	0.123988
MatrixDB	8	MPS	Held-out	0.125052
MatrixDB	9	MPS	Held-out	0.124158
MatrixDB	10	MPS	Held-out	0.117639
Mentha	1	MPS	Held-out	0.0918333
Mentha	2	MPS	Held-out	0.0905925
Mentha	3	MPS	Held-out	0.091461
Mentha	4	MPS	Held-out	0.0885037
Mentha	5	MPS	Held-out	0.0944795
Mentha	6	MPS	Held-out	0.0924275
Mentha	7	MPS	Held-out	0.0941668
Mentha	8	MPS	Held-out	0.0926875
Mentha	9	MPS	Held-out	0.0867707
Mentha	10	MPS	Held-out	0.0938606
MINT	1	MPS	Held-out	0.0911528
MINT	2	MPS	Held-out	0.0969281
MINT	3	MPS	Held-out	0.0949853
MINT	4	MPS	Held-out	0.0853659
MINT	5	MPS	Held-out	0.0879056
MINT	6	MPS	Held-out	0.0879929
MINT	7	MPS	Held-out	0.0927251
MINT	8	MPS	Held-out	0.091152
MINT	9	MPS	Held-out	0.088968
MINT	10	MPS	Held-out	0.0909894
MultiNet	1	MPS	Held-out	0.176017
MultiNet	2	MPS	Held-out	0.177128
MultiNet	3	MPS	Held-out	0.1759
MultiNet	4	MPS	Held-out	0.169734
MultiNet	5	MPS	Held-out	0.175124
MultiNet	6	MPS	Held-out	0.185006
MultiNet	7	MPS	Held-out	0.179507
MultiNet	8	MPS	Held-out	0.179026
MultiNet	9	MPS	Held-out	0.171982
MultiNet	10	MPS	Held-out	0.176734
PathwayCommons	1	MPS	Held-out	0.321303
PathwayCommons	2	MPS	Held-out	0.317736
PathwayCommons	3	MPS	Held-out	0.320591
PathwayCommons	4	MPS	Held-out	0.322325
PathwayCommons	5	MPS	Held-out	0.321867
PathwayCommons	6	MPS	Held-out	0.320611
PathwayCommons	7	MPS	Held-out	0.323015
PathwayCommons	8	MPS	Held-out	0.321424
PathwayCommons	9	MPS	Held-out	0.320426
PathwayCommons	10	MPS	Held-out	0.319641
PhosphoSitePlus	1	MPS	Held-out	0.05
PhosphoSitePlus	2	MPS	Held-out	0.0434783
PhosphoSitePlus	3	MPS	Held-out	0.0530822
PhosphoSitePlus	4	MPS	Held-out	0.0363322
PhosphoSitePlus	5	MPS	Held-out	0.0547945
PhosphoSitePlus	6	MPS	Held-out	0.0482759
PhosphoSitePlus	7	MPS	Held-out	0.0461538
PhosphoSitePlus	8	MPS	Held-out	0.046875
PhosphoSitePlus	9	MPS	Held-out	0.0423012
PhosphoSitePlus	10	MPS	Held-out	0.0517529
PID2	1	MPS	Held-out	0.154356
PID2	2	MPS	Held-out	0.14538
PID2	3	MPS	Held-out	0.148721
PID2	4	MPS	Held-out	0.162409
PID2	5	MPS	Held-out	0.153943
PID2	6	MPS	Held-out	0.14795
PID2	7	MPS	Held-out	0.147494
PID2	8	MPS	Held-out	0.153116
PID2	9	MPS	Held-out	0.143172
PID2	10	MPS	Held-out	0.160264
PIPs	1	MPS	Held-out	0.235045
PIPs	2	MPS	Held-out	0.252242
PIPs	3	MPS	Held-out	0.240788
PIPs	4	MPS	Held-out	0.243083
PIPs	5	MPS	Held-out	0.232861
PIPs	6	MPS	Held-out	0.238604
PIPs	7	MPS	Held-out	0.228258
PIPs	8	MPS	Held-out	0.23445
PIPs	9	MPS	Held-out	0.228828
PIPs	10	MPS	Held-out	0.23929
PrePPI	1	MPS	Held-out	0
PrePPI	2	MPS	Held-out	0
PrePPI	3	MPS	Held-out	0
PrePPI	4	MPS	Held-out	0
PrePPI	5	MPS	Held-out	0
PrePPI	6	MPS	Held-out	0
PrePPI	7	MPS	Held-out	0
PrePPI	8	MPS	Held-out	0.00176678
PrePPI	9	MPS	Held-out	0
PrePPI	10	MPS	Held-out	0
PROPER	3	MPS	Held-out	0.0144858
PROPER	4	MPS	Held-out	0.0146063
PROPER	5	MPS	Held-out	0.0138014
PROPER	6	MPS	Held-out	0.0155378
ProteomeHD	1	MPS	Held-out	0.398849
ProteomeHD	2	MPS	Held-out	0.419202
ProteomeHD	3	MPS	Held-out	0.419075
ProteomeHD	4	MPS	Held-out	0.390684
ProteomeHD	5	MPS	Held-out	0.43981
ProteomeHD	6	MPS	Held-out	0.433493
ProteomeHD	7	MPS	Held-out	0.402081
ProteomeHD	8	MPS	Held-out	0.418582
ProteomeHD	9	MPS	Held-out	0.423954
ProteomeHD	10	MPS	Held-out	0.433206
PTMCode2	1	MPS	Held-out	0.163148
PTMCode2	2	MPS	Held-out	0.165049
PTMCode2	3	MPS	Held-out	0.163161
PTMCode2	4	MPS	Held-out	0.155019
PTMCode2	5	MPS	Held-out	0.170038
PTMCode2	6	MPS	Held-out	0.15321
PTMCode2	7	MPS	Held-out	0.168906
PTMCode2	8	MPS	Held-out	0.163706
PTMCode2	9	MPS	Held-out	0.163369
PTMCode2	10	MPS	Held-out	0.177191
Reactome	1	MPS	Held-out	0.549888
Reactome	2	MPS	Held-out	0.55593
Reactome	3	MPS	Held-out	0.558442
Reactome	4	MPS	Held-out	0.527417
Reactome	5	MPS	Held-out	0.536158
Reactome	6	MPS	Held-out	0.527746
Reactome	7	MPS	Held-out	0.559104
Reactome	8	MPS	Held-out	0.540881
Reactome	9	MPS	Held-out	0.547552
Reactome	10	MPS	Held-out	0.558219
ReactomeFI	1	MPS	Held-out	0.530055
ReactomeFI	2	MPS	Held-out	0.527273
ReactomeFI	3	MPS	Held-out	0.530106
ReactomeFI	4	MPS	Held-out	0.521354
ReactomeFI	5	MPS	Held-out	0.528651
ReactomeFI	6	MPS	Held-out	0.53073
ReactomeFI	7	MPS	Held-out	0.528847
ReactomeFI	8	MPS	Held-out	0.524637
ReactomeFI	9	MPS	Held-out	0.530197
ReactomeFI	10	MPS	Held-out	0.524652
SignaLink	1	MPS	Held-out	0.0440228
SignaLink	3	MPS	Held-out	0.0462814
SignaLink	4	MPS	Held-out	0.043796
SignaLink	5	MPS	Held-out	0.129711
SignaLink	6	MPS	Held-out	0.0453022
SignaLink	9	MPS	Held-out	0.0449059
SignaLink	10	MPS	Held-out	0.0440906
SIGNOR	1	MPS	Held-out	0.140546
SIGNOR	2	MPS	Held-out	0.111558
SIGNOR	3	MPS	Held-out	0.115499
SIGNOR	4	MPS	Held-out	0.138804
SIGNOR	5	MPS	Held-out	0.131633
SIGNOR	6	MPS	Held-out	0.125502
SIGNOR	7	MPS	Held-out	0.13198
SIGNOR	8	MPS	Held-out	0.13039
SIGNOR	9	MPS	Held-out	0.133537
SIGNOR	10	MPS	Held-out	0.129686
SPIKE	1	MPS	Held-out	0.146572
SPIKE	2	MPS	Held-out	0.147376
SPIKE	3	MPS	Held-out	0.147757
SPIKE	4	MPS	Held-out	0.145843
SPIKE	5	MPS	Held-out	0.143939
SPIKE	6	MPS	Held-out	0.145972
SPIKE	7	MPS	Held-out	0.139116
SPIKE	8	MPS	Held-out	0.141107
SPIKE	9	MPS	Held-out	0.145218
SPIKE	10	MPS	Held-out	0.143832
Wan	1	MPS	Held-out	0.213325
Wan	2	MPS	Held-out	0.239845
Wan	3	MPS	Held-out	0.233824
Wan	4	MPS	Held-out	0.220013
Wan	5	MPS	Held-out	0.214609
Wan	6	MPS	Held-out	0.226598
Wan	7	MPS	Held-out	0.228516
Wan	8	MPS	Held-out	0.217419
Wan	9	MPS	Held-out	0.216389
Wan	10	MPS	Held-out	0.244715
APID		L3	CORUM	0.0437887
BIND		L3	CORUM	0.00941769
BioGRID		L3	CORUM	0.0152792
BioPlex 293T		L3	CORUM	0.0601829
BioPlex HCT116		L3	CORUM	0.068924
ComPPI		L3	CORUM	0.0374327
ConsensusPathDB		L3	CORUM	0
DIP		L3	CORUM	0.0649174
FunCoup		L3	CORUM	0.000952122
GeneMANIA		L3	CORUM	0.0211271
GIANT		L3	CORUM	0.000177007
Havugimana		L3	CORUM	0.207153
Hein		L3	CORUM	0.00816847
HuRI		L3	CORUM	0.000148577
HINT		L3	CORUM	0.0104908
HIPPIE		L3	CORUM	0.0318619
HPRD		L3	CORUM	0.0205574
HumanNet		L3	CORUM	0
IID		L3	CORUM	0.00544282
InBio		L3	CORUM	0.00620685
InnateDB		L3	CORUM	0.0501866
IntAct		L3	CORUM	0.0125893
iRefIndex		L3	CORUM	0.012673
MatrixDB		L3	CORUM	0.0192127
Mentha		L3	CORUM	0.0543061
MINT		L3	CORUM	0.0180391
MultiNet		L3	CORUM	0.00312237
PhosphoSitePlus		L3	CORUM	0.00593642
PID2		L3	CORUM	0.00383509
PIPs		L3	CORUM	0.0156957
PrePPI		L3	CORUM	0.000863151
PROPER		L3	CORUM	0.0137446
ProteomeHD		L3	CORUM	0.0415512
PTMCode2		L3	CORUM	0.129673
Reactome		L3	CORUM	0.0218434
ReactomeFI		L3	CORUM	0.0833333
SignaLink		L3	CORUM	0.00150898
SIGNOR		L3	CORUM	0.0151042
SPIKE		L3	CORUM	0.0166205
Wan		L3	CORUM	0.0759941
Youn		L3	CORUM	0.00455521
APID		MPS	CORUM	0.093224
BIND		MPS	CORUM	0.00368316
BioGRID		MPS	CORUM	0.0525817
BioPlex 293T		MPS	CORUM	0.0680272
BioPlex HCT116		MPS	CORUM	0.100787
ComPPI		MPS	CORUM	0.0772156
DIP		MPS	CORUM	0.0469351
GeneMANIA		MPS	CORUM	0.0103339
Havugimana		MPS	CORUM	0.142955
Hein		MPS	CORUM	0.0101675
HuRI		MPS	CORUM	0.000891464
HINT		MPS	CORUM	0.0543249
HIPPIE		MPS	CORUM	0.0643462
HPRD		MPS	CORUM	0.0270234
HumanNet		MPS	CORUM	0.000460287
IID		MPS	CORUM	0.000201586
InBio		MPS	CORUM	0.00802009
InnateDB		MPS	CORUM	0.0660552
IntAct		MPS	CORUM	0.0435784
iRefIndex		MPS	CORUM	0.000387948
MatrixDB		MPS	CORUM	0.0228444
Mentha		MPS	CORUM	0.0878066
MINT		MPS	CORUM	0.0262795
MultiNet		MPS	CORUM	0.00996758
PathwayCommons		MPS	CORUM
PhosphoSitePlus		MPS	CORUM	0.00325546
PID2		MPS	CORUM	0.0234899
PIPs		MPS	CORUM	0.0158417
PrePPI		MPS	CORUM	0.00188324
PROPER		MPS	CORUM	0.000785406
ProteomeHD		MPS	CORUM	0.0436288
PTMCode2		MPS	CORUM	0.155445
Reactome		MPS	CORUM	0.0221097
ReactomeFI		MPS	CORUM	0.0761973
SIGNOR		MPS	CORUM	0.00486111
SPIKE		MPS	CORUM	0.018797
Wan		MPS	CORUM	0.105902
APID		L3	PANTHER	0.00208659
BIND		L3	PANTHER	0.00197555
BioGRID		L3	PANTHER	0.000419248
BioPlex 293T		L3	PANTHER	0
BioPlex HCT116		L3	PANTHER	0
ComPPI		L3	PANTHER	0.000674926
ConsensusPathDB		L3	PANTHER	0.000270592
DIP		L3	PANTHER	0.00211736
FunCoup		L3	PANTHER	5.18968e-05
GeneMANIA		L3	PANTHER	0.002647
GIANT		L3	PANTHER	0.000805721
Havugimana		L3	PANTHER	0
Hein		L3	PANTHER	0.00345695
HuRI		L3	PANTHER	0
HINT		L3	PANTHER	0.0010614
HIPPIE		L3	PANTHER	0.000919652
HPRD		L3	PANTHER	0.0373188
HumanNet		L3	PANTHER	5.70483e-05
IID		L3	PANTHER	0.0021751
InBio		L3	PANTHER	0.000376021
InnateDB		L3	PANTHER	0.00179865
IntAct		L3	PANTHER	0.00178975
iRefIndex		L3	PANTHER	0.0024224
MatrixDB		L3	PANTHER	0.00151845
Mentha		L3	PANTHER	0.000822528
MINT		L3	PANTHER	0.00402289
MultiNet		L3	PANTHER	0.00306677
PhosphoSitePlus		L3	PANTHER	0.0246746
PID2		L3	PANTHER	0.0149671
PIPs		L3	PANTHER	0.0256597
PrePPI		L3	PANTHER	0.000886211
PROPER		L3	PANTHER	0
ProteomeHD		L3	PANTHER	0
PTMCode2		L3	PANTHER	0.0291598
Reactome		L3	PANTHER	0.040512
ReactomeFI		L3	PANTHER	0.00604878
SignaLink		L3	PANTHER	0.000387898
SIGNOR		L3	PANTHER	0.0547821
SPIKE		L3	PANTHER	0.0134621
Wan		L3	PANTHER	0.000747384
Youn		L3	PANTHER	0
APID		MPS	PANTHER	0.00142268
BIND		MPS	PANTHER	0.00172861
BioGRID		MPS	PANTHER	0.000419248
BioPlex 293T		MPS	PANTHER	0.00216494
BioPlex HCT116		MPS	PANTHER	0.000462321
ComPPI		MPS	PANTHER	0.00120523
DIP		MPS	PANTHER	0.00695705
GeneMANIA		MPS	PANTHER	0.00151257
Havugimana		MPS	PANTHER	0
Hein		MPS	PANTHER	0.00219987
HuRI		MPS	PANTHER	0.000475624
HINT		MPS	PANTHER	0.000742981
HIPPIE		MPS	PANTHER	0.00135528
HPRD		MPS	PANTHER	0.025
HumanNet		MPS	PANTHER	0.000114097
IID		MPS	PANTHER	0.000362516
InBio		MPS	PANTHER	0.0122475
InnateDB		MPS	PANTHER	0.0011991
IntAct		MPS	PANTHER	0.00127167
iRefIndex		MPS	PANTHER	0.0159428
MatrixDB		MPS	PANTHER	0.000858256
Mentha		MPS	PANTHER	0.00111283
MINT		MPS	PANTHER	0.00151976
MultiNet		MPS	PANTHER	0.00462909
PathwayCommons		MPS	PANTHER	0
PhosphoSitePlus		MPS	PANTHER	0.0140998
PID2		MPS	PANTHER	0.0332237
PIPs		MPS	PANTHER	0.0171411
PrePPI		MPS	PANTHER	0.000620347
PROPER		MPS	PANTHER	0
ProteomeHD		MPS	PANTHER	0
PTMCode2		MPS	PANTHER	0.0145108
Reactome		MPS	PANTHER	0.0266561
ReactomeFI		MPS	PANTHER	0.00565854
SIGNOR		MPS	PANTHER	0.038402
SPIKE		MPS	PANTHER	0.0235926
Wan		MPS	PANTHER	0
