# Supplementary material for: State of the interactomes: an evaluation of molecular networks for generating biological insights
Source: Mol Syst Biol. 2024 Dec 9;21(1):1–29. doi: 10.1038/s44320-024-00077-y (PMC11697402; doi:10.1038/s44320-024-00077-y)
Supplement: Supplementary file 6 — Dataset EV4 [file 44320_2024_77_MOESM6_ESM.xlsx]

## Sheet: Legend
Dataset EV4. Full AlphaFold-Multimer prediction results.
AlphaFold-Multimer results for all tested protein pairs. Predicted template modeling (pTM) and interface predicted template modeling (ipTM) scores are reported for five models for each protein pair.
Columns
NCBI Gene ID A	Gene identifier of protein A
NCBI Gene ID B	Gene identifier of protein B
Network/Network Coverage	Source of the protein pair. Network Coverage - represents the number of interactomes reporting and interaction; Network Specific - network from which interaction was sampled, Unreported - network from which interaction was predicted.
Analysis Set	Source of protein pairs for testing with AlphaFold-Multimer. Network Coverage - selected based on the number of databases containing an interaction between two proteins; Network Specific - random sample of interactions from a given network; Unreported - interactions highly predicted via interaction prediction, but not previously reported to interact by any of the network resources.
Model Number	Model identifier from 0-4, for each model predicted by AlphaFold
pTM	Predicted template modeling score
ipTM	Interface predicted template modeling score
Model Confidence	Model confidence calculates as 0.2 * pTM + 0.8 * ipTM

## Sheet: Dataset EV4 - AlphaFold Results
NCBI Gene ID A	NCBI Gene ID B	Network/Network Coverage	Analysis Set	Model Number	pTM	ipTM	Model Confidence
29104	51504	MINT	Network Specific	0	0.94	0.94	0.94
29104	51504	MINT	Network Specific	2	0.94	0.94	0.94
29104	51504	MINT	Network Specific	3	0.94	0.94	0.94
29104	51504	MINT	Network Specific	4	0.94	0.94	0.94
22916	4686	Hein	Network Specific	2	0.93	0.94	0.938
22916	4686	Hein	Network Specific	4	0.93	0.94	0.938
51002	112858	30	Network Coverage	3	0.9	0.94	0.932
29104	51504	MINT	Network Specific	1	0.94	0.93	0.932
2786	59345	23	Network Coverage	2	0.93	0.93	0.93
2786	59345	23	Network Coverage	3	0.93	0.93	0.93
51002	112858	30	Network Coverage	0	0.89	0.94	0.93
51002	112858	30	Network Coverage	1	0.89	0.94	0.93
51002	112858	30	Network Coverage	4	0.89	0.94	0.93
22916	4686	Hein	Network Specific	1	0.93	0.93	0.93
22916	4686	Hein	Network Specific	3	0.93	0.93	0.93
22916	4686	Hein	Network Specific	0	0.92	0.93	0.928
8883	9039	Reactome	Network Specific	2	0.9	0.93	0.924
2786	59345	23	Network Coverage	0	0.93	0.92	0.922
2786	59345	23	Network Coverage	1	0.93	0.92	0.922
2786	59345	23	Network Coverage	4	0.93	0.92	0.922
51002	112858	30	Network Coverage	2	0.89	0.93	0.922
8883	9039	Reactome	Network Specific	3	0.89	0.93	0.922
8883	9039	Reactome	Network Specific	4	0.89	0.93	0.922
6500	80204	27	Network Coverage	0	0.82	0.94	0.916
4738	7345	23	Network Coverage	2	0.93	0.91	0.914
6500	80204	27	Network Coverage	1	0.81	0.94	0.914
6500	80204	27	Network Coverage	2	0.81	0.94	0.914
6500	80204	27	Network Coverage	3	0.81	0.94	0.914
6500	80204	27	Network Coverage	4	0.81	0.94	0.914
8883	9039	Reactome	Network Specific	0	0.89	0.92	0.914
219	223	6	Network Coverage	1	0.92	0.91	0.912
5516	261726	22	Network Coverage	0	0.9	0.91	0.908
5516	261726	22	Network Coverage	4	0.9	0.91	0.908
5537	22870	28	Network Coverage	2	0.7	0.96	0.908
8883	9039	Reactome	Network Specific	1	0.86	0.92	0.908
4738	7345	23	Network Coverage	0	0.93	0.9	0.906
4738	7345	23	Network Coverage	1	0.93	0.9	0.906
4738	7345	23	Network Coverage	3	0.93	0.9	0.906
4738	7345	23	Network Coverage	4	0.93	0.9	0.906
5537	22870	28	Network Coverage	4	0.69	0.96	0.906
1152	1158	24	Network Coverage	3	0.92	0.9	0.904
6500	23291	34	Network Coverage	1	0.79	0.93	0.902
6500	23291	34	Network Coverage	2	0.79	0.93	0.902
6500	23291	34	Network Coverage	4	0.79	0.93	0.902
5516	261726	22	Network Coverage	1	0.9	0.9	0.9
5516	261726	22	Network Coverage	2	0.9	0.9	0.9
5537	22870	28	Network Coverage	1	0.7	0.95	0.9
5537	22870	28	Network Coverage	0	0.69	0.95	0.898
5537	22870	28	Network Coverage	3	0.68	0.95	0.896
1152	1158	24	Network Coverage	1	0.91	0.89	0.894
1152	1158	24	Network Coverage	4	0.91	0.89	0.894
6500	23291	34	Network Coverage	3	0.78	0.92	0.892
54490	7365	GeneMANIA	Network Specific	2	0.9	0.89	0.892
54490	7365	GeneMANIA	Network Specific	3	0.9	0.89	0.892
6500	23291	34	Network Coverage	0	0.77	0.92	0.89
1019	1031	33	Network Coverage	2	0.88	0.89	0.888
219	223	6	Network Coverage	0	0.91	0.88	0.886
983	9133	33	Network Coverage	3	0.79	0.91	0.886
983	9133	33	Network Coverage	4	0.79	0.91	0.886
1019	1031	33	Network Coverage	0	0.87	0.89	0.886
1019	1031	33	Network Coverage	4	0.87	0.89	0.886
1175	160	ProteomeHD	Network Specific	0	0.67	0.94	0.886
23569	51702	ReactomeFI	Network Specific	0	0.91	0.88	0.886
23569	51702	ReactomeFI	Network Specific	2	0.91	0.88	0.886
23569	51702	ReactomeFI	Network Specific	4	0.91	0.88	0.886
219	223	6	Network Coverage	4	0.9	0.88	0.884
1152	1158	24	Network Coverage	0	0.9	0.88	0.884
1152	1158	24	Network Coverage	2	0.9	0.88	0.884
5516	5518	31	Network Coverage	2	0.82	0.9	0.884
1021	1031	33	Network Coverage	0	0.86	0.89	0.884
1021	1031	33	Network Coverage	1	0.86	0.89	0.884
10095	10552	DIP	Network Specific	1	0.9	0.88	0.884
54490	7365	GeneMANIA	Network Specific	0	0.9	0.88	0.884
890	983	32	Network Coverage	2	0.73	0.92	0.882
1021	1031	33	Network Coverage	3	0.85	0.89	0.882
1021	1031	33	Network Coverage	4	0.85	0.89	0.882
54490	7365	GeneMANIA	Network Specific	1	0.89	0.88	0.882
54490	7365	GeneMANIA	Network Specific	4	0.89	0.88	0.882
7532	7534	29	Network Coverage	2	0.88	0.88	0.88
983	9133	33	Network Coverage	0	0.79	0.9	0.878
5889	7517	33	Network Coverage	3	0.79	0.9	0.878
1019	1031	33	Network Coverage	1	0.87	0.88	0.878
1175	160	ProteomeHD	Network Specific	1	0.67	0.93	0.878
1175	160	ProteomeHD	Network Specific	3	0.67	0.93	0.878
23569	51702	ReactomeFI	Network Specific	1	0.91	0.87	0.878
219	223	6	Network Coverage	3	0.9	0.87	0.876
983	9133	33	Network Coverage	2	0.78	0.9	0.876
1019	1031	33	Network Coverage	3	0.86	0.88	0.876
1175	160	ProteomeHD	Network Specific	2	0.66	0.93	0.876
1175	160	ProteomeHD	Network Specific	4	0.66	0.93	0.876
23569	51702	ReactomeFI	Network Specific	3	0.9	0.87	0.876
890	983	32	Network Coverage	1	0.73	0.91	0.874
890	983	32	Network Coverage	3	0.73	0.91	0.874
1021	1031	33	Network Coverage	2	0.85	0.88	0.874
10095	10552	DIP	Network Specific	0	0.89	0.87	0.874
5516	261726	22	Network Coverage	3	0.88	0.87	0.872
7532	7534	29	Network Coverage	1	0.88	0.87	0.872
7532	7534	29	Network Coverage	3	0.88	0.87	0.872
7532	7534	29	Network Coverage	4	0.88	0.87	0.872
5889	7517	33	Network Coverage	0	0.79	0.89	0.87
5889	7517	33	Network Coverage	2	0.79	0.89	0.87
983	9133	33	Network Coverage	1	0.78	0.89	0.868
3364	5883	MultiNet	Network Specific	4	0.78	0.89	0.868
5516	5518	31	Network Coverage	0	0.77	0.89	0.866
890	983	32	Network Coverage	4	0.73	0.9	0.866
81605	8518	DIP	Network Specific	1	0.73	0.9	0.866
7532	7534	29	Network Coverage	0	0.88	0.86	0.864
5931	8520	33	Network Coverage	2	0.88	0.86	0.864
5931	8520	33	Network Coverage	3	0.88	0.86	0.864
5931	8520	33	Network Coverage	4	0.88	0.86	0.864
5393	54512	33	Network Coverage	4	0.78	0.88	0.86
5889	7517	33	Network Coverage	1	0.78	0.88	0.86
3364	5883	MultiNet	Network Specific	0	0.78	0.88	0.86
5879	7410	PID2	Network Specific	2	0.66	0.91	0.86
890	983	32	Network Coverage	0	0.73	0.89	0.858
5393	54512	33	Network Coverage	1	0.77	0.88	0.858
5393	54512	33	Network Coverage	2	0.77	0.88	0.858
23016	54512	34	Network Coverage	2	0.89	0.85	0.858
3364	5883	MultiNet	Network Specific	2	0.77	0.88	0.858
892	1024	31	Network Coverage	2	0.8	0.87	0.856
892	1024	31	Network Coverage	3	0.8	0.87	0.856
892	1024	31	Network Coverage	4	0.8	0.87	0.856
5931	8520	33	Network Coverage	0	0.88	0.85	0.856
23016	54512	34	Network Coverage	3	0.88	0.85	0.856
23016	54512	34	Network Coverage	4	0.88	0.85	0.856
5516	5518	31	Network Coverage	4	0.79	0.87	0.854
5931	8520	33	Network Coverage	1	0.87	0.85	0.854
5516	5518	31	Network Coverage	3	0.78	0.87	0.852
8801	8802	27	Network Coverage	2	0.85	0.85	0.85
5931	9112	30	Network Coverage	1	0.73	0.88	0.85
5393	54512	33	Network Coverage	0	0.77	0.87	0.85
5393	54512	33	Network Coverage	3	0.77	0.87	0.85
5928	9112	34	Network Coverage	0	0.73	0.88	0.85
11340	56915	34	Network Coverage	4	0.85	0.85	0.85
283	6050	InnateDB	Network Specific	0	0.89	0.84	0.85
3364	5883	MultiNet	Network Specific	1	0.77	0.87	0.85
3364	5883	MultiNet	Network Specific	3	0.77	0.87	0.85
8666	8668	30	Network Coverage	2	0.64	0.9	0.848
8666	8668	30	Network Coverage	3	0.64	0.9	0.848
10474	112869	31	Network Coverage	2	0.56	0.92	0.848
10474	112869	31	Network Coverage	4	0.56	0.92	0.848
892	1024	31	Network Coverage	0	0.8	0.86	0.848
892	1024	31	Network Coverage	1	0.8	0.86	0.848
10095	10552	DIP	Network Specific	2	0.88	0.84	0.848
10095	10552	DIP	Network Specific	4	0.88	0.84	0.848
8666	8668	30	Network Coverage	0	0.63	0.9	0.846
8666	8668	30	Network Coverage	1	0.63	0.9	0.846
8666	8668	30	Network Coverage	4	0.63	0.9	0.846
6500	25793	31	Network Coverage	4	0.59	0.91	0.846
10491	64175	MatrixDB	Network Specific	1	0.83	0.85	0.846
10491	64175	MatrixDB	Network Specific	2	0.83	0.85	0.846
389	85415	Reactome	Unreported	2	0.74	0.87	0.844
2775	25816	SIGNOR	Unreported	2	0.86	0.84	0.844
1535	1536	24	Network Coverage	0	0.82	0.85	0.844
1535	1536	24	Network Coverage	1	0.82	0.85	0.844
1535	1536	24	Network Coverage	3	0.82	0.85	0.844
10491	64175	MatrixDB	Network Specific	4	0.82	0.85	0.844
389	85415	Reactome	Unreported	3	0.65	0.89	0.842
1017	1164	27	Network Coverage	4	0.73	0.87	0.842
8801	8802	27	Network Coverage	0	0.85	0.84	0.842
5931	9112	30	Network Coverage	2	0.73	0.87	0.842
5931	9112	30	Network Coverage	3	0.73	0.87	0.842
5889	7517	33	Network Coverage	4	0.77	0.86	0.842
1019	1029	34	Network Coverage	2	0.85	0.84	0.842
1019	1029	34	Network Coverage	3	0.85	0.84	0.842
1019	1029	34	Network Coverage	4	0.85	0.84	0.842
5928	9112	34	Network Coverage	1	0.73	0.87	0.842
5928	9112	34	Network Coverage	2	0.73	0.87	0.842
5928	9112	34	Network Coverage	4	0.73	0.87	0.842
11340	56915	34	Network Coverage	2	0.85	0.84	0.842
5566	5576	25	Network Coverage	4	0.8	0.85	0.84
5931	9112	30	Network Coverage	0	0.72	0.87	0.84
10474	112869	31	Network Coverage	0	0.56	0.91	0.84
10474	112869	31	Network Coverage	1	0.56	0.91	0.84
10474	112869	31	Network Coverage	3	0.56	0.91	0.84
23016	54512	34	Network Coverage	0	0.88	0.83	0.84
11340	56915	34	Network Coverage	0	0.84	0.84	0.84
283	6050	InnateDB	Network Specific	3	0.88	0.83	0.84
3265	342897	MINT	Unreported	4	0.79	0.85	0.838
1017	1164	27	Network Coverage	1	0.75	0.86	0.838
6500	25793	31	Network Coverage	0	0.59	0.9	0.838
10419	79084	31	Network Coverage	2	0.87	0.83	0.838
10419	79084	31	Network Coverage	4	0.87	0.83	0.838
389	85415	Reactome	Unreported	1	0.7	0.87	0.836
2770	60626	23	Network Coverage	1	0.82	0.84	0.836
1026	5111	34	Network Coverage	1	0.66	0.88	0.836
1535	1536	24	Network Coverage	2	0.81	0.84	0.834
7398	57599	32	Network Coverage	0	0.69	0.87	0.834
7398	57599	32	Network Coverage	1	0.69	0.87	0.834
7398	57599	32	Network Coverage	3	0.69	0.87	0.834
4643	60	HPRD	Network Specific	1	0.69	0.87	0.834
7398	57599	32	Network Coverage	4	0.68	0.87	0.832
1019	1029	34	Network Coverage	0	0.84	0.83	0.832
1019	1029	34	Network Coverage	1	0.84	0.83	0.832
5928	9112	34	Network Coverage	3	0.72	0.86	0.832
283	6050	InnateDB	Network Specific	1	0.88	0.82	0.832
5566	5576	25	Network Coverage	3	0.79	0.84	0.83
1017	1164	27	Network Coverage	0	0.75	0.85	0.83
6233	7317	DIP	Network Specific	1	0.87	0.82	0.83
10491	64175	MatrixDB	Network Specific	0	0.79	0.84	0.83
10419	79084	31	Network Coverage	1	0.86	0.82	0.828
1026	5111	34	Network Coverage	3	0.66	0.87	0.828
1018	892	HPRD	Network Specific	3	0.86	0.82	0.828
389	85415	Reactome	Unreported	4	0.73	0.85	0.826
11031	160518	Reactome	Unreported	2	0.73	0.85	0.826
6500	55030	21	Network Coverage	0	0.37	0.94	0.826
1535	1536	24	Network Coverage	4	0.81	0.83	0.826
1017	1164	27	Network Coverage	2	0.73	0.85	0.826
4999	23595	29	Network Coverage	1	0.73	0.85	0.826
11340	56915	34	Network Coverage	1	0.85	0.82	0.826
2775	25816	SIGNOR	Unreported	1	0.84	0.82	0.824
6500	55030	21	Network Coverage	1	0.36	0.94	0.824
6500	55030	21	Network Coverage	2	0.36	0.94	0.824
6500	55030	21	Network Coverage	4	0.36	0.94	0.824
8801	8802	27	Network Coverage	4	0.84	0.82	0.824
5931	9112	30	Network Coverage	4	0.72	0.85	0.824
5516	5518	31	Network Coverage	1	0.76	0.84	0.824
7398	57599	32	Network Coverage	2	0.68	0.86	0.824
1072	3984	32	Network Coverage	3	0.6	0.88	0.824
11340	56915	34	Network Coverage	3	0.84	0.82	0.824
283	6050	InnateDB	Network Specific	2	0.88	0.81	0.824
7334	55611	26	Network Coverage	4	0.67	0.86	0.822
1072	3984	32	Network Coverage	4	0.59	0.88	0.822
10491	64175	MatrixDB	Network Specific	3	0.75	0.84	0.822
5566	5576	25	Network Coverage	2	0.78	0.83	0.82
10419	79084	31	Network Coverage	0	0.86	0.81	0.82
1026	5111	34	Network Coverage	0	0.66	0.86	0.82
1026	5111	34	Network Coverage	2	0.66	0.86	0.82
1026	5111	34	Network Coverage	4	0.66	0.86	0.82
6233	7317	DIP	Network Specific	2	0.86	0.81	0.82
10890	160518	Reactome	Unreported	2	0.73	0.84	0.818
8649	10670	19	Network Coverage	4	0.85	0.81	0.818
1017	1164	27	Network Coverage	3	0.73	0.84	0.818
7531	7533	31	Network Coverage	1	0.85	0.81	0.818
10419	79084	31	Network Coverage	3	0.85	0.81	0.818
1018	892	HPRD	Network Specific	0	0.85	0.81	0.818
1018	892	HPRD	Network Specific	2	0.85	0.81	0.818
84612	998	MultiNet	Network Specific	1	0.69	0.85	0.818
6500	55030	21	Network Coverage	3	0.36	0.93	0.816
23595	4999	Reactome	Network Specific	1	0.72	0.84	0.816
2775	25816	SIGNOR	Unreported	4	0.83	0.81	0.814
8801	8802	27	Network Coverage	1	0.83	0.81	0.814
8801	8802	27	Network Coverage	3	0.83	0.81	0.814
3030	3032	29	Network Coverage	0	0.83	0.81	0.814
3030	3032	29	Network Coverage	2	0.83	0.81	0.814
1072	3984	32	Network Coverage	2	0.59	0.87	0.814
11065	7335	Havugimana	Network Specific	4	0.71	0.84	0.814
3476	5515	29	Network Coverage	3	0.78	0.82	0.812
904	1025	33	Network Coverage	1	0.58	0.87	0.812
6233	7317	DIP	Network Specific	4	0.86	0.8	0.812
11065	7335	Havugimana	Network Specific	2	0.7	0.84	0.812
84612	998	MultiNet	Network Specific	3	0.66	0.85	0.812
8649	10670	19	Network Coverage	0	0.85	0.8	0.81
8649	10670	19	Network Coverage	1	0.85	0.8	0.81
84128	84916	23	Network Coverage	1	0.77	0.82	0.81
84128	84916	23	Network Coverage	4	0.77	0.82	0.81
7334	55611	26	Network Coverage	0	0.65	0.85	0.81
1270	1271	27	Network Coverage	1	0.73	0.83	0.81
1270	1271	27	Network Coverage	3	0.73	0.83	0.81
6500	25793	31	Network Coverage	3	0.53	0.88	0.81
7531	7533	31	Network Coverage	0	0.85	0.8	0.81
6233	7317	DIP	Network Specific	3	0.85	0.8	0.81
1917	1936	InBio	Network Specific	0	0.53	0.88	0.81
27246	51619	SPIKE	Network Specific	3	0.53	0.88	0.81
7334	54778	17	Network Coverage	2	0.32	0.93	0.808
1270	1271	27	Network Coverage	2	0.72	0.83	0.808
23172	79184	28	Network Coverage	0	0.72	0.83	0.808
23172	79184	28	Network Coverage	3	0.72	0.83	0.808
5700	5708	31	Network Coverage	1	0.68	0.84	0.808
5700	5708	31	Network Coverage	2	0.68	0.84	0.808
5700	5708	31	Network Coverage	3	0.68	0.84	0.808
84612	998	MultiNet	Network Specific	4	0.68	0.84	0.808
389	85415	Reactome	Unreported	0	0.71	0.83	0.806
23172	79184	28	Network Coverage	1	0.71	0.83	0.806
23172	79184	28	Network Coverage	2	0.71	0.83	0.806
4999	23595	29	Network Coverage	0	0.71	0.83	0.806
1072	3984	32	Network Coverage	1	0.59	0.86	0.806
904	1025	33	Network Coverage	4	0.59	0.86	0.806
11065	7335	Havugimana	Network Specific	0	0.71	0.83	0.806
84612	998	MultiNet	Network Specific	2	0.59	0.86	0.806
28956	5962	ProteomeHD	Network Specific	2	0.87	0.79	0.806
23595	4999	Reactome	Network Specific	2	0.71	0.83	0.806
11091	51562	30	Network Coverage	0	0.58	0.86	0.804
11091	51562	30	Network Coverage	1	0.58	0.86	0.804
11091	51562	30	Network Coverage	2	0.58	0.86	0.804
11091	51562	30	Network Coverage	3	0.58	0.86	0.804
904	1025	33	Network Coverage	0	0.58	0.86	0.804
904	1025	33	Network Coverage	3	0.58	0.86	0.804
84612	998	MultiNet	Network Specific	0	0.66	0.84	0.804
27246	51619	SPIKE	Network Specific	0	0.54	0.87	0.804
2775	25816	SIGNOR	Unreported	0	0.85	0.79	0.802
2770	60626	23	Network Coverage	3	0.77	0.81	0.802
1270	1271	27	Network Coverage	0	0.73	0.82	0.802
11091	51562	30	Network Coverage	4	0.57	0.86	0.802
6500	25793	31	Network Coverage	1	0.53	0.87	0.802
6500	25793	31	Network Coverage	2	0.45	0.89	0.802
23016	54512	34	Network Coverage	1	0.85	0.79	0.802
2781	6000	SPIKE	Network Specific	4	0.65	0.84	0.802
10890	160518	Reactome	Unreported	0	0.64	0.84	0.8
7334	54778	17	Network Coverage	0	0.32	0.92	0.8
7334	54778	17	Network Coverage	4	0.32	0.92	0.8
84128	84916	23	Network Coverage	0	0.76	0.81	0.8
7531	7533	31	Network Coverage	4	0.84	0.79	0.8
4085	991	DIP	Network Specific	1	0.52	0.87	0.8
4706	57226	InBio	Network Specific	1	0.68	0.83	0.8
27246	51619	SPIKE	Network Specific	2	0.52	0.87	0.8
7334	54778	17	Network Coverage	1	0.31	0.92	0.798
7334	55611	26	Network Coverage	1	0.63	0.84	0.798
23172	79184	28	Network Coverage	4	0.71	0.82	0.798
4999	23595	29	Network Coverage	2	0.71	0.82	0.798
4999	23595	29	Network Coverage	4	0.71	0.82	0.798
1432	80824	30	Network Coverage	4	0.63	0.84	0.798
5700	5708	31	Network Coverage	0	0.67	0.83	0.798
5604	5894	34	Network Coverage	3	0.63	0.84	0.798
4085	991	DIP	Network Specific	4	0.51	0.87	0.798
4706	57226	InBio	Network Specific	0	0.67	0.83	0.798
23595	4999	Reactome	Network Specific	0	0.71	0.82	0.798
23595	4999	Reactome	Network Specific	3	0.71	0.82	0.798
23595	4999	Reactome	Network Specific	4	0.71	0.82	0.798
4999	23595	29	Network Coverage	3	0.7	0.82	0.796
3030	3032	29	Network Coverage	1	0.82	0.79	0.796
3030	3032	29	Network Coverage	4	0.82	0.79	0.796
3265	5894	Reactome	Network Specific	4	0.58	0.85	0.796
9343	55622	16	Network Coverage	1	0.81	0.79	0.794
8454	55832	31	Network Coverage	2	0.81	0.79	0.794
904	1025	33	Network Coverage	2	0.57	0.85	0.794
11340	5393	DIP	Network Specific	1	0.77	0.8	0.794
11340	5393	DIP	Network Specific	3	0.77	0.8	0.794
6233	7317	DIP	Network Specific	0	0.85	0.78	0.794
3557	7850	MultiNet	Network Specific	4	0.77	0.8	0.794
7334	54778	17	Network Coverage	3	0.32	0.91	0.792
84128	84916	23	Network Coverage	3	0.76	0.8	0.792
5191	5264	26	Network Coverage	4	0.56	0.85	0.792
8454	55832	31	Network Coverage	1	0.8	0.79	0.792
8454	55832	31	Network Coverage	4	0.8	0.79	0.792
1018	892	HPRD	Network Specific	1	0.84	0.78	0.792
3557	7850	MultiNet	Network Specific	0	0.76	0.8	0.792
27246	51619	SPIKE	Network Specific	4	0.52	0.86	0.792
199974	6187	STRING	Network Specific	4	0.8	0.79	0.792
5191	5264	26	Network Coverage	0	0.55	0.85	0.79
4706	57226	InBio	Network Specific	2	0.67	0.82	0.79
3265	5894	Reactome	Network Specific	3	0.55	0.85	0.79
10890	160518	Reactome	Unreported	3	0.7	0.81	0.788
10890	160518	Reactome	Unreported	4	0.66	0.82	0.788
5566	5576	25	Network Coverage	0	0.78	0.79	0.788
5191	5264	26	Network Coverage	1	0.54	0.85	0.788
9092	59286	27	Network Coverage	1	0.22	0.93	0.788
9092	59286	27	Network Coverage	2	0.22	0.93	0.788
9092	59286	27	Network Coverage	4	0.22	0.93	0.788
4085	991	DIP	Network Specific	0	0.5	0.86	0.788
27246	51619	SPIKE	Network Specific	1	0.54	0.85	0.788
7534	85360	IntAct	Unreported	2	0.41	0.88	0.786
79913	125476	25	Network Coverage	0	0.73	0.8	0.786
10006	10787	33	Network Coverage	1	0.77	0.79	0.786
10006	10787	33	Network Coverage	4	0.77	0.79	0.786
3837	3838	34	Network Coverage	0	0.61	0.83	0.786
3265	5894	Reactome	Network Specific	2	0.53	0.85	0.786
9343	55622	16	Network Coverage	4	0.8	0.78	0.784
7334	55611	26	Network Coverage	2	0.64	0.82	0.784
7531	7533	31	Network Coverage	2	0.84	0.77	0.784
10006	10787	33	Network Coverage	2	0.76	0.79	0.784
3557	7850	MultiNet	Network Specific	3	0.76	0.79	0.784
6905	84790	9	Network Coverage	1	0.79	0.78	0.782
2101	2104	26	Network Coverage	0	0.67	0.81	0.782
2101	2104	26	Network Coverage	2	0.67	0.81	0.782
2101	2104	26	Network Coverage	3	0.67	0.81	0.782
2101	2104	26	Network Coverage	4	0.67	0.81	0.782
1270	1271	27	Network Coverage	4	0.71	0.8	0.782
7531	7533	31	Network Coverage	3	0.83	0.77	0.782
1072	3984	32	Network Coverage	0	0.59	0.83	0.782
11340	5393	DIP	Network Specific	0	0.75	0.79	0.782
1018	892	HPRD	Network Specific	4	0.83	0.77	0.782
4706	57226	InBio	Network Specific	4	0.67	0.81	0.782
3265	5894	Reactome	Network Specific	0	0.47	0.86	0.782
3265	5894	Reactome	Network Specific	1	0.55	0.84	0.782
6905	84790	9	Network Coverage	0	0.78	0.78	0.78
6905	84790	9	Network Coverage	4	0.78	0.78	0.78
2101	2104	26	Network Coverage	1	0.66	0.81	0.78
9092	59286	27	Network Coverage	0	0.22	0.92	0.78
1432	1843	30	Network Coverage	3	0.78	0.78	0.78
1432	80824	30	Network Coverage	2	0.62	0.82	0.78
5700	5708	31	Network Coverage	4	0.66	0.81	0.78
11235	8428	BioGRID	Network Specific	1	0.5	0.85	0.78
4706	57226	InBio	Network Specific	3	0.66	0.81	0.78
3557	7850	MultiNet	Network Specific	1	0.74	0.79	0.78
3557	7850	MultiNet	Network Specific	2	0.74	0.79	0.78
140735	256949	BioPlex 293T	Unreported	4	0.37	0.88	0.778
79913	125476	25	Network Coverage	1	0.73	0.79	0.778
79913	125476	25	Network Coverage	2	0.73	0.79	0.778
79913	125476	25	Network Coverage	3	0.73	0.79	0.778
79913	125476	25	Network Coverage	4	0.73	0.79	0.778
7334	55611	26	Network Coverage	3	0.61	0.82	0.778
9092	59286	27	Network Coverage	3	0.21	0.92	0.778
10006	10787	33	Network Coverage	0	0.77	0.78	0.778
11065	7335	Havugimana	Network Specific	1	0.69	0.8	0.778
11065	7335	Havugimana	Network Specific	3	0.69	0.8	0.778
11031	160518	Reactome	Unreported	4	0.64	0.81	0.776
84128	84916	23	Network Coverage	2	0.76	0.78	0.776
7532	7533	29	Network Coverage	3	0.84	0.76	0.776
7532	7533	29	Network Coverage	4	0.84	0.76	0.776
5686	5687	30	Network Coverage	1	0.8	0.77	0.776
11235	8428	BioGRID	Network Specific	3	0.48	0.85	0.776
4643	60	HPRD	Network Specific	2	0.68	0.8	0.776
1917	1936	InBio	Network Specific	1	0.52	0.84	0.776
9343	55622	16	Network Coverage	0	0.79	0.77	0.774
8649	10670	19	Network Coverage	3	0.83	0.76	0.774
10248	54913	28	Network Coverage	4	0.71	0.79	0.774
5686	5687	30	Network Coverage	4	0.83	0.76	0.774
1432	5608	31	Network Coverage	4	0.83	0.76	0.774
5685	5688	32	Network Coverage	4	0.79	0.77	0.774
11340	5393	DIP	Network Specific	2	0.75	0.78	0.774
81605	8518	DIP	Network Specific	0	0.71	0.79	0.774
7534	85360	IntAct	Unreported	1	0.46	0.85	0.772
10890	160518	Reactome	Unreported	1	0.62	0.81	0.772
6905	84790	9	Network Coverage	2	0.78	0.77	0.772
2770	60626	23	Network Coverage	0	0.78	0.77	0.772
3976	3977	29	Network Coverage	1	0.58	0.82	0.772
1432	1843	30	Network Coverage	1	0.78	0.77	0.772
1432	1843	30	Network Coverage	4	0.78	0.77	0.772
1432	80824	30	Network Coverage	0	0.62	0.81	0.772
1432	80824	30	Network Coverage	1	0.62	0.81	0.772
1432	80824	30	Network Coverage	3	0.62	0.81	0.772
4085	991	DIP	Network Specific	3	0.5	0.84	0.772
6905	84790	9	Network Coverage	3	0.77	0.77	0.77
3646	8663	29	Network Coverage	2	0.69	0.79	0.77
3976	3977	29	Network Coverage	0	0.57	0.82	0.77
2932	10023	31	Network Coverage	4	0.61	0.81	0.77
5604	5894	34	Network Coverage	0	0.61	0.81	0.77
3837	3838	34	Network Coverage	2	0.61	0.81	0.77
4174	79892	BioPlex HCT116	Network Specific	2	0.77	0.77	0.77
729	732	Reactome	Network Specific	0	0.69	0.79	0.77
3596	3598	25	Network Coverage	3	0.76	0.77	0.768
3646	8663	29	Network Coverage	4	0.68	0.79	0.768
3030	3032	29	Network Coverage	3	0.8	0.76	0.768
10006	10787	33	Network Coverage	3	0.76	0.77	0.768
1917	1936	InBio	Network Specific	3	0.52	0.83	0.768
140735	256949	BioPlex 293T	Unreported	2	0.35	0.87	0.766
5191	5264	26	Network Coverage	3	0.55	0.82	0.766
2547	7520	34	Network Coverage	1	0.71	0.78	0.766
2547	7520	34	Network Coverage	3	0.71	0.78	0.766
2547	7520	34	Network Coverage	4	0.71	0.78	0.766
1973	8672	34	Network Coverage	0	0.43	0.85	0.766
4085	991	DIP	Network Specific	2	0.51	0.83	0.766
1973	8672	Havugimana	Network Specific	4	0.43	0.85	0.766
10427	10483	21	Network Coverage	0	0.7	0.78	0.764
1432	1843	30	Network Coverage	2	0.78	0.76	0.764
10980	10987	32	Network Coverage	0	0.74	0.77	0.764
2547	7520	34	Network Coverage	2	0.7	0.78	0.764
1973	1981	34	Network Coverage	1	0.58	0.81	0.764
10672	23365	PTMCode2	Network Specific	2	0.42	0.85	0.764
10672	23365	PTMCode2	Network Specific	3	0.42	0.85	0.764
3976	3977	29	Network Coverage	4	0.57	0.81	0.762
1432	1843	30	Network Coverage	0	0.77	0.76	0.762
2932	10023	31	Network Coverage	3	0.61	0.8	0.762
1017	9134	34	Network Coverage	0	0.73	0.77	0.762
729	732	Reactome	Network Specific	4	0.69	0.78	0.762
3976	3977	29	Network Coverage	2	0.56	0.81	0.76
4174	79892	BioPlex HCT116	Network Specific	0	0.76	0.76	0.76
3596	3598	25	Network Coverage	0	0.75	0.76	0.758
3596	3598	25	Network Coverage	1	0.75	0.76	0.758
3596	3598	25	Network Coverage	4	0.75	0.76	0.758
1437	1438	27	Network Coverage	1	0.71	0.77	0.758
1437	1438	27	Network Coverage	3	0.71	0.77	0.758
7532	7533	29	Network Coverage	0	0.83	0.74	0.758
1432	5608	31	Network Coverage	3	0.83	0.74	0.758
55284	129868	MultiNet	Unreported	3	0.78	0.75	0.756
8649	10670	19	Network Coverage	2	0.82	0.74	0.756
10427	10483	21	Network Coverage	1	0.7	0.77	0.756
3312	10963	24	Network Coverage	0	0.66	0.78	0.756
3596	3598	25	Network Coverage	2	0.74	0.76	0.756
2932	10023	31	Network Coverage	1	0.62	0.79	0.756
10980	10987	32	Network Coverage	2	0.74	0.76	0.756
10672	23365	PTMCode2	Network Specific	4	0.42	0.84	0.756
64240	9619	ReactomeFI	Network Specific	2	0.78	0.75	0.756
9909	54734	Reactome	Unreported	4	0.69	0.77	0.754
3646	8663	29	Network Coverage	3	0.65	0.78	0.754
3976	3977	29	Network Coverage	3	0.57	0.8	0.754
2932	10023	31	Network Coverage	0	0.61	0.79	0.754
1432	5606	34	Network Coverage	3	0.81	0.74	0.754
11235	8428	BioGRID	Network Specific	2	0.49	0.82	0.754
11235	8428	BioGRID	Network Specific	4	0.49	0.82	0.754
10672	23365	PTMCode2	Network Specific	0	0.41	0.84	0.754
10672	23365	PTMCode2	Network Specific	1	0.41	0.84	0.754
4893	54919	MINT	Unreported	4	0.84	0.73	0.752
988	84292	19	Network Coverage	2	0.48	0.82	0.752
5566	5576	25	Network Coverage	1	0.76	0.75	0.752
10248	54913	28	Network Coverage	1	0.72	0.76	0.752
8454	55832	31	Network Coverage	0	0.76	0.75	0.752
3091	55662	32	Network Coverage	4	0.4	0.84	0.752
3837	3838	34	Network Coverage	1	0.6	0.79	0.752
3837	3838	34	Network Coverage	4	0.6	0.79	0.752
11235	8428	BioGRID	Network Specific	0	0.48	0.82	0.752
79735	84557	BioGRID	Network Specific	4	0.52	0.81	0.752
9038	390077	HumanNet	Unreported	2	0.79	0.74	0.75
2775	25816	SIGNOR	Unreported	3	0.79	0.74	0.75
5868	55198	22	Network Coverage	4	0.59	0.79	0.75
1437	1438	27	Network Coverage	0	0.71	0.76	0.75
1437	1438	27	Network Coverage	2	0.71	0.76	0.75
1437	1438	27	Network Coverage	4	0.71	0.76	0.75
51013	54512	33	Network Coverage	3	0.67	0.77	0.75
1973	8672	34	Network Coverage	2	0.47	0.82	0.75
3837	3838	34	Network Coverage	3	0.59	0.79	0.75
4174	79892	BioPlex HCT116	Network Specific	3	0.75	0.75	0.75
4174	79892	BioPlex HCT116	Network Specific	4	0.75	0.75	0.75
1973	8672	Havugimana	Network Specific	3	0.47	0.82	0.75
54734	55667	Reactome	Unreported	4	0.62	0.78	0.748
3646	8663	29	Network Coverage	1	0.66	0.77	0.748
2308	7534	29	Network Coverage	4	0.38	0.84	0.748
4174	79892	BioPlex HCT116	Network Specific	1	0.74	0.75	0.748
283	6050	InnateDB	Network Specific	4	0.86	0.72	0.748
199974	6187	STRING	Network Specific	3	0.78	0.74	0.748
140735	256949	BioPlex 293T	Unreported	0	0.37	0.84	0.746
55284	129868	MultiNet	Unreported	1	0.77	0.74	0.746
3920	28970	8	Network Coverage	0	0.65	0.77	0.746
3312	10963	24	Network Coverage	2	0.65	0.77	0.746
3312	10963	24	Network Coverage	4	0.65	0.77	0.746
10092	10097	32	Network Coverage	2	0.77	0.74	0.746
11274	7316	DIP	Network Specific	4	0.49	0.81	0.746
10963	3312	Reactome	Network Specific	3	0.65	0.77	0.746
10963	3312	Reactome	Network Specific	4	0.65	0.77	0.746
136	2775	SIGNOR	Network Specific	1	0.77	0.74	0.746
5563	5571	SIGNOR	Network Specific	2	0.53	0.8	0.746
526	529	23	Network Coverage	1	0.8	0.73	0.744
3654	51135	30	Network Coverage	1	0.6	0.78	0.744
1019	1027	32	Network Coverage	1	0.64	0.77	0.744
1432	5606	34	Network Coverage	1	0.8	0.73	0.744
5984	5985	34	Network Coverage	4	0.76	0.74	0.744
11274	7316	DIP	Network Specific	0	0.48	0.81	0.744
11274	7316	DIP	Network Specific	1	0.48	0.81	0.744
11274	7316	DIP	Network Specific	2	0.48	0.81	0.744
11274	7316	DIP	Network Specific	3	0.48	0.81	0.744
136	2775	SIGNOR	Network Specific	3	0.76	0.74	0.744
55284	129868	MultiNet	Unreported	4	0.79	0.73	0.742
4172	79892	25	Network Coverage	1	0.71	0.75	0.742
5683	5695	28	Network Coverage	1	0.75	0.74	0.742
5439	9150	DIP	Network Specific	3	0.47	0.81	0.742
1917	1936	InBio	Network Specific	2	0.51	0.8	0.742
9909	54734	Reactome	Unreported	3	0.66	0.76	0.74
2781	2862	SIGNOR	Unreported	1	0.74	0.74	0.74
3312	10963	24	Network Coverage	1	0.66	0.76	0.74
8518	55250	26	Network Coverage	3	0.7	0.75	0.74
10248	54913	28	Network Coverage	0	0.7	0.75	0.74
10248	54913	28	Network Coverage	3	0.7	0.75	0.74
3646	8663	29	Network Coverage	0	0.66	0.76	0.74
50616	116379	29	Network Coverage	1	0.74	0.74	0.74
2547	7520	34	Network Coverage	0	0.7	0.75	0.74
3576	3577	PID2	Network Specific	2	0.78	0.73	0.74
22853	5499	PTMCode2	Network Specific	2	0.34	0.84	0.74
3017	55766	12	Network Coverage	0	0.73	0.74	0.738
3017	55766	12	Network Coverage	1	0.73	0.74	0.738
3017	55766	12	Network Coverage	2	0.73	0.74	0.738
10427	10483	21	Network Coverage	4	0.69	0.75	0.738
8518	55250	26	Network Coverage	1	0.69	0.75	0.738
3066	9219	30	Network Coverage	4	0.65	0.76	0.738
2932	10023	31	Network Coverage	2	0.61	0.77	0.738
1973	8672	34	Network Coverage	3	0.45	0.81	0.738
1973	8672	Havugimana	Network Specific	0	0.45	0.81	0.738
22853	5499	PTMCode2	Network Specific	0	0.33	0.84	0.738
10963	3312	Reactome	Network Specific	1	0.65	0.76	0.738
4893	54919	MINT	Unreported	3	0.84	0.71	0.736
3017	55766	12	Network Coverage	3	0.72	0.74	0.736
3017	55766	12	Network Coverage	4	0.72	0.74	0.736
526	529	23	Network Coverage	3	0.8	0.72	0.736
4172	79892	25	Network Coverage	2	0.72	0.74	0.736
8454	55832	31	Network Coverage	3	0.76	0.73	0.736
10092	10097	32	Network Coverage	1	0.76	0.73	0.736
79735	84557	BioGRID	Network Specific	0	0.52	0.79	0.736
7322	9666	MultiNet	Network Specific	0	0.28	0.85	0.736
7322	9666	MultiNet	Network Specific	4	0.28	0.85	0.736
11031	160518	Reactome	Unreported	1	0.67	0.75	0.734
526	529	23	Network Coverage	2	0.79	0.72	0.734
8518	55250	26	Network Coverage	0	0.71	0.74	0.734
3476	5515	29	Network Coverage	1	0.75	0.73	0.734
50616	116379	29	Network Coverage	3	0.75	0.73	0.734
3836	3837	29	Network Coverage	2	0.59	0.77	0.734
3654	51135	30	Network Coverage	3	0.59	0.77	0.734
3066	9219	30	Network Coverage	1	0.67	0.75	0.734
1973	8672	34	Network Coverage	1	0.43	0.81	0.734
525	529	Havugimana	Network Specific	1	0.79	0.72	0.734
525	529	Havugimana	Network Specific	4	0.79	0.72	0.734
1973	8672	Havugimana	Network Specific	1	0.43	0.81	0.734
5563	5571	SIGNOR	Network Specific	4	0.51	0.79	0.734
136	10672	SIGNOR	Unreported	0	0.74	0.73	0.732
136	10672	SIGNOR	Unreported	1	0.74	0.73	0.732
2774	7253	SIGNOR	Unreported	2	0.7	0.74	0.732
6311	6637	5	Network Coverage	1	0.22	0.86	0.732
3181	4738	18	Network Coverage	4	0.58	0.77	0.732
8518	55250	26	Network Coverage	2	0.7	0.74	0.732
5709	9861	28	Network Coverage	3	0.7	0.74	0.732
5709	9861	28	Network Coverage	4	0.7	0.74	0.732
7532	7533	29	Network Coverage	1	0.82	0.71	0.732
50616	116379	29	Network Coverage	0	0.74	0.73	0.732
3066	9219	30	Network Coverage	2	0.66	0.75	0.732
3066	9219	30	Network Coverage	3	0.66	0.75	0.732
3576	3577	PID2	Network Specific	3	0.78	0.72	0.732
64240	9619	ReactomeFI	Network Specific	1	0.78	0.72	0.732
199974	6187	STRING	Network Specific	1	0.78	0.72	0.732
148	2781	SIGNOR	Unreported	0	0.69	0.74	0.73
5709	9861	28	Network Coverage	2	0.69	0.74	0.73
50616	116379	29	Network Coverage	4	0.73	0.73	0.73
3066	9219	30	Network Coverage	0	0.65	0.75	0.73
1432	5608	31	Network Coverage	0	0.81	0.71	0.73
11051	11052	34	Network Coverage	0	0.45	0.8	0.73
10859	11026	HINT	Network Specific	4	0.65	0.75	0.73
10963	3312	Reactome	Network Specific	2	0.65	0.75	0.73
64240	9619	ReactomeFI	Network Specific	0	0.77	0.72	0.73
64240	9619	ReactomeFI	Network Specific	3	0.77	0.72	0.73
2773	5031	SIGNOR	Unreported	3	0.76	0.72	0.728
3265	84928	MINT	Unreported	3	0.56	0.77	0.728
51026	51324	12	Network Coverage	3	0.84	0.7	0.728
7533	23387	18	Network Coverage	2	0.28	0.84	0.728
3312	10963	24	Network Coverage	3	0.64	0.75	0.728
5191	5264	26	Network Coverage	2	0.56	0.77	0.728
10980	10987	32	Network Coverage	1	0.72	0.73	0.728
3091	55662	32	Network Coverage	0	0.4	0.81	0.728
1432	5606	34	Network Coverage	0	0.8	0.71	0.728
5604	5894	34	Network Coverage	4	0.6	0.76	0.728
7322	9666	MultiNet	Network Specific	2	0.28	0.84	0.728
5465	7037	PathwayCommons	Network Specific	1	0.6	0.76	0.728
10963	3312	Reactome	Network Specific	0	0.64	0.75	0.728
136	2775	SIGNOR	Network Specific	2	0.76	0.72	0.728
199974	6187	STRING	Network Specific	0	0.76	0.72	0.728
11031	160518	Reactome	Unreported	0	0.59	0.76	0.726
5032	10672	SIGNOR	Unreported	0	0.75	0.72	0.726
1020	85443	16	Network Coverage	3	0.59	0.76	0.726
526	529	23	Network Coverage	0	0.79	0.71	0.726
526	529	23	Network Coverage	4	0.79	0.71	0.726
4172	79892	25	Network Coverage	3	0.71	0.73	0.726
2873	51138	25	Network Coverage	4	0.71	0.73	0.726
3836	3837	29	Network Coverage	3	0.59	0.76	0.726
10980	10987	32	Network Coverage	4	0.71	0.73	0.726
5984	5985	34	Network Coverage	0	0.75	0.72	0.726
5984	5985	34	Network Coverage	3	0.75	0.72	0.726
525	529	Havugimana	Network Specific	3	0.79	0.71	0.726
5465	7037	PathwayCommons	Network Specific	3	0.59	0.76	0.726
1848	5594	PhosphoSitePlus	Network Specific	4	0.75	0.72	0.726
22853	5499	PTMCode2	Network Specific	1	0.35	0.82	0.726
5563	5571	SIGNOR	Network Specific	0	0.51	0.78	0.726
23011	160518	Reactome	Unreported	3	0.66	0.74	0.724
1627	10671	Hein	Unreported	0	0.42	0.8	0.724
9343	55622	16	Network Coverage	2	0.7	0.73	0.724
7529	55095	26	Network Coverage	3	0.46	0.79	0.724
3836	3837	29	Network Coverage	4	0.58	0.76	0.724
10092	10097	32	Network Coverage	3	0.74	0.72	0.724
55237	5864	HuRI	Network Specific	2	0.5	0.78	0.724
136	2775	SIGNOR	Network Specific	0	0.74	0.72	0.724
2773	6752	SIGNOR	Network Specific	3	0.74	0.72	0.724
140735	256949	BioPlex 293T	Unreported	3	0.37	0.81	0.722
5030	9630	SIGNOR	Unreported	3	0.73	0.72	0.722
2781	2862	SIGNOR	Unreported	4	0.73	0.72	0.722
136	10672	SIGNOR	Unreported	2	0.73	0.72	0.722
1639	4218	19	Network Coverage	4	0.45	0.79	0.722
50616	116379	29	Network Coverage	2	0.73	0.72	0.722
11051	11052	34	Network Coverage	4	0.45	0.79	0.722
3576	3577	PID2	Network Specific	0	0.77	0.71	0.722
3576	3577	PID2	Network Specific	1	0.77	0.71	0.722
386653	9180	SIGNOR	Network Specific	2	0.57	0.76	0.722
55284	129868	MultiNet	Unreported	2	0.76	0.71	0.72
3440	3581	4	Network Coverage	4	0.52	0.77	0.72
7320	56254	24	Network Coverage	0	0.32	0.82	0.72
1432	5608	31	Network Coverage	1	0.8	0.7	0.72
11051	11052	34	Network Coverage	2	0.44	0.79	0.72
1973	8672	34	Network Coverage	4	0.44	0.79	0.72
1973	8672	Havugimana	Network Specific	2	0.44	0.79	0.72
1803	6367	PTMCode2	Network Specific	1	0.88	0.68	0.72
136	2775	SIGNOR	Network Specific	4	0.76	0.71	0.72
160518	201475	Reactome	Unreported	4	0.71	0.72	0.718
6139	29099	ProteomeHD	Unreported	3	0.67	0.73	0.718
11051	11052	34	Network Coverage	3	0.47	0.78	0.718
1017	9134	34	Network Coverage	2	0.71	0.72	0.718
1017	9134	34	Network Coverage	3	0.71	0.72	0.718
5604	5894	34	Network Coverage	1	0.59	0.75	0.718
6355	729230	PTMCode2	Network Specific	1	0.71	0.72	0.718
54734	55667	Reactome	Unreported	0	0.62	0.74	0.716
9038	390077	HumanNet	Unreported	1	0.78	0.7	0.716
7529	57679	23	Network Coverage	2	0.62	0.74	0.716
10980	10987	32	Network Coverage	3	0.7	0.72	0.716
5984	5985	34	Network Coverage	1	0.74	0.71	0.716
525	529	Havugimana	Network Specific	0	0.78	0.7	0.716
525	529	Havugimana	Network Specific	2	0.78	0.7	0.716
57180	58	InBio	Network Specific	2	0.82	0.69	0.716
5465	7037	PathwayCommons	Network Specific	2	0.58	0.75	0.716
354	8926	PID2	Unreported	3	0.77	0.7	0.714
2781	2864	SIGNOR	Unreported	4	0.73	0.71	0.714
2781	2865	SIGNOR	Unreported	0	0.73	0.71	0.714
136	10672	SIGNOR	Unreported	4	0.73	0.71	0.714
2774	2862	SIGNOR	Unreported	0	0.73	0.71	0.714
5709	9861	28	Network Coverage	0	0.69	0.72	0.714
10092	10093	33	Network Coverage	2	0.73	0.71	0.714
11051	11052	34	Network Coverage	1	0.45	0.78	0.714
2773	6752	SIGNOR	Network Specific	0	0.73	0.71	0.714
23011	160518	Reactome	Unreported	0	0.68	0.72	0.712
2781	2862	SIGNOR	Unreported	0	0.72	0.71	0.712
10248	54913	28	Network Coverage	2	0.68	0.72	0.712
5709	9861	28	Network Coverage	1	0.68	0.72	0.712
5686	5687	30	Network Coverage	3	0.76	0.7	0.712
5684	5687	33	Network Coverage	3	0.8	0.69	0.712
5562	5564	34	Network Coverage	4	0.72	0.71	0.712
10859	11026	HINT	Network Specific	3	0.64	0.73	0.712
30845	30846	HIPPIE	Network Specific	4	0.72	0.71	0.712
57180	58	InBio	Network Specific	0	0.8	0.69	0.712
1848	5594	PhosphoSitePlus	Network Specific	2	0.76	0.7	0.712
3576	3577	PID2	Network Specific	4	0.76	0.7	0.712
1803	6367	PTMCode2	Network Specific	3	0.88	0.67	0.712
386653	9180	SIGNOR	Network Specific	1	0.56	0.75	0.712
386653	9180	SIGNOR	Network Specific	4	0.56	0.75	0.712
5515	55722	MatrixDB	Unreported	2	0.51	0.76	0.71
55284	129868	MultiNet	Unreported	0	0.75	0.7	0.71
3091	55662	32	Network Coverage	1	0.39	0.79	0.71
3091	55662	32	Network Coverage	2	0.39	0.79	0.71
51013	54512	33	Network Coverage	4	0.67	0.72	0.71
5562	5564	34	Network Coverage	3	0.71	0.71	0.71
29089	55120	DIP	Network Specific	0	0.67	0.72	0.71
6355	729230	PTMCode2	Network Specific	2	0.71	0.71	0.71
5563	5571	SIGNOR	Network Specific	1	0.51	0.76	0.71
23258	201475	Reactome	Unreported	2	0.74	0.7	0.708
10260	54734	Reactome	Unreported	0	0.78	0.69	0.708
10260	54734	Reactome	Unreported	4	0.78	0.69	0.708
1665	23070	16	Network Coverage	2	0.58	0.74	0.708
10901	317749	17	Network Coverage	1	0.82	0.68	0.708
5683	5695	28	Network Coverage	4	0.7	0.71	0.708
3836	3837	29	Network Coverage	0	0.58	0.74	0.708
3569	3570	32	Network Coverage	0	0.7	0.71	0.708
3569	3570	32	Network Coverage	2	0.7	0.71	0.708
3569	3570	32	Network Coverage	3	0.7	0.71	0.708
3611	29780	32	Network Coverage	0	0.62	0.73	0.708
1017	9134	34	Network Coverage	4	0.7	0.71	0.708
23258	201475	Reactome	Unreported	0	0.73	0.7	0.706
160518	201475	Reactome	Unreported	3	0.61	0.73	0.706
8637	9470	24	Network Coverage	3	0.69	0.71	0.706
29894	81608	28	Network Coverage	3	0.69	0.71	0.706
3476	5515	29	Network Coverage	4	0.73	0.7	0.706
5291	5295	30	Network Coverage	2	0.65	0.72	0.706
6355	729230	PTMCode2	Network Specific	4	0.73	0.7	0.706
4353	29949	PID2	Unreported	3	0.84	0.67	0.704
6160	29099	ProteomeHD	Unreported	0	0.64	0.72	0.704
5030	9630	SIGNOR	Unreported	2	0.72	0.7	0.704
5030	9630	SIGNOR	Unreported	4	0.72	0.7	0.704
2774	7253	SIGNOR	Unreported	0	0.68	0.71	0.704
2774	7253	SIGNOR	Unreported	3	0.68	0.71	0.704
2774	2862	SIGNOR	Unreported	3	0.72	0.7	0.704
1665	23070	16	Network Coverage	0	0.6	0.73	0.704
1665	23070	16	Network Coverage	4	0.6	0.73	0.704
7320	56254	24	Network Coverage	4	0.32	0.8	0.704
8637	9470	24	Network Coverage	1	0.68	0.71	0.704
3476	5515	29	Network Coverage	2	0.72	0.7	0.704
6885	10454	34	Network Coverage	1	0.6	0.73	0.704
7322	9666	MultiNet	Network Specific	1	0.28	0.81	0.704
6355	729230	PTMCode2	Network Specific	0	0.72	0.7	0.704
1803	6367	PTMCode2	Network Specific	2	0.88	0.66	0.704
386653	9180	SIGNOR	Network Specific	0	0.56	0.74	0.704
2781	2862	SIGNOR	Unreported	2	0.71	0.7	0.702
2781	2862	SIGNOR	Unreported	3	0.71	0.7	0.702
8637	9470	24	Network Coverage	2	0.67	0.71	0.702
8637	9470	24	Network Coverage	4	0.67	0.71	0.702
4172	79892	25	Network Coverage	0	0.59	0.73	0.702
7529	55095	26	Network Coverage	1	0.47	0.76	0.702
3569	3570	32	Network Coverage	1	0.71	0.7	0.702
5604	5894	34	Network Coverage	2	0.59	0.73	0.702
5562	5564	34	Network Coverage	1	0.71	0.7	0.702
5562	5564	34	Network Coverage	2	0.71	0.7	0.702
57180	58	InBio	Network Specific	3	0.79	0.68	0.702
5465	7037	PathwayCommons	Network Specific	0	0.59	0.73	0.702
6355	729230	PTMCode2	Network Specific	3	0.71	0.7	0.702
10468	3625	Reactome	Network Specific	3	0.55	0.74	0.702
23409	84681	MatrixDB	Unreported	3	0.78	0.68	0.7
5032	10672	SIGNOR	Unreported	1	0.74	0.69	0.7
2774	7253	SIGNOR	Unreported	1	0.66	0.71	0.7
10901	317749	17	Network Coverage	3	0.82	0.67	0.7
3654	51135	30	Network Coverage	2	0.58	0.73	0.7
3569	3570	32	Network Coverage	4	0.7	0.7	0.7
1017	9134	34	Network Coverage	1	0.7	0.7	0.7
29089	55120	DIP	Network Specific	4	0.58	0.73	0.7
5336	695	SIGNOR	Network Specific	4	0.7	0.7	0.7
54734	55667	Reactome	Unreported	1	0.61	0.72	0.698
136	10672	SIGNOR	Unreported	3	0.73	0.69	0.698
11044	150737	0	Network Coverage	0	0.49	0.75	0.698
9343	55622	16	Network Coverage	3	0.69	0.7	0.698
8518	55250	26	Network Coverage	4	0.65	0.71	0.698
1917	1936	InBio	Network Specific	4	0.49	0.75	0.698
22853	5499	PTMCode2	Network Specific	4	0.33	0.79	0.698
23258	201475	Reactome	Unreported	4	0.64	0.71	0.696
2773	5031	SIGNOR	Unreported	4	0.72	0.69	0.696
52	10542	1	Network Coverage	0	0.84	0.66	0.696
7320	56254	24	Network Coverage	1	0.32	0.79	0.696
1408	8864	27	Network Coverage	3	0.44	0.76	0.696
7532	7533	29	Network Coverage	2	0.8	0.67	0.696
6885	10454	34	Network Coverage	3	0.6	0.72	0.696
23046	7533	HIPPIE	Network Specific	0	0.4	0.77	0.696
10993	2592	InBio	Network Specific	1	0.8	0.67	0.696
23258	201475	Reactome	Unreported	1	0.75	0.68	0.694
160518	201475	Reactome	Unreported	0	0.63	0.71	0.694
5030	9630	SIGNOR	Unreported	0	0.71	0.69	0.694
5030	9630	SIGNOR	Unreported	1	0.71	0.69	0.694
2774	27334	SIGNOR	Unreported	3	0.75	0.68	0.694
1506	9542	PrePPI	Unreported	0	0.35	0.78	0.694
3309	6731	4	Network Coverage	0	0.71	0.69	0.694
1973	1981	34	Network Coverage	0	0.55	0.73	0.694
81605	8518	DIP	Network Specific	3	0.71	0.69	0.694
10859	11026	HINT	Network Specific	0	0.63	0.71	0.694
3092	867	InBio	Network Specific	0	0.51	0.74	0.694
3619	9212	MINT	Network Specific	0	0.39	0.77	0.694
3619	9212	MINT	Network Specific	1	0.39	0.77	0.694
3619	9212	MINT	Network Specific	4	0.39	0.77	0.694
5879	7410	PID2	Network Specific	0	0.63	0.71	0.694
160518	201475	Reactome	Unreported	1	0.7	0.69	0.692
148	2781	SIGNOR	Unreported	1	0.66	0.7	0.692
8637	9470	24	Network Coverage	0	0.66	0.7	0.692
3654	51135	30	Network Coverage	0	0.58	0.72	0.692
1432	5608	31	Network Coverage	2	0.78	0.67	0.692
5684	5687	33	Network Coverage	4	0.78	0.67	0.692
10120	10121	Havugimana	Network Specific	2	0.78	0.67	0.692
8766	9727	PTMCode2	Network Specific	1	0.34	0.78	0.692
386653	9180	SIGNOR	Network Specific	3	0.54	0.73	0.692
79890	201475	Reactome	Unreported	4	0.45	0.75	0.69
10901	317749	17	Network Coverage	0	0.81	0.66	0.69
3611	29780	32	Network Coverage	3	0.61	0.71	0.69
8766	9727	PTMCode2	Network Specific	3	0.33	0.78	0.69
160518	201475	Reactome	Unreported	2	0.64	0.7	0.688
5691	55596	Havugimana	Unreported	0	0.32	0.78	0.688
988	84292	19	Network Coverage	4	0.48	0.74	0.688
7529	124739	21	Network Coverage	2	0.4	0.76	0.688
5111	10036	27	Network Coverage	3	0.36	0.77	0.688
1019	1027	32	Network Coverage	2	0.64	0.7	0.688
57664	71	HIPPIE	Network Specific	0	0.44	0.75	0.688
7322	9666	MultiNet	Network Specific	3	0.28	0.79	0.688
6850	8440	PIPs	Network Specific	0	0.52	0.73	0.688
2773	6752	SIGNOR	Network Specific	1	0.72	0.68	0.688
2774	2862	SIGNOR	Unreported	1	0.71	0.68	0.686
2774	2862	SIGNOR	Unreported	2	0.71	0.68	0.686
1408	8864	27	Network Coverage	0	0.43	0.75	0.686
1408	8864	27	Network Coverage	1	0.43	0.75	0.686
1408	8864	27	Network Coverage	2	0.43	0.75	0.686
1408	8864	27	Network Coverage	4	0.43	0.75	0.686
5111	10036	27	Network Coverage	4	0.35	0.77	0.686
1665	23070	16	Network Coverage	3	0.55	0.72	0.686
5598	5607	33	Network Coverage	1	0.59	0.71	0.686
6885	10454	34	Network Coverage	2	0.59	0.71	0.686
6885	10454	34	Network Coverage	4	0.59	0.71	0.686
5465	7037	PathwayCommons	Network Specific	4	0.59	0.71	0.686
25818	408187	GeneMANIA	Unreported	3	0.74	0.67	0.684
10260	54734	Reactome	Unreported	2	0.78	0.66	0.684
5562	5564	34	Network Coverage	0	0.7	0.68	0.684
30845	30846	HIPPIE	Network Specific	3	0.7	0.68	0.684
3619	9212	MINT	Network Specific	3	0.38	0.76	0.684
23258	201475	Reactome	Unreported	3	0.66	0.69	0.684
7529	8897	11	Network Coverage	0	0.5	0.73	0.684
4172	79892	25	Network Coverage	4	0.58	0.71	0.684
898	1017	34	Network Coverage	1	0.66	0.69	0.684
2773	5031	SIGNOR	Unreported	0	0.73	0.67	0.682
2773	5031	SIGNOR	Unreported	2	0.73	0.67	0.682
5111	10036	27	Network Coverage	1	0.37	0.76	0.682
10092	10093	33	Network Coverage	0	0.69	0.68	0.682
3619	9212	MINT	Network Specific	2	0.37	0.76	0.682
64240	9619	ReactomeFI	Network Specific	4	0.73	0.67	0.682
1385	5566	26	Network Coverage	4	0.65	0.69	0.682
3836	3837	29	Network Coverage	1	0.57	0.71	0.682
898	1017	34	Network Coverage	4	0.65	0.69	0.682
5563	5571	SIGNOR	Network Specific	3	0.49	0.73	0.682
2781	2865	SIGNOR	Unreported	2	0.72	0.67	0.68
1019	1026	33	Network Coverage	0	0.68	0.68	0.68
2781	2865	SIGNOR	Unreported	3	0.71	0.67	0.678
148	2781	SIGNOR	Unreported	3	0.67	0.68	0.678
2774	2862	SIGNOR	Unreported	4	0.71	0.67	0.678
2773	2864	HPRD	Unreported	0	0.71	0.67	0.678
81605	8518	DIP	Network Specific	2	0.71	0.67	0.678
5914	5915	24	Network Coverage	3	0.63	0.69	0.678
10092	10093	33	Network Coverage	4	0.7	0.67	0.676
51013	54512	33	Network Coverage	1	0.66	0.68	0.676
3565	3566	33	Network Coverage	0	0.38	0.75	0.676
139596	54963	BioPlex HCT116	Network Specific	1	0.7	0.67	0.676
23350	6189	PROPER	Network Specific	3	0.3	0.77	0.676
2773	6752	SIGNOR	Network Specific	4	0.7	0.67	0.676
1822	6477	SPIKE	Network Specific	2	0.3	0.77	0.676
4643	60	HPRD	Network Specific	3	0.62	0.69	0.676
2022	5774	PrePPI	Network Specific	3	0.54	0.71	0.676
2773	5031	SIGNOR	Unreported	1	0.73	0.66	0.674
1201	125988	13	Network Coverage	2	0.69	0.67	0.674
10427	10483	21	Network Coverage	3	0.65	0.68	0.674
6877	6880	25	Network Coverage	0	0.65	0.68	0.674
5685	5688	32	Network Coverage	3	0.73	0.66	0.674
1019	1026	33	Network Coverage	4	0.69	0.67	0.674
5868	55198	22	Network Coverage	0	0.53	0.71	0.674
7529	57679	23	Network Coverage	4	0.61	0.69	0.674
23046	7533	HIPPIE	Network Specific	4	0.41	0.74	0.674
5032	10672	SIGNOR	Unreported	4	0.72	0.66	0.672
6877	6880	25	Network Coverage	3	0.64	0.68	0.672
5291	5295	30	Network Coverage	1	0.64	0.68	0.672
1432	5606	34	Network Coverage	4	0.76	0.65	0.672
340419	7482	HumanNet	Network Specific	0	0.76	0.65	0.672
2784	7046	InnateDB	Network Specific	3	0.68	0.67	0.672
1665	23070	16	Network Coverage	1	0.56	0.7	0.672
3565	3566	33	Network Coverage	2	0.4	0.74	0.672
6850	8440	PIPs	Network Specific	3	0.52	0.71	0.672
6141	10884	ComPPI	Unreported	4	0.75	0.65	0.67
2774	2834	SIGNOR	Unreported	4	0.71	0.66	0.67
5291	5295	30	Network Coverage	3	0.63	0.68	0.67
5499	5511	33	Network Coverage	1	0.71	0.66	0.67
3678	3688	33	Network Coverage	4	0.67	0.67	0.67
11340	5393	DIP	Network Specific	4	0.55	0.7	0.67
10971	23034	HINT	Network Specific	4	0.47	0.72	0.67
5609	6885	PID2	Network Specific	1	0.59	0.69	0.67
8676	8773	PTMCode2	Network Specific	4	0.59	0.69	0.67
6754	10971	IntAct	Unreported	1	0.66	0.67	0.668
23248	400569	HINT	Unreported	3	0.26	0.77	0.668
5914	5915	24	Network Coverage	4	0.62	0.68	0.668
3685	3693	26	Network Coverage	0	0.66	0.67	0.668
10092	10097	32	Network Coverage	4	0.74	0.65	0.668
4793	5970	32	Network Coverage	1	0.62	0.68	0.668
1019	1026	33	Network Coverage	3	0.66	0.67	0.668
5524	9063	BIND	Network Specific	1	0.62	0.68	0.668
29089	55120	DIP	Network Specific	2	0.5	0.71	0.668
6045	7325	HuRI	Network Specific	0	0.54	0.7	0.668
6045	7325	HuRI	Network Specific	3	0.54	0.7	0.668
5609	6885	PID2	Network Specific	2	0.58	0.69	0.668
148	2781	SIGNOR	Unreported	4	0.65	0.67	0.666
6877	6880	25	Network Coverage	1	0.65	0.67	0.666
6877	6880	25	Network Coverage	4	0.65	0.67	0.666
10092	10097	32	Network Coverage	0	0.73	0.65	0.666
5685	5688	32	Network Coverage	0	0.73	0.65	0.666
4478	7430	32	Network Coverage	3	0.69	0.66	0.666
898	1017	34	Network Coverage	0	0.65	0.67	0.666
10859	11026	HINT	Network Specific	2	0.61	0.68	0.666
1822	6477	SPIKE	Network Specific	4	0.29	0.76	0.666
29089	55120	DIP	Network Specific	3	0.49	0.71	0.666
1848	5594	PhosphoSitePlus	Network Specific	1	0.72	0.65	0.664
8766	9727	PTMCode2	Network Specific	0	0.32	0.75	0.664
5525	151648	22	Network Coverage	3	0.48	0.71	0.664
79735	84557	BioGRID	Network Specific	3	0.52	0.7	0.664
8676	8773	PTMCode2	Network Specific	3	0.52	0.7	0.664
9909	54734	Reactome	Unreported	2	0.67	0.66	0.662
22898	84079	Reactome	Unreported	0	0.59	0.68	0.662
9630	11255	SIGNOR	Unreported	3	0.67	0.66	0.662
2774	6865	SIGNOR	Unreported	1	0.71	0.65	0.662
1268	2767	iRefIndex	Unreported	0	0.67	0.66	0.662
1432	5606	34	Network Coverage	2	0.75	0.64	0.662
7532	10014	20	Network Coverage	4	0.39	0.73	0.662
10468	3625	Reactome	Network Specific	0	0.51	0.7	0.662
2781	6865	SIGNOR	Unreported	2	0.7	0.65	0.66
51004	51805	19	Network Coverage	1	0.66	0.66	0.66
51004	51805	19	Network Coverage	4	0.66	0.66	0.66
5914	5915	24	Network Coverage	1	0.62	0.67	0.66
6877	6880	25	Network Coverage	2	0.62	0.67	0.66
139596	54963	BioPlex HCT116	Network Specific	0	0.7	0.65	0.66
51253	55720	Mentha	Network Specific	2	0.7	0.65	0.66
51253	55720	Mentha	Network Specific	4	0.7	0.65	0.66
10528	51602	MultiNet	Network Specific	1	0.66	0.66	0.66
5609	6885	PID2	Network Specific	4	0.58	0.68	0.66
4114	7532	PrePPI	Network Specific	3	0.66	0.66	0.66
1506	9542	PrePPI	Unreported	3	0.34	0.74	0.66
2908	7534	6	Network Coverage	3	0.34	0.74	0.66
6045	7325	HuRI	Network Specific	4	0.54	0.69	0.66
1133	2768	SIGNOR	Unreported	2	0.61	0.67	0.658
1133	2768	SIGNOR	Unreported	4	0.61	0.67	0.658
2774	27334	SIGNOR	Unreported	1	0.73	0.64	0.658
2776	387129	6	Network Coverage	1	0.69	0.65	0.658
2554	55879	11	Network Coverage	2	0.61	0.67	0.658
5914	5915	24	Network Coverage	2	0.61	0.67	0.658
5717	5718	27	Network Coverage	3	0.69	0.65	0.658
4793	5970	32	Network Coverage	2	0.61	0.67	0.658
5598	5607	33	Network Coverage	3	0.57	0.68	0.658
2146	8726	33	Network Coverage	4	0.57	0.68	0.658
5984	5985	34	Network Coverage	2	0.69	0.65	0.658
139596	54963	BioPlex HCT116	Network Specific	3	0.69	0.65	0.658
10120	10121	Havugimana	Network Specific	4	0.77	0.63	0.658
5609	6885	PID2	Network Specific	3	0.57	0.68	0.658
1822	6477	SPIKE	Network Specific	3	0.29	0.75	0.658
26512	404672	DIP	Unreported	1	0.45	0.71	0.658
405	3091	33	Network Coverage	1	0.53	0.69	0.658
29089	55120	DIP	Network Specific	1	0.45	0.71	0.658
6045	7325	HuRI	Network Specific	1	0.53	0.69	0.658
6045	7325	HuRI	Network Specific	2	0.53	0.69	0.658
2022	5774	PrePPI	Network Specific	0	0.53	0.69	0.658
10260	54734	Reactome	Unreported	3	0.76	0.63	0.656
1133	2768	SIGNOR	Unreported	1	0.6	0.67	0.656
3303	3305	11	Network Coverage	2	0.72	0.64	0.656
4869	10360	29	Network Coverage	3	0.56	0.68	0.656
5685	5686	31	Network Coverage	2	0.72	0.64	0.656
4793	5970	32	Network Coverage	3	0.56	0.68	0.656
5684	5687	33	Network Coverage	0	0.76	0.63	0.656
5684	5687	33	Network Coverage	1	0.76	0.63	0.656
10092	10093	33	Network Coverage	3	0.68	0.65	0.656
51382	526	Havugimana	Network Specific	4	0.72	0.64	0.656
30845	30846	HIPPIE	Network Specific	2	0.68	0.65	0.656
405	3091	33	Network Coverage	3	0.52	0.69	0.656
4929	6613	Reactome	Network Specific	0	0.4	0.72	0.656
2254	2263	ReactomeFI	Network Specific	2	0.44	0.71	0.656
2768	2834	SIGNOR	Unreported	1	0.71	0.64	0.654
2768	2834	SIGNOR	Unreported	3	0.71	0.64	0.654
2781	2865	SIGNOR	Unreported	1	0.71	0.64	0.654
23310	29781	29	Network Coverage	2	0.63	0.66	0.654
3476	5515	29	Network Coverage	0	0.71	0.64	0.654
4869	10360	29	Network Coverage	0	0.55	0.68	0.654
6141	9933	BioPlex 293T	Network Specific	4	0.71	0.64	0.654
57122	727851	Mentha	Network Specific	0	0.71	0.64	0.654
52	7535	SPIKE	Network Specific	1	0.55	0.68	0.654
2146	8726	33	Network Coverage	3	0.47	0.7	0.654
2254	2263	ReactomeFI	Network Specific	1	0.43	0.71	0.654
9630	11255	SIGNOR	Unreported	0	0.66	0.65	0.652
9630	11255	SIGNOR	Unreported	2	0.66	0.65	0.652
9630	11255	SIGNOR	Unreported	4	0.66	0.65	0.652
2776	84636	SIGNOR	Unreported	4	0.7	0.64	0.652
2774	6865	SIGNOR	Unreported	3	0.7	0.64	0.652
649	5617	14	Network Coverage	3	0.58	0.67	0.652
23310	29781	29	Network Coverage	4	0.62	0.66	0.652
5499	5511	33	Network Coverage	2	0.7	0.64	0.652
405	3091	33	Network Coverage	4	0.54	0.68	0.652
3678	3688	33	Network Coverage	2	0.66	0.65	0.652
260429	79370	PrePPI	Network Specific	0	0.54	0.68	0.652
1506	9542	PrePPI	Unreported	4	0.34	0.73	0.652
6616	80725	MultiNet	Network Specific	0	0.34	0.73	0.652
354	8926	PID2	Unreported	4	0.77	0.62	0.65
2781	6865	SIGNOR	Unreported	1	0.69	0.64	0.65
2781	2865	SIGNOR	Unreported	4	0.69	0.64	0.65
2776	387129	6	Network Coverage	3	0.69	0.64	0.65
10901	317749	17	Network Coverage	2	0.81	0.61	0.65
10427	10483	21	Network Coverage	2	0.65	0.65	0.65
4086	4087	21	Network Coverage	4	0.65	0.65	0.65
3685	3693	26	Network Coverage	4	0.65	0.65	0.65
3673	3688	29	Network Coverage	4	0.65	0.65	0.65
4791	5970	29	Network Coverage	1	0.65	0.65	0.65
405	3091	33	Network Coverage	0	0.53	0.68	0.65
405	3091	33	Network Coverage	2	0.53	0.68	0.65
1973	1981	34	Network Coverage	4	0.53	0.68	0.65
10598	2289	MatrixDB	Network Specific	4	0.73	0.63	0.65
10528	51602	MultiNet	Network Specific	4	0.65	0.65	0.65
1639	4218	19	Network Coverage	2	0.45	0.7	0.65
23350	6189	PROPER	Network Specific	0	0.29	0.74	0.65
9609	23764	MultiNet	Unreported	1	0.68	0.64	0.648
2770	60626	23	Network Coverage	2	0.64	0.65	0.648
5883	5884	28	Network Coverage	1	0.56	0.67	0.648
5291	5295	30	Network Coverage	0	0.64	0.65	0.648
2022	5774	PrePPI	Network Specific	4	0.52	0.68	0.648
7531	92154	IntAct	Unreported	3	0.36	0.72	0.648
7533	81033	ComPPI	Unreported	1	0.44	0.7	0.648
2254	2263	ReactomeFI	Network Specific	3	0.44	0.7	0.648
1268	2767	iRefIndex	Unreported	4	0.67	0.64	0.646
5883	5884	28	Network Coverage	2	0.59	0.66	0.646
4791	5970	29	Network Coverage	4	0.63	0.65	0.646
4869	10360	29	Network Coverage	4	0.55	0.67	0.646
30845	30846	HIPPIE	Network Specific	0	0.67	0.64	0.646
57122	727851	Mentha	Network Specific	2	0.67	0.64	0.646
7324	55743	20	Network Coverage	1	0.35	0.72	0.646
7324	55743	20	Network Coverage	3	0.35	0.72	0.646
7320	56254	24	Network Coverage	3	0.31	0.73	0.646
6119	338339	HIPPIE	Unreported	2	0.62	0.65	0.644
6754	10971	IntAct	Unreported	4	0.54	0.67	0.644
5228	5594	PID2	Unreported	2	0.7	0.63	0.644
6119	338339	BioGRID	Unreported	2	0.62	0.65	0.644
2768	2834	SIGNOR	Unreported	2	0.7	0.63	0.644
9630	84636	SIGNOR	Unreported	4	0.7	0.63	0.644
7529	57679	23	Network Coverage	1	0.62	0.65	0.644
5883	5884	28	Network Coverage	0	0.58	0.66	0.644
23310	29781	29	Network Coverage	0	0.62	0.65	0.644
5499	5511	33	Network Coverage	3	0.7	0.63	0.644
4170	90427	BIND	Network Specific	3	0.5	0.68	0.644
139596	54963	BioPlex HCT116	Network Specific	4	0.58	0.66	0.644
1069	7508	32	Network Coverage	1	0.46	0.69	0.644
11340	54480	PTMCode2	Unreported	4	0.57	0.66	0.642
2781	6865	SIGNOR	Unreported	0	0.69	0.63	0.642
2774	2834	SIGNOR	Unreported	3	0.69	0.63	0.642
2774	6865	SIGNOR	Unreported	2	0.69	0.63	0.642
1201	125988	13	Network Coverage	3	0.69	0.63	0.642
51004	51805	19	Network Coverage	0	0.65	0.64	0.642
51004	51805	19	Network Coverage	2	0.65	0.64	0.642
5914	5915	24	Network Coverage	0	0.61	0.65	0.642
23310	29781	29	Network Coverage	3	0.61	0.65	0.642
3678	3688	33	Network Coverage	0	0.65	0.64	0.642
3678	3688	33	Network Coverage	1	0.65	0.64	0.642
3678	3688	33	Network Coverage	3	0.65	0.64	0.642
1973	1981	34	Network Coverage	2	0.53	0.67	0.642
701	991	34	Network Coverage	4	0.49	0.68	0.642
701	991	DIP	Network Specific	0	0.49	0.68	0.642
8676	8773	PTMCode2	Network Specific	2	0.49	0.68	0.642
70	10250	7	Network Coverage	1	0.33	0.72	0.642
8214	9228	15	Network Coverage	0	0.29	0.73	0.642
3091	55662	32	Network Coverage	3	0.41	0.7	0.642
10097	51474	Hein	Network Specific	3	0.45	0.69	0.642
10477	55743	Mentha	Network Specific	0	0.45	0.69	0.642
22853	5499	PTMCode2	Network Specific	3	0.33	0.72	0.642
26531	3104	TFLink	Network Specific	3	0.45	0.69	0.642
90423	140711	BioPlex HCT116	Unreported	1	0.6	0.65	0.64
6869	10672	SIGNOR	Unreported	4	0.68	0.63	0.64
2864	10672	SIGNOR	Unreported	0	0.68	0.63	0.64
5594	8224	SIGNOR	Unreported	0	0.48	0.68	0.64
2776	387129	6	Network Coverage	0	0.68	0.63	0.64
2776	387129	6	Network Coverage	4	0.68	0.63	0.64
2554	55879	11	Network Coverage	0	0.6	0.65	0.64
5883	5884	28	Network Coverage	3	0.56	0.66	0.64
5883	5884	28	Network Coverage	4	0.56	0.66	0.64
5683	5694	28	Network Coverage	1	0.72	0.62	0.64
3673	3688	29	Network Coverage	3	0.64	0.64	0.64
4791	5970	29	Network Coverage	0	0.64	0.64	0.64
6616	6844	MINT	Network Specific	4	0.64	0.64	0.64
5609	6885	PID2	Network Specific	0	0.56	0.66	0.64
4114	7532	PrePPI	Network Specific	0	0.68	0.63	0.64
23350	6189	PROPER	Network Specific	2	0.28	0.73	0.64
2773	3269	SIGNOR	Network Specific	4	0.64	0.64	0.64
2243	2244	31	Network Coverage	0	0.44	0.69	0.64
2773	2864	HPRD	Unreported	2	0.67	0.63	0.638
2554	55879	11	Network Coverage	1	0.59	0.65	0.638
2873	51138	25	Network Coverage	1	0.67	0.63	0.638
7203	10576	27	Network Coverage	4	0.71	0.62	0.638
3673	3688	29	Network Coverage	2	0.63	0.64	0.638
4791	5970	29	Network Coverage	3	0.63	0.64	0.638
4869	10360	29	Network Coverage	1	0.55	0.66	0.638
1869	5925	31	Network Coverage	3	0.67	0.63	0.638
5931	54815	32	Network Coverage	0	0.47	0.68	0.638
1019	1026	33	Network Coverage	2	0.67	0.63	0.638
898	1017	34	Network Coverage	2	0.63	0.64	0.638
10672	1910	HPRD	Network Specific	2	0.67	0.63	0.638
54107	8349	PIPs	Network Specific	2	0.63	0.64	0.638
260429	79370	PrePPI	Network Specific	4	0.55	0.66	0.638
8676	8773	PTMCode2	Network Specific	1	0.51	0.67	0.638
7324	55743	20	Network Coverage	0	0.35	0.71	0.638
7803	84210	GeneMANIA	Network Specific	4	0.43	0.69	0.638
90423	140711	BioPlex HCT116	Unreported	2	0.58	0.65	0.636
2774	2834	SIGNOR	Unreported	0	0.7	0.62	0.636
1268	2767	iRefIndex	Unreported	3	0.66	0.63	0.636
1824	3728	21	Network Coverage	4	0.46	0.68	0.636
4869	10360	29	Network Coverage	2	0.54	0.66	0.636
1869	5925	31	Network Coverage	1	0.66	0.63	0.636
5336	695	SIGNOR	Network Specific	3	0.66	0.63	0.636
3566	3716	31	Network Coverage	3	0.38	0.7	0.636
2243	2244	31	Network Coverage	1	0.42	0.69	0.636
2243	2244	31	Network Coverage	3	0.42	0.69	0.636
5515	55722	MatrixDB	Unreported	0	0.49	0.67	0.634
9630	11255	SIGNOR	Unreported	1	0.65	0.63	0.634
2776	84636	SIGNOR	Unreported	1	0.69	0.62	0.634
2776	387129	6	Network Coverage	2	0.69	0.62	0.634
9882	112399	7	Network Coverage	1	0.49	0.67	0.634
7529	8897	11	Network Coverage	2	0.49	0.67	0.634
1824	3728	21	Network Coverage	2	0.45	0.68	0.634
7529	57679	23	Network Coverage	3	0.61	0.64	0.634
23310	29781	29	Network Coverage	1	0.61	0.64	0.634
5598	5607	33	Network Coverage	4	0.57	0.65	0.634
51013	54512	33	Network Coverage	0	0.65	0.63	0.634
5439	9150	DIP	Network Specific	1	0.49	0.67	0.634
260429	79370	PrePPI	Network Specific	1	0.53	0.66	0.634
354	8926	PID2	Unreported	2	0.76	0.6	0.632
2781	6865	SIGNOR	Unreported	3	0.68	0.62	0.632
2781	6865	SIGNOR	Unreported	4	0.68	0.62	0.632
2831	9630	SIGNOR	Unreported	0	0.68	0.62	0.632
2774	6865	SIGNOR	Unreported	0	0.68	0.62	0.632
2774	6865	SIGNOR	Unreported	4	0.68	0.62	0.632
51004	51805	19	Network Coverage	3	0.64	0.63	0.632
5683	5695	28	Network Coverage	0	0.68	0.62	0.632
3673	3688	29	Network Coverage	0	0.64	0.63	0.632
3673	3688	29	Network Coverage	1	0.64	0.63	0.632
4790	5971	32	Network Coverage	0	0.6	0.64	0.632
4361	4683	33	Network Coverage	1	0.48	0.67	0.632
701	991	34	Network Coverage	2	0.48	0.67	0.632
701	991	DIP	Network Specific	1	0.48	0.67	0.632
1848	5594	PhosphoSitePlus	Network Specific	0	0.72	0.61	0.632
7532	10014	20	Network Coverage	2	0.4	0.69	0.632
90423	140711	BioPlex HCT116	Unreported	4	0.59	0.64	0.63
2781	2864	SIGNOR	Unreported	3	0.71	0.61	0.63
6869	10672	SIGNOR	Unreported	3	0.67	0.62	0.63
3315	126393	20	Network Coverage	2	0.59	0.64	0.63
5868	55198	22	Network Coverage	1	0.51	0.66	0.63
196	9049	25	Network Coverage	2	0.43	0.68	0.63
4175	23594	26	Network Coverage	4	0.51	0.66	0.63
2177	2178	27	Network Coverage	1	0.67	0.62	0.63
3654	51135	30	Network Coverage	4	0.55	0.65	0.63
4793	5970	32	Network Coverage	4	0.51	0.66	0.63
2146	8726	33	Network Coverage	1	0.47	0.67	0.63
7316	79184	Mentha	Network Specific	0	0.43	0.68	0.63
6616	6844	MINT	Network Specific	1	0.63	0.63	0.63
4915	8440	MultiNet	Network Specific	4	0.63	0.63	0.63
10528	51602	MultiNet	Network Specific	3	0.63	0.63	0.63
54107	8349	PIPs	Network Specific	4	0.63	0.63	0.63
2773	6752	SIGNOR	Network Specific	2	0.67	0.62	0.63
7533	23387	18	Network Coverage	4	0.35	0.7	0.63
7324	55743	20	Network Coverage	2	0.35	0.7	0.63
6869	10672	SIGNOR	Unreported	2	0.66	0.62	0.628
1268	2767	iRefIndex	Unreported	2	0.66	0.62	0.628
7203	10576	27	Network Coverage	0	0.7	0.61	0.628
2177	2178	27	Network Coverage	3	0.66	0.62	0.628
5686	5687	30	Network Coverage	0	0.74	0.6	0.628
1869	5925	31	Network Coverage	0	0.66	0.62	0.628
5598	5607	33	Network Coverage	2	0.58	0.64	0.628
3611	3987	34	Network Coverage	2	0.58	0.64	0.628
5683	6627	Havugimana	Network Specific	3	0.66	0.62	0.628
10981	55843	IID	Network Specific	1	0.54	0.65	0.628
10480	51138	Wan	Network Specific	3	0.66	0.62	0.628
7324	55743	20	Network Coverage	4	0.34	0.7	0.628
3566	3716	31	Network Coverage	1	0.38	0.69	0.628
3566	3716	31	Network Coverage	2	0.38	0.69	0.628
23350	6189	PROPER	Network Specific	1	0.3	0.71	0.628
2768	2834	SIGNOR	Unreported	0	0.69	0.61	0.626
2768	2834	SIGNOR	Unreported	4	0.69	0.61	0.626
2774	9934	SIGNOR	Unreported	4	0.69	0.61	0.626
5139	5579	PhosphoSitePlus	Unreported	1	0.45	0.67	0.626
1824	3728	21	Network Coverage	1	0.45	0.67	0.626
1824	3728	21	Network Coverage	3	0.45	0.67	0.626
6636	8487	22	Network Coverage	4	0.53	0.65	0.626
5717	5718	27	Network Coverage	1	0.65	0.62	0.626
4791	5970	29	Network Coverage	2	0.61	0.63	0.626
3566	3716	31	Network Coverage	0	0.41	0.68	0.626
3611	29780	32	Network Coverage	1	0.57	0.64	0.626
51647	9373	FunCoup	Network Specific	0	0.57	0.64	0.626
30845	30846	HIPPIE	Network Specific	1	0.65	0.62	0.626
10528	51602	MultiNet	Network Specific	2	0.61	0.63	0.626
3558	4922	PID2	Network Specific	1	0.57	0.64	0.626
1050	84696	SignaLink	Network Specific	4	0.57	0.64	0.626
26531	3104	TFLink	Network Specific	2	0.45	0.67	0.626
10477	55743	Mentha	Network Specific	2	0.37	0.69	0.626
10477	55743	Mentha	Network Specific	3	0.37	0.69	0.626
10477	55743	Mentha	Network Specific	4	0.37	0.69	0.626
2773	2864	HPRD	Unreported	1	0.68	0.61	0.624
51010	51013	27	Network Coverage	3	0.56	0.64	0.624
811	2923	32	Network Coverage	2	0.52	0.65	0.624
51647	9373	FunCoup	Network Specific	2	0.56	0.64	0.624
387	4312	PID2	Network Specific	0	0.8	0.58	0.624
388	9184	PIPs	Network Specific	3	0.64	0.62	0.624
5111	10036	27	Network Coverage	2	0.36	0.69	0.624
23248	400569	HINT	Unreported	0	0.27	0.71	0.622
2810	284615	BioGRID	Unreported	3	0.43	0.67	0.622
8342	57599	PIPs	Unreported	0	0.79	0.58	0.622
2099	5927	22	Network Coverage	4	0.51	0.65	0.622
3685	3693	26	Network Coverage	1	0.63	0.62	0.622
3685	3693	26	Network Coverage	2	0.63	0.62	0.622
3685	3693	26	Network Coverage	3	0.63	0.62	0.622
1869	5925	31	Network Coverage	4	0.67	0.61	0.622
4790	5971	32	Network Coverage	1	0.59	0.63	0.622
340419	7482	HumanNet	Network Specific	4	0.71	0.6	0.622
10256	399	IntAct	Network Specific	0	0.39	0.68	0.622
10256	399	IntAct	Network Specific	2	0.39	0.68	0.622
7316	79184	Mentha	Network Specific	1	0.43	0.67	0.622
3002	3559	PID2	Network Specific	4	0.63	0.62	0.622
102157402	4773	ProteomeHD	Network Specific	3	0.43	0.67	0.622
2587	9630	SIGNOR	Unreported	1	0.66	0.61	0.62
6869	10672	SIGNOR	Unreported	0	0.66	0.61	0.62
6869	10672	SIGNOR	Unreported	1	0.66	0.61	0.62
2911	57007	iRefIndex	Unreported	4	0.54	0.64	0.62
2767	4987	iRefIndex	Unreported	3	0.66	0.61	0.62
2177	2178	27	Network Coverage	0	0.66	0.61	0.62
2243	2244	31	Network Coverage	4	0.42	0.67	0.62
4793	5970	32	Network Coverage	0	0.5	0.65	0.62
1019	1026	33	Network Coverage	1	0.66	0.61	0.62
3565	3566	33	Network Coverage	3	0.38	0.68	0.62
1459	51008	Hein	Network Specific	0	0.66	0.61	0.62
10480	51138	Wan	Network Specific	0	0.66	0.61	0.62
7320	56254	24	Network Coverage	2	0.3	0.7	0.62
11031	160518	Reactome	Unreported	3	0.61	0.62	0.618
90423	140711	BioPlex HCT116	Unreported	0	0.57	0.63	0.618
90423	140711	BioPlex HCT116	Unreported	3	0.57	0.63	0.618
2773	5737	SIGNOR	Unreported	4	0.69	0.6	0.618
9630	84636	SIGNOR	Unreported	3	0.69	0.6	0.618
3845	51531	MINT	Unreported	0	0.53	0.64	0.618
1268	2767	iRefIndex	Unreported	1	0.65	0.61	0.618
2776	4987	iRefIndex	Unreported	0	0.65	0.61	0.618
4849	9128	5	Network Coverage	0	0.45	0.66	0.618
3315	126393	20	Network Coverage	3	0.57	0.63	0.618
3315	126393	20	Network Coverage	4	0.57	0.63	0.618
1824	3728	21	Network Coverage	0	0.45	0.66	0.618
4175	23594	26	Network Coverage	0	0.53	0.64	0.618
9342	23673	26	Network Coverage	3	0.49	0.65	0.618
196	405	28	Network Coverage	0	0.45	0.66	0.618
4092	57154	29	Network Coverage	4	0.45	0.66	0.618
2243	2244	31	Network Coverage	2	0.41	0.67	0.618
10120	10121	Havugimana	Network Specific	3	0.73	0.59	0.618
10672	1910	HPRD	Network Specific	3	0.65	0.61	0.618
10256	399	IntAct	Network Specific	1	0.41	0.67	0.618
10477	55743	Mentha	Network Specific	1	0.37	0.68	0.618
3002	3559	PID2	Network Specific	3	0.57	0.63	0.618
10480	51138	Wan	Network Specific	2	0.65	0.61	0.618
7533	81033	ComPPI	Unreported	4	0.44	0.66	0.616
6753	9630	SIGNOR	Unreported	0	0.64	0.61	0.616
6753	9630	SIGNOR	Unreported	2	0.64	0.61	0.616
6753	9630	SIGNOR	Unreported	4	0.64	0.61	0.616
5032	10672	SIGNOR	Unreported	2	0.68	0.6	0.616
5032	10672	SIGNOR	Unreported	3	0.68	0.6	0.616
2776	84636	SIGNOR	Unreported	3	0.68	0.6	0.616
2864	10672	SIGNOR	Unreported	3	0.68	0.6	0.616
100505385	90864	0	Network Coverage	0	0.48	0.65	0.616
5717	5718	27	Network Coverage	0	0.64	0.61	0.616
5717	5718	27	Network Coverage	2	0.64	0.61	0.616
51010	51013	27	Network Coverage	2	0.56	0.63	0.616
5685	5686	31	Network Coverage	3	0.68	0.6	0.616
811	2923	32	Network Coverage	4	0.52	0.64	0.616
6500	8454	34	Network Coverage	0	0.72	0.59	0.616
1633	286530	BioGRID	Network Specific	0	0.68	0.6	0.616
10256	399	IntAct	Network Specific	3	0.36	0.68	0.616
6616	6844	MINT	Network Specific	0	0.64	0.61	0.616
5228	5594	PID2	Unreported	3	0.71	0.59	0.614
2831	9630	SIGNOR	Unreported	1	0.67	0.6	0.614
2774	2834	SIGNOR	Unreported	1	0.67	0.6	0.614
7532	23034	26	Network Coverage	3	0.47	0.65	0.614
4092	57154	29	Network Coverage	3	0.43	0.66	0.614
2071	2966	29	Network Coverage	1	0.63	0.61	0.614
2071	2966	29	Network Coverage	4	0.63	0.61	0.614
4790	5970	33	Network Coverage	2	0.59	0.62	0.614
1973	1981	34	Network Coverage	3	0.51	0.64	0.614
701	991	34	Network Coverage	3	0.47	0.65	0.614
701	991	DIP	Network Specific	2	0.47	0.65	0.614
7803	84210	GeneMANIA	Network Specific	0	0.43	0.66	0.614
8676	8773	PTMCode2	Network Specific	0	0.51	0.64	0.614
2254	2263	ReactomeFI	Network Specific	0	0.43	0.66	0.614
2773	3269	SIGNOR	Network Specific	3	0.63	0.61	0.614
23367	7532	SPIKE	Network Specific	0	0.35	0.68	0.614
5683	5689	Wan	Network Specific	3	0.71	0.59	0.614
11202	408187	GeneMANIA	Unreported	1	0.74	0.58	0.612
2587	9630	SIGNOR	Unreported	4	0.66	0.6	0.612
4170	27113	30	Network Coverage	0	0.46	0.65	0.612
3566	3716	31	Network Coverage	4	0.38	0.67	0.612
1869	5925	31	Network Coverage	2	0.66	0.6	0.612
5684	5687	33	Network Coverage	2	0.74	0.58	0.612
4170	90427	BIND	Network Specific	2	0.46	0.65	0.612
139596	54963	BioPlex HCT116	Network Specific	2	0.62	0.61	0.612
22889	55251	GeneMANIA	Network Specific	0	0.46	0.65	0.612
51382	526	Havugimana	Network Specific	1	0.7	0.59	0.612
7316	79184	Mentha	Network Specific	2	0.42	0.66	0.612
54107	8349	PIPs	Network Specific	3	0.54	0.63	0.612
657	92	Reactome	Network Specific	1	0.62	0.61	0.612
10480	51138	Wan	Network Specific	1	0.66	0.6	0.612
11340	54480	PTMCode2	Unreported	3	0.57	0.62	0.61
7325	55223	HuRI	Unreported	4	0.45	0.65	0.61
9630	84636	SIGNOR	Unreported	2	0.69	0.59	0.61
9702	51619	SPIKE	Unreported	2	0.37	0.67	0.61
7529	8897	11	Network Coverage	3	0.49	0.64	0.61
5695	143471	23	Network Coverage	3	0.65	0.6	0.61
9342	23673	26	Network Coverage	2	0.49	0.64	0.61
196	405	28	Network Coverage	3	0.45	0.65	0.61
811	2923	32	Network Coverage	0	0.53	0.63	0.61
4361	4683	33	Network Coverage	4	0.45	0.65	0.61
4790	5970	33	Network Coverage	0	0.57	0.62	0.61
3611	3987	34	Network Coverage	1	0.57	0.62	0.61
51647	9373	FunCoup	Network Specific	4	0.69	0.59	0.61
29922	4665	HINT	Network Specific	3	0.53	0.63	0.61
10672	1910	HPRD	Network Specific	0	0.65	0.6	0.61
4915	8440	MultiNet	Network Specific	3	0.61	0.61	0.61
1848	5594	PhosphoSitePlus	Network Specific	3	0.69	0.59	0.61
657	92	Reactome	Network Specific	0	0.61	0.61	0.61
657	92	Reactome	Network Specific	2	0.61	0.61	0.61
1958	23417	SignaLink	Network Specific	0	0.49	0.64	0.61
52	7535	SPIKE	Network Specific	4	0.53	0.63	0.61
10260	54734	Reactome	Unreported	1	0.76	0.57	0.608
5915	55629	BIND	Unreported	0	0.56	0.62	0.608
2776	4987	iRefIndex	Unreported	1	0.64	0.6	0.608
5717	5718	27	Network Coverage	4	0.64	0.6	0.608
7203	10576	27	Network Coverage	3	0.68	0.59	0.608
3611	29780	32	Network Coverage	4	0.56	0.62	0.608
4478	7430	32	Network Coverage	1	0.64	0.6	0.608
3611	3987	34	Network Coverage	0	0.56	0.62	0.608
51382	526	Havugimana	Network Specific	3	0.72	0.58	0.608
283989	80746	HuRI	Network Specific	0	0.6	0.61	0.608
283989	80746	HuRI	Network Specific	1	0.6	0.61	0.608
55298	84720	huMAP	Network Specific	3	0.72	0.58	0.608
7316	79184	Mentha	Network Specific	3	0.4	0.66	0.608
10528	51602	MultiNet	Network Specific	0	0.6	0.61	0.608
1432	367	PhosphoSitePlus	Network Specific	3	0.48	0.64	0.608
7124	8743	PID2	Network Specific	4	0.6	0.61	0.608
23350	7327	PROPER	Network Specific	4	0.28	0.69	0.608
10949	1974	Youn	Network Specific	4	0.6	0.61	0.608
6872	8214	BIND	Unreported	4	0.35	0.67	0.606
1133	2768	SIGNOR	Unreported	3	0.59	0.61	0.606
2767	4987	iRefIndex	Unreported	0	0.67	0.59	0.606
3303	3305	11	Network Coverage	4	0.67	0.59	0.606
283899	23582	19	Network Coverage	3	0.63	0.6	0.606
3065	6239	23	Network Coverage	0	0.35	0.67	0.606
4175	23594	26	Network Coverage	1	0.55	0.62	0.606
2071	2966	29	Network Coverage	3	0.63	0.6	0.606
4790	5966	34	Network Coverage	4	0.59	0.61	0.606
79735	84557	BioGRID	Network Specific	2	0.51	0.63	0.606
23409	84681	MatrixDB	Unreported	0	0.74	0.57	0.604
7533	81033	ComPPI	Unreported	0	0.46	0.64	0.604
8342	57599	PIPs	Unreported	3	0.78	0.56	0.604
2776	4987	iRefIndex	Unreported	2	0.66	0.59	0.604
70	10250	7	Network Coverage	2	0.34	0.67	0.604
4085	10460	8	Network Coverage	3	0.3	0.68	0.604
2554	55879	11	Network Coverage	4	0.58	0.61	0.604
988	84292	19	Network Coverage	0	0.46	0.64	0.604
2177	2178	27	Network Coverage	4	0.66	0.59	0.604
4215	5607	28	Network Coverage	2	0.54	0.62	0.604
4170	27113	30	Network Coverage	2	0.46	0.64	0.604
5291	5295	30	Network Coverage	4	0.62	0.6	0.604
811	2923	32	Network Coverage	1	0.54	0.62	0.604
4361	4683	33	Network Coverage	0	0.46	0.64	0.604
4361	4683	33	Network Coverage	3	0.46	0.64	0.604
4171	4175	34	Network Coverage	2	0.62	0.6	0.604
4171	4175	34	Network Coverage	3	0.62	0.6	0.604
131450	4345	HPRD	Network Specific	1	0.58	0.61	0.604
1144	1146	HumanNet	Network Specific	2	0.62	0.6	0.604
10256	399	IntAct	Network Specific	4	0.38	0.66	0.604
23367	7532	SPIKE	Network Specific	4	0.34	0.67	0.604
2587	9630	SIGNOR	Unreported	3	0.65	0.59	0.602
148	2781	SIGNOR	Unreported	2	0.61	0.6	0.602
2767	4987	iRefIndex	Unreported	4	0.65	0.59	0.602
2767	4986	iRefIndex	Unreported	3	0.65	0.59	0.602
3315	126393	20	Network Coverage	0	0.57	0.61	0.602
51193	57599	20	Network Coverage	1	0.61	0.6	0.602
4131	84557	23	Network Coverage	0	0.61	0.6	0.602
701	991	34	Network Coverage	1	0.45	0.64	0.602
55212	57560	HumanNet	Network Specific	1	0.73	0.57	0.602
2784	7046	InnateDB	Network Specific	2	0.65	0.59	0.602
657	92	Reactome	Network Specific	4	0.61	0.6	0.602
5689	5693	Wan	Network Specific	2	0.69	0.58	0.602
10110	10576	IntAct	Unreported	1	0.56	0.61	0.6
54734	55667	Reactome	Unreported	2	0.6	0.6	0.6
10110	10576	MatrixDB	Unreported	1	0.56	0.61	0.6
3565	4616	PID2	Unreported	4	0.68	0.58	0.6
2773	5737	SIGNOR	Unreported	1	0.68	0.58	0.6
10110	10576	APID	Unreported	1	0.56	0.61	0.6
196	405	28	Network Coverage	2	0.44	0.64	0.6
196	405	28	Network Coverage	4	0.44	0.64	0.6
4790	5970	33	Network Coverage	1	0.56	0.61	0.6
283989	80746	HuRI	Network Specific	4	0.6	0.6	0.6
10672	1910	HPRD	Network Specific	1	0.64	0.59	0.6
10598	2289	MatrixDB	Network Specific	0	0.72	0.57	0.6
7316	79184	Mentha	Network Specific	4	0.4	0.65	0.6
5601	6776	PID2	Network Specific	3	0.56	0.61	0.6
657	92	Reactome	Network Specific	3	0.6	0.6	0.6
23192	440738	SIGNOR	Network Specific	0	0.52	0.62	0.6
10480	51138	Wan	Network Specific	4	0.64	0.59	0.6
2773	5737	SIGNOR	Unreported	2	0.67	0.58	0.598
2831	9630	SIGNOR	Unreported	3	0.67	0.58	0.598
2776	84636	SIGNOR	Unreported	0	0.67	0.58	0.598
2774	7253	SIGNOR	Unreported	4	0.63	0.59	0.598
2774	2840	SIGNOR	Unreported	1	0.67	0.58	0.598
9630	84636	SIGNOR	Unreported	1	0.67	0.58	0.598
2908	7534	6	Network Coverage	0	0.35	0.66	0.598
4175	23594	26	Network Coverage	2	0.55	0.61	0.598
4478	7430	32	Network Coverage	4	0.63	0.59	0.598
4790	5970	33	Network Coverage	3	0.55	0.61	0.598
4790	5966	34	Network Coverage	2	0.59	0.6	0.598
283989	80746	HuRI	Network Specific	3	0.59	0.6	0.598
3206	23410	PID2	Unreported	3	0.42	0.64	0.596
2857	9630	SIGNOR	Unreported	1	0.66	0.58	0.596
2857	9630	SIGNOR	Unreported	3	0.66	0.58	0.596
5594	8224	SIGNOR	Unreported	4	0.46	0.63	0.596
552	2773	SIGNOR	Unreported	1	0.66	0.58	0.596
2189	4223	12	Network Coverage	3	0.66	0.58	0.596
283899	23582	19	Network Coverage	2	0.62	0.59	0.596
3611	29780	32	Network Coverage	2	0.54	0.61	0.596
10092	10093	33	Network Coverage	1	0.62	0.59	0.596
2773	3269	SIGNOR	Network Specific	2	0.62	0.59	0.596
5228	5594	PID2	Unreported	4	0.69	0.57	0.594
26512	404672	DIP	Unreported	2	0.45	0.63	0.594
3842	6294	ProteomeHD	Unreported	4	0.53	0.61	0.594
2587	9630	SIGNOR	Unreported	2	0.65	0.58	0.594
5139	5579	PhosphoSitePlus	Unreported	0	0.45	0.63	0.594
7514	9972	23	Network Coverage	2	0.45	0.63	0.594
5128	7532	24	Network Coverage	0	0.45	0.63	0.594
4175	23594	26	Network Coverage	3	0.53	0.61	0.594
6790	22974	33	Network Coverage	3	0.37	0.65	0.594
2146	8726	33	Network Coverage	0	0.49	0.62	0.594
64951	9410	FunCoup	Network Specific	4	0.73	0.56	0.594
58512	7531	InBio	Network Specific	0	0.33	0.66	0.594
3558	4922	PID2	Network Specific	4	0.57	0.6	0.594
7529	89953	SPIKE	Network Specific	0	0.41	0.64	0.594
7529	84335	SPIKE	Network Specific	4	0.53	0.61	0.594
1822	6477	SPIKE	Network Specific	0	0.29	0.67	0.594
7531	92154	IntAct	Unreported	4	0.36	0.65	0.592
354	8926	PID2	Unreported	1	0.76	0.55	0.592
7325	55223	HuRI	Unreported	3	0.44	0.63	0.592
5139	5579	PhosphoSitePlus	Unreported	4	0.48	0.62	0.592
2767	4987	iRefIndex	Unreported	1	0.64	0.58	0.592
2776	4987	iRefIndex	Unreported	3	0.64	0.58	0.592
8314	10197	23	Network Coverage	2	0.52	0.61	0.592
2057	3717	26	Network Coverage	1	0.64	0.58	0.592
196	405	28	Network Coverage	1	0.44	0.63	0.592
2071	2966	29	Network Coverage	0	0.64	0.58	0.592
5685	5688	32	Network Coverage	2	0.68	0.57	0.592
811	2923	32	Network Coverage	3	0.52	0.61	0.592
3611	3987	34	Network Coverage	3	0.56	0.6	0.592
6141	9933	BioPlex 293T	Network Specific	2	0.68	0.57	0.592
23594	23595	ComPPI	Network Specific	0	0.6	0.59	0.592
1144	1146	HumanNet	Network Specific	4	0.6	0.59	0.592
55298	84720	huMAP	Network Specific	0	0.72	0.56	0.592
54107	8349	PIPs	Network Specific	0	0.6	0.59	0.592
1050	84696	SignaLink	Network Specific	1	0.56	0.6	0.592
5336	695	SIGNOR	Network Specific	0	0.6	0.59	0.592
5336	695	SIGNOR	Network Specific	1	0.6	0.59	0.592
54148	54542	HIPPIE	Unreported	1	0.35	0.65	0.59
3206	23410	PID2	Unreported	2	0.43	0.63	0.59
6753	9630	SIGNOR	Unreported	3	0.63	0.58	0.59
2857	9630	SIGNOR	Unreported	2	0.67	0.57	0.59
3303	3305	11	Network Coverage	1	0.67	0.57	0.59
283373	55291	15	Network Coverage	2	0.51	0.61	0.59
7965	64837	17	Network Coverage	3	0.39	0.64	0.59
9342	23673	26	Network Coverage	1	0.47	0.62	0.59
4790	5970	33	Network Coverage	4	0.59	0.59	0.59
701	991	DIP	Network Specific	4	0.47	0.62	0.59
54093	6168	HINT	Network Specific	3	0.75	0.55	0.59
4114	7532	PrePPI	Network Specific	2	0.51	0.61	0.59
2254	2263	ReactomeFI	Network Specific	4	0.43	0.63	0.59
54148	54542	HIPPIE	Unreported	2	0.34	0.65	0.588
65220	90627	IntAct	Unreported	4	0.34	0.65	0.588
6119	51100	InnateDB	Unreported	1	0.58	0.59	0.588
1133	2768	SIGNOR	Unreported	0	0.58	0.59	0.588
2864	10672	SIGNOR	Unreported	4	0.66	0.57	0.588
2773	2864	HPRD	Unreported	4	0.66	0.57	0.588
3845	51531	MINT	Unreported	2	0.54	0.6	0.588
2767	4986	iRefIndex	Unreported	1	0.62	0.58	0.588
649	5617	14	Network Coverage	0	0.54	0.6	0.588
6272	9119	18	Network Coverage	4	0.54	0.6	0.588
6601	6603	25	Network Coverage	3	0.38	0.64	0.588
7421	8648	26	Network Coverage	0	0.34	0.65	0.588
3937	7409	29	Network Coverage	3	0.5	0.61	0.588
5685	5686	31	Network Coverage	1	0.66	0.57	0.588
4790	5966	34	Network Coverage	0	0.58	0.59	0.588
4790	5966	34	Network Coverage	3	0.58	0.59	0.588
23594	23595	ComPPI	Network Specific	1	0.62	0.58	0.588
51382	526	Havugimana	Network Specific	0	0.7	0.56	0.588
6147	7284	InnateDB	Network Specific	3	0.7	0.56	0.588
2070	6928	IntAct	Network Specific	4	0.5	0.61	0.588
190	2099	PID2	Network Specific	0	0.5	0.61	0.588
10907	55100	ReactomeFI	Unreported	4	0.57	0.59	0.586
354	8926	PID2	Unreported	0	0.77	0.54	0.586
2831	9630	SIGNOR	Unreported	2	0.65	0.57	0.586
2776	2857	SIGNOR	Unreported	0	0.65	0.57	0.586
2776	2857	SIGNOR	Unreported	1	0.65	0.57	0.586
2774	2840	SIGNOR	Unreported	3	0.65	0.57	0.586
100505385	90864	0	Network Coverage	3	0.45	0.62	0.586
6601	6603	25	Network Coverage	2	0.37	0.64	0.586
5683	5695	28	Network Coverage	3	0.65	0.57	0.586
6789	60485	32	Network Coverage	0	0.53	0.6	0.586
6790	22974	33	Network Coverage	4	0.37	0.64	0.586
4361	4683	33	Network Coverage	2	0.45	0.62	0.586
1636	183	SIGNOR	Network Specific	3	0.69	0.56	0.586
1627	4642	10	Network Coverage	1	0.32	0.65	0.584
4068	8874	20	Network Coverage	0	0.44	0.62	0.584
4097	60468	20	Network Coverage	1	0.32	0.65	0.584
1385	5566	26	Network Coverage	2	0.64	0.57	0.584
2177	2178	27	Network Coverage	2	0.64	0.57	0.584
4790	5971	32	Network Coverage	4	0.56	0.59	0.584
6789	60485	32	Network Coverage	4	0.52	0.6	0.584
4792	5970	34	Network Coverage	0	0.6	0.58	0.584
57122	727851	Mentha	Network Specific	3	0.64	0.57	0.584
54107	8349	PIPs	Network Specific	1	0.56	0.59	0.584
60485	6789	SPIKE	Network Specific	3	0.52	0.6	0.584
5984	23545	PTMCode2	Unreported	1	0.59	0.58	0.582
1436	3658	PIPs	Unreported	2	0.59	0.58	0.582
2864	10672	SIGNOR	Unreported	1	0.67	0.56	0.582
5348	5579	PhosphoSitePlus	Unreported	3	0.79	0.53	0.582
3303	3305	11	Network Coverage	3	0.67	0.56	0.582
515	10560	16	Network Coverage	4	0.63	0.57	0.582
9342	23673	26	Network Coverage	0	0.47	0.61	0.582
7421	8648	26	Network Coverage	3	0.31	0.65	0.582
3312	3320	32	Network Coverage	2	0.71	0.55	0.582
7529	89953	SPIKE	Network Specific	1	0.39	0.63	0.582
7529	89953	SPIKE	Network Specific	3	0.39	0.63	0.582
23710	55131	MatrixDB	Unreported	0	0.3	0.65	0.58
3206	23410	PID2	Unreported	4	0.42	0.62	0.58
2773	5737	SIGNOR	Unreported	3	0.66	0.56	0.58
552	2773	SIGNOR	Unreported	4	0.66	0.56	0.58
55660	55795	7	Network Coverage	0	0.38	0.63	0.58
3065	6239	23	Network Coverage	1	0.38	0.63	0.58
3565	3566	33	Network Coverage	1	0.38	0.63	0.58
701	991	34	Network Coverage	0	0.46	0.61	0.58
4792	5970	34	Network Coverage	3	0.54	0.59	0.58
4170	94241	HumanNet	Network Specific	3	0.42	0.62	0.58
7124	8743	PID2	Network Specific	2	0.58	0.58	0.58
5915	55629	BIND	Unreported	2	0.57	0.58	0.578
9907	84557	ComPPI	Unreported	3	0.73	0.54	0.578
5594	8224	SIGNOR	Unreported	1	0.45	0.61	0.578
5295	22999	SPIKE	Unreported	0	0.33	0.64	0.578
7529	8897	11	Network Coverage	1	0.49	0.6	0.578
7100	7096	12	Network Coverage	3	0.65	0.56	0.578
54880	84759	27	Network Coverage	1	0.29	0.65	0.578
4174	4176	31	Network Coverage	2	0.61	0.57	0.578
4478	7430	32	Network Coverage	0	0.61	0.57	0.578
3312	3320	32	Network Coverage	4	0.69	0.55	0.578
51253	55720	Mentha	Network Specific	0	0.65	0.56	0.578
4915	8440	MultiNet	Network Specific	1	0.61	0.57	0.578
84433	8915	SIGNOR	Network Specific	3	0.41	0.62	0.578
5515	55722	MatrixDB	Unreported	1	0.48	0.6	0.576
7325	55223	HuRI	Unreported	0	0.48	0.6	0.576
2776	2857	SIGNOR	Unreported	2	0.64	0.56	0.576
2587	9630	SIGNOR	Unreported	0	0.64	0.56	0.576
23764	27156	MultiNet	Unreported	3	0.72	0.54	0.576
80223	1022	2	Network Coverage	3	0.36	0.63	0.576
3172	7025	15	Network Coverage	0	0.56	0.58	0.576
3172	7025	15	Network Coverage	3	0.56	0.58	0.576
4097	60468	20	Network Coverage	2	0.32	0.64	0.576
4097	60468	20	Network Coverage	3	0.32	0.64	0.576
1956	9021	23	Network Coverage	0	0.4	0.62	0.576
7532	23034	26	Network Coverage	4	0.48	0.6	0.576
4092	57154	29	Network Coverage	2	0.44	0.61	0.576
2071	2966	29	Network Coverage	2	0.6	0.57	0.576
4792	5970	34	Network Coverage	1	0.52	0.59	0.576
283989	80746	HuRI	Network Specific	2	0.56	0.58	0.576
58512	7531	InBio	Network Specific	4	0.32	0.64	0.576
147700	7531	IntAct	Network Specific	4	0.4	0.62	0.576
10049	7846	Mentha	Network Specific	1	0.64	0.56	0.576
10110	10576	IntAct	Unreported	0	0.55	0.58	0.574
10110	10576	MatrixDB	Unreported	0	0.55	0.58	0.574
7325	55223	HuRI	Unreported	1	0.43	0.61	0.574
6753	9630	SIGNOR	Unreported	1	0.63	0.56	0.574
6635	6814	HPRD	Unreported	1	0.83	0.51	0.574
10110	10576	APID	Unreported	0	0.55	0.58	0.574
3265	84928	MINT	Unreported	4	0.51	0.59	0.574
2767	4987	iRefIndex	Unreported	2	0.63	0.56	0.574
7015	317781	16	Network Coverage	1	0.55	0.58	0.574
4068	8874	20	Network Coverage	1	0.43	0.61	0.574
4097	60468	20	Network Coverage	4	0.31	0.64	0.574
9342	23673	26	Network Coverage	4	0.47	0.6	0.574
890	1027	34	Network Coverage	0	0.55	0.58	0.574
890	1027	34	Network Coverage	2	0.55	0.58	0.574
4792	5970	34	Network Coverage	4	0.59	0.57	0.574
3558	4922	PID2	Network Specific	0	0.55	0.58	0.574
5336	695	SIGNOR	Network Specific	2	0.59	0.57	0.574
23367	7532	SPIKE	Network Specific	1	0.35	0.63	0.574
7531	92154	IntAct	Unreported	1	0.38	0.62	0.572
6139	29099	ProteomeHD	Unreported	0	0.58	0.57	0.572
2773	2864	HPRD	Unreported	3	0.66	0.55	0.572
2776	4987	iRefIndex	Unreported	4	0.62	0.56	0.572
283899	23582	19	Network Coverage	4	0.62	0.56	0.572
7529	57679	23	Network Coverage	0	0.62	0.56	0.572
7421	8648	26	Network Coverage	1	0.3	0.64	0.572
5598	5607	33	Network Coverage	0	0.54	0.58	0.572
246	51669	BioPlex HCT116	Network Specific	3	0.7	0.54	0.572
23594	23595	ComPPI	Network Specific	2	0.58	0.57	0.572
51647	9373	FunCoup	Network Specific	3	0.54	0.58	0.572
10971	23034	HINT	Network Specific	3	0.46	0.6	0.572
7965	8880	InnateDB	Network Specific	4	0.38	0.62	0.572
57122	727851	Mentha	Network Specific	4	0.66	0.55	0.572
4311	51176	PathwayCommons	Network Specific	1	0.86	0.5	0.572
2935	999	PathwayCommons	Network Specific	1	0.46	0.6	0.572
5931	672	SPIKE	Network Specific	4	0.34	0.63	0.572
54148	54542	HIPPIE	Unreported	3	0.33	0.63	0.57
433	710	PIPs	Unreported	2	0.61	0.56	0.57
2774	2840	SIGNOR	Unreported	4	0.65	0.55	0.57
5594	8224	SIGNOR	Unreported	3	0.45	0.6	0.57
5579	51305	PhosphoSitePlus	Unreported	4	0.61	0.56	0.57
9270	4864	0	Network Coverage	2	0.77	0.52	0.57
283373	55291	15	Network Coverage	3	0.49	0.59	0.57
1956	9021	23	Network Coverage	3	0.41	0.61	0.57
4215	5607	28	Network Coverage	1	0.53	0.58	0.57
4215	5607	28	Network Coverage	4	0.53	0.58	0.57
8915	84433	30	Network Coverage	4	0.41	0.61	0.57
5685	5686	31	Network Coverage	4	0.65	0.55	0.57
5683	5688	31	Network Coverage	4	0.69	0.54	0.57
4683	10111	32	Network Coverage	4	0.37	0.62	0.57
4173	4176	33	Network Coverage	0	0.57	0.57	0.57
4792	5966	34	Network Coverage	2	0.53	0.58	0.57
4792	5966	APID	Network Specific	0	0.53	0.58	0.57
51690	6636	HuRI	Network Specific	0	0.65	0.55	0.57
131450	4345	HPRD	Network Specific	2	0.57	0.57	0.57
834	842	PIPs	Network Specific	0	0.57	0.57	0.57
4141	6396	ProteomeHD	Network Specific	3	0.61	0.56	0.57
4286	653820	SignaLink	Network Specific	0	0.61	0.56	0.57
23192	440738	SIGNOR	Network Specific	4	0.49	0.59	0.57
1770	10112	HINT	Unreported	1	0.52	0.58	0.568
10899	84893	BIND	Unreported	4	0.76	0.52	0.568
2857	9630	SIGNOR	Unreported	0	0.64	0.55	0.568
2869	222545	4	Network Coverage	0	0.56	0.57	0.568
7015	317781	16	Network Coverage	3	0.56	0.57	0.568
6601	6603	25	Network Coverage	1	0.36	0.62	0.568
7134	7136	25	Network Coverage	3	0.52	0.58	0.568
5682	5688	32	Network Coverage	0	0.76	0.52	0.568
2146	8726	33	Network Coverage	2	0.44	0.6	0.568
4171	4176	34	Network Coverage	1	0.6	0.56	0.568
4790	5966	34	Network Coverage	1	0.56	0.57	0.568
22943	83999	DIP	Network Specific	0	0.56	0.57	0.568
131450	4345	HPRD	Network Specific	3	0.56	0.57	0.568
147700	7531	IntAct	Network Specific	1	0.4	0.61	0.568
6616	6844	MINT	Network Specific	2	0.6	0.56	0.568
6616	80725	MultiNet	Network Specific	2	0.28	0.64	0.568
1857	7855	SIGNOR	Network Specific	3	0.44	0.6	0.568
5469	5594	SIGNOR	Network Specific	4	0.36	0.62	0.568
80349	4331	5	Network Coverage	1	0.63	0.55	0.566
3221	7532	9	Network Coverage	2	0.59	0.56	0.566
649	5617	14	Network Coverage	4	0.55	0.57	0.566
7015	317781	16	Network Coverage	2	0.55	0.57	0.566
4097	60468	20	Network Coverage	0	0.31	0.63	0.566
5931	54815	32	Network Coverage	2	0.51	0.58	0.566
4171	4175	34	Network Coverage	0	0.59	0.56	0.566
890	1027	34	Network Coverage	1	0.55	0.57	0.566
890	1027	34	Network Coverage	3	0.55	0.57	0.566
890	1027	34	Network Coverage	4	0.55	0.57	0.566
6272	80020	BioPlex HCT116	Network Specific	0	0.51	0.58	0.566
10971	23034	HINT	Network Specific	0	0.47	0.59	0.566
3265	4868	PathwayCommons	Network Specific	0	0.43	0.6	0.566
23192	440738	SIGNOR	Network Specific	3	0.51	0.58	0.566
1857	7855	SIGNOR	Network Specific	4	0.43	0.6	0.566
3206	23410	PID2	Unreported	0	0.42	0.6	0.564
2776	84636	SIGNOR	Unreported	2	0.66	0.54	0.564
5631	81533	7	Network Coverage	1	0.82	0.5	0.564
283373	55291	15	Network Coverage	1	0.5	0.58	0.564
3315	126393	20	Network Coverage	1	0.54	0.57	0.564
4092	57154	29	Network Coverage	0	0.42	0.6	0.564
8915	84433	30	Network Coverage	3	0.42	0.6	0.564
6789	60485	32	Network Coverage	1	0.5	0.58	0.564
3565	3566	33	Network Coverage	4	0.38	0.61	0.564
4792	5966	34	Network Coverage	0	0.5	0.58	0.564
4792	5966	APID	Network Specific	1	0.5	0.58	0.564
10926	79892	BioGRID	Network Specific	2	0.58	0.56	0.564
22943	83999	DIP	Network Specific	3	0.54	0.57	0.564
1737	8050	HPRD	Network Specific	4	0.5	0.58	0.564
10672	1910	HPRD	Network Specific	4	0.62	0.55	0.564
4915	8440	MultiNet	Network Specific	0	0.54	0.57	0.564
4131	84557	23	Network Coverage	1	0.65	0.54	0.562
4478	7430	32	Network Coverage	2	0.61	0.55	0.562
1386	4311	BIND	Network Specific	2	0.69	0.53	0.562
23594	23595	ComPPI	Network Specific	4	0.57	0.56	0.562
7124	8743	PID2	Network Specific	0	0.57	0.56	0.562
85438	122553	BioPlex 293T	Unreported	0	0.37	0.61	0.562
4774	6141	Havugimana	Unreported	0	0.49	0.58	0.562
266812	4674	18	Network Coverage	4	0.53	0.57	0.562
6601	6603	25	Network Coverage	4	0.37	0.61	0.562
5469	7067	25	Network Coverage	4	0.37	0.61	0.562
8664	8666	28	Network Coverage	2	0.53	0.57	0.562
3725	5602	28	Network Coverage	1	0.49	0.58	0.562
4790	5971	32	Network Coverage	2	0.53	0.57	0.562
6790	22974	33	Network Coverage	1	0.37	0.61	0.562
4683	9656	33	Network Coverage	0	0.41	0.6	0.562
155368	7802	APID	Network Specific	1	0.45	0.59	0.562
1017	1027	BIND	Network Specific	3	0.53	0.57	0.562
190	2104	BioGRID	Network Specific	4	0.41	0.6	0.562
6272	80020	BioPlex HCT116	Network Specific	3	0.53	0.57	0.562
25799	79801	ConsensusPathDB	Network Specific	3	0.49	0.58	0.562
1462	5747	PathwayCommons	Network Specific	4	0.41	0.6	0.562
23192	440738	SIGNOR	Network Specific	1	0.49	0.58	0.562
5692	54859	Wan	Unreported	3	0.68	0.53	0.56
2776	2857	SIGNOR	Unreported	4	0.64	0.54	0.56
1716	253559	Mentha	Unreported	3	0.6	0.55	0.56
10430	169693	13	Network Coverage	2	0.56	0.56	0.56
1642	6118	20	Network Coverage	3	0.76	0.51	0.56
2057	3717	26	Network Coverage	3	0.64	0.54	0.56
4361	9656	29	Network Coverage	3	0.76	0.51	0.56
3842	5901	30	Network Coverage	2	0.76	0.51	0.56
3312	3320	32	Network Coverage	3	0.68	0.53	0.56
131450	4345	HPRD	Network Specific	0	0.56	0.56	0.56
131450	4345	HPRD	Network Specific	4	0.56	0.56	0.56
1050	84696	SignaLink	Network Specific	2	0.56	0.56	0.56
51112	85438	APID	Unreported	4	0.52	0.57	0.56
3265	55591	MINT	Unreported	0	0.48	0.58	0.56
7134	7136	25	Network Coverage	4	0.48	0.58	0.56
6790	22974	33	Network Coverage	2	0.36	0.61	0.56
51305	7531	ConsensusPathDB	Network Specific	2	0.44	0.59	0.56
5228	5594	PID2	Unreported	0	0.71	0.52	0.558
5688	54859	Wan	Unreported	1	0.71	0.52	0.558
3763	3765	25	Network Coverage	1	0.59	0.55	0.558
2057	3717	26	Network Coverage	2	0.63	0.54	0.558
7421	8648	26	Network Coverage	2	0.31	0.62	0.558
898	1017	34	Network Coverage	3	0.59	0.55	0.558
22943	83999	DIP	Network Specific	2	0.55	0.56	0.558
22943	83999	DIP	Network Specific	4	0.55	0.56	0.558
51690	6636	HuRI	Network Specific	2	0.63	0.54	0.558
84081	199746	ReactomeFI	Unreported	1	0.35	0.61	0.558
84081	199746	ReactomeFI	Unreported	3	0.35	0.61	0.558
1069	7508	32	Network Coverage	3	0.47	0.58	0.558
1857	7855	SIGNOR	Network Specific	2	0.43	0.59	0.558
549	79922	HIPPIE	Unreported	2	0.62	0.54	0.556
549	79922	BioGRID	Unreported	2	0.62	0.54	0.556
2864	10672	SIGNOR	Unreported	2	0.62	0.54	0.556
2873	51138	25	Network Coverage	0	0.62	0.54	0.556
4171	4175	34	Network Coverage	1	0.58	0.55	0.556
1633	286530	BioGRID	Network Specific	4	0.66	0.53	0.556
6147	7284	InnateDB	Network Specific	0	0.66	0.53	0.556
148808	64744	IntAct	Network Specific	2	0.34	0.61	0.556
23589	8445	SIGNOR	Network Specific	4	0.62	0.54	0.556
5494	78994	PTMCode2	Unreported	1	0.46	0.58	0.556
7325	55223	HuRI	Unreported	2	0.46	0.58	0.556
7531	9188	15	Network Coverage	2	0.5	0.57	0.556
727	729	26	Network Coverage	3	0.5	0.57	0.556
6599	6602	33	Network Coverage	1	0.42	0.59	0.556
4683	9656	33	Network Coverage	2	0.42	0.59	0.556
4792	5970	34	Network Coverage	2	0.5	0.57	0.556
4792	5966	APID	Network Specific	2	0.5	0.57	0.556
262	80255	FunCoup	Network Specific	4	0.5	0.57	0.556
60485	6789	SPIKE	Network Specific	4	0.5	0.57	0.556
51362	140886	BioPlex 293T	Unreported	0	0.57	0.55	0.554
124	54577	6	Network Coverage	1	0.73	0.51	0.554
2197	6206	18	Network Coverage	4	0.53	0.56	0.554
266812	4674	18	Network Coverage	2	0.53	0.56	0.554
54880	84759	27	Network Coverage	2	0.29	0.62	0.554
54880	84759	27	Network Coverage	3	0.29	0.62	0.554
23594	23595	ComPPI	Network Specific	3	0.57	0.55	0.554
10483	56829	Youn	Network Specific	0	0.53	0.56	0.554
5601	8550	20	Network Coverage	2	0.49	0.57	0.554
1956	9021	23	Network Coverage	1	0.41	0.59	0.554
7134	7136	25	Network Coverage	1	0.49	0.57	0.554
1069	7508	32	Network Coverage	0	0.45	0.58	0.554
4683	9656	33	Network Coverage	1	0.41	0.59	0.554
29935	6117	DIP	Network Specific	3	0.45	0.58	0.554
1770	10112	HINT	Unreported	4	0.52	0.56	0.552
23398	79171	ReactomeFI	Unreported	2	0.52	0.56	0.552
4893	84966	MINT	Unreported	1	0.56	0.55	0.552
5579	51305	PhosphoSitePlus	Unreported	2	0.6	0.54	0.552
80349	4331	5	Network Coverage	2	0.6	0.54	0.552
727	729	26	Network Coverage	2	0.52	0.56	0.552
5601	6416	29	Network Coverage	4	0.56	0.55	0.552
6256	7376	29	Network Coverage	2	0.52	0.56	0.552
6256	7376	29	Network Coverage	3	0.52	0.56	0.552
207	2932	32	Network Coverage	2	0.52	0.56	0.552
5914	6256	32	Network Coverage	0	0.52	0.56	0.552
5914	6256	32	Network Coverage	3	0.52	0.56	0.552
5914	6256	32	Network Coverage	4	0.52	0.56	0.552
10143	54439	APID	Network Specific	2	0.28	0.62	0.552
10482	4686	PathwayCommons	Network Specific	4	0.76	0.5	0.552
5601	6776	PID2	Network Specific	4	0.56	0.55	0.552
6601	6603	25	Network Coverage	0	0.36	0.6	0.552
3937	7409	29	Network Coverage	0	0.48	0.57	0.552
3937	7409	29	Network Coverage	4	0.48	0.57	0.552
1108	5928	32	Network Coverage	1	0.44	0.58	0.552
54799	64769	19	Network Coverage	1	0.59	0.54	0.55
54799	64769	19	Network Coverage	4	0.59	0.54	0.55
3763	3765	25	Network Coverage	2	0.59	0.54	0.55
7134	7136	25	Network Coverage	2	0.51	0.56	0.55
4215	5607	28	Network Coverage	3	0.51	0.56	0.55
6257	7376	28	Network Coverage	1	0.51	0.56	0.55
6257	7376	28	Network Coverage	4	0.51	0.56	0.55
2908	7329	Reactome	Network Specific	4	0.39	0.59	0.55
4068	8874	20	Network Coverage	2	0.43	0.58	0.55
3937	7409	29	Network Coverage	1	0.47	0.57	0.55
1857	7855	SIGNOR	Network Specific	0	0.43	0.58	0.55
1857	7855	SIGNOR	Network Specific	1	0.43	0.58	0.55
5984	23545	PTMCode2	Unreported	3	0.58	0.54	0.548
5984	23545	PTMCode2	Unreported	4	0.58	0.54	0.548
5688	54859	Wan	Unreported	2	0.7	0.51	0.548
2838	5579	PhosphoSitePlus	Unreported	4	0.62	0.53	0.548
23395	5160	6	Network Coverage	3	0.74	0.5	0.548
3172	7025	15	Network Coverage	1	0.54	0.55	0.548
3172	7025	15	Network Coverage	2	0.54	0.55	0.548
6872	6908	27	Network Coverage	0	0.34	0.6	0.548
5686	5687	30	Network Coverage	2	0.7	0.51	0.548
4790	5971	32	Network Coverage	3	0.54	0.55	0.548
54148	79733	GIANT	Network Specific	0	0.38	0.59	0.548
6616	80725	MultiNet	Network Specific	1	0.3	0.61	0.548
6616	80725	MultiNet	Network Specific	3	0.3	0.61	0.548
3265	4868	PathwayCommons	Network Specific	1	0.34	0.6	0.548
4087	51701	PhosphoSitePlus	Network Specific	1	0.54	0.55	0.548
3002	3559	PID2	Network Specific	2	0.58	0.54	0.548
8663	8664	ProteomeHD	Network Specific	0	0.5	0.56	0.548
8663	8664	ProteomeHD	Network Specific	2	0.5	0.56	0.548
8663	8664	ProteomeHD	Network Specific	3	0.5	0.56	0.548
5683	5689	Wan	Network Specific	2	0.66	0.52	0.548
89848	7428	0	Network Coverage	1	0.42	0.58	0.548
1284	4313	19	Network Coverage	3	0.42	0.58	0.548
1069	7508	32	Network Coverage	2	0.46	0.57	0.548
2091	27043	SignaLink	Network Specific	1	0.46	0.57	0.548
433	710	PIPs	Unreported	1	0.61	0.53	0.546
433	710	PIPs	Unreported	4	0.61	0.53	0.546
2773	5737	SIGNOR	Unreported	0	0.65	0.52	0.546
2857	9630	SIGNOR	Unreported	4	0.65	0.52	0.546
1506	9542	PrePPI	Unreported	2	0.33	0.6	0.546
266812	4674	18	Network Coverage	0	0.53	0.55	0.546
54880	84759	27	Network Coverage	0	0.29	0.61	0.546
4174	4176	31	Network Coverage	4	0.57	0.54	0.546
4792	5966	34	Network Coverage	3	0.49	0.56	0.546
27032	6201	GeneMANIA	Network Specific	1	0.65	0.52	0.546
6147	7284	InnateDB	Network Specific	1	0.65	0.52	0.546
7532	10014	20	Network Coverage	3	0.41	0.58	0.546
29935	6117	DIP	Network Specific	4	0.45	0.57	0.546
54148	79733	GIANT	Network Specific	1	0.37	0.59	0.546
2776	2857	SIGNOR	Unreported	3	0.64	0.52	0.544
2355	3593	SPIKE	Unreported	4	0.72	0.5	0.544
219	223	6	Network Coverage	2	0.72	0.5	0.544
3221	7532	9	Network Coverage	4	0.6	0.53	0.544
283373	55291	15	Network Coverage	0	0.48	0.56	0.544
266812	4674	18	Network Coverage	1	0.52	0.55	0.544
266812	4674	18	Network Coverage	3	0.52	0.55	0.544
7532	23034	26	Network Coverage	1	0.48	0.56	0.544
727	729	26	Network Coverage	0	0.52	0.55	0.544
4092	57154	29	Network Coverage	1	0.4	0.58	0.544
1017	1027	BIND	Network Specific	4	0.52	0.55	0.544
1737	8050	HPRD	Network Specific	0	0.48	0.56	0.544
5777	89790	HPRD	Network Specific	3	0.52	0.55	0.544
5590	94274	PhosphoSitePlus	Network Specific	4	0.6	0.53	0.544
8663	8664	ProteomeHD	Network Specific	4	0.48	0.56	0.544
160	163	Reactome	Network Specific	0	0.52	0.55	0.544
160	163	Reactome	Network Specific	2	0.52	0.55	0.544
29935	6117	DIP	Network Specific	1	0.44	0.57	0.544
29935	6117	DIP	Network Specific	2	0.44	0.57	0.544
1386	55509	HINT	Network Specific	4	0.36	0.59	0.544
2740	4537	GeneMANIA	Unreported	1	0.59	0.53	0.542
54734	55667	Reactome	Unreported	3	0.59	0.53	0.542
1770	10112	HINT	Unreported	3	0.51	0.55	0.542
7323	118611	InnateDB	Unreported	3	0.27	0.61	0.542
1889	3265	MINT	Unreported	2	0.71	0.5	0.542
4342	10910	10	Network Coverage	2	0.55	0.54	0.542
5595	9846	25	Network Coverage	1	0.31	0.6	0.542
6256	7376	29	Network Coverage	4	0.51	0.55	0.542
5914	6256	32	Network Coverage	1	0.51	0.55	0.542
1069	7508	32	Network Coverage	4	0.47	0.56	0.542
6599	6602	33	Network Coverage	4	0.39	0.58	0.542
10211	10981	FunCoup	Network Specific	1	0.47	0.56	0.542
5777	89790	HPRD	Network Specific	0	0.55	0.54	0.542
3172	9439	InnateDB	Network Specific	3	0.51	0.55	0.542
3002	3559	PID2	Network Specific	1	0.63	0.52	0.542
190	2099	PID2	Network Specific	2	0.51	0.55	0.542
7532	8463	DIP	Unreported	1	0.43	0.57	0.542
5469	6095	SPIKE	Network Specific	3	0.35	0.59	0.542
9412	116143	HINT	Unreported	2	0.74	0.49	0.54
51112	85438	APID	Unreported	2	0.54	0.54	0.54
5579	51305	PhosphoSitePlus	Unreported	1	0.58	0.53	0.54
3312	26097	4	Network Coverage	3	0.66	0.51	0.54
3763	3765	25	Network Coverage	0	0.58	0.53	0.54
7134	7136	25	Network Coverage	0	0.5	0.55	0.54
7532	23034	26	Network Coverage	2	0.46	0.56	0.54
6872	6908	27	Network Coverage	1	0.34	0.59	0.54
6257	7376	28	Network Coverage	2	0.5	0.55	0.54
6257	7376	28	Network Coverage	3	0.5	0.55	0.54
5601	6416	29	Network Coverage	2	0.58	0.53	0.54
5683	5688	31	Network Coverage	2	0.66	0.51	0.54
6599	6602	33	Network Coverage	0	0.38	0.58	0.54
155368	7802	APID	Network Specific	0	0.46	0.56	0.54
112869	3032	PathwayCommons	Network Specific	0	0.7	0.5	0.54
2908	7329	Reactome	Network Specific	0	0.38	0.58	0.54
729	732	Reactome	Network Specific	1	0.58	0.53	0.54
2810	284615	BioGRID	Unreported	0	0.42	0.57	0.54
27347	65266	PTMCode2	Network Specific	2	0.42	0.57	0.54
8655	23054	BioPlex 293T	Unreported	1	0.25	0.61	0.538
10110	10576	IntAct	Unreported	2	0.53	0.54	0.538
10110	10576	MatrixDB	Unreported	2	0.53	0.54	0.538
2733	29099	ProteomeHD	Unreported	1	0.65	0.51	0.538
9630	84636	SIGNOR	Unreported	0	0.65	0.51	0.538
10110	10576	APID	Unreported	2	0.53	0.54	0.538
5901	221409	9	Network Coverage	3	0.33	0.59	0.538
1326	3305	14	Network Coverage	0	0.65	0.51	0.538
3172	7025	15	Network Coverage	4	0.53	0.54	0.538
3458	3459	34	Network Coverage	4	0.49	0.55	0.538
6227	6235	Havugimana	Network Specific	1	0.57	0.53	0.538
29922	4665	HINT	Network Specific	2	0.49	0.55	0.538
2810	284615	BioGRID	Unreported	1	0.41	0.57	0.538
7004	25937	32	Network Coverage	3	0.41	0.57	0.538
83756	390201	HumanNet	Unreported	4	0.52	0.54	0.536
5139	5579	PhosphoSitePlus	Unreported	2	0.4	0.57	0.536
3178	22985	20	Network Coverage	3	0.32	0.59	0.536
5465	10062	26	Network Coverage	0	0.56	0.53	0.536
3725	5602	28	Network Coverage	2	0.48	0.55	0.536
5682	5688	32	Network Coverage	4	0.72	0.49	0.536
5914	6256	32	Network Coverage	2	0.52	0.54	0.536
5499	5511	33	Network Coverage	0	0.68	0.5	0.536
23224	827	APID	Network Specific	3	0.52	0.54	0.536
4792	5966	APID	Network Specific	3	0.52	0.54	0.536
84172	9656	DIP	Network Specific	2	0.84	0.46	0.536
29935	6117	DIP	Network Specific	0	0.44	0.56	0.536
1737	8050	HPRD	Network Specific	2	0.48	0.55	0.536
1737	8050	HPRD	Network Specific	3	0.48	0.55	0.536
10933	55257	MINT	Network Specific	0	0.52	0.54	0.536
834	842	PIPs	Network Specific	2	0.56	0.53	0.536
23350	7327	PROPER	Network Specific	1	0.28	0.6	0.536
8663	8664	ProteomeHD	Network Specific	1	0.48	0.55	0.536
160	163	Reactome	Network Specific	1	0.52	0.54	0.536
160	163	Reactome	Network Specific	3	0.52	0.54	0.536
160	163	Reactome	Network Specific	4	0.52	0.54	0.536
60485	6789	SPIKE	Network Specific	2	0.52	0.54	0.536
54502	55037	Youn	Network Specific	1	0.56	0.53	0.536
1386	55509	HINT	Network Specific	0	0.36	0.58	0.536
5469	6095	SPIKE	Network Specific	0	0.36	0.58	0.536
51361	83543	STRING	Network Specific	4	0.36	0.58	0.536
83756	390201	HumanNet	Unreported	3	0.55	0.53	0.534
1870	5214	BIND	Unreported	0	0.63	0.51	0.534
5915	55629	BIND	Unreported	1	0.55	0.53	0.534
597	1603	HPRD	Unreported	0	0.71	0.49	0.534
2767	4986	iRefIndex	Unreported	2	0.59	0.52	0.534
2767	4986	iRefIndex	Unreported	4	0.59	0.52	0.534
7531	9188	15	Network Coverage	0	0.47	0.55	0.534
7531	9188	15	Network Coverage	4	0.51	0.54	0.534
7965	64837	17	Network Coverage	0	0.47	0.55	0.534
5601	8550	20	Network Coverage	4	0.51	0.54	0.534
6636	8487	22	Network Coverage	1	0.55	0.53	0.534
2057	3717	26	Network Coverage	4	0.63	0.51	0.534
7203	10576	27	Network Coverage	1	0.63	0.51	0.534
6256	7376	29	Network Coverage	0	0.51	0.54	0.534
6256	7376	29	Network Coverage	1	0.51	0.54	0.534
3312	3320	32	Network Coverage	0	0.67	0.5	0.534
701	991	DIP	Network Specific	3	0.43	0.56	0.534
10014	57763	MultiNet	Network Specific	2	0.39	0.57	0.534
112869	3032	PathwayCommons	Network Specific	1	0.67	0.5	0.534
5500	6872	BIND	Network Specific	1	0.35	0.58	0.534
8463	10971	DIP	Unreported	4	0.42	0.56	0.532
7529	8463	DIP	Unreported	3	0.42	0.56	0.532
552	2773	SIGNOR	Unreported	2	0.62	0.51	0.532
2838	5579	PhosphoSitePlus	Unreported	2	0.66	0.5	0.532
23201	54165	12	Network Coverage	4	0.42	0.56	0.532
55839	64689	13	Network Coverage	2	0.54	0.53	0.532
4068	8874	20	Network Coverage	4	0.42	0.56	0.532
5469	7067	25	Network Coverage	2	0.38	0.57	0.532
6872	6908	27	Network Coverage	2	0.34	0.58	0.532
6257	7376	28	Network Coverage	0	0.5	0.54	0.532
6789	60485	32	Network Coverage	3	0.5	0.54	0.532
6599	6602	33	Network Coverage	3	0.38	0.57	0.532
6597	6598	34	Network Coverage	0	0.54	0.53	0.532
51690	6636	HuRI	Network Specific	1	0.62	0.51	0.532
302	4869	HINT	Network Specific	0	0.5	0.54	0.532
190	2099	PID2	Network Specific	1	0.5	0.54	0.532
190	2099	PID2	Network Specific	4	0.5	0.54	0.532
5469	5594	SIGNOR	Network Specific	0	0.38	0.57	0.532
60485	6789	SPIKE	Network Specific	0	0.5	0.54	0.532
29922	222229	Hein	Unreported	4	0.49	0.54	0.53
2781	2864	SIGNOR	Unreported	1	0.65	0.5	0.53
2831	9630	SIGNOR	Unreported	4	0.65	0.5	0.53
1852	5566	HPRD	Unreported	4	0.57	0.52	0.53
5139	5579	PhosphoSitePlus	Unreported	3	0.41	0.56	0.53
100505385	90864	0	Network Coverage	2	0.45	0.55	0.53
5601	6416	29	Network Coverage	3	0.61	0.51	0.53
207	2932	32	Network Coverage	0	0.49	0.54	0.53
1122	8766	BioPlex 293T	Network Specific	2	0.69	0.49	0.53
4915	8440	MultiNet	Network Specific	2	0.61	0.51	0.53
4087	51701	PhosphoSitePlus	Network Specific	2	0.53	0.53	0.53
4087	51701	PhosphoSitePlus	Network Specific	4	0.53	0.53	0.53
11040	84893	SPIKE	Network Specific	0	0.65	0.5	0.53
5710	8270	Wan	Network Specific	1	0.53	0.53	0.53
7532	152789	10	Network Coverage	2	0.37	0.57	0.53
[truncated: 27,412 more rows]
