# Supplementary material for: State of the interactomes: an evaluation of molecular networks for generating biological insights
Source: Mol Syst Biol. 2024 Dec 9;21(1):1–29. doi: 10.1038/s44320-024-00077-y (PMC11697402; doi:10.1038/s44320-024-00077-y)
Supplement: Supplementary file 7 — Dataset EV5 [file 44320_2024_77_MOESM7_ESM.xlsx]

## Sheet: Legend
Dataset EV5. Gene sets used for gene set recovery.
Genes contained in each gene set (NCBI Gene IDs), with gene set name, group, and source.
Columns
Gene Set Group	Genetic: derived from GWAS Catalog associations, Literature: derived from DisGeNET text mining associations, Experimental: derived from independent experimental data sets, Genetic 2023+: derived from GWAS studies published after July 2023 . Gene sets annotated with (reduced) indicated those subset to only those genes present in the reduced set of 16 interactomes.
Gene Set Name	Descriptive name of the gene set
Source	Source of gene sets
Gene List (NCBI Gene IDs)	List of gene identifiers in the gene set

## Sheet: Dataset EV5 - Gene Sets
Gene Set Group	Gene Set Name	Source	Gene List (NCBI Gene IDs)
Experimental	Gou24_livercancer	Wang, J. et al. Terminal modifications independent cell-free RNA sequencing enables sensitive early cancer detection and classification. Nat. Commun. 15, 156 (2024)	1666,54812,10914,8100,55208,5562,80829,63934,163786,222545,23510,471,360023,23784,7404,79982,3313,133619,253943,10236
Experimental	Gou24_lung	Wang, J. et al. Terminal modifications independent cell-free RNA sequencing enables sensitive early cancer detection and classification. Nat. Commun. 15, 156 (2024)	6147,147339,3221,286,10399,162,79908,353189,79915,6187,6189,57135,150709,1974,4536,1982,2243,6598,53834,79838,23521,147179,6124,3312,2294,3190,2296,6139,7422
Experimental	Hashimoto24	Iwasaki, T. et al. Monocyte-derived transcriptomes explain the ineffectiveness of abatacept in rheumatoid arthritis. Arthritis Res. Ther. 26, 1 (2024)	6144,7170,54790,23048,10250,3084,83982,140823,51225,4637,2079,55840,147495,4650,8243,5683,220213,5685,23099,6715,6203,5694,9792,51264,84034,92241,2130,5204,1622,2647,4697,4700,27230,55905,8802,4707,4708,4709,92259,9315,3176,4705,6251,23150,115825,4722,4724,4214,3192,27258,2171,4731,644,153733,84617,51338,6283,84629,10903,10907,9377,4257,50856,10923,79026,51389,199,3281,118487,7388,23261,7905,5449…
Experimental	Kumbrink24_1v2	Pretzsch, E. et al. Comparative transcriptomic analyses reveal activation of the epithelial-mesenchymal transition program in non-metastasizing low grade pseudomyxoma peritonei. Pathol. Res. Pract. 254, 155129 (2024)	7431,2697,1289,22795,1293,2191,1809,7058,5396,1301,25878,5654,6424,2200,6422,6678,2335,1311,4256,1842,30008,4060,4323,6641,3569,1009,3956,633,1277,1278
Experimental	Kumbrink24_2v3	Pretzsch, E. et al. Comparative transcriptomic analyses reveal activation of the epithelial-mesenchymal transition program in non-metastasizing low grade pseudomyxoma peritonei. Pathol. Res. Pract. 254, 155129 (2024)	1281,7431,4616,9353,2192,7057,1809,6678,2200,1307,667,4638,1311,800,4256,1314,7078,4016,30008,59,3908,1490,4312,4314,1634,1000,6641,6387,633,1278
Experimental	Qian24_DEG_PANoptosis	Dai, W. et al. Integrated analysis of single-cell RNA-seq and chipset data unravels PANoptosis-related genes in sepsis. Front. Immunol. 14, 1247131 (2023)	81030,64135,11274,51191,219285,91543,163351,26010,26270,94240,115361,115362,23586,9636,3620,5423,55601,51513,439996,8638,80830,10561,27074,710,129607,838,2633,24138,8651,4938,4940,9934,4939,2635,54739,10964,4061,54625,3429,116071,2537,3434,3433,64108,3437,6891,51056,4599
Experimental	Reed24_Catabolic process module	Sosa, R. A. et al. Myeloid spatial and transcriptional molecular signature of ischemia-reperfusion injury in human liver transplantation. Hepatol Commun 8, (2024)	90624,9728,23556,9736,23049,523,2060,11278,27154,10771,55832,4121,7707,6683,540,546,10787,36,23077,55333,55334,23080,10788,5170,9779,132660,23095,23607,166968,57404,51773,55870,55366,3658,374354,6738,9813,100381270,24149,1112,360023,115294,92255,5218,65125,8295,57448,9320,55914,9321,3709,23167,9857,23169,9354,80014,6801,8850,9874,5781,10905,57498,4763,9372,23196,1182,1183,9371,23201,160418,56995,…
Experimental	Reed24_Cell cycle module	Sosa, R. A. et al. Myeloid spatial and transcriptional molecular signature of ischemia-reperfusion injury in human liver transplantation. Hepatol Commun 8, (2024)	10112,2305,7298,51203,157313,9088,4751,9232,9493,64151,10403,1062,1063,10024,79019,55723,54443,51512,11065,9787,699,701,55355,55872,4288,259266,150468,144455,29128,24137,1870,55635,81620,3925,983,81624,3161,146909,221150,63967,9055,6241,991,995,23397,55143,7272,9833,113130,128239,7153,79733,8438,374393,11130,11004,4605,890
Experimental	Reed24_Cellular response to stimulus module	Sosa, R. A. et al. Myeloid spatial and transcriptional molecular signature of ischemia-reperfusion injury in human liver transplantation. Hepatol Commun 8, (2024)	10370,388,4616,64651,3725,3726,5008,2069,7832,677,1958,1959,8744,1960,353322,9518,4783,1839,2353,2354,1843,1844,220213,56892,4929,2627,3398,102724428,64332,6348,6351,3280,467,9308,23645,3164,9825,9314,79845,114789,2921,7538,5366,9592,10365
Experimental	Reed24_Endoplasmic reticulum module	Sosa, R. A. et al. Myeloid spatial and transcriptional molecular signature of ischemia-reperfusion injury in human liver transplantation. Hepatol Commun 8, (2024)	2058,51726,7184,16,2590,23071,84513,6184,6185,4141,9276,6734,54867,55379,6745,6747,56926,81502,6242,116844,58477,2673,3703,5774,9871,60559,54431,168620,6836,9919,2243,2244,57549,10959,23256,10970,2266,10972,29925,29926,29927,3309,8943,7922,2802,10483,11014,1798,8985,10525,1314,22820,7466,811,90411,813,821,4925,25940,22872,1369,2923,6509,51569,372,85365,378,6522,201595,9601,10113,5007,400,11153,10…
Experimental	Reed24_Histone demethylation module	Sosa, R. A. et al. Myeloid spatial and transcriptional molecular signature of ischemia-reperfusion injury in human liver transplantation. Hepatol Commun 8, (2024)	412,83869,414,8226,9383,90665,1964,22829,6192,5168,8908,8653,7503,64595,8284,8287,220001,5858,352887,100421480,7403,7404,246126,5616,7543,7544,7037,9086,9087
Experimental	Reed24_Leukocyte module	Sosa, R. A. et al. Myeloid spatial and transcriptional molecular signature of ischemia-reperfusion injury in human liver transplantation. Hepatol Commun 8, (2024)	896,7040,80896,6275,84868,644,6277,391,7431,80774,51338,6282,7305,397,7940,123920,1043,10261,409,3614,2207,6688,5538,51108,10148,7846,1192,27180,2350,10287,11314,695,3384,7351,9535,962,834,53827,63940,7107,25927,712,713,7114,714,966,199,5199,9168,2769,4818,9046,128346,23643,2014,2015,4064,100506115,112616,51177,10603,10861,23406,3965,8685,83442,51316,10870,3958,9976,2170,55803,57085,11006,1535
Experimental	Reed24_Neutrophil activation module	Sosa, R. A. et al. Myeloid spatial and transcriptional molecular signature of ischemia-reperfusion injury in human liver transplantation. Hepatol Commun 8, (2024)	389634,1032,91662,115727,9744,23569,79887,9750,3101,9770,124460,9262,10288,23601,653361,3635,10804,79930,1084,353345,202309,201799,28232,3148,2124,201294,10320,4688,10321,257106,4689,10326,3579,374872,8794,51291,5724,283234,64098,3684,101,8807,3687,8809,120425,137835,3689,51312,113,64115,58484,266747,8826,200315,7805,374403,81030,6279,6280,3718,84106,6283,26253,5777,100505746,5778,56978,2204,5788…
Experimental	Reed24_Organic acid metabolic process module	Sosa, R. A. et al. Myeloid spatial and transcriptional molecular signature of ischemia-reperfusion injury in human liver transplantation. Hepatol Commun 8, (2024)	140290,134147,7172,2053,10247,9,10,10249,1548,116236,55825,8722,51733,1558,1559,54810,85021,30,55328,33,4129,8743,1579,90668,23600,57393,563,282679,51768,6718,132158,203328,64577,56898,51268,143941,1610,10826,64077,2639,23632,64081,3155,131669,3158,5207,10841,54363,1628,7263,27232,53345,51302,3176,10857,115817,9324,1644,622,221294,7276,8309,414328,58488,56954,635,126,10367,127,128,130,5763,92292,…
Experimental	Veleri24_cilia	Jayarajan, R. O., Chakraborty, S., Raghu, K. G., Purushothaman, J. & Veleri, S. Joubert syndrome causing mutation in C2 domain of CC2D2A affects structural integrity of cilia and cellular signaling molecules. Exp. Brain Res. (2024) doi:10.1007/s00221-023-06762-y	167691,9371,128505377,150051,220070,90410,11057,2737,100874291,9654,132090872,124602,28987,3004,105372233,100874314,118597836,22863,102725201,23251,9940,81631,54498,867,100174949,93035,147183,114,5108,1656
Experimental	Yu24	Shah, A. M. et al. Large scale plasma proteomics identifies novel proteins and protein networks associated with heart failure development. Nat. Commun. 15, 528 (2024)	4481,2690,9353,4239,148113,7058,10516,285,3485,11167,10272,5789,3490,1956,10406,7079,9518,10418,319,27329,54210,1990,7123,6359,6876,735,4321,481,7139,114798,3699,79987,4982,55799,57722,8829
Experimental	Zhao24_CAFRGs	Li, C. et al. Integrating single-cell and bulk transcriptomic analyses to develop a cancer-associated fibroblast-derived biomarker for predicting prognosis and therapeutic response in breast cancer. Front. Immunol. 14, 1307588 (2023)	1028,5764,7046,91653,1545,4239,171024,83987,1301,6934,1303,5627,55323,667,3487,3489,5796,8613,79783,128553,4907,8507,53826,60485,716,83660,8910,79827,8404,9563,9180,861,1759,25825,79586,10085,92521,2922,30061,6382,1519,9467,8572
Literature	ACTH-Secreting Pituitary Adenoma	DisGeNET	2688,1153,3458,2691,10628,1029,5126,9095,3977,652,9101,100302736,5626,1813,5655,6423,3486,673,1956,2597,10534,7078,3290,10671,5566,190,3066,5443,51014,115482696,10062,104909134,51025,5457,5715,595,55384,9049,2778,115482713,5468,2908,83550,6750,353376,6752,574434,6755,84196,3429,6753,999,1392,1393,1394,3569,7157,5595,3320,1018,4221
Literature	AICARDI-GOUTIERES SYNDROME	DisGeNET	11274,2572,11277,23586,442917,1581,51763,6223,595,596,3156,8277,55384,340061,3170,102724197,103,104,5743,627,2678,4094,2691,2694,64135,5265,23186,84126,728226,23207,182,84153,8378,9402,4803,196,4311,4313,4314,64221,25825,402665,729838,4853,4854,57084,1282,2309,79621,653590,2332,7965,5920,10535,25897,2875,115004,7486,4928,51520,836,841,842,10059,8530,25939,1364,1366,23395,10598,3433,3439,9074,9076…
Literature	AIDS related complex	DisGeNET	407040,2068,2074,3105,51750,252969,9260,57410,2638,596,9817,2152,387700,641,4739,142,2703,5265,9365,84639,4255,26276,27306,4780,182,4790,9402,23237,718,6866,4318,81631,3299,3814,3831,1786,7422,4353,7430,1302,4891,7965,25897,2876,2878,2879,7486,328,1871,6996,7508,7515,10587,100500831,351,10598,4968,133482,23411,1398,2944,1409,113026,7040,2947,23424,2950,2952,3981,63894,1432,1946,406942,7071,373156…
Literature	AMYOTROPHIC LATERAL SCLEROSIS 1	DisGeNET	9217,3082,400916,3605,31,9782,9790,11328,2130,596,84061,5216,51303,7295,7296,4747,56975,9896,5805,4280,4820,171221,3798,3801,644314,23770,2280,2281,3308,2286,2287,2288,2289,3315,56052,9973,1270,7415,248,55033,51450,250,3320,60681,3337,51473,8468,29978,64283,283,1319,3375,164656,2876,834,837,331,847,7001,100302183,6506,25978,22920,4489,4490,23435,4493,4494,4495,4496,4498,4499,4500,4501,4502,10133,…
Literature	ATRICHIA WITH PAPULAR LESIONS	DisGeNET	4609,9474,4869,2185,84106,2187,4236,3212,5371,2322,2965,7704,5914,1051,1053,10269,4000,57761,10657,407975,406954,8878,5551,23089,6962,178,3123,23604,308,4146,10555,51780,5573,8900,644165,57412,5578,1611,4684,7291,5579,207,2258,2260,7253,10966,84823,2648,23636,6869,5595,112476,5468,51164,353,355,3684,2147,2150,2152,51176,6256,7409,115,7155,7161,283131,7421
Literature	AURAL ATRESIA, CONGENITAL	DisGeNET	3586,2,9734,5130,12,5139,54808,5663,3106,497189,6696,4137,5175,1081,4155,60,3133,23621,590,8803,1636,7781,3684,105375847,344167,3687,55907,2147,7276,7278,2162,7291,3710,2688,2185,2201,5788,10911,1191,177,183,3769,5817,199,1742,10452,5332,8406,4311,213,116443,5340,4318,9445,7916,7917,240,90865,26353,3827,7920,4854,375033,1284,1292,780,4893,2335,10529,64805,2353,314,5444,325,3918,335,50514,11093,34…
Literature	Abnormality of the skeletal system	DisGeNET	6662,83987,10262,10265,9241,51741,9759,545,23586,8741,554,560,4146,7227,4669,55870,2114,2629,2131,1108,1107,5727,100,5741,112752,5745,5744,6774,632,2688,5251,64135,4745,1674,650,652,653,60561,657,9361,3220,5781,57492,2200,668,3230,2719,2720,4773,9896,5290,2736,9401,57539,170691,5832,2260,2261,1750,2778,4827,4854,2296,5885,1278,1280,3339,2317,270,4880,145173,56603,29980,3371,90417,11061,79158,3000…
Literature	Absence Epilepsy	DisGeNET	2562,2563,2566,9254,3623,8243,2099,6720,6223,84061,51305,4204,2670,4208,1139,5243,10368,80003,2703,5266,114327,1181,7337,6323,6324,3766,5816,8378,6334,3786,54475,81614,8911,8912,8913,5332,221927,84720,4851,4852,248,250,3326,773,50966,3350,3356,6949,3375,348980,821,5955,1859,2891,2893,859,2911,2914,163175,6506,2923,6513,22906,4988,6529,7057,10656,114086,1958,3497,8629,693182,26047,961,6096,3569,25…
Literature	Acoustic Neuroma	DisGeNET	2048,146433,1026,1029,2056,2057,3082,3084,2064,2065,2066,20,140821,21,8216,9244,29,1571,6696,23089,55858,2099,9780,5172,94274,115482696,7248,7249,5715,595,596,3676,353376,4193,5728,2668,5743,627,9332,6772,8829,4233,4763,673,4771,6648,10409,5290,7852,6331,7869,57534,4288,326340,2246,2247,207,9429,4313,4318,107075310,4846,7422,3845,8462,5925,4902,10534,2346,3887,3892,7490,51014,1351,841,847,3920,79…
Literature	Acquired Hypogammaglobulinemia	DisGeNET	56832,3586,3077,359948,91662,57379,3107,23075,8741,3119,4153,60,3662,10320,596,3669,604,1118,115482723,3687,3702,6776,6777,64127,640,5265,9370,29851,5788,2217,8874,2220,7345,4790,4791,695,59067,1236,6363,3806,3812,23274,10986,7409,28407,50943,4360,5897,5896,1803,6949,79661,10541,6962,819,1847,51008,325,5450,331,54106,1380,7015,3439,3447,3458,930,943,51119,10673,952,958,959,115650,23495,4049,84433…
Literature	Acromegaly	DisGeNET	4609,1027,1029,140821,83478,7200,7201,1585,54845,724030,581,4684,2641,55890,6737,115482713,83550,6750,6752,6751,10850,6755,1636,57447,100125288,2668,3692,5741,7291,4221,7295,2688,6271,2690,2691,2692,3717,8835,2695,1154,2696,5774,5775,9365,156,27295,5792,673,10911,690,26291,2740,181,183,185,57534,4288,196,2247,6345,6347,5325,2771,55507,4313,2778,1755,79068,3290,759,250,7421,7422,5894,9993,1803,231…
Literature	Actinic keratosis	DisGeNET	4609,1026,3075,79876,1029,1030,140807,1019,9232,2067,4118,3099,10269,9252,8743,3632,1591,4157,4171,3662,51284,596,115482713,6750,6751,6752,10850,3691,51311,5743,27250,629,6774,50808,27259,3713,7299,1163,2191,5266,3221,81567,673,123041,5290,9402,57534,4288,3265,147138,196,203,204,205,6863,2261,4312,4313,4314,5338,4321,2273,9447,107075310,5362,6392,4345,7421,50943,25859,7431,2312,9997,1308,7965,386…
Literature	Acute Chest Syndrome	DisGeNET	2053,2056,28,31,32,55349,4150,55350,51271,53342,105375847,2152,2159,30834,2167,53369,2170,10365,6279,6280,6283,2194,2200,153,154,4256,4261,2214,2215,177,183,185,4282,2244,6347,8398,6352,213,214,4312,4313,4314,6363,217,4317,6366,4318,6376,240,241,6387,375033,6401,10498,4353,6402,6404,6403,317716,80149,22808,285,301,6462,203074,260431,335,338,348,355,51573,6524,383,4481,22915,6532,27022,8600,410,45…
Literature	Acute Coronary Syndrome	DisGeNET	2053,51206,28,35,10282,4150,4151,4153,101054525,51266,342096,114769,10327,53342,2147,2149,102,105375847,2152,10342,2155,2159,2167,2170,10365,8322,6279,6280,26762,6283,2191,2192,2194,151,153,154,4261,183,185,4282,2244,6347,8398,207,4306,213,214,4312,4313,4314,6363,217,4317,6366,4318,240,241,6387,375033,6401,10498,4353,6402,6404,6403,2321,221458,317716,22808,285,301,308,6462,325,335,338,345,348,355…
Literature	Acute Erythroblastic Leukemia	DisGeNET	2048,4609,1026,1538,4099,1539,64006,54790,3078,2057,2056,57862,3589,3084,51727,2064,2065,2066,171023,1046,25,3609,7707,1050,2078,6688,6689,619554,51703,5155,3624,23089,2099,6709,100133941,6199,110006328,60,6717,23613,2623,2624,2113,11329,55363,581,2120,5705,5196,596,29785,161882,3163,3674,30816,2146,6754,613,65125,4200,3178,5741,5743,2672,4210,6772,23158,6774,6776,6777,4218,5243,3716,3717,64644,3…
Literature	Acute GVH disease	DisGeNET	407040,3586,7124,1540,10244,3588,11270,4615,407050,3082,7184,8720,1043,9235,3605,7190,374291,442900,3606,9242,3091,28,3614,31,23583,3105,3106,3107,2551,5669,54822,442919,8740,3113,139818,3627,3115,574506,3119,3123,3635,3125,55350,5175,4153,3643,8764,2621,9790,3135,3133,929,64581,3576,930,10314,115482699,4684,3146,1440,26191,590,5713,51284,339541,3669,3673,3674,3162,604,10333,1116,9308,261726,5724…
Literature	Acute Megakaryocytic Leukemias	DisGeNET	4613,3589,2056,2057,51727,10257,4629,4118,25,85019,2078,619554,5155,2597,3110,6198,60,2623,6722,2114,2120,2122,4684,5196,2125,6223,399959,3674,5216,5217,3683,3684,2147,2152,5739,8301,6772,6774,5243,1666,3717,6790,3718,8328,2186,2187,81037,5775,3222,57496,10395,9892,9700,7849,8877,2735,84662,8378,4283,53947,196,23237,4297,4300,207,388815,1236,9429,2260,213,4830,57591,5371,2811,7421,4352,4353,2308,…
Literature	Acute Undifferentiated Leukemia	DisGeNET	54790,2056,10765,3087,55824,3091,4629,25,100124700,2078,6688,8743,3131,2623,2624,596,3669,3674,604,6237,30817,2146,100,613,2149,3690,160364,4208,4211,27253,6776,6777,3205,7852,2736,54972,196,4297,6348,207,3791,2260,4311,8932,57060,6886,3815,7913,3309,6899,246,5371,10492,1789,7422,2305,4353,3855,2322,6418,22807,4893,2335,290,54583,10051,5956,84295,842,57167,5970,51540,8021,10584,6490,6491,2908,861…
Literature	Acute monoblastic leukemia	DisGeNET	100310785,4353,10243,3717,54790,4869,6790,7178,2187,171023,55824,2322,8851,286102,6427,43,1977,960,5956,115482694,4297,4170,8028,6237,10972,862,861,23522,8163,57060,867,3558,10728,3561,1387,7157,9212
Literature	Acute myelomonocytic leukemia	DisGeNET	1536,55824,4629,25,1050,3109,3110,5163,43,653361,10801,2624,2113,4170,2125,64595,140885,79968,4193,3684,613,3177,1131,23157,3205,2185,2187,5781,3222,9370,3229,2209,3237,7852,1719,196,4297,10962,2260,4318,57060,238,5359,3315,4851,3316,57082,1788,11006,100310785,4353,10499,4869,2316,5903,2322,8988,4893,2335,79139,7974,7994,4928,5956,64324,5979,8028,861,862,860,865,1387,7037,896,7054,3479,923,1436,1…
Literature	Acute pancreatitis	DisGeNET	2048,55297,2054,2064,2066,284697,10267,2081,94241,10282,49,2099,79924,2100,51257,378938,4153,60,2119,342096,115482705,10327,10330,340061,10333,4192,2147,2152,2153,90226,4210,2169,10365,126,128,6280,2185,6283,729230,10399,10401,2214,2215,167,10413,177,183,4282,191,197,6343,10439,4295,6347,6348,207,2260,213,4313,217,4318,6387,2294,6401,4353,6419,51477,80150,284,285,2335,8484,10533,6441,302,10544,30…
Literature	Acute respiratory distress	DisGeNET	3586,1033,3091,3605,3606,4638,3627,9261,450095,1080,4153,2114,3146,1612,100188754,3162,1634,1636,65125,2153,6761,1131,5743,4214,6774,7295,1153,2694,81031,1672,26762,5265,5266,9365,729238,9370,10397,3240,5290,5291,7852,54443,5294,5293,4780,64689,177,4790,183,185,4282,7356,1728,706,653509,710,5320,3273,6857,2252,8399,5329,8914,5334,738,6374,3308,340205,4846,90865,7422,4353,9474,5891,6404,7941,1287,…
Literature	Adenocarcinoma Of Esophagus	DisGeNET	2048,2052,4103,4105,10,2064,2065,2067,2068,2072,25,90139,83998,57379,2099,4149,6198,60,2115,114757,2118,115482696,4170,51280,51283,10327,115482713,6236,4193,8289,115482723,8292,2149,653423,51330,4233,4236,51340,142,10381,2194,154,4255,10407,10413,6318,6317,185,147645,2246,2247,26827,6348,6351,6352,2258,213,4312,4313,4314,4316,4318,4320,2272,4321,4323,6373,2288,2289,2294,26871,55544,4350,2305,6414…
Literature	Adenocarcinoma of colon	DisGeNET	2048,2056,9,8201,2064,100616211,8220,4142,60,71,115482696,4170,4194,2147,2149,57447,2166,8313,8314,123,645249,6275,133,2182,6285,2192,148,151,165,177,51380,182,2235,190,4292,92359,90316,207,8399,4306,2260,101927125,214,213,4313,4314,4316,4318,4320,2272,231,6383,2288,2289,10479,6387,6401,8450,2308,4357,4360,4363,2316,51471,6416,346389,51478,283,284,2335,290,10534,302,2353,2354,10562,324,330,6476,3…
Literature	Adenocarcinoma of large intestine	DisGeNET	407040,2048,3586,6657,4609,1029,3078,1543,9,10,5130,5133,407053,2064,2065,3091,3605,5653,83478,1048,83992,538,1045,540,6690,6692,8741,79923,2100,1588,65078,9271,3643,3651,8772,581,2627,3576,115482696,100126794,10320,5715,595,596,55384,3162,340061,3678,441951,6750,4193,4194,100506211,1630,353376,641638,2151,5728,1644,2669,4601,5743,5111,5747,23158,6774,5243,2172,64127,7298,6275,6274,6277,56965,423…
Literature	Adenocarcinoma of pancreas	DisGeNET	2048,2056,9,8202,10253,2064,2065,2072,100124700,10287,10288,2099,2100,6198,57402,135228,60,2113,2120,115482696,4170,4171,51284,10327,115482713,2139,340061,84061,6239,6240,6241,2146,116833,4193,2149,2150,2152,2158,2160,4214,2168,4221,8317,6275,133,4233,10381,6298,2202,4253,10404,174,2237,2242,2246,6344,6346,207,2260,214,6358,8408,145624,6366,4318,2272,6376,6382,6383,240,2289,6387,248,250,8448,6400…
Literature	Adenocarcinoma of prostate	DisGeNET	10247,8201,2064,55323,2078,31,4128,2099,2100,114757,10321,115482713,95,6241,4193,6256,51317,117,4218,51330,6275,6277,4236,2194,4254,2214,6319,4282,57534,4288,2247,6347,55502,207,55503,2260,8405,84182,4314,4316,4318,57584,10481,247,55554,2309,2321,10519,100505887,6441,2346,301,10551,10562,6478,4436,84317,353,354,358,367,6513,10614,374,8570,4477,6528,10626,6535,392,8600,27036,10657,4513,8611,6571,8…
Literature	Adenocarcinoma of rectum	DisGeNET	2048,1026,4615,8201,10257,3091,5141,1048,23583,65059,5670,23089,5176,54843,1084,1087,596,158809,1630,441951,608,91746,641638,107,7289,7298,2697,1678,10900,9370,105374879,672,673,4255,675,56996,10411,89780,5820,57534,4288,51400,54474,213,2775,4830,4320,10984,2792,9455,5874,5878,30968,494330,3845,102465800,79626,9997,3342,1806,57104,799,2346,811,113451,4907,11065,324,4436,401237,1890,406887,23405,3…
Literature	Adenocarcinoma of small intestine	DisGeNET	2944,7298,54658,3845,1029,4360,9100,2064,23583,673,675,1956,27306,5291,5290,5293,5294,196528,57026,4292,324,6597,4311,1499,91,92,5728,780897,8289,4583,4586,6513,7157,7291
Literature	Adenocarcinoma, Clear Cell	DisGeNET	1029,6663,2064,132625,57876,145957,6696,23600,645682,2099,2100,201266,8242,580,2120,10825,81,2130,115482713,90,53340,5728,4193,8289,1645,57455,8314,219771,5243,4233,51352,2719,4255,675,140453,2739,7361,10436,207,2771,84692,2263,216,10970,4325,7403,7405,6382,3827,6906,2810,7422,9476,84740,3845,7428,7431,268,6928,10513,387882,8493,307,4916,823,57167,5460,5463,1385,7019,6517,3958,1401,7035,3965,1011…
Literature	Adenocarcinoma, Endometrioid	DisGeNET	3586,2050,1029,8205,23566,7184,2064,6678,10263,442914,2099,100133941,581,115482693,2119,115482696,4170,5715,595,3667,115482713,353376,8289,4194,5728,3172,23152,6774,5241,7291,6275,4739,6277,6280,5778,9370,57504,673,10403,3240,5290,5291,10923,5293,5294,57535,4288,196,10436,5829,4292,4301,2254,214,216,4313,6367,259307,9455,79602,4853,2303,9476,3845,4360,4363,268,6416,6935,28956,10534,5426,1843,5765…
Literature	Adenoid Cystic Carcinoma	DisGeNET	6657,4609,1540,1029,10244,6663,407050,2064,2065,3091,7189,144406,442906,3611,31,32,23583,619556,6693,1063,8743,8754,5175,9790,2623,4162,115482696,10314,115482699,1612,6736,5713,2130,5715,595,339541,597,596,115482713,4089,5727,353376,4193,5728,102,57447,9839,5743,374897,4602,6774,8828,2173,7295,10879,6271,7298,132,9351,2697,8842,9355,6285,3217,664,56477,2719,672,57509,5290,5291,7852,5292,5294,5700…
Literature	Adenoma of large intestine	DisGeNET	2048,2052,9,10,2059,2067,2068,4118,143384,83998,2099,2100,60,2113,2118,10327,115482713,6237,53345,2146,57447,79980,4204,53358,116844,125,126,10371,84101,4233,142,2191,2194,2202,10397,4255,177,10419,114876,2237,190,4292,8398,207,208,214,216,217,4314,2264,4312,4316,4318,2272,4322,6374,239,240,90353,6387,246,2295,116988,4353,6405,4359,4360,6414,51471,6416,346389,6422,6423,55603,324,6469,6470,8519,32…
Literature	Adenomatous Polyps	DisGeNET	4609,3586,1029,10,2064,3090,3091,57876,2068,1045,2073,2099,2100,6714,570,728655,6737,65108,596,598,115482713,5726,5728,79971,5743,126,7298,8837,285331,9370,8863,6304,4255,140453,1719,4292,3791,8915,9429,216,4313,5340,4316,4318,29919,4322,5347,4323,229,2277,240,149233,7421,7422,50943,1789,3845,8454,8453,4360,4363,1811,2324,2837,6423,2346,811,9518,4922,324,4440,54106,391013,51561,875,3952,23411,807…
Literature	Adenosquamous carcinoma	DisGeNET	6657,3586,10244,9733,1029,6663,2064,2065,1044,1045,5156,2099,6714,10314,115482699,11343,5713,339541,115482713,5728,8289,5230,5757,5761,7298,5763,256646,4233,6794,3732,6304,672,7849,5290,6323,7864,5304,1728,3791,3280,2260,10969,10970,4316,10462,3815,7405,238,3845,7431,3852,3855,2321,6929,57120,3875,1832,3880,811,112939,27436,7474,4920,4929,8519,23373,3921,857,7515,8543,367,8570,4485,7048,27036,111…
Literature	Adolescent idiopathic scoliosis	DisGeNET	10752,3082,54796,15,140821,3609,9242,28,101928989,9248,450095,4146,2099,2100,5710,2638,89,1636,64116,6774,632,2688,2690,652,2200,2201,9370,58526,100422823,5307,64710,84171,84695,134359,4314,1756,7908,57575,7421,1278,55553,3339,7439,6421,6426,1311,801,805,808,4908,260402,9021,25928,84818,860,367,3952,3953,4982,445815,57211,7040,84873,3479,406937,7069,91039,416,3490,51107,10660,7077,4015,8626,81848…
Literature	Adrenal Cortical Adenoma	DisGeNET	1026,1027,1028,10763,9232,5138,1555,100169750,442904,31,619552,23583,7200,2597,37,551,3623,1580,1583,1584,1585,1586,1588,6198,378938,101054525,9790,4158,5187,2627,9796,115482696,4170,4172,2641,5715,596,147040,353376,9839,6770,23158,8313,5241,5243,7291,4221,6271,2688,133,2695,2696,9351,6285,8854,10911,673,128674,23203,56996,6822,7852,10928,3762,1718,183,185,186,3265,6855,2778,3291,10984,6390,6391,…
Literature	Adrenal Gland Pheochromocytoma	DisGeNET	4102,2056,2057,100048912,2064,10266,31,4128,51237,2086,161835,48,4149,6198,6199,2101,378938,59,60,101054525,2113,115482696,55384,115482713,90,91,4191,8289,2147,116,117,8314,4221,133,4233,6283,4236,142,57502,4255,57521,181,183,186,4286,57534,4288,4292,6344,207,6352,6354,2260,2261,768220,4318,2271,6376,55534,6387,6389,6390,4342,6392,6391,2305,8451,8453,2321,51478,10519,2335,10534,100653366,324,2286…
Literature	Adrenal cortical hypofunction	DisGeNET	2688,9095,15,1555,8086,55190,55703,3479,54809,540,6943,8863,3111,7465,1452,1325,1583,1584,4144,1586,5551,5300,1589,4791,8892,190,4158,5443,5573,326,5576,3576,5579,4173,5972,2516,213,215,5594,2908,79585,866,9575,1385,23530,1392,7536,6770,627,5617,10488,5626
Literature	Adrenocortical carcinoma	DisGeNET	2048,1028,1029,57862,23405,1033,10763,12,1548,9232,1555,2067,31,619552,545,38,3623,6696,9768,3627,1580,4142,1583,1584,5169,1586,345651,3123,2101,9782,2099,1588,1585,378938,4669,9790,4158,2625,2626,2627,11332,71,72,122953,3576,4172,595,440915,3667,8788,574038,29785,1113,6750,4191,6240,607,2146,9833,2670,9839,6770,23158,4214,8312,5241,54905,5243,8313,4221,6777,6774,7291,6776,7298,10370,2692,133,269…
Literature	Adrenoleukodystrophy	DisGeNET	407040,3586,4099,3077,7173,4615,4616,3593,10,5644,11277,56848,8720,1555,3091,3605,5141,24,29,30,286749,6690,1571,2551,551,6696,1066,2091,645682,3123,1589,1080,4155,60,51268,581,5190,3146,57817,3661,590,23636,596,10327,1116,1118,53345,2660,102724197,112744,6761,79977,7276,9839,6768,2678,6774,125,126,128,6786,6275,23175,1161,6281,4236,729230,5264,2705,28309,2720,7329,728226,23205,84649,5290,5291,27…
Literature	Adult Acute Monocytic Leukemia	DisGeNET	1153,100310785,4869,3720,406921,2187,267,2322,4629,10006,406938,5914,1440,3105,406947,5290,5291,5293,5294,10801,64689,49,948,23092,91319,7994,5563,378938,5564,4542,5562,4928,2113,834,84295,5321,4297,6857,4300,4302,335,6095,81617,406991,5970,140885,7421,5468,5340,4830,84447,30816,3684,65125,406884,6376,3689,4841,1387,7150,2033,3569,8178,7412,23157,2167,3576,1788,7037,7295
Literature	Adult Acute Myeloblastic Leukemia	DisGeNET	407040,2052,4613,1029,54790,1543,1030,8714,8205,171023,3091,4629,442904,1050,2078,100913187,5156,3110,51251,2099,63035,115482684,2621,2624,2120,2122,4684,65108,596,115482713,4193,4194,79971,3684,613,8301,23157,23158,5243,200315,2175,3205,6790,8837,2187,4756,5781,3220,5786,3227,4763,3229,4254,9892,27306,10923,7852,92345,51393,81608,4297,10962,1236,9429,4311,55000,7389,3815,9961,7913,57591,5371,178…
Literature	Adult Anaplastic Large Cell Lymphoma	DisGeNET	4609,7170,1026,3586,1029,1027,1030,442891,5133,7185,4627,3605,1051,5156,9260,3643,2108,2113,4163,4170,4684,3662,595,596,3669,388697,602,5725,94,2146,10342,8809,6249,56940,6772,100507254,6774,8829,8837,3718,6281,2185,3725,3726,3727,5265,5777,673,56996,4772,1191,682,126637,126638,5315,54474,207,6352,1232,8915,6356,55509,1237,10970,3815,4842,4843,64236,7405,238,8431,57599,2309,4869,5896,5897,1803,28…
Literature	Adult Angiosarcoma	DisGeNET	4609,1029,6663,1031,2056,3091,8728,442908,442909,23583,10278,5163,387119,6194,5175,2113,2130,1113,5728,4193,1634,23152,9332,6271,7298,7299,6285,4240,153,154,5787,10395,673,5629,675,5290,5291,10413,5294,5293,4286,3265,6855,207,3791,5335,23261,3815,238,4846,23279,3320,51450,7422,3845,5894,2324,6423,7450,1314,7471,309,1871,25937,7508,29015,7001,5979,51547,10589,6506,23405,23411,7030,6520,406906,1944…
Literature	Adult B Acute Lymphoblastic Leukemia	DisGeNET	4609,3717,1029,22919,5896,2057,1021,6418,10642,10643,83478,25,1050,923,1822,930,57379,3492,931,406947,5159,933,1066,5291,4524,2220,5293,942,5294,5290,6962,941,2475,947,4919,3512,4153,10428,1982,115650,50628,51655,2120,101927497,54474,4297,5708,3146,10320,1490,596,401237,3669,4311,79191,5079,3197,861,2526,5087,5728,613,3558,3559,51561,3563,27122,6387,5878,7415,7161,1019,124540,100126333
Literature	Adult Burkitt Lymphoma	DisGeNET	2048,118788,2059,25,27,2081,57379,2100,4149,10301,2113,4170,4171,4179,115482713,30817,2146,4193,4194,117,123,4233,2187,729230,2197,10395,6303,2208,4255,2214,2215,4265,182,340152,4282,57531,6332,57534,4288,4297,207,4311,6361,6364,2268,2271,2272,6382,55536,240,28912,6387,6403,2308,2313,4363,10519,80155,100505887,2335,28985,137529,317,10563,325,100653382,328,330,331,332,4437,8536,351,8543,57697,9661…
Literature	Adult Classical Hodgkin Lymphoma	DisGeNET	2048,1536,1026,3586,1540,1029,4609,407050,3082,3596,79885,5133,10255,3600,8720,442898,7187,4118,27161,9242,442907,1052,23583,4128,3105,23586,57379,3107,65059,442915,442917,51752,3115,9260,10800,653361,3122,3123,10801,567,9271,8764,2108,724030,3135,2624,29760,5698,2625,3654,3662,3663,9294,53335,602,604,608,4193,6757,4207,54386,50802,9332,6772,23158,3702,6774,6777,6778,5243,6776,639,7295,1666,3717,…
Literature	Adult Ependymoma	DisGeNET	2048,407042,6659,4613,1029,6663,6662,54790,2056,442891,10763,1030,6664,2067,127003,27165,94241,6690,546,5156,4133,5159,55859,2108,1612,150094,595,4691,10327,1116,6750,6240,4193,2146,23136,5728,1641,100271722,7276,2670,53358,6774,340602,5243,7291,6781,6271,2688,6273,3714,6275,3205,6277,4233,8842,6285,10381,9368,4255,2209,4771,5290,5291,10413,5294,4782,25776,6833,5293,182,57534,4288,6855,3791,2260,…
Literature	Adult Erythroleukemia	DisGeNET	2048,4609,1026,1538,1539,3589,64006,57862,2056,2057,25,3609,7707,1050,2078,6688,6689,619554,5155,3624,6709,100133941,6199,110006328,60,6717,2623,11329,55363,581,5196,596,29785,161882,3163,3674,30816,6754,2146,613,65125,4200,3178,5743,2672,4210,6772,23158,6774,6776,6777,4218,5243,3717,3718,648,8328,8843,2187,142,9361,148,151,2720,10401,3232,56996,57509,680,5290,5291,7852,5292,5294,57007,5293,64689…
Literature	Adult Extraskeletal Myxoid Chondrosarcoma	DisGeNET	10381,100124696,6938,4133,4773,2103,3642,6598,5324,8013,5325,2130,127700,8148,2521,5468,1123,10342,3815,3312,1649,9074,64764
Literature	Adult Fibrosarcoma	DisGeNET	2048,2050,51206,10253,2064,131096,55329,346171,60,115482694,2118,2130,10327,55384,6237,6241,30817,115482723,8292,4193,4194,2152,286827,4214,4217,4233,10379,4236,142,2192,177,51378,182,57534,4288,57541,2246,2247,6347,10445,207,6352,216,4313,4314,4312,4318,4322,4323,6373,231,6382,6383,51455,2313,267,2316,2315,2321,283,2335,290,2353,2354,306,308,22858,246100,4436,80216,353,22882,10598,133482,10611,8…
Literature	Adult Hepatocellular Carcinoma	DisGeNET	407040,6657,407041,6656,3082,92170,1555,3091,28,442911,3105,545,5156,51750,38,6696,574506,5166,4143,5168,378938,115482696,4170,728655,51280,5715,595,596,55384,102157401,353376,2147,10855,5228,5743,60529,23158,8312,5243,126,6786,644,8842,4236,729230,5265,3732,64151,9368,2719,6317,174,6318,23213,10413,2736,694,100316868,5831,6347,3791,1236,213,216,2264,6876,4318,7913,9965,107075310,3309,7412,7422,6…
Literature	Adult Hodgkin Lymphoma	DisGeNET	2056,79885,10255,2064,4118,57379,2100,60,4157,2113,115482704,4193,115482723,102,4210,4233,4255,6304,2208,51360,57510,2215,2214,4267,57534,4288,4292,2247,6343,6348,6351,6352,207,6355,6356,55509,2263,6361,4318,6367,2272,6382,238,2288,200942,6387,246,57591,2296,2297,6402,2308,4360,51477,6430,10539,10541,330,331,332,84300,260431,51548,6495,22882,355,55655,133482,22914,4487,51592,6535,397,22927,399,40…
Literature	Adult Leiomyosarcoma	DisGeNET	1024,5121,407042,4609,1029,9734,4616,11274,407050,1036,6670,3091,4638,5155,5156,1068,558,23089,2099,4659,4152,60,101054525,3645,6722,1611,2130,596,56916,115482713,94,5728,4193,53347,2152,9839,1649,27250,9332,2678,6774,5241,633,58500,7301,4233,1674,91807,672,728226,10403,5290,5291,5293,5294,6323,1718,404663,91833,186,84676,25802,5324,207,8402,2271,3815,9961,729838,238,9968,7421,4862,57599,7422,127…
Literature	Adult Liposarcoma	DisGeNET	6657,2,1029,6663,8720,1051,100499483,23583,7204,5156,5159,4150,23097,6714,6720,6208,10818,5187,5714,595,2130,3159,1111,115482713,5728,4193,2668,58476,1649,5747,23158,6774,4217,6778,5243,5754,6275,6790,2194,4763,3229,51360,8864,6305,7849,5290,5291,3756,5293,5806,5294,10927,26291,4292,5324,207,2260,10457,2778,4313,107228383,5346,5347,6883,6886,3815,6382,55027,8436,3320,7431,3342,57104,5922,1316,490…
Literature	Adult Lymphoblastic Lymphoma	DisGeNET	4609,1029,1030,83478,442906,23583,5156,51750,5159,8772,2122,4171,2130,595,596,55384,6232,604,54880,5728,613,7272,100126317,8301,1647,23152,3195,3717,4773,4267,3267,81608,4297,1236,213,2260,81620,6886,7409,4851,5896,2313,3342,3855,6932,374569,6962,4921,5443,219972,25925,3916,4436,51540,6490,6491,861,3425,355,440193,9603,84883,9623,930,4004,4005,406952,4524,6573,943,8115,961,29126,8140,973,693200,7…
Literature	Adult Malignant Peripheral Nerve Sheath Tumor	DisGeNET	2048,7297,2305,4613,6662,8839,6663,4233,3082,6790,3084,6285,2066,3091,2070,3480,1944,4763,8091,23583,2335,673,7716,5156,1956,6696,7849,2475,7088,701,6590,6271,960,22856,6857,586,5196,1485,207,2130,595,246100,1108,5077,5594,1499,94,4192,4193,2146,8161,3554,1382,6760,4585,1649,7157,407029,8314,1019,3837,57599
Literature	Adult Meningioma	DisGeNET	2048,2056,10,2064,2068,20,83990,2072,2099,4151,60,101054525,2108,2120,115482706,55384,115482713,4089,4192,4193,30818,4194,8289,57447,4211,117,8314,4221,6271,6285,2194,10395,4253,4255,2207,162,163,10413,51374,4282,186,57534,4288,4292,196,2247,57544,4297,6347,207,2260,2261,84182,8407,4313,220,4318,240,6387,8437,2305,84231,4363,6418,6422,283,290,84260,2348,8493,6446,2353,203068,324,246100,4437,28296…
Literature	Adult Myelodysplastic Syndrome	DisGeNET	2056,18,2068,100124696,25,2074,8233,115482684,6208,2113,2120,2122,2125,6223,115482713,4193,2146,51312,4210,4211,2177,6279,6280,8328,2187,142,51352,4254,51364,6329,2235,8379,4291,653509,6343,4297,4313,4318,2272,2274,51428,4332,238,4352,4353,6406,2321,2322,10518,28951,6427,285,10533,80169,8493,2353,8506,317,22852,28996,10569,10573,246100,10584,6494,356,10598,367,51573,51592,29072,92579,29102,55729,…
Literature	Adult Non-Hodgkin Lymphoma	DisGeNET	2056,9,10,2064,2068,57379,6194,110006328,115482684,2113,115482696,4170,10318,115482713,30816,4193,2146,79971,4194,6240,8294,4236,142,2209,2212,2214,2215,8360,8361,8362,8359,8363,8364,8365,8367,8368,8366,8370,653499,196,2247,4297,207,2260,2264,4313,4312,6366,2271,4318,238,8431,6387,4342,100616444,8445,2308,6406,4361,4363,283,290,10534,28985,6470,331,10573,4436,353,354,355,356,55655,10599,133482,22…
Literature	Adult Oligodendroglioma	DisGeNET	23040,1029,1030,1031,10763,83478,10777,27165,546,5156,47,4155,115482684,60,10309,3146,1611,1612,596,115482713,3674,5724,5728,2146,64098,10855,1641,2670,5743,23152,30833,6770,6783,7297,9860,4233,1674,8848,219793,5777,7832,51352,8350,8351,8352,8353,8354,8355,673,8357,8358,8356,4255,6822,5290,5291,10923,5293,5294,100288687,8880,5803,54454,57534,2752,4288,2247,6855,7368,207,2260,5340,84707,4842,4843,…
Literature	Adult Pilocytic Astrocytoma	DisGeNET	2048,6657,1029,6663,2064,2065,2066,3091,11284,10266,10268,546,4147,168002,2115,2119,9815,10840,115482713,6750,5728,7270,1641,2670,5243,2173,7295,6271,133,6285,142,5781,4763,673,5290,5291,4267,5293,5294,5803,9402,57534,4288,3265,207,3791,3280,2260,2261,55511,27352,3815,1277,7422,1280,3845,5894,2321,6935,7965,2335,25897,113451,4915,28996,57670,3417,3418,347,22882,10598,11113,1398,80781,10643,6037,1…
Literature	Adult Soft Tissue Sarcoma	DisGeNET	2050,1029,389136,2064,3091,23583,545,5156,8743,6696,9768,563,5175,2103,135228,2130,7251,596,115482713,54880,4193,4194,5728,6756,6757,2152,6760,3690,100144748,23152,23158,6774,5243,6271,6275,6788,4233,8842,6285,142,6298,5788,118429,7839,672,4255,675,6320,1718,5817,4286,3265,196,4292,6857,54474,6347,207,3791,79058,2260,6868,213,84182,2264,4312,7388,4317,4830,4318,10460,5346,3815,6376,8436,110806263…
Literature	Adult Synovial Sarcoma	DisGeNET	2048,1025,1026,1027,4100,4613,1029,6663,6657,1033,3082,4103,9734,5133,8202,2064,6164,131096,23583,3105,546,3107,5156,3623,23082,9780,4151,6714,2108,53827,8773,2130,595,596,3159,54880,4193,2146,5728,6756,6757,6759,6760,10855,9837,8815,23152,5743,6774,8313,6778,5243,9341,638,4734,6275,4233,8842,6297,57498,6298,6302,58531,56996,7849,5290,5291,7852,4267,5294,5293,9402,57534,6847,4288,84678,6855,81606…
Literature	Adult Undifferentiated Pleomorphic Sarcoma	DisGeNET	1029,7430,4102,4233,4363,271,3091,56980,3480,3481,406943,4000,5156,10413,4923,3145,25937,2130,2261,1493,3417,4193,53347,2034,9332,7157,6774
Literature	Adult type dermatomyositis	DisGeNET	3586,514,7173,11274,3082,442890,5133,4620,3600,2065,51191,3605,3606,27161,23583,94241,3106,3107,3105,23586,8742,6696,3115,3627,3117,49,3123,4151,474168,4153,2617,84539,60,1605,3662,26191,6737,60498,51284,23636,3669,89,604,340061,1118,386653,1116,8291,1636,8805,7273,10859,4204,5742,5743,4210,90226,9332,6772,6774,6777,2170,640,7297,64135,6282,84618,6285,729230,100526737,3735,6647,2214,7852,8878,325…
Literature	Adult-Onset Still Disease	DisGeNET	4353,6402,9474,3458,3586,406924,91662,9103,3600,6288,6289,2833,2965,3605,3606,6294,406933,5915,23583,2209,10657,3491,2212,2213,1191,129831,27178,3115,3627,7852,8878,3119,3120,8491,49,3123,3383,4282,7099,573,834,64581,968,10313,6347,10068,213,23636,2775,2645,7124,3162,7132,51164,3552,3553,3428,3557,3684,9447,51561,3565,407021,3569,4210,6387,51316,90865,6774,114548,3576,1401,64127
Literature	Advanced breast cancer	DisGeNET	4096,6657,9734,1019,7178,8205,2064,1021,7186,1555,442900,1557,83478,1048,100124700,51741,1565,23583,4128,5670,6696,4137,3117,1586,3123,2099,1588,5172,6714,1084,1087,8767,2625,57414,3576,3149,574031,10333,6240,4193,2146,4194,5728,9833,23158,5241,5243,7291,7298,648,8844,142,2194,4758,672,675,51363,4773,4771,6648,5290,5291,5293,5294,182,2744,57534,4288,1728,6850,56005,54478,207,3791,5327,4830,81631,…
Literature	African Trypanosomiasis	DisGeNET	8833,4481,3586,201595,1030,3337,55177,2317,5265,2837,26519,8856,26520,10011,23583,2597,8615,3240,3627,10923,51115,3250,29107,115482684,3135,9407,9409,27074,10307,6345,3276,10573,4045,64852,171221,55638,7124,4953,1757,8542,23263,3552,151393,338917,3557,55783,1769,10479,3569,1650,10482,23541,3703,164091
Literature	Age-related cataract	DisGeNET	10,442890,2067,2068,442900,3091,2584,94241,2081,3620,252969,27178,102724652,5176,599,9817,119391,627,387700,631,7296,2700,142,2703,9365,84639,6647,27306,4780,6649,718,84182,55000,81631,3299,9446,3304,3308,1270,3831,7430,1302,2876,7486,2879,836,328,847,7508,7515,348,10587,100500831,406884,358,4968,133482,23411,9588,2944,1409,113026,1410,693122,2947,2950,23424,2946,1415,2952,1421,22926,3982,1946,40…
Literature	Agenesis	DisGeNET	6657,3586,1028,6663,91147,9242,31,83999,1056,4646,2099,5172,55349,1080,1592,5178,9790,2626,3651,2627,10309,2122,6731,6223,3664,2645,54361,2138,64093,9313,7270,2672,60529,8820,8313,56956,10370,650,652,3730,5277,672,10913,128674,89765,3239,7849,7852,2736,2737,128178,3767,5308,3782,84168,2248,2255,1747,2260,2263,4312,4313,10970,4318,8929,4322,126695,25836,7405,6899,2296,249,2301,1278,2304,50945,6067…
Literature	Agenesis of corpus callosum	DisGeNET	2048,8201,10249,12,2064,2067,139285,100169750,31,83999,32,37,40,2099,2101,6198,378938,4158,4162,71,72,2120,115482696,115482713,6240,6241,2146,4193,57447,4208,374897,8312,8313,4221,2173,6271,132,4233,6285,57492,4255,2209,2210,84133,57514,182,183,6332,4297,207,2260,2261,214,215,84182,4318,90338,57572,10472,2290,6390,247,2305,2308,2309,4359,4360,271,6421,2335,10534,8487,2346,8493,2353,2354,6449,1703…
Literature	Aggressive Non-Hodgkin Lymphoma	DisGeNET	4609,3586,1540,4869,6790,1029,28424,9994,10635,3981,5133,7957,3099,23583,5024,5025,5026,65059,930,23205,5029,57381,10664,9127,407975,5028,931,22953,9260,943,695,55607,5023,960,1056,29126,54474,3146,5027,100533970,83666,596,472,604,3164,2271,9700,201191,4842,4843,238,1649,10354,7157,10998,338339,639
Literature	Agnosia for Pain	DisGeNET	2048,3586,5125,347148,2572,23566,83985,1555,107987479,1559,1564,1565,51237,551,1576,553,4135,10280,1577,552,1588,5179,4157,4677,9290,441931,5199,11343,8787,2643,1628,2652,6750,9311,4191,79969,30818,6754,2153,64111,5743,1137,116,2166,2681,5243,2171,637,10879,8322,643,134,58503,101060233,7306,159371,197259,9360,148,151,156,9377,162,680,57007,259249,3763,2741,186,9402,51393,3266,4803,7364,199,4295,2…
Literature	Alcohol Use Disorder	DisGeNET	3586,9219,2565,2566,79365,9734,1040,2067,5141,94233,1565,31,1055,1571,551,8743,4135,3627,11316,5175,387129,60,54332,9790,100873790,2626,3146,4174,2131,10327,56923,431708,1629,10333,1116,56925,1121,2146,1636,780904,617,56938,340075,2668,8301,5743,1137,1138,627,1142,27255,10874,7291,124,125,126,127,2693,58504,6285,57486,729230,50833,146,84627,148,10898,50838,6303,8864,9892,84650,5295,2736,2739,2740…
Literature	Alcohol or Other Drugs use	DisGeNET	9219,2571,3084,23568,619538,5142,31,4128,38,551,65065,4142,4143,10810,9790,4684,2131,1636,780904,1129,340075,8301,1133,2671,1136,5743,1138,2166,253559,1143,5243,2688,7809,2697,650,652,2195,10899,5269,150,8856,80025,5788,9892,54949,181,1211,9423,213,217,2782,5345,6886,8936,9456,4851,23286,10487,3855,1297,1813,1815,7454,1312,57120,801,805,808,6442,6448,9531,84294,9043,51540,10580,9048,348,9564,4969…
Literature	Alcoholic Intoxication, Chronic	DisGeNET	2052,2056,9,18,284697,94233,28,4128,4129,10280,4139,2099,4160,10327,51294,84062,374879,115482723,2147,100,107,57453,2158,4208,6257,113,115,116,2166,2169,8315,51324,125,126,127,6272,128,130,10371,131,124,2185,4236,57486,2195,150,57502,6303,105371807,163,177,10420,57526,183,100616381,114879,10438,2247,55511,216,217,219,4318,222,238,4336,4340,2316,8462,653590,84251,387357,6430,2335,8484,6462,10564,3…
Literature	Allergic asthma	DisGeNET	10244,10,12,30,57379,387129,4163,10314,115482699,51284,161882,53342,8288,100,114789,2150,112744,2167,135,26762,6283,729230,6288,6289,10392,154,2204,2206,6317,177,182,57532,189,196,51398,6347,207,6352,6354,6356,214,6361,6362,4318,6370,6375,84206,240,4353,2312,6424,10524,6441,10538,313,10563,8518,260431,8528,348,10598,51561,133482,6513,374,383,384,387,266629,10631,22925,406,8605,27040,373156,117156…
Literature	Allergic rhinitis (disorder)	DisGeNET	2048,118788,79885,26,28,31,4147,4153,387129,60,4157,2113,51284,10333,53342,8288,51297,2146,101,2150,102,112744,10344,51311,2159,10371,6278,26762,729230,142,57489,4246,729238,10392,4250,10395,154,2205,2206,2213,2214,182,183,189,196,653509,6347,6352,6354,6356,6357,213,6361,6364,4316,4318,6369,100128998,231,260328,238,10482,55540,2302,2309,2312,2317,2318,8462,133396,276,278,277,6430,2335,6441,260431…
Literature	Alopecia	DisGeNET	3586,7172,140805,5130,522,5132,2064,1041,7185,3603,3605,5654,3606,28,125981,10269,3107,2551,38,6696,3117,246319,121391,3119,3123,1588,1594,84539,6716,6715,7227,3135,4160,4158,2625,64069,3663,6736,26191,4691,51284,596,3669,1112,2652,386653,54878,1634,780898,1636,5730,1131,5741,3694,5743,4602,6772,5241,23678,2688,7298,3716,100049544,101060233,3218,2706,115352,4763,51360,112802,6647,196264,26281,273…
Literature	Alveolar Soft Part Sarcoma	DisGeNET	5122,79365,10630,7431,7942,4233,1674,2315,8842,10763,3342,6418,3091,407,146456,283,23452,1822,6687,800,8864,7077,5159,7849,682,1453,4654,4656,947,653108,5685,952,60,445,4292,324,5701,5573,968,84676,846,4943,3791,79058,4436,216,1499,5979,7515,10206,4192,3688,1513,9970,9332,1525,7157,7030,84342,5243,7422
Literature	Alveolar rhabdomyosarcoma	DisGeNET	4609,1028,4613,1029,4617,3082,4618,10252,2064,2065,442898,3611,23583,619554,5156,4654,4656,79414,3642,4684,24145,2130,595,8788,1108,55384,3164,4193,23158,5243,4233,57498,4255,163,10408,5290,10413,100288687,2735,6839,190,3781,55502,207,3791,9938,2260,2264,4313,5347,4842,4843,238,55027,1268,6901,2294,5879,2295,7422,11009,10499,2308,2313,653067,54540,8471,10014,5925,7980,328,1869,25937,857,7003,1374…
Literature	Alzheimer Disease, Early Onset	DisGeNET	3592,79890,8722,20,23583,5664,3105,3106,5663,4137,255022,51251,136259,23621,10312,1612,342096,2644,6232,23646,151648,7272,286827,10347,7276,4210,6779,105375355,2177,7305,3725,8851,675,2220,9402,1743,84182,4311,4313,25825,4331,8941,1270,267012,1804,10519,84249,29979,5409,301,2353,322,219972,22861,3918,7504,338,23385,348,8540,351,3425,355,358,80230,7031,55190,9114,1437,3486,55213,435,29110,1471,542…
Literature	Alzheimer Disease, Late Onset	DisGeNET	2,12,2066,19,24,2041,4128,4137,43,6189,2099,10297,120892,4157,71,72,161882,151648,102,10347,8301,4205,4208,51314,114815,2176,2185,51338,729230,123041,161,6310,197,10438,6347,8398,6352,4306,10452,4311,217,90332,2280,240,4345,57608,273,6418,274,10524,286,288,28982,322,323,335,337,341,80213,347,348,8540,351,355,6532,55691,6546,22933,409,22943,6572,4524,641455,435,29110,80312,8633,55737,57787,63932,2…
Literature	Alzheimer disease, familial, type 3	DisGeNET	6660,1029,23046,6667,3596,3084,1038,91662,3600,23057,19,3605,5653,5654,1048,6683,3611,51741,1565,5663,23583,5664,6687,619556,6696,4137,345643,43,4141,3630,3119,120892,1600,23621,5708,590,1103,1105,3578,4179,596,4691,100188754,1109,1116,386653,574045,151648,2146,8803,65125,102,10344,7276,8301,5743,374897,54386,627,2678,6272,1667,1673,4233,4747,142,6288,6289,9370,8863,10399,728226,641700,9381,2212,…
Literature	Ameloblastoma	DisGeNET	6657,2050,4609,10244,1029,3082,8718,2064,2065,2066,3091,83478,10263,6678,9242,162333,5156,3621,3622,8743,8241,645682,6198,60,115482693,1605,10314,115482699,5713,2130,595,596,339541,3670,8792,8797,5727,4193,6757,10855,6760,3688,9834,5743,5744,2678,7286,8312,8313,633,6774,3714,6280,650,652,5266,23705,2719,26783,673,728226,7841,10923,2735,182,57534,190,4288,3265,4292,25797,2247,2248,6857,2252,25805,…
Literature	Amnesia	DisGeNET	2048,2571,2572,2064,18,5141,5657,55835,51741,5663,5664,51744,5155,10280,4137,43,1071,10288,4155,60,100379198,56896,2625,23621,11334,10825,3146,590,3667,1107,6750,5731,8803,3684,2149,1128,3689,627,6774,632,10874,2178,133,6280,5770,142,9365,8856,10912,6818,9379,6647,4780,5805,57007,177,182,5816,9402,3778,4803,10950,7884,1742,9423,210,2259,145624,217,3290,79581,79071,3297,4835,100526830,1268,23286,5…
Literature	Amyotrophic Lateral Sclerosis, Familial	DisGeNET	1536,9217,400916,55830,84000,4137,9782,6711,23607,2618,60,84549,56902,596,5725,5216,3178,2668,7277,7295,7296,6272,1666,81544,4744,56975,6647,6310,27303,6311,4780,5805,89782,4280,4287,207,3297,6883,9972,9973,1270,7415,51450,10000,10010,29978,64283,100505887,10020,2876,317,834,836,837,7494,3916,57679,847,2897,3925,7001,351,3956,9588,4477,1410,6531,4485,3976,23435,10133,3483,406947,7078,5034,29110,1…
Literature	Amyotrophic Lateral Sclerosis, Sporadic	DisGeNET	3586,3077,2056,3082,2066,3605,23064,4137,27185,9782,65078,1593,84549,56902,91734,1114,442459,1116,5725,5216,7781,57447,1639,104,1137,627,1146,3709,9369,6310,1191,27303,6311,8878,713,79068,23261,8926,4318,100862688,3297,1778,494324,1270,7415,100616442,3837,100616445,7422,152330,1804,2326,29978,64283,283,220988,4928,5444,5445,5446,328,2891,57679,2896,847,3925,7515,348,3422,2912,6506,2936,55676,899,…
Literature	Anaplastic astrocytoma	DisGeNET	1537,6657,4613,1029,1030,2064,1021,2067,3091,83478,23064,442904,8731,29,2041,23583,546,4133,51750,5159,6696,574507,387119,2099,9780,54840,9788,2113,2627,3576,92745,595,65108,596,115482713,604,1116,3678,1630,5728,30817,4194,4193,79971,9314,10342,57447,2152,1641,27239,5730,3685,10855,9332,23158,6774,5241,5243,2173,6275,133,4233,8848,5781,6298,90780,4255,56992,673,5629,5290,5291,5293,5294,57534,4288…
Literature	Anaplastic thyroid carcinoma	DisGeNET	2048,10249,2064,31,79921,2104,378938,10300,100616258,55364,4174,4176,115482713,2146,4194,2158,53358,8312,53373,6275,6279,6280,4233,10413,6319,2224,177,2242,2247,6347,207,208,2260,4311,216,4313,4314,2264,4316,4318,4322,238,6387,8437,57591,100505854,2304,2305,2309,267,283,10524,2335,10533,301,2353,389434,331,151887,4436,348,22882,355,100131187,8567,10615,6528,147841,22914,10628,4489,27022,407,27040…
Literature	Anastomosis	DisGeNET	3586,2056,3596,3091,1045,284697,6687,65059,6693,171558,3627,43,1080,1593,60,5705,2641,3162,55902,6750,353376,3169,2656,2147,2152,51305,23659,2669,2159,2160,5743,7291,5244,64127,6275,1674,1675,2705,2201,5792,23205,4778,3757,1201,183,3777,3266,4803,4292,2246,6855,2247,84680,5324,4306,2260,213,4312,4313,5340,4318,79585,2277,4843,3308,6892,4335,6898,9970,5362,5364,763,7422,4351,6401,4353,7939,5894,74…
Literature	Androgen-Insensitivity Syndrome	DisGeNET	10752,3586,1029,6662,2056,407050,3082,2571,54796,23408,15,100048912,140821,1557,9242,28,5662,23583,9248,100506658,4146,2099,2100,55,55353,2618,6716,60,51266,11333,11334,5710,2638,6736,115482713,3674,1628,1116,4496,2147,2152,2153,627,64116,6775,632,23671,50807,7295,6783,10884,2693,3206,8842,6283,652,146,8853,2200,2201,7052,9370,10397,4254,58526,10914,1191,100422823,374955,79026,690,5307,1213,57534…
Literature	Anemia, Diamond-Blackfan	DisGeNET	1281,7555,7812,6023,2056,2313,6154,6155,10637,6160,9361,6165,1432,100124696,7066,6171,7965,23710,1437,4254,10661,114086,8102,57509,25897,5292,51119,947,28982,2358,952,6201,8378,9402,6204,5054,2623,6208,6218,4043,25805,6223,11345,3578,6227,10196,978,6229,6231,6232,26073,5594,6235,7124,5599,3553,5987,9188,100,10598,3043,51816,3562,3308,6125,3952,7157,1398,6135,6133,6138,7037
Literature	Anemia, Hemolytic	DisGeNET	3075,3077,2056,10774,3098,28,23583,5663,27178,49,51251,9780,1604,7239,8266,6223,6737,140885,53342,608,2147,100,2152,5230,5743,9843,119,3704,2177,1666,6279,2203,675,2214,3240,2729,2730,27306,8880,170682,7355,7357,7361,5313,56005,10950,718,7390,223,226,107075310,64241,50943,1282,2821,3845,2316,8467,7450,286,1822,2348,2350,1356,11093,25943,7001,9563,51552,106480993,85348,133482,6513,6005,8056,6521,2…
Literature	Anemia, Sickle Cell	DisGeNET	2056,79888,19,28,4135,43,653361,54,55,4153,2108,4170,348235,6223,53335,79966,2147,100,2152,2153,112,115,114805,2166,6261,8315,51327,136,26762,729230,4240,146,154,2212,2214,2215,6319,2224,177,6326,183,8378,4285,2242,6343,84168,6347,8398,207,6352,208,6354,212,213,768216,2271,6376,240,2288,51450,6401,4353,259,6402,2309,6403,268,10524,285,6441,301,2353,2354,308,329,330,335,338,55636,348,8542,355,1059…
Literature	Anemia, severe	DisGeNET	7298,3586,4869,2694,6023,2056,2057,9997,51218,3091,406936,7450,23451,4893,2077,4254,8864,1440,10661,6696,48,3248,6578,387893,10296,4153,2875,3645,6208,961,130497,55107,1604,7239,2120,55240,6223,978,57817,3162,340061,23774,3039,3040,106480993,1890,3043,3558,201191,3048,3815,3562,2539,3047,3565,55278,3439,3440,3569,64116,7157,3447,3704,1401,7037
Literature	Angelman Syndrome	DisGeNET	7681,2562,9734,1031,2567,692236,2066,3093,54808,84000,285220,1583,1072,2099,60,4157,60482,64067,5710,4692,1622,414301,9318,114791,4204,4208,627,100126333,6792,104472715,23191,10396,7329,7337,51374,89782,5816,23742,259266,81614,123606,4826,8924,8925,8926,55004,7389,1769,79594,161003,10479,2290,6925,3342,3350,56603,2332,79139,7975,122664,9001,158506,6447,815,9521,4929,1859,100689229,4948,351,57194,…
Literature	Angioimmunoblastic Lymphadenopathy	DisGeNET	3586,54790,3082,5133,55821,54806,23583,5156,2597,51750,6693,2091,9260,149041,3135,2625,114757,3662,596,604,64092,94,2146,27242,56940,9332,3702,643,28309,29851,673,2217,5290,5291,5293,5294,59067,6850,81608,1737,3791,1233,4311,5335,25819,4842,4843,238,7409,28402,1788,7422,2308,5896,5897,2833,6932,6427,284,285,6962,6965,6966,30009,51517,10563,102723407,3417,3418,7010,1380,102724971,7535,23411,1401,8…
Literature	Anhedonia	DisGeNET	3605,5141,1055,3620,27185,4154,8772,79947,5199,9817,65125,627,1143,9869,6303,115362,56994,4780,64689,4790,5816,3776,57030,199,6857,64714,9425,23263,6886,1257,9456,80114,1268,5879,29943,775,1803,1805,3855,3350,1312,288,5443,2890,3918,5970,51540,2906,348,2908,1374,3423,1376,11113,3952,1392,1394,23411,4986,6531,51083,169355,6546,22933,1437,5027,5034,55729,4018,7099,121278,4036,5573,7124,3553,3569,56…
Literature	Anorexia Nervosa	DisGeNET	2048,51201,2053,11277,3600,1555,8213,3606,9759,31,4128,65065,9260,51761,1586,2099,2100,1588,1081,1082,2108,5694,9790,4160,5697,5182,9290,4170,2641,389203,1622,5726,4192,611,2660,5225,5741,2671,5743,627,2166,27255,5243,6779,10882,2693,2697,4747,9360,5781,80025,9370,6319,26291,7349,53942,7351,7352,181,9402,27329,3782,83666,6869,123606,4826,3291,1756,283869,4318,79068,6886,6376,107075310,10993,79602…
Literature	Anthrax disease	DisGeNET	2048,6403,6404,23304,649,51083,142,2064,151056,6418,23569,5269,1302,7450,64411,2588,118429,26269,673,811,4012,5547,23476,5047,8506,7099,60,5052,64319,6721,834,25921,4929,578,3703,84168,4041,4040,1483,5319,22861,54858,6098,2516,10580,79447,2520,5594,5340,574045,3934,23262,3553,5604,5606,10989,7534,9200,3956,58484,3700,10487,10749,7422,64127
Literature	Aortic Aneurysm	DisGeNET	3586,1029,1030,26121,5130,3596,54797,7180,2064,100048912,3091,4628,3605,4629,284697,9242,23583,619552,2597,6696,4142,3123,2099,55349,5175,1081,59,60,3065,79934,64061,3576,2641,7249,23636,4089,94,2146,9314,1636,9319,105375847,2159,5743,51312,6774,636,7298,1666,6280,7306,6283,650,10894,2200,9370,101243555,3240,2217,8878,84654,2736,4790,7351,183,185,104457406,7369,6347,9423,6351,207,4303,9939,6868,4…
Literature	Aortic Valve Insufficiency	DisGeNET	2048,12,101867536,2064,2078,4142,653361,2099,2100,2101,4150,4153,149563,55366,115482694,4170,4184,6237,4193,2146,115482723,116844,8313,51330,8322,134,2185,4233,51341,8339,148,151,8344,8343,55450,8347,156,10397,8346,154,6301,80025,183,196,2247,2253,207,6352,2256,2258,6356,8405,2261,4311,4312,8409,4322,260328,2288,2289,2296,268,6424,2335,288,4397,2353,57650,2354,6449,328,354,10598,133482,367,6513,1…
Literature	Aortic Valve Stenosis	DisGeNET	407040,3586,4625,2066,56339,5660,55328,2597,6696,4142,1585,2099,55349,9791,2626,51274,596,54873,1114,340061,1636,3684,2660,7273,3690,7276,629,401014,633,2688,58498,6280,3720,5770,10891,3725,3726,655,6285,3727,8856,9370,5788,8862,10911,2214,2215,23209,5290,5291,682,5293,5294,7857,182,183,2744,5307,1211,1215,197,6347,4814,207,3791,23765,4311,4313,4314,1756,79068,4318,2271,4322,738,4323,3308,6382,53…
Literature	Aortic aneurysm without mention of rupture NOS	DisGeNET	3586,1029,1030,5130,100048912,284697,9242,23583,6696,4142,5175,59,60,7249,9314,1636,105375847,2159,51312,6774,1666,6280,650,6283,2200,101243555,3240,4790,7351,183,185,104457406,6347,207,4303,1241,4314,4313,6876,4318,738,4326,3816,240,4851,84221,4353,9474,3329,7442,50964,285,2335,1311,3371,1839,260402,6962,7494,28999,50507,5972,348,5468,6497,440163,5476,367,3952,4982,1401,7040,7042,7057,406935,406…
Literature	Aplasia Cutis Congenita	DisGeNET	2048,8201,10249,12,2064,2067,139285,100169750,31,83999,32,37,40,2099,2101,6198,378938,4158,4162,71,72,2120,115482696,115482713,6240,6241,2146,4193,57447,374897,8312,8313,4221,2173,6271,132,4233,6285,4255,2209,2210,84133,57514,100188340,182,183,6332,4297,207,2260,2261,214,84182,4318,90338,57572,6390,247,2305,2308,2309,4360,6421,2335,10534,8487,2346,8493,2353,2354,6449,324,329,330,331,8525,4436,515…
Literature	Aplastic Anemia	DisGeNET	407040,3586,1029,3077,54790,1032,3589,5133,171023,3600,7185,1555,3605,3606,6678,5657,9242,1565,3105,3106,1571,8743,3627,3117,3123,5172,567,63035,8763,115482685,2623,2624,1088,2625,1604,2120,4683,4684,6731,6223,26191,596,3674,53342,9825,2146,4194,5730,2669,2158,51312,6774,6775,632,2175,2177,2694,6279,6280,652,2189,729230,654,3214,5269,51352,5277,675,4773,2214,2215,3240,26277,27306,677,7852,8877,47…
Literature	Arthritis, Psoriatic	DisGeNET	31,34,6187,6191,10288,49,2099,4153,60,2108,4162,55364,115482696,10318,4185,112744,4210,6279,4236,729230,729238,2212,2214,2215,51374,4277,182,4282,57534,4288,2243,6347,207,6352,51409,213,4312,4313,768217,4314,2266,6366,6367,4323,4324,6376,10482,6387,4342,4352,2305,6402,2312,2317,10524,285,10534,2353,10547,10551,203074,260431,335,338,51540,51548,22881,353,354,6502,51561,6513,10611,6517,374,22914,38…
Literature	Arthrogryposis	DisGeNET	7169,11274,4620,4621,2064,2065,144402,4626,2073,5160,554,450095,4671,60482,2629,2630,7248,51807,4703,55906,7273,10347,112,7280,1137,6261,1146,8320,2201,2203,259232,26276,2733,8880,5297,5304,6334,3265,84162,23237,9427,8926,7402,6383,1778,1272,1280,23299,261,1798,775,60681,3339,54551,55083,2348,2350,23345,260402,3897,8506,1861,55627,3925,51552,163175,367,84340,25972,84342,8056,57211,57222,7048,2344…
Literature	Asthenozoospermia	DisGeNET	2,55811,2053,574470,7180,442893,1041,3091,100124700,4128,2597,43,5174,1080,60,5192,105259599,1617,1618,100126306,1636,84071,23658,122481,4722,5245,26240,374407,4232,146059,26256,116369,8852,27285,1182,50848,6647,1191,4780,183,91833,9402,9927,284361,90835,3795,9945,2778,118491,79582,3306,3309,7417,2821,6406,6928,317719,7448,3356,7965,25897,160065,836,7001,4956,4957,3938,406884,10598,51053,3952,797…
Literature	Ataxia Telangiectasia	DisGeNET	10249,2064,165918,31,38,161835,4141,4142,8243,378938,60,101054525,2113,2120,55379,115482713,4193,2146,8294,2158,2168,2175,2176,2177,256130,26762,142,154,84126,4255,2207,8359,8360,2217,8362,8363,8364,8365,174,8367,8368,8361,8370,8366,183,340152,185,186,4287,57539,208,57560,4313,4314,4318,6369,55532,240,2309,4361,2322,10524,285,284,2335,6442,8493,55599,80176,2353,389434,329,330,4436,345,2395,348,35…
Literature	Ataxia, Spinocerebellar	DisGeNET	23552,2048,7173,55824,11284,23064,51741,6687,10273,3105,547,7204,6191,5173,54840,6712,120892,2115,5706,115482700,343641,27235,7274,6765,8814,2670,2162,54902,3708,6785,146057,4747,2705,3736,6647,3748,56997,6310,124583,3752,26281,6314,6315,6311,26291,7347,2739,10939,6334,4287,23746,5319,5320,2248,2253,2254,8398,100329167,2255,8913,2259,212,25814,23255,215,57060,6908,773,152330,6925,2332,1822,25894,…
Literature	Atherosclerotic lesion	DisGeNET	6657,3586,3075,2053,5130,19,3605,3606,54808,4638,1056,6692,8741,8742,8740,38,1066,142891,27178,8751,9776,653361,1071,1075,27189,724022,5175,378938,10811,101054525,2621,1601,136259,3146,5196,2641,24145,3156,3162,3164,1118,4192,101,65125,55911,2149,2150,3689,5229,6768,6256,624,6772,2167,7804,10365,23166,7295,6272,51330,6279,729230,5265,8856,9370,285852,50848,6647,5290,5291,64170,5293,5806,5294,4780…
Literature	Atherothrombosis	DisGeNET	1536,3075,51206,23569,19,3604,1557,3606,442907,5159,6696,1071,5176,92737,51266,54858,3146,24145,3673,6754,9314,1636,5732,2149,2147,2152,2153,3689,5739,5742,2159,5743,627,633,7292,148,5270,151,8856,50848,680,9388,57007,695,5327,145624,4314,5340,79581,4318,29919,107075310,7412,1786,6403,6915,2821,790,7450,64805,9002,813,9518,2866,836,5445,50507,335,1361,348,350,51561,875,114548,1909,3958,6520,1401,…
Literature	Atrial Premature Complexes	DisGeNET	407040,4609,3586,1029,6662,1032,442891,10763,1549,3600,2066,3604,1048,3611,100505633,266790,8744,23082,2099,100133941,23608,10297,60,4163,70,3659,595,5716,596,1111,115482713,1630,5727,5728,4193,9314,3172,2149,100529262,5743,6772,8313,5243,641,8839,5624,4233,2191,5627,157,4255,672,673,675,109623460,51366,342184,5290,5291,7852,10413,174,2735,5294,2737,5293,64682,59067,6331,2237,151742,7874,4292,173…
Literature	Atypical Teratoid Rhabdoid Tumor	DisGeNET	407040,4609,4613,8201,2069,31,6696,3643,60,9790,2130,595,596,2146,100,27238,2152,1131,2157,7299,8842,1678,673,4771,5290,5291,4267,5293,5294,689,25777,5304,706,6876,81631,5345,5347,55022,1264,6899,6900,23291,6910,4869,7431,3342,100505887,389421,399668,10563,6469,7004,406884,84844,79727,9074,6007,406934,3479,3480,8091,406947,1956,105371045,8102,2475,121775,7088,11186,6594,693186,6597,29126,6598,301…
Literature	Autoimmune arthritis	DisGeNET	1536,3586,23569,9235,3605,9242,8737,8740,3111,27178,10803,3123,5175,8764,2625,3669,3162,3164,9314,53347,3684,6774,7293,64127,51330,643,5771,10892,3223,156,2207,177,9402,59067,4795,1723,6850,196,2247,54474,25805,1235,57556,5337,4827,6370,3308,7409,149233,7412,255743,50943,3329,5891,25859,7441,2322,2321,7965,8995,129831,25897,3903,1360,1361,1369,54106,2909,10598,51561,1903,7535,11123,1398,3965,5502…
Literature	Autoinflammatory disease	DisGeNET	3586,4615,91662,3605,3606,1055,8737,51752,60,5696,23645,340061,4192,3687,51816,8808,4210,58484,6271,64127,6786,64135,6285,5777,8856,5272,90268,2737,4790,5818,5336,9948,197358,5870,1777,5366,7421,50943,1822,55072,828,115004,834,8517,22861,9050,9051,26469,23405,3439,22900,114548,3447,1401,80762,6530,3458,412,26525,91039,9636,10159,79792,29108,7099,6590,51135,4035,5069,2004,1493,7124,7128,7132,3552,…
Literature	Autosomal dominant retinitis pigmentosa	DisGeNET	7170,2056,26121,94233,3098,5148,3614,6694,5158,3630,2103,11333,390226,24148,7263,1121,6754,5230,5231,4214,123,6779,23175,9361,148,151,6295,23203,55975,680,5292,57007,404663,25794,23746,4809,8408,64218,2782,10987,3320,762,772,8452,10002,279,280,6427,131873,4901,2866,5961,10569,145226,348,10594,1909,6010,25980,441212,1406,51094,51108,7077,10663,9128,9129,94137,9162,5068,6094,5585,9170,6100,6101,610…
Literature	Avellino corneal dystrophy	DisGeNET	3586,6662,3603,3605,27161,2081,65057,9255,3627,345643,1071,3134,2623,23621,6223,2639,3578,390226,388698,30813,53342,10850,1636,6774,3717,8838,146059,3725,142,3726,729230,3727,659,10912,3242,9402,1723,56005,6347,207,6355,6361,6363,4323,6373,3309,6382,90865,1269,2294,6400,11009,2312,2826,2833,7442,7965,8989,2335,3872,22813,25897,2353,2354,9021,836,7494,847,56670,351,10598,51561,2922,3439,114548,139…
Literature	Axonal neuropathy	DisGeNET	5376,56704,116228,4358,4359,4747,3981,9488,2705,11284,8086,3094,23064,23321,538,4508,8988,4000,6305,4771,547,124583,158506,55210,940,5165,942,941,9131,6834,7347,5428,91574,23095,54840,2617,9531,54332,8898,7879,9927,56652,59341,27087,80208,5071,1493,3798,55775,5354,79594,7276,7150,26353,3315,3316,9587,51062,1785
Literature	Azoospermia	DisGeNET	407041,2067,2068,222229,100169750,60439,23064,4115,9242,122402,6691,1576,560,346673,2099,100133941,644150,9271,1080,6716,254528,378949,23626,642636,6736,2641,1618,1617,65108,596,86614,84056,7258,7259,3162,84061,8287,8290,79971,84072,5226,286319,5232,23158,5243,3206,2697,8842,7827,56979,7320,80025,84634,128153,90780,4254,6305,79017,27306,100130988,83639,190,5310,8900,4292,29893,57054,1760,1761,329…
Literature	B-CELL MALIGNANCY, LOW-GRADE	DisGeNET	2067,2068,10263,25,57379,55,10301,115482693,2117,4170,51284,115482710,53335,4193,79971,2149,2158,6280,2185,2187,2208,2214,2215,553128,2247,207,2261,4311,4318,2271,57569,6382,6387,4345,6402,4363,51473,51477,10519,283,28956,285,10541,2353,2354,308,317,100653382,331,10578,96610,355,356,10598,6513,51573,8570,6545,407,27036,338339,407975,10673,6582,51639,472,84447,8682,2551,4609,4615,10769,442905,6687…
Literature	Bacteremia	DisGeNET	3586,3075,1540,3082,3594,9739,3600,51218,3605,3606,5657,284697,2588,3612,51230,23583,100506658,4133,6696,3627,3122,11318,55,567,51257,4153,3645,573,10307,11331,11333,11334,10313,3146,79947,1613,6223,114770,55894,79447,6749,53342,56928,2147,3684,64102,79977,3689,5743,2161,414325,6775,50807,8315,23677,64127,1154,10884,1672,1161,1673,4236,729230,100130958,5269,8853,6294,6295,729238,154,56994,57506,1…
Literature	Barrett Esophagus	DisGeNET	79874,2050,55298,2064,2068,2070,4118,79897,90139,57379,10276,2099,4149,60,4163,115482696,4170,51280,51283,115482713,4193,8289,2149,653423,2168,8313,2172,51330,6275,6278,6280,4236,142,2194,6294,154,6303,4255,4257,10407,4277,182,183,147645,4292,2246,2247,10450,55511,145624,4313,2263,4312,4316,4318,2272,4322,2294,4350,270,6422,6423,387357,2335,290,10534,301,55600,10551,6462,324,328,6476,338,339,4436…
Literature	Basal-Like Breast Carcinoma	DisGeNET	2048,4609,407042,1029,6663,2568,26121,3082,10763,6664,10765,3598,11278,2064,18,83987,27161,94234,51741,3620,1062,5163,8239,5170,2099,2100,100133941,4150,2103,27190,6197,6714,60,2113,2625,3655,3576,6737,596,3159,8792,87,115482713,2651,3678,5728,3169,2146,3170,9824,3685,57447,4199,9833,84072,100126317,9332,8821,3702,6774,5241,7291,2173,638,6273,8324,81029,6790,2182,648,4233,142,10894,729230,5266,21…
Literature	Basophilic leukemia	DisGeNET	51206,8841,2965,5782,3605,10657,3497,8878,948,567,60,2623,5696,4803,8773,967,117194,6347,6863,23636,213,7124,1241,5593,51164,10724,6891,3565,90865,4852,4602,3067
Literature	Beckwith-Wiedemann Syndrome	DisGeNET	6657,6658,1028,3090,140821,7702,139285,23070,23583,199713,79915,4654,4143,645682,6711,346171,105259599,56912,7761,7762,115482706,8788,51286,5741,1663,6279,3719,7306,29850,2719,174,6833,27315,3767,91833,100188864,3265,1735,3784,5325,8910,4308,2778,7389,738,284390,10984,5362,1786,3342,10518,796,4893,7465,148266,9519,23361,7490,324,64324,2887,57683,5460,9569,55655,7015,115560,875,8045,79728,3956,703…
Literature	Behcet Syndrome	DisGeNET	4096,10244,387082,10,8205,2069,100499483,57379,47,2099,4153,60,2109,115482685,2113,4162,10314,115482699,10318,51284,53342,2147,100,112744,2153,2158,51311,2159,8302,4210,30835,26762,6288,10392,57498,6303,10404,2212,4261,2215,2214,2220,4277,4282,57534,4288,84162,196,199,6347,6348,8398,6351,6352,207,57556,6357,6356,213,4313,6364,4318,4321,6372,6374,6376,4331,10482,6401,4353,6402,2308,6404,4360,2316,…
Literature	Benign melanocytic nevus	DisGeNET	4609,1026,3586,1029,1030,10763,2064,83478,5654,3606,2584,199713,442918,115482684,572,4157,2113,3662,3664,79444,596,115482713,5724,5727,30816,5728,3687,10855,1647,1649,9332,8314,401022,50814,7299,81037,142,2706,4254,100188830,2719,673,10923,154288,8888,5820,4286,5310,1728,3265,4804,2247,54474,4811,8398,2261,214,2776,1755,1759,3815,4843,83693,8434,3315,3316,9978,5894,5897,2315,8988,4893,81693,23345…
Literature	Bernard-Soulier Syndrome	DisGeNET	64131,100187907,7173,2192,4627,1432,7066,7450,9370,7965,2335,5413,25897,9402,653247,834,10058,5196,718,722,2263,3673,3674,5594,26073,7001,3553,2147,10598,3688,3964,3690,3566,55278,2160,100526833,79092,5621,1398,114548,6261,2811,2812,2814,2815
Literature	Bicuspid aortic valve	DisGeNET	619554,2597,6696,5167,9782,59,60,2626,2627,9839,4210,26229,3702,8312,3725,3726,3727,7316,2200,2201,4763,8862,256158,176,54961,183,9402,5307,23545,122046,64714,2253,207,55503,4312,4313,4318,57057,4323,5351,8425,4846,4851,7422,494336,54538,7965,2335,28964,25897,3371,2353,2354,140628,11096,4953,348,10598,1384,7026,23411,406899,1398,1401,7040,7042,7046,59272,7048,6541,100500881,1432,406937,414,1956,7…
Literature	Bilateral cataracts (disorder)	DisGeNET	1029,7178,27151,4627,2068,51734,6678,2040,94233,2584,5663,2592,3106,2551,3620,102724652,3630,3633,8754,10804,23094,6199,1593,378938,60,26173,3576,8266,596,9815,9817,2651,1636,5743,7045,631,128637,2688,641,6792,2700,2703,2706,5781,81570,6647,27306,4780,177,7345,5308,5309,4284,3784,5832,4810,84188,1760,3297,3299,23268,8419,231,10984,7401,3308,57587,10484,1267,3831,1785,255738,2301,1280,1282,387332,…
Literature	Biliary Atresia	DisGeNET	2048,1536,3586,1027,6662,23049,3082,3083,3596,92170,10253,9235,3091,3606,3105,5154,6692,574501,8743,6696,3627,26155,1581,5168,4152,2627,3576,115482696,3146,4684,3663,3665,5715,51284,6237,353376,3170,3171,3683,102724197,2147,3175,6761,3689,3693,51311,3696,9332,6772,2678,6774,120,6778,51330,2690,8842,5781,6809,2202,9370,728226,2214,2215,171177,2736,26291,182,89782,4282,55997,6345,6347,3280,213,2264…
Literature	Biliary Tract Cancer	DisGeNET	1027,1029,6662,1030,1036,442895,2064,8720,2065,2067,1557,1048,9241,23583,545,2551,5670,3630,1071,1586,2099,100133941,1084,1087,64078,65108,9817,115482713,4089,5726,5727,4192,1633,6240,79971,8289,3172,1630,5728,3692,110231149,2158,5743,23157,6774,8314,2171,5244,4735,2177,648,4233,6794,10891,4758,9368,4255,673,5290,5291,4780,8877,5294,2735,685,5293,182,5308,102466755,4803,4292,207,3791,3280,6868,94…
Literature	Blast Phase	DisGeNET	4609,6146,2050,1028,1029,1027,514,54790,2056,5130,1030,407053,171023,1021,3090,442901,83478,5601,25,1050,3612,2078,57379,3162,5159,8743,7132,23089,23090,3123,60468,653361,6198,6714,115482684,60,5694,2623,2624,2113,2114,581,2120,2122,586,4684,1612,2125,10320,595,65108,8277,598,5718,53335,55384,596,3161,604,56413,1630,6239,5728,4193,4194,611,79971,613,2149,105375847,103,617,3689,4204,1647,5744,3405…
Literature	Blastic plasmacytoid dendritic cell neoplasm	DisGeNET	4609,1027,1029,54790,1030,6280,6925,909,10263,10519,55193,9623,6427,28956,23583,3492,5802,10923,8115,23476,4790,51639,50489,1213,115482693,29126,2120,152137,4298,4297,4684,24141,6352,10320,596,6356,3418,860,2908,11102,2146,3562,3563,238,170482,7157
Literature	Blepharoptosis	DisGeNET	6016,2181,84617,84107,9997,10381,401,146,5781,668,79776,4128,6949,8106,5291,7084,57132,7471,9904,285489,5428,55605,7862,246329,378938,10939,60,71,27335,4810,56652,9427,4566,9048,5080,4574,11232,55777,1890,1763,23394,1387,25836,4974,10736,5617,4210,1785,7291,2303
Literature	Blood spots	DisGeNET	2581,4629,25,540,84000,2592,34,35,23590,3627,5172,1589,1080,4153,60,2629,2630,2120,4691,10841,1118,613,2153,7276,627,125,7299,2184,1675,5265,2706,5269,2717,8864,2720,27306,7341,686,89782,4297,210,213,4311,2778,1756,23263,738,5860,6886,84717,4851,10487,4860,7422,8972,2321,2332,285,2335,6962,3383,728378,6462,1356,6476,3918,338,10580,348,861,862,3425,1896,2933,6007,1401,7037,106478973,3965,2944,4477…
Literature	Bloom Syndrome	DisGeNET	1536,4609,1026,1540,11277,3091,3605,83990,3105,545,8751,653361,2099,60,54860,60495,84565,4088,3674,4193,10850,9315,64102,3690,10865,100128881,1653,7295,2176,641,2187,4236,2188,5265,5788,27295,672,7329,675,56996,6647,4780,6317,5806,6319,26291,9401,6331,5309,2237,2242,5315,4292,2247,6347,164045,7374,5327,100188881,5329,27350,57560,4313,1763,9961,8425,10482,3315,3316,8438,250,5371,2811,5888,4353,640…
Literature	Borderline Personality Disorder	DisGeNET	2561,9218,9219,2571,3084,8205,2572,100130319,27152,5649,2066,3091,3606,3613,6687,4128,4129,51237,551,4142,387119,27185,55349,387129,10810,64067,4168,60491,2641,2643,160851,596,2138,431708,1629,6750,10846,6754,115482723,1636,2149,51299,91752,29801,1129,497258,1644,100125288,2670,1135,108,627,116,1139,3485,653440,10369,148,151,9369,81562,157,671,9889,8867,680,8874,27306,57007,2740,4790,5816,6330,83…
Literature	Brain Ischemia	DisGeNET	9734,2056,3082,3084,3600,8720,2066,19,3091,3605,3606,24,10273,100506658,54822,8743,23592,6696,4137,3627,10280,4142,2100,1588,148022,5176,4153,378938,60,101054525,3646,3146,57419,342096,3163,2656,1641,7276,2670,627,6774,6776,23164,6781,3196,7295,1153,2697,5770,6285,57486,664,4254,8862,1191,25769,5290,2219,5291,5293,5294,177,2740,7351,185,9402,6347,710,199,23239,2247,10440,4297,9927,441549,1742,942…
Literature	Brain Tumor, Primary	DisGeNET	6657,3586,3587,4613,1029,6663,6662,8728,51742,23583,5156,55355,4673,595,115482713,602,442459,4193,64101,101,7270,8805,53353,27250,7799,7291,5243,8829,6781,2688,2697,3730,2706,4255,673,6817,4266,4780,5806,8880,5300,7349,1728,196,4292,7368,5340,2272,29937,8438,3320,7421,2308,5894,5395,4907,57142,3383,324,57670,841,842,63827,2904,3417,3418,7515,22882,355,356,8553,10630,64398,10133,1956,7076,7080,452…
Literature	Breast Cancer, Familial	DisGeNET	4609,1029,1543,51720,2064,3091,83990,2072,1565,545,574501,1062,51750,3627,9260,115761,1586,2099,1588,100133941,571,63035,5187,580,4683,1104,595,7251,60500,3159,1111,5728,4193,4194,7272,1647,56946,5243,3195,8315,5245,2175,641,2177,3717,6794,10891,2187,142,6294,9368,4255,8864,672,5793,675,6817,57509,27306,84142,7345,23221,4790,54967,9400,27324,701,3265,4292,4297,2263,3292,3294,2272,738,80119,2296,2…
Literature	Breast adenocarcinoma	DisGeNET	79873,1026,2051,1543,8201,2064,2065,3091,131096,3099,23583,65059,51237,8743,90665,3627,9260,2099,1588,7226,10810,60,2625,581,4170,4691,596,54874,431709,4192,4193,9314,2660,10855,9833,10857,10859,3690,5743,1652,116,23158,6774,5243,2688,8839,2697,10379,80013,1678,4240,5777,23705,10397,23710,672,673,56996,23205,2729,5290,4780,685,1719,2232,10424,9402,7357,5310,1728,3265,27330,5829,5324,3791,55503,94…
Literature	Bronchioloalveolar Adenocarcinoma	DisGeNET	2048,1029,51208,3082,3084,2064,57876,545,57379,645682,1588,4684,595,3675,386653,4191,5728,7270,10861,23158,5243,6273,2691,81539,81031,4233,6794,6303,4255,140453,27306,4780,5806,200879,5817,54474,132299,207,2260,3799,3290,1758,2272,4842,4843,238,7409,90865,1786,8445,7422,5888,9476,3845,1287,780,5930,27436,260402,2878,2882,5962,5460,4440,857,6496,7009,133482,362,1386,367,6513,4988,4478,8575,3456,29…
Literature	Bronchopulmonary Dysplasia	DisGeNET	2056,51208,12,2066,21,10263,51237,387119,55349,4153,378938,387129,60,2113,115482693,71,72,10333,94,2146,115482723,51299,100,2152,112744,108,116,653440,10369,6280,148,729238,151,157,183,185,4282,8379,6330,6334,196,653509,4297,6347,2252,207,8399,2255,6357,213,2263,2264,10457,6362,4318,6369,4325,2289,6387,2294,2295,10486,2305,4353,6402,6403,2316,28956,284,100505887,288,2335,6439,6440,6441,301,2357,5…
Literature	Brucellosis	DisGeNET	3586,1540,3593,3596,3600,3605,3606,3106,55333,9260,26156,55349,60,3661,26191,4191,65125,64102,8809,4210,64115,4734,2694,28299,2717,10404,64689,3258,6857,100188881,1234,25824,9447,79594,4843,5868,7416,51455,6401,6402,100885789,1822,1311,8997,10536,158506,100507436,2875,5970,3934,8548,3439,114548,3447,6520,1401,7040,3458,3483,6556,929,10148,942,406959,7099,6588,406976,406977,27074,4045,6606,5071,66…
Literature	Brugada Syndrome (disorder)	DisGeNET	10371,23171,775,9992,2697,6921,6923,4236,6924,54795,781,165904,4625,10008,1822,6430,10142,2042,1829,10021,3751,1832,3752,29098,3753,1960,3757,6311,6319,3764,6324,6327,6329,6330,6331,9146,7871,6336,3775,8514,376132,23493,5318,3784,10060,8013,23630,2256,2257,50514,2259,3035,6236,3423,353,6500,8553,6262,7414,55800,9722,6910
Literature	Bulbo-Spinal Atrophy, X-Linked	DisGeNET	2048,2064,4626,3091,400916,8725,24,1052,2597,51237,4645,4137,100133941,3064,10808,3643,55872,3659,6736,23636,2648,100126296,9322,2668,2674,116,6772,2688,4744,2186,4747,8850,2200,100188830,6647,6310,6311,4780,8878,182,404663,9399,7351,6328,7869,4287,207,2768,57556,171221,4313,9948,1760,3297,3300,3301,51430,3308,3309,26353,3320,1786,6908,7421,7422,5376,7942,3337,5901,6935,100505887,4899,9001,1329,7…
Literature	Bullous pemphigoid	DisGeNET	2048,3586,140805,3596,5133,1555,3605,1565,3107,8742,3627,3117,3119,3123,27190,27202,1604,4179,24148,596,3669,386653,3684,102,10344,627,9332,5243,7296,51330,6279,6280,1678,667,2720,2214,6833,2740,5310,54474,718,57556,23765,6356,6361,4314,5339,6362,5340,4318,6367,4321,6374,55540,5879,3320,7422,50943,29952,11009,6402,6403,6404,1795,6401,4360,1803,10507,1308,1828,1830,129831,1832,1834,3898,2875,836,8…
Literature	CHARGE Syndrome	DisGeNET	2304,6657,10371,8456,7432,92170,3342,8085,83989,3483,2332,6046,2591,6559,2334,9378,84260,9897,113451,55349,6326,5175,339896,2746,6779,190,55744,6594,6595,6597,84678,3785,2253,57167,57680,1106,5076,55636,151126,473,79843,8932,4076,3952,3569,7157,6647,7545,9723
Literature	Cancer cachexia	DisGeNET	2048,3586,4615,3596,3600,3091,7189,23583,3627,5166,563,148022,4160,92737,51266,8772,2641,401491,51284,92,93,2660,5743,5744,6774,10874,7291,2688,2691,3717,2693,8848,153,7852,7351,183,9402,84676,6347,207,213,4313,114907,81628,4318,29919,5346,10468,3308,6387,4852,494327,3320,7421,6403,100187907,2309,57104,3858,7965,5919,25897,811,9518,7494,5972,3929,3934,10598,367,3952,2932,1398,1401,7040,3458,59272…
Literature	Cancer of Nasopharynx	DisGeNET	143872,6657,3586,407041,1029,3593,3082,2064,2067,2068,3606,442904,51230,442911,23583,100129827,7205,6696,9260,3126,55353,3133,2113,2626,3576,24142,3665,595,65108,596,115482713,8797,51297,2146,4193,79971,8289,65125,27253,6774,8314,9353,8842,83596,6288,50848,5284,56999,5290,5291,7852,684,5294,5293,64689,177,694,5820,108004545,100316868,6857,207,127700,3796,57045,4312,4313,4318,5347,4837,3308,10989,…
Literature	Cannabis use	DisGeNET	7040,6532,55558,255239,6279,2571,5243,7439,1297,1298,1299,8213,150,1815,1813,80025,27034,6302,1311,1312,4513,56994,4128,7454,55850,54187,10163,11316,51765,7097,64123,9531,6334,27327,706,79947,4684,11343,207,55764,1756,10592,3553,1506,54882,780904,91752,8936,1135,5743,3569,65264,627,1268,1139,2166,253559,3576,1401,1269,2555,404734
Literature	Carcinoma of larynx	DisGeNET	2052,9,10,8208,2064,2067,2068,79893,2072,2073,2074,55323,100124700,2099,2100,100616249,2113,115482696,4170,139341,10327,55384,115482713,4193,2146,102,2152,112744,90226,79991,125,126,4223,128,645249,6273,6275,6271,6279,2185,6285,4255,57508,57510,176,182,4282,190,57534,4288,4292,2248,4297,207,2260,2261,4312,4313,4314,6364,4317,4318,4320,4323,8420,6387,4353,261,4359,4361,2321,8473,10534,302,2353,801…
Literature	Carcinoma of urinary bladder, invasive	DisGeNET	407040,6657,1026,1027,1029,1033,11274,3082,10,5133,407052,3600,2064,3091,2068,6678,1048,3611,23583,8224,10273,51194,6692,3162,4134,1063,7718,10801,79923,2101,90167,1081,1082,3643,378938,2625,1603,404550,3576,115482696,590,10319,81,23122,5715,51284,595,8277,596,55384,4691,3670,3161,115482713,386653,53342,6239,119391,6240,2146,4194,1636,4193,5725,23650,9314,8289,65125,4090,10855,2669,4092,5743,6768…
Literature	Carcinoma, Endometrioid	DisGeNET	3586,1029,23566,7184,2064,3091,5653,6678,10263,442914,2551,6696,2099,2100,100133941,2625,115482693,2119,115482696,4170,4171,1612,5715,596,64083,3159,115482713,3162,1630,353376,8289,4194,5728,7270,23152,56946,5241,7291,6271,6275,4739,6277,6280,4233,142,3726,5778,4246,9370,10397,158,2719,672,673,675,10403,1191,3240,7849,5290,5291,7852,10923,5294,5293,4780,57535,3265,196,10436,5829,4292,4301,214,216…
Literature	Carcinoma, Lewis Lung	DisGeNET	3586,4615,8201,3082,3600,56848,3601,2064,3604,3605,3606,3091,5657,1051,442909,23583,2081,3620,57381,38,9255,645682,65078,5175,5176,6204,60,24139,5196,5710,51284,79444,23636,2137,128602,3678,53342,1633,4194,2147,2660,5733,10855,1131,5228,5740,2670,116844,5743,30835,6774,632,10875,64127,133,8840,2697,4233,10891,142,1678,3732,10392,161436,2720,673,51363,154796,8878,51378,186,4283,9402,706,56005,2247…
Literature	Carcinoma, Papillary	DisGeNET	7170,1027,1029,140805,1543,1030,7173,2064,132625,3091,25,23583,2597,51237,2099,5172,3640,1081,3643,10300,60,7227,2621,6722,4684,7248,595,596,7253,5726,5727,4192,6752,4193,5728,7270,10855,55914,107,7276,2158,5742,57455,5743,54386,27250,116,117,4602,6774,6271,6275,4233,2191,50832,5265,4758,4246,2719,672,673,50848,675,57508,1191,7849,5290,9406,57534,4288,3265,4292,25797,6855,2248,27342,3791,2261,226…
Literature	Carcinoma, Small Cell	DisGeNET	6657,4610,1027,1029,1543,1019,1548,5133,442892,2064,1045,10263,1048,25,1565,2078,23583,1571,5156,440359,558,645682,3642,92737,115482693,2118,115482696,4684,2130,5715,595,596,3670,1111,3579,1113,115482713,54880,3169,2146,3170,100,8289,7270,9825,353376,5728,23152,6790,256646,6280,4233,668,673,5284,4773,5290,5291,10923,4267,5294,5293,682,400566,7864,7356,3265,6850,4292,6855,54474,208,2260,10970,2272…
Literature	Carcinoma, Spindle-Cell	DisGeNET	7040,1540,3845,256646,7431,10244,4233,1674,9476,3082,9351,3342,3855,3852,6935,3479,672,675,5156,1956,8487,7080,113451,10413,4017,4914,79923,8626,339896,1029,60,961,3265,29126,10314,115482699,406988,3791,9169,3921,5713,339541,6615,4313,10970,1499,5594,9181,4318,115482713,10969,8314,7015,55272,6121,2022,3815,7405,238,9839,6901,7157,110806263,3578
Literature	Carcinosarcoma	DisGeNET	1029,6662,5133,2064,23583,5156,4656,2099,60,2625,11331,4684,595,596,3159,115482713,5727,5728,4193,3170,2149,6271,4233,6285,2200,23705,51352,672,673,675,7849,5290,10436,4292,6855,4311,2263,4313,4830,738,3815,238,1778,110806263,7422,3845,7431,3342,51473,23314,6935,283,4893,1822,285,8519,50507,1364,4436,7516,406884,23405,367,5502,7046,5518,5524,3479,3481,8091,1950,1956,406960,29126,6598,29127,406985…
Literature	Cardiac Arrest	DisGeNET	2050,79888,2064,284697,10273,10280,41,43,47,2099,6198,4153,60,2108,115482696,53335,115482713,53342,115482723,2149,10345,2153,114798,112,4210,6262,8317,6271,128,10371,26762,6285,2200,154,156,6310,6311,6314,6315,6319,6326,6331,4285,4287,199,2247,6343,6347,6348,207,6352,2259,213,2262,4311,51422,4318,100128998,6382,246,26871,6401,4353,6403,6405,283,284,285,10528,291,293,10534,301,309,2357,203074,4434…
Literature	Cardiac fibrosis	DisGeNET	1536,3586,7124,6662,9734,1543,3082,442890,407054,16,442897,9235,3603,442901,9242,1051,442912,10272,148003,2551,3109,54822,5159,6696,619556,6701,1585,567,7225,378938,60,101054525,2621,3065,2113,1605,2641,4087,54360,3673,91,3164,94,353376,4193,1634,2658,1636,3172,2660,2150,2152,6761,5217,116844,4205,59350,7276,5747,6774,6262,64123,64127,51330,6275,1666,133,2693,8839,648,2697,142,9360,10899,5728,936…
Literature	Carotid Atherosclerosis	DisGeNET	246778,1029,3077,9734,5641,3082,8205,19,3605,3606,5144,54808,30,4128,8742,5159,6696,43,558,5167,1071,1585,2099,4153,2621,6721,60482,57412,2641,3667,3673,3162,1116,53342,119391,5730,1636,55908,10855,103,2153,3689,100125288,3690,5741,146542,2159,6772,117,2167,632,2169,53369,123,100874363,2171,8315,1666,7301,10891,729230,53905,658,9365,3223,9370,283297,1191,3240,27306,5806,688,2739,2740,181,7351,183…
Literature	Carotid Stenosis	DisGeNET	3586,5641,5130,100048912,23569,3091,140821,1557,3606,442902,23583,6696,4142,5172,60,2113,3162,1118,53342,1636,101,105375847,2152,2153,3690,2167,2169,9360,2201,9370,2214,2215,1191,3240,7852,4780,387763,106029244,158401,706,1234,4312,4313,4314,4318,7903,4321,738,3303,3304,3306,4852,255738,7421,7422,7941,790,7450,284,285,5919,29986,9507,301,79665,10551,4925,5444,260431,338,5972,10068,348,9564,3934,1…
Literature	Cataract	DisGeNET	6144,2,10,10253,2068,94233,57381,2099,6199,4154,378938,60,2119,8266,79947,442459,30812,4089,53342,4208,4214,8322,6296,2200,80036,173,2222,177,182,4284,196,2247,6347,4299,6351,207,4306,213,6360,4313,216,84188,4318,8419,229,231,57587,10484,57589,2301,6403,2308,387332,55558,263,262,100505887,2335,100653366,28998,327,328,80207,260434,6484,8534,2395,348,133482,6524,4482,10628,6535,6542,22930,22931,556…
Literature	Cavernous Hemangioma of Brain	DisGeNET	2048,2050,100506115,2056,3082,7180,407052,1555,1048,26,100506658,9270,5175,767563,4684,7249,1116,94,5728,9314,1636,3684,2152,5228,2670,5743,6256,767600,54386,6774,4215,10365,2697,6282,6281,57493,83605,5274,4771,3240,4780,84654,2737,2739,400566,5310,54474,5324,27342,2260,8408,4312,4314,3297,107075310,7422,257,25859,1284,7431,100033806,29968,2321,5906,5908,285,801,805,54567,808,131368,9520,3383,289…
Literature	Celiac Disease	DisGeNET	92170,2064,83988,79908,10279,51256,4153,2108,115482685,4170,51284,2147,2158,4210,30835,2166,10371,6285,729230,142,148,4255,2212,4261,2214,553128,2217,175,4277,4282,84162,4292,196,6347,6352,213,4311,4312,4314,10462,4321,6373,6376,55532,6382,238,10482,80125,6401,6402,265,268,2317,51477,57623,10524,387357,100505887,290,51497,10537,6446,311,324,22861,338,4436,317782,4439,355,51561,133482,8567,285051,…
Literature	Central Serous Chorioretinopathy	DisGeNET	6657,3075,6662,5293,6665,10763,407052,11278,2064,8209,55824,7189,7703,645682,100133941,5175,135228,57405,1601,6722,581,3146,8360,8362,5728,2146,9314,8294,8365,2152,5743,3702,6774,1654,10874,7291,8829,387715,133,6790,100126343,648,4745,8842,650,2185,3213,655,152573,665,5787,26269,121504,56992,8359,4775,8361,5290,8363,7852,8364,5291,2735,8368,5294,8366,10413,8367,57007,182,8370,9402,54984,2250,207,…
Literature	Cerebellar Hypoplasia	DisGeNET	29954,2692,55177,84107,7436,5649,83858,7443,5393,5626,89884,2596,7846,3495,5159,55210,51115,79147,7471,5297,23090,7474,4914,5048,6715,259266,51010,11076,3651,326,1736,5449,9289,57038,847,84942,55636,283989,8022,55638,10585,151393,57187,22884,2020,9319,1641,4983,5617,5747,8820,6647,7545,8573,3708,5373
Literature	Cerebellar atrophy	DisGeNET	79876,23556,7173,2571,151056,2581,1559,23064,23065,9242,8733,65055,6687,5663,547,9254,4137,131118,51761,50,54840,6712,1600,4683,1118,4204,64116,8315,3708,146057,10382,9361,219285,57505,6310,26278,6311,6314,174,6326,10939,54974,4287,6334,3778,3782,5319,5833,8398,2257,8913,51412,213,8925,3295,9440,10466,738,221927,10985,3308,10479,23287,6908,5373,154881,773,5393,9512,23345,8506,7490,51010,1351,1005…
Literature	Cerebellar degeneration	DisGeNET	4864,6658,30850,773,4361,152330,442892,1038,1039,142,11284,7317,8086,56731,10908,9372,7329,163,6310,6311,55164,84266,2477,23345,28982,6712,4287,1600,56259,1476,836,1991,10058,100329167,6736,10577,722,200403,768213,1109,472,343641,7001,203228,4061,9181,55775,2911,862,351,2915,56681,3309,7150,574448,3315,79092,5621,23287,2556
Literature	Cerebral Palsy	DisGeNET	4096,3586,4102,4615,2056,2571,3084,3605,3606,25,9242,9761,100506658,122402,6696,1576,5160,6697,43,450095,8242,2099,1591,4153,116285,3576,2643,596,8277,604,4703,10850,2147,2662,3687,2153,7273,29803,1644,56940,5742,2670,5741,7276,5743,5111,627,111,79991,632,5241,120,57468,133,23189,154,56476,58524,27295,7846,7849,5290,5291,7852,5293,5294,690,3251,181,54453,6334,219844,404677,6343,27335,2762,10452,2…
Literature	Cerebral atrophy	DisGeNET	10242,1029,3077,5646,5663,140838,551,4137,345643,3123,6709,23607,3064,4691,10327,55384,343641,27235,1636,4204,8301,7276,10351,5744,627,9332,2678,634,125,30849,6792,8841,4747,2192,9365,9370,728226,81570,6310,1191,27306,1200,1201,10418,1203,6326,80055,5817,2747,4287,706,57026,2246,2247,6855,25801,64714,6347,8398,57038,1234,213,217,2266,1756,79068,25823,25824,5354,3309,729838,5362,6387,29943,29947,6…
Literature	Cervical Intraepithelial Neoplasia	DisGeNET	2064,4118,10276,2099,2100,55,55353,4174,2131,51284,115482713,92,340061,151647,4193,8289,103,2180,133,6278,6280,4232,6282,26762,4236,4233,729230,2200,80025,2202,4253,553128,51374,183,10428,57534,4288,4292,2247,57556,213,2263,4313,4318,2272,238,10482,6387,6392,2305,4353,2308,2317,2335,302,10542,260402,80183,324,331,22861,4430,338,6490,6491,6495,353,367,6513,22914,6530,10630,412,4513,51621,8615,4524…
Literature	Cervical Squamous Cell Carcinoma	DisGeNET	2053,2056,2057,10,8202,2064,2065,2066,2067,2068,4118,2072,10276,79923,2099,135228,60,115482696,79947,4174,51284,115482713,116833,2146,4193,100,103,2152,2167,133,6280,4233,6282,6285,51352,2200,51374,174,175,57534,4288,4292,2252,207,208,2263,216,4313,4318,2272,6387,51455,2305,6401,4353,2321,10519,100505881,284,285,10534,2346,2348,308,309,22846,324,8519,329,6480,6482,6484,6487,348,6493,355,10598,106…
Literature	Chagas Disease	DisGeNET	1536,1026,3586,79874,83447,9735,4615,3593,3596,55823,5138,1555,79893,3605,3606,28,3105,6690,2551,6693,4135,3115,43,155185,3123,4659,8756,4153,1595,60,3135,6723,23621,51271,590,26191,24145,6737,6738,2645,3669,4698,6236,8291,100,1636,2669,4205,5743,4209,627,7291,3708,7297,1666,10891,78989,142,729230,2200,3240,5290,5291,2220,5293,5294,4780,2224,89782,183,4282,1723,8894,9407,2752,4803,23236,4810,6347…
Literature	Charcot-Marie-Tooth Disease	DisGeNET	4099,64518,6663,5640,16,11284,3094,6678,538,8731,3098,127003,4640,65057,147495,5165,4141,90678,23095,23096,2617,2618,4155,60,54332,573,27190,2629,2630,71,6736,7251,5217,1636,10342,57449,5230,5236,5241,4734,6272,10376,4744,4747,7824,2705,2706,2707,3735,1689,10397,8864,57505,6305,3236,26278,9896,121512,84649,2728,6834,8888,3258,8896,8898,5827,7879,7880,9927,6347,84174,3798,4311,5341,8926,1759,31766…
Literature	Chikungunya Fever	DisGeNET	3586,64006,2058,51728,23569,56848,3604,23583,3105,23586,3107,27180,3119,3120,10288,5171,3123,23607,110006328,9271,3659,4684,3661,574031,3665,64083,3669,1109,53342,51296,282618,6253,58478,30835,10867,6772,729230,2194,114836,7320,54938,192669,6301,9375,57506,7332,5290,5291,684,5293,5294,9908,2744,4282,59067,9402,56005,23237,6347,2775,3802,8412,64221,2273,3824,9971,4350,101929726,25859,4869,5894,743…
Literature	Childhood Acute Monocytic Leukemia	DisGeNET	1153,100310785,4869,3720,406921,2187,267,2322,4629,10006,406938,5914,1440,3105,406947,5290,5291,5293,5294,10801,64689,49,948,23092,91319,7994,5563,378938,5564,4542,5562,4928,2113,834,84295,5321,4297,6857,4300,4302,335,6095,81617,406991,5970,140885,7421,5468,5340,4830,84447,30816,3684,65125,406884,6376,3689,4841,1387,7150,2033,3569,8178,7412,23157,2167,3576,1788,7037,7295
Literature	Childhood Acute Myeloid Leukemia	DisGeNET	407040,407041,54790,8714,171023,55824,2068,21,4629,442904,25,1050,442909,2078,442915,3620,10278,51750,442920,3110,2623,2624,724033,2626,2120,2122,4684,10320,65108,596,602,53342,4193,4194,79971,3683,613,8301,4208,23157,23158,6774,8824,5243,1662,8835,3717,7307,2187,945,4756,5781,3732,5786,162979,9892,3236,51119,27306,7852,3757,2735,84662,65211,51393,652995,6343,4297,4301,10962,1236,9429,5332,4311,5…
Literature	Childhood Anaplastic Large Cell Lymphoma	DisGeNET	4609,7170,1026,3586,1029,1027,1030,442891,5133,7185,4627,3605,1051,5156,9260,3643,2108,2113,4163,4170,4684,3662,595,4179,596,3669,388697,602,5725,94,2146,10342,8809,6249,56940,6772,100507254,6774,8829,8837,3718,6281,2185,3725,3726,3727,5265,5777,673,56996,4772,1191,682,126637,126638,5315,54474,207,6352,1232,8915,6356,55509,1237,10970,3815,4842,4843,64236,7405,238,8431,57599,2309,4869,5896,5897,18…
Literature	Childhood Angiosarcoma	DisGeNET	4609,1029,6663,1031,2056,3091,8728,442908,442909,23583,10278,5163,387119,6194,5175,2113,2130,1113,5728,4193,1634,23152,9332,6271,7298,7299,6285,4240,153,154,5787,10395,673,5629,675,5290,5291,10413,5294,5293,4286,3265,6855,207,3791,5335,23261,3815,238,4846,23279,3320,51450,7422,3845,5894,2324,6423,7450,1314,7471,309,1871,25937,7508,29015,7001,5979,51547,10589,6506,23405,23411,7030,6520,406906,1944…
Literature	Childhood B Acute Lymphoblastic Leukemia	DisGeNET	4609,1029,2057,83478,25,1050,1053,57379,5159,1066,27178,6711,4153,3131,2120,101927497,3146,5708,10320,596,3669,53342,613,154214,2669,64109,3197,3717,6279,8842,28309,6310,5290,5291,2220,5293,5294,1719,10428,84159,56005,4297,4311,4318,3811,28402,6387,5878,7415,50943,5896,6418,7955,57116,1822,6962,4919,3902,286530,102723407,401237,79191,861,51561,102724971,6518,22919,10642,10643,3988,923,930,3492,93…
Literature	Childhood Burkitt Lymphoma	DisGeNET	2048,118788,2059,25,27,2081,57379,2100,4149,10301,2113,4170,4171,4179,115482713,30817,2146,4193,4194,8289,117,123,4233,2187,729230,2197,10395,6303,2208,4255,2214,2215,4265,182,340152,4282,57531,6332,57534,4288,4297,207,4311,6361,6364,2268,2271,2272,6382,55536,240,28912,6387,6403,2308,2313,4363,10519,80155,100505887,2335,28985,137529,317,10563,325,100653382,328,330,331,332,4437,8536,351,8543,57697…
Literature	Childhood Ependymoma	DisGeNET	2048,407042,6659,4613,1029,6663,6662,54790,2056,442891,10763,1030,6664,2066,2067,127003,27165,94241,6690,546,5156,4133,5159,55859,2108,4162,1612,150094,595,4691,10327,1116,6750,6240,4193,2146,23136,5728,1641,100271722,7276,2670,53358,6774,340602,5243,7291,4221,6781,6271,2688,6273,3714,6275,3205,6277,4233,8842,6285,10381,9368,4255,2209,4771,5290,5291,10413,5294,4782,25776,6833,5293,182,57534,4288,…
Literature	Childhood Hepatocellular Carcinoma	DisGeNET	407040,6657,407041,6656,3082,92170,1555,3091,28,442911,3105,545,5156,51750,38,6696,574506,5166,4143,5168,378938,115482696,4170,728655,51280,5715,595,596,55384,102157401,353376,2147,10855,5228,5743,60529,23158,8312,5243,126,6786,644,8842,4236,729230,5265,3732,64151,9368,2719,6317,174,6318,23213,10413,2736,694,100316868,5831,6347,3791,1236,213,216,2264,6876,4318,7913,9965,107075310,3309,7412,7422,6…
Literature	Childhood Hodgkin Lymphoma	DisGeNET	79885,10255,2064,4118,57379,2100,60,4157,2113,115482704,4193,115482723,102,4210,4233,4255,6304,2208,51360,57510,2215,2214,4267,57534,4288,4292,2247,6343,6348,6351,6352,207,6355,6356,55509,2263,8408,6361,4318,6367,2272,6382,238,2288,200942,6387,246,57591,2296,2297,6402,2308,4360,51477,6430,10539,10541,330,331,332,84300,260431,51548,6495,22882,355,55655,133482,22914,4487,51592,6535,397,22927,399,40…
Literature	Childhood Kidney Wilms Tumor	DisGeNET	2048,100499467,51214,2064,2068,139285,25,10278,2099,81,115482706,2130,115482713,2138,4192,6240,2146,8321,6275,8324,4233,51352,6297,6299,10403,57508,10409,4267,174,182,57531,2237,190,57534,4288,10436,4292,2248,4297,207,57556,216,256236,238,8434,8190,4360,2313,2314,268,2322,6418,6422,10518,6426,22822,389421,51517,324,4435,6490,6495,6496,356,367,374,8569,51588,4487,6546,22943,10664,4524,29102,79870,…
Literature	Childhood Leiomyosarcoma	DisGeNET	1024,5121,407042,4609,1029,9734,4616,11274,407050,1036,6670,3091,4638,5155,5156,1068,558,23089,2099,4659,4152,60,101054525,3645,6722,1611,2130,596,56916,115482713,94,5728,4193,53347,2152,9839,1649,27250,9332,2678,6774,5241,633,58500,7301,4233,1674,91807,672,728226,10403,5290,5291,5293,5294,6323,1718,91833,186,84676,25802,5324,207,8402,2271,3815,9961,729838,238,9968,7421,4862,57599,7422,1277,3845,…
Literature	Childhood Liposarcoma	DisGeNET	6657,2,1029,6663,8720,1051,100499483,23583,7204,5156,5159,4150,23097,6714,6720,6208,10818,5187,5714,595,2130,3159,1111,115482713,5728,4193,2668,58476,1649,5747,23158,6774,4217,6778,5243,5754,6275,6790,2194,4763,3229,51360,8864,6305,7849,5290,5291,3756,5293,5806,5294,10927,26291,4292,5324,207,2260,10457,2778,4313,107228383,5346,5347,6883,6886,3815,6382,55027,8436,3320,7431,3342,57104,5922,1316,490…
Literature	Childhood Lymphoblastic Lymphoma	DisGeNET	4609,1029,1030,83478,442906,23583,5156,51750,5159,8772,2122,4171,2130,595,596,55384,6232,604,54880,5728,613,7272,100126317,8301,1647,23152,3195,3717,4773,4267,3267,81608,4297,1236,213,2260,81620,6886,7409,4851,5896,2313,3342,3855,6932,374569,6962,4921,5443,219972,25925,3916,4436,51540,6490,6491,861,3425,355,440193,9603,84883,9623,930,4004,4005,406952,4524,6573,943,8115,961,29126,8140,973,693200,7…
Literature	Childhood Malignant Peripheral Nerve Sheath Tumor	DisGeNET	2048,7297,2305,4613,6662,8839,6663,4233,3082,6790,3084,6285,2066,3091,2070,3480,1944,4763,8091,23583,2335,673,7716,5156,1956,6696,7849,2475,7088,701,6590,6271,960,22856,6857,586,5196,1485,207,2130,595,246100,1108,5077,5594,1499,94,4192,4193,2146,8161,3554,1382,6760,4585,1649,7157,407029,8314,1019,3837,57599
Literature	Childhood Myelodysplastic Syndrome	DisGeNET	2056,18,2068,100124696,25,2074,8233,115482684,6208,2113,2120,2122,2125,6223,115482713,4193,2146,51312,4210,4211,2177,6279,6280,8328,2187,142,51352,4254,51364,6329,2235,8379,4291,653509,6343,4297,4313,4318,2272,2274,51428,4332,238,4352,4353,6406,2321,2322,10518,28951,6427,285,10533,80169,8493,2353,8506,317,22852,28996,10569,10573,246100,10584,6494,356,10598,367,51573,51592,29072,92579,29102,55729,…
Literature	Childhood Non-Hodgkin Lymphoma	DisGeNET	2056,9,10,2064,2068,57379,6194,110006328,115482684,2113,115482696,4170,10318,115482713,30816,4193,2146,79971,4194,6240,8294,4236,142,2209,2212,2214,2215,8360,8361,8362,8359,8363,8364,8365,8367,8368,8366,8370,653499,196,2247,4297,207,2260,2264,4313,4312,6366,2271,4318,238,8431,6387,4342,100616444,8445,2308,6406,4361,4363,283,290,10534,28985,6470,331,10573,4436,353,354,355,356,55655,10599,133482,22…
Literature	Childhood Oligodendroglioma	DisGeNET	23040,1029,1030,1031,10763,83478,10777,27165,546,5156,47,4155,115482684,60,10309,3146,1611,1612,596,115482713,3674,5724,5728,2146,64098,10855,1641,2670,5743,23152,30833,6770,6783,7297,9860,4233,1674,8848,219793,5777,7832,51352,8350,8351,8352,8353,8354,8355,673,8357,8358,8356,4255,6822,5290,5291,10923,5293,5294,100288687,8880,5803,54454,57534,2752,4288,2247,6855,7368,207,2260,5340,84707,4842,4843,…
Literature	Childhood Pilocytic Astrocytoma	DisGeNET	2048,6657,1029,6662,6663,2064,2065,2066,3091,11284,10266,10268,546,4147,168002,2115,2119,9815,10840,115482713,6750,5728,7270,1641,2670,5243,2173,7295,6271,133,8842,6285,142,5781,4763,673,2212,5290,5291,4267,5293,5294,5803,9402,57534,4288,3265,207,3791,3280,2260,2261,55511,27352,3815,1277,7422,1280,1794,3845,5894,2321,6935,7965,2335,81704,25897,113451,4915,28996,57670,3417,3418,347,22882,10598,111…
Literature	Childhood Pleomorphic Xanthoastrocytoma	DisGeNET	2048,3845,5894,1030,5127,1029,9874,4255,673,546,7841,1956,55714,65061,5424,5426,947,5817,9020,55872,5568,10178,6598,22858,3020,3021,207,7248,3417,3418,5594,4193,22882,9444,5605,5604,7015,5609,2670,7157,3576,2175
Literature	Childhood Soft Tissue Sarcoma	DisGeNET	2050,1029,389136,2064,3091,23583,545,5156,5159,6696,1576,9768,8743,563,5175,2103,135228,2130,7251,596,115482713,54880,4193,4194,5728,6756,6757,2152,6760,3690,100144748,23152,23158,6774,5243,6271,6275,6788,4233,8842,6285,142,6298,5788,118429,7839,672,4255,675,6320,1718,5817,4286,3265,196,4292,6857,54474,6347,207,3791,79058,2260,6868,213,84182,2264,4312,7388,4317,4830,4318,10460,5346,3815,6376,238,…
Literature	Childhood Synovial Sarcoma	DisGeNET	2048,1025,1026,1027,4100,4613,1029,6663,6657,1033,3082,4103,9734,5133,8202,2064,6164,131096,23583,3105,546,3107,5156,3623,23082,9780,4151,6714,2108,53827,8773,2130,595,596,3159,54880,4193,2146,5728,6756,6757,6759,6760,10855,9837,8815,23152,5743,6774,8313,6778,5243,9341,638,4734,6275,4233,8842,6297,57498,6298,6302,58531,56996,7849,5290,5291,7852,4267,5294,5293,9402,57534,6847,4288,84678,6855,81606…
Literature	Childhood T Acute Lymphoblastic Leukemia	DisGeNET	4609,1540,1029,1030,1033,83478,25,5156,90678,115482684,5694,3135,51270,2120,4684,7247,596,115482713,613,64109,4208,6774,5243,3195,6783,10369,2177,6275,3716,3717,3718,56983,6298,2208,4775,5290,5291,10923,4267,5294,5293,4297,4301,207,3280,4311,5347,6886,3815,6888,79594,4851,4854,1788,494337,2309,3855,2322,6418,5910,80150,4893,1822,54567,158506,1326,6962,1843,3899,30012,4928,84295,10573,51540,79191,…
Literature	Childhood Undifferentiated Pleomorphic Sarcoma	DisGeNET	1029,7430,4102,4233,4363,271,3091,56980,3480,3481,406943,4000,5156,10413,4923,3145,25937,2130,2261,1493,3417,4193,53347,2034,9332,7157,6774
Literature	Childhood asthma	DisGeNET	3586,2052,9,3593,3596,3605,27159,28,30,100507679,5156,8740,27178,558,450095,1583,222256,3123,2615,1080,387129,4153,56893,1603,55876,3142,3576,3146,3659,2638,26191,596,3676,10333,1118,1116,1636,56934,112744,8809,100126313,1131,108,27250,56946,627,117,2678,4602,6262,6778,643,2181,1672,26762,10383,5270,10392,4760,154,9370,2206,26270,2208,163486,728226,84639,1191,27306,4790,2232,4792,4282,26298,7356,…
Literature	Cholera	DisGeNET	1540,26119,12,5644,2064,1555,7187,3605,5652,3096,83992,28,5663,6690,664611,3620,3621,8744,6697,1583,26160,7217,1071,2099,7220,2101,1588,1080,1592,1593,4155,4153,4669,10810,1604,115482696,3146,92747,84557,2125,5715,596,115482709,5205,64083,353376,5728,1636,102724197,64102,27236,1128,3688,1131,64109,2158,5741,112,5744,6770,8314,5244,64127,1152,1666,6275,64132,6279,2185,7306,4236,141,55964,55968,272…
Literature	Cholestasis	DisGeNET	2048,4097,6662,8714,15,10257,19,1557,1559,94233,1562,1565,6687,8737,4645,551,1576,8743,2091,1581,1582,574511,4143,645682,2099,1586,4149,7224,1592,9786,1593,60,8766,57410,5189,114757,28232,3146,28234,9294,51280,596,5205,84565,55384,55898,602,3162,5725,1118,6750,27232,10850,1634,1636,102724197,3170,3684,2152,2149,5730,3172,100126316,27240,3175,10864,2678,58488,5243,124,5244,3710,6783,5245,1672,8842…
Literature	Cholesteatoma	DisGeNET	4609,1,2064,1041,2066,2069,24,6696,6700,23601,10804,64581,100526664,3146,11343,5716,55894,6749,10850,5228,5743,9333,6774,414325,6776,6777,64127,3713,3716,5764,6278,648,1673,1672,650,652,654,2706,10392,50856,5290,5291,5293,5294,10927,9402,4287,2247,2252,207,55503,162514,83667,4313,4830,4318,10462,4842,4843,107075310,387837,5894,4360,3860,7448,93978,3868,7965,1822,2335,285,3880,25897,1839,820,834,8…
Literature	Chondrosarcoma	DisGeNET	2048,4103,2064,100124696,100124700,4133,2099,4148,2103,60,2119,2130,2131,2132,2133,115482713,6236,92,10333,4193,2146,101,10342,6271,10376,4233,4236,51341,142,6285,10381,10413,176,4281,4282,57534,191,4288,197,4297,207,6352,2260,2261,6356,2263,768216,4313,4314,4312,4316,4318,4321,4322,4323,6383,6387,259,10499,6425,284,285,2335,28960,6440,8496,57650,308,326,331,26959,246100,6496,353,354,10598,10603,…
Literature	Chordoma	DisGeNET	407040,2048,255488,6657,4609,1029,6662,1019,3091,27164,51742,5156,619556,5159,2099,3642,2108,10818,2114,4683,7248,6736,7249,8788,55384,8795,604,5728,2146,4194,100,9319,3177,1130,2670,23158,6774,5241,5243,6779,10879,3206,4233,142,81559,4255,673,675,2214,2215,5290,5291,5293,5294,2735,176,3248,8880,4803,2247,6862,207,3791,2260,214,2272,3815,6899,6387,3845,4363,3856,2321,6929,1302,4904,3880,4914,1855…
Literature	Choriocarcinoma	DisGeNET	2048,2064,2065,2066,28,4124,2086,4137,79923,2099,6197,378938,115482683,2114,4170,55384,115482713,84061,30816,4193,4194,100,2149,2157,6256,53369,2170,133,4233,6282,4236,51341,4248,6304,4261,174,2230,183,182,196,2247,2249,6347,2252,2253,207,2260,2263,4313,4318,10468,6382,6387,6391,248,250,251,2303,8448,57599,8454,4360,4363,2321,6418,51478,6423,80150,10518,6426,10531,389421,308,28985,324,326,329,852…
Literature	Chronic active hepatitis	DisGeNET	1029,3077,3082,12,2064,1555,1557,3606,1565,31,3105,3106,139818,4139,1583,1584,1586,5171,3123,1589,1590,2099,1588,474168,9790,4158,11331,6736,4193,6770,6772,6261,2688,7296,643,5265,9370,6822,4264,55997,190,1737,721,4306,3284,1755,3291,3293,7389,2272,4322,3821,1778,4854,6906,9469,2821,3845,54535,268,8988,8991,129831,3371,2875,6462,5443,2886,5447,1356,5972,7514,2908,79718,3439,1392,3952,367,3440,344…
Literature	Chronic graft-versus-host disease	DisGeNET	3586,2,10244,54790,11270,3082,23569,9235,374291,3605,5141,442900,94233,25,28,3614,31,6687,2081,3106,3107,5156,6693,3105,8743,6696,23586,3627,3115,3119,5175,3133,9790,4162,4170,115482699,4684,10314,6737,5713,51284,339541,597,3669,604,3682,3684,613,2149,3687,112744,10855,10859,2669,9332,6774,7295,64127,3716,6279,57486,142,5265,5266,115352,9370,29851,158,283297,675,1191,3240,5290,5291,5293,5806,2735…
Literature	Chronic heart failure	DisGeNET	146433,3589,9734,2056,407050,23564,3084,2064,3605,23576,28,1565,8737,664616,27178,9771,4656,1585,79924,567,5179,101054525,11326,401472,581,56902,84549,3667,3156,65108,596,89,1113,3162,5725,6754,100,1636,100038246,100126311,3176,6761,2660,1131,4204,6262,100126328,23164,1666,64644,133,134,135,136,2697,5624,10891,197259,6285,148,151,153,154,9370,156,6302,1191,6648,3753,27303,682,7852,680,4780,57007,…
Literature	Chronic myeloproliferative disorder	DisGeNET	2048,51206,2056,2057,79885,13,2064,19,25,387119,653361,6197,4162,2120,115482696,2122,2125,10320,90,6238,4193,2146,2147,2153,4211,117,6275,6279,6280,2185,6283,2187,142,4254,177,10419,2235,6343,4297,6348,207,2260,51428,238,8431,240,6387,246,4352,4353,2313,2314,2322,6427,10524,2335,290,10534,8506,51514,6468,328,355,356,10598,282991,367,383,4485,51592,29072,22943,2475,10671,8624,80312,4547,8643,29126…
Literature	Chronic progressive external ophthalmoplegia	DisGeNET	3842,7299,79109,9997,2705,4885,6687,4513,291,4519,7084,57132,57521,26291,5428,50484,1716,10939,708,4550,56652,4556,24148,4565,4569,11232,1890,107075310,5743,4976,7156,201973,6648
Literature	Chronic schizophrenia	DisGeNET	5640,1544,6667,3084,6925,6671,10644,1814,3606,3356,81565,3358,1312,801,93986,805,808,23209,427,2736,57142,80312,7099,100379198,5443,5063,79823,7124,1621,64087,3416,79068,10718,3553,1636,3557,1896,3561,4842,2539,3952,3569,10611,627,889,1786
Literature	Cicatrix, Hypertrophic	DisGeNET	7170,1026,3586,1540,1033,8717,407054,3600,574480,3091,3605,9242,51738,619554,3627,7222,284217,60,101054525,4157,724033,3576,3146,84557,595,596,54361,3678,5728,4194,1634,9315,101927525,2661,2149,3688,2150,3689,3692,9839,5743,5747,5764,6279,9351,81034,6283,655,3219,8856,154,155,2203,9377,56996,5290,5291,7852,5293,5294,51380,183,185,186,2247,207,5328,2258,6357,145624,4313,10970,4312,79581,4318,4321,…
Literature	Classical Hodgkin's Lymphoma	DisGeNET	2048,1536,1026,3586,1540,1029,4609,6616,7124,407050,3082,3596,79885,5133,10255,3600,8720,442898,7187,4118,27161,9242,442907,1052,23583,4128,3105,23586,57379,3107,65059,51750,442915,51752,442917,3115,9260,10800,653361,3122,3123,10801,567,9271,8764,2108,724030,3135,2624,29760,5698,2625,3654,9804,3662,3663,9294,596,53335,115482713,602,604,9308,6750,608,4193,2146,9314,9825,6757,2669,5743,4207,54386,5…
Literature	Clear Cell Sarcoma of Soft Tissue	DisGeNET	7299,1029,7431,4360,4233,2315,2956,6285,2065,81559,3481,26,923,4893,1440,673,1956,5159,5034,4267,388015,1839,2353,404663,4286,4292,4683,23373,5328,977,2130,466,1874,4436,2521,6750,54880,3815,1385,1387,2668,1390,23152,3569,1649,9973,7030,6271
Literature	Clear-cell metastatic renal cell carcinoma	DisGeNET	407040,23553,6657,51203,9733,1029,2056,6666,23051,5133,3598,1039,2064,2065,5650,2066,3091,5653,6678,442902,146456,51741,5156,3620,38,551,353322,554,23598,47,2101,9271,2104,3643,2625,1605,115482696,81,5715,595,596,79960,3161,1116,119391,353376,5728,8291,3172,57447,55920,5744,9332,2678,6774,4217,634,123,30844,5243,3709,8314,7291,6271,51330,5250,4233,6794,3732,728215,9370,8862,728226,7849,5291,7852,…
Literature	Cleft Lip with or without Cleft Palate	DisGeNET	7168,2562,9,10,10253,4627,83990,3106,27173,3115,3123,55351,2121,3664,4691,602,5727,27232,7779,7782,54901,8313,635,5243,3714,3720,652,160,7341,2736,89780,2743,1719,1209,5817,5819,5818,23743,9411,2246,4807,1739,2254,9423,1748,56034,2295,9464,1791,2304,83716,11023,5914,29985,6948,100507436,7473,4920,7484,1856,6470,8029,5981,875,7020,7039,2944,7040,2946,7043,2950,7046,4487,2952,100528016,406938,64924…
Literature	Cleft Palate	DisGeNET	2048,2049,2562,1027,1028,6662,2054,23560,9,10,2571,4617,23047,7182,442890,6664,1544,2069,83479,24,9759,5159,6696,442919,8241,8243,2615,2619,2113,6223,3664,4087,151126,64093,23133,2159,254065,2162,6259,4212,6774,8823,8313,635,7291,3199,4223,7298,3714,3720,650,652,51340,81037,6295,6309,56999,124583,7341,2735,2736,177,23543,5818,56000,56001,196,2245,80070,4807,3276,9935,2255,2260,1749,1750,84695,226…
Literature	Cleft palate with cleft lip	DisGeNET	7168,2562,23560,9,10,4627,6678,24,6690,6696,3664,602,23133,55902,5727,1634,9314,6259,635,64129,1672,650,652,81037,84634,9892,8871,7341,174,27315,89780,181,4281,1209,5818,130749,23743,80070,2247,4807,81607,2248,2253,2254,9935,2255,1745,128209,2260,2263,4312,10970,4314,1756,4830,4831,4322,7405,2798,57589,2304,167681,50945,25859,5889,2312,3342,11023,145173,5914,2335,801,805,808,810,7473,7474,7484,10…
Literature	Cleft palate, isolated	DisGeNET	2048,2049,2562,3586,1028,1027,6662,2052,23560,9,10,2054,2571,4615,7182,4617,23047,442890,3605,2069,83479,24,25,3606,9759,100506658,5156,5159,6696,442919,8241,8243,2099,1591,2615,2619,2113,3576,6223,3664,4087,596,8277,151126,1544,64093,23133,10850,3687,2153,56940,7276,2670,2159,254065,2162,6259,4212,5111,6774,8823,79991,5241,8313,635,7291,3199,4223,7298,3714,133,3720,650,652,51340,81037,6295,27295…
Literature	Cleft upper lip	DisGeNET	2304,2944,7298,7040,83716,7043,50945,4487,1672,2697,2952,8458,652,51340,4751,11023,2066,24,5914,7067,10912,1317,406951,81578,810,4524,7341,29102,6573,5170,8243,2356,55733,8626,724025,5818,7484,27324,5950,80326,4807,2049,1993,6347,9423,3664,9935,6867,2260,2263,4312,26585,10970,5083,860,23133,4318,5727,5981,1756,56034,602,9572,999,6121,407019,7020,6125,23406,7405,8048,2162,6259,6902,574456,7039
Literature	Clostridium; difficile (disorder)	DisGeNET	6657,10247,540,5663,9760,57379,10787,2597,27178,9261,4149,60,23101,6721,4673,11331,64083,53342,1636,4210,629,7296,2177,1666,1670,1161,6281,3725,3726,729230,26254,3727,80018,5269,8864,675,2746,7358,56005,4810,6347,6863,6869,213,51430,10479,3313,10487,5879,3320,7422,3329,9476,25870,1811,10005,1831,23336,2353,2354,4922,51010,51531,3918,10580,64343,3930,9563,5478,51561,3949,1395,257397,6010,7040,3458…
Literature	Cockayne Syndrome	DisGeNET	5888,641,3456,4741,9734,5893,1161,270,142,10385,2067,2068,2965,2966,11285,2967,2073,2071,2074,9365,10269,2968,2072,4000,2720,1442,675,1443,174,5424,2993,2994,6962,2996,57654,1719,2237,7486,404672,143425,7874,6595,6594,6597,5831,164045,847,7376,94031,467,7507,7508,1111,2138,83932,64221,5599,4193,1634,284131,100,55143,4968,4502,5741,8815,3313,627,23411,7157,23158,56949,11128,249,5243
Literature	Cockayne Syndrome, Type II	DisGeNET	107197953,10376,1161,9869,142,29072,3091,2068,3479,2074,10013,1442,1443,10664,9519,57654,1719,143425,7874,7376,7508,100422874,7003,442459,79969,7013,7014,4968,3313,627,7157,100302202,267004
Literature	Coffin-Siris syndrome	DisGeNET	7040,4353,7042,3586,6664,6418,57492,5657,929,545,64806,8743,5550,196528,6962,3123,50485,3126,474168,51384,6594,6595,6597,56005,84295,6598,6605,26191,10447,7124,472,5977,4313,8794,1757,4318,8289,55907,355,356,79974,10344,3689,25836,3567,8815,10993,1906,55540,6390,6391,6392,5241,6652
Literature	Color blindness	DisGeNET	9733,55824,5149,81693,27044,9131,3630,4657,4791,1977,22974,84164,5956,4940,6490,80218,5979,3550,5726,5727,8030,611,57060,1387,2539,1261,2158,4976,1523,8444
Literature	Combined immunodeficiency	DisGeNET	57217,3458,9219,6786,6789,1794,6023,5896,5897,84876,3981,10892,10125,2068,3605,10777,23452,1822,146206,27040,3105,7456,57379,3107,64421,8737,81704,4522,51371,939,5293,90417,8625,4790,567,4792,8517,10320,84433,8915,987,3932,3551,79840,100,998,3431,3561,10095,7535,10097,6772,8438,5880,4860
Literature	Common Variable Immunodeficiency	DisGeNET	56832,3586,9219,3077,4615,359948,91662,3605,23583,3105,3106,57379,3107,23075,201254,8741,3117,3119,3123,3125,4153,60,2625,57410,4684,3662,10320,8784,24146,51284,596,3669,604,1118,608,115482723,3684,613,3687,8809,2669,30833,3702,6774,6776,6777,64127,640,643,4739,5265,9370,29851,5788,2212,2214,2215,2217,8874,2220,5293,7345,4790,4791,695,59067,192,54472,54474,1236,6363,3806,6366,3811,3812,6375,23274…
Literature	Complete atrioventricular block	DisGeNET	2056,4118,2086,2091,2099,55349,4152,4153,51280,51284,55384,2137,340061,93,768096,768097,2147,105375847,103,112744,10344,57447,51311,2160,116,2167,6275,6280,6283,57506,4261,2214,2215,2220,174,57521,4283,6352,6356,213,4318,6369,6372,6387,4343,4351,389376,653590,285,55585,57634,10538,2346,102465841,10563,10565,335,345,355,51561,133482,361,51567,6521,22914,6535,393,22926,4495,6546,4499,6554,412,37315…
Literature	Complicated malaria	DisGeNET	1536,3586,3587,10244,3593,7178,3596,19,28,84000,3105,3627,3123,5175,4153,5698,10313,10314,115482699,3146,3659,5713,339541,56922,3162,604,10333,1116,10859,1644,2669,4204,56942,627,115,5243,1666,135,136,156,84640,283297,6647,2212,2213,2214,2215,3240,682,2220,4780,89782,9401,4282,4283,4284,1725,199,6349,6863,6352,213,171221,10969,3802,3804,2784,3811,6890,4843,7916,3308,6382,7919,84717,149233,54509,7…
Literature	Cone-Rod Dystrophy 2	DisGeNET	2048,1536,375298,7124,55812,2056,6664,79884,23566,6671,140821,54806,24,9242,2078,2596,145957,442917,6696,3115,169522,92211,3123,8754,1588,567,4155,60,3146,441931,89,7263,4192,3681,5728,2147,2660,1131,2668,2670,51312,54897,627,6772,6774,7287,27255,7288,8826,59352,259197,6785,8322,56963,8841,8842,6285,57486,10894,9364,5788,56477,56479,7840,5792,386724,6314,5291,5290,5293,5294,259249,7345,282809,428…
Literature	Congenital atresia of extrahepatic bile duct	DisGeNET	2048,1536,3586,1027,6662,23049,3082,3083,3596,92170,10253,9235,3091,3606,3105,5154,6692,574501,8743,6696,3627,26155,1581,5168,4152,2627,3576,115482696,3146,4684,3663,3665,5715,51284,6237,353376,3170,3171,3683,102724197,2147,3175,6761,3689,3693,51311,3696,9332,6772,2678,6774,120,6778,5244,51330,2690,8842,5265,5781,6809,2202,9370,728226,2214,2215,171177,2736,26291,182,89782,4282,55997,6345,6347,328…
Literature	Congenital cataract	DisGeNET	10253,4627,2584,2081,102724652,51763,52,23094,90167,79443,2138,2651,8799,54880,5728,8815,7792,4212,631,2700,4237,652,2703,2706,57492,6809,7837,7846,3240,25782,54968,4284,5309,9927,4810,2262,1756,3299,8419,7401,3309,83700,2301,7422,1282,1287,7431,3342,283953,100996939,4952,7020,4976,4990,7040,1409,7042,1410,23424,1411,1412,1415,1416,1417,1414,907,1420,1421,3982,51084,1427,1429,9628,406958,406960,1…
Literature	Congenital pontocerebellar hypoplasia	DisGeNET	91137,7436,271,7443,675,9255,55210,55083,27445,79042,10179,51010,1736,11340,57038,207,373073,283989,3674,80347,55773,51678,9319,116461,114034,3708,8573,5119
Literature	Cornelia De Lange Syndrome	DisGeNET	2688,4609,157570,23047,79623,58513,54808,414,10274,9126,10664,8243,23476,2875,55869,646719,833,29123,8646,4297,6474,23244,8658,23383,2911,1382,145258,1387,25836,254827,55023,10735,2033,27125,2294,3066,5885,1663
Literature	Coronary Stenosis	DisGeNET	4615,5130,3604,1071,5175,567,6721,3661,5728,1636,105375847,2153,3689,7276,108,6772,2678,2167,6783,1676,729230,9365,153,672,728226,3240,5806,183,185,5319,5320,1738,8398,3791,6356,217,4314,4318,80095,738,3816,729838,4846,494327,7422,653590,790,7450,1311,7456,6950,6441,1326,3898,5444,5445,58191,1361,338,5972,348,9564,4973,114548,728441,1401,51085,100528016,1434,23452,406942,406947,4524,5552,6576,401…
Literature	Craniosynostosis	DisGeNET	10252,2064,2077,8243,120892,51284,51297,10342,2150,2152,10344,57459,8313,8318,2181,6278,6279,6280,4233,6283,729238,2200,10397,51364,2214,177,182,183,100616376,6329,185,2242,57539,196,653509,2247,2248,2249,2253,2254,8399,6352,2259,2260,2261,2263,2264,4312,6362,6366,4318,6370,6372,6374,51435,6382,240,241,246,257,55553,4360,2316,6424,286,6439,6441,309,310,313,8511,55636,6494,51552,10598,362,383,384,…
Literature	Creutzfeldt-Jakob disease	DisGeNET	1536,10763,5649,253461,4137,1080,4155,23621,23627,1116,84061,4190,1118,8803,102,5223,5742,2670,5743,5243,51327,2688,84107,652,653,134285,4747,6285,9367,6311,9402,706,199,7879,722,213,84182,644314,79594,3308,107075310,79092,56052,503542,248,250,4862,8449,2821,275,5915,7965,100505887,5922,4900,25897,158506,3375,11075,836,149830,10058,3918,2896,8530,7001,348,351,358,10598,1385,1386,875,361,7533,1398…
Literature	Cryptorchidism	DisGeNET	407042,7178,121355,4620,23566,6159,4625,5141,8726,5142,546,55342,1583,560,3119,645682,3123,2099,346673,1586,1588,1080,3640,2618,60,100132417,2626,581,378949,441931,6736,7761,7762,1617,386653,53342,6754,5730,2149,4204,6767,5232,6770,8312,1153,8322,2693,3206,3207,50830,53905,3730,56979,148,5781,151,8856,84634,2209,2210,128674,3239,680,79017,57007,259249,7345,122042,9915,59067,190,196,56005,2253,686…
Literature	Cushing Syndrome	DisGeNET	9734,12,51738,23583,545,38,551,1576,1071,1584,1585,1586,54,5175,1081,1082,101054525,4158,3664,7262,6750,54880,2147,1636,57447,2153,2161,6770,627,632,7291,4221,7295,2688,10882,2693,2695,2696,4236,2194,150,667,10911,23203,6822,3762,181,2230,183,2232,185,186,4306,2778,114907,1756,3291,3290,2271,231,1257,2289,26871,50940,2309,776,3852,3342,7439,50964,7450,3360,1831,2346,820,5443,5447,1351,1357,1869,5…
Literature	Cutaneous Mastocytosis	DisGeNET	3586,3596,5133,2064,3091,3605,5654,9241,9242,27161,100124700,3611,6690,4170,596,3669,54361,10844,4193,9825,3689,1131,2668,4204,5747,6774,1154,2697,8842,1674,10891,652,3725,9370,56477,4254,673,3757,174,1718,9401,83648,706,1738,6351,6869,5334,29914,2782,4318,554210,6372,3815,2803,6387,9973,100526842,7422,55556,4869,6917,6921,1803,6923,6924,51473,2335,57120,5921,290,27429,2346,115509,3383,3898,2876,…
Literature	Cutaneous Melanoma	DisGeNET	4100,4101,8202,12,8208,2064,2068,2072,2073,4133,48,2100,110006328,378938,115482684,4157,4162,4172,4173,4175,4176,51280,115482713,30816,4193,2146,4194,2158,6256,4218,123,8314,2173,6271,2175,6279,4233,6284,6285,142,10381,2192,4241,2194,154,10397,4255,6304,123041,10413,4286,57534,4288,4292,2247,8398,207,4308,2261,84182,4312,4313,6362,6363,6366,6367,4318,4321,6370,2277,6374,57580,6383,8434,6387,10484…
Literature	Cyst	DisGeNET	5120,3586,153090,1028,2056,3082,2571,3091,1045,1048,23583,4645,551,55857,90161,2100,1588,5175,1080,284217,1605,4168,9289,115482696,590,7248,7249,115482706,5715,596,3161,6750,5727,353376,5728,5732,2151,10857,2668,5228,5742,2670,5741,653423,54894,5241,7289,5243,3708,3713,3204,9863,648,4236,6285,2192,672,23204,3239,10407,23209,7849,174,9394,2746,133308,5310,5311,7358,5314,29893,6343,2252,2255,6352,6…
Literature	Cystadenocarcinoma, Serous	DisGeNET	2049,4100,1029,4102,23566,2064,6678,1048,24,2041,5670,6696,10803,2099,1084,1087,1601,2627,115482696,4684,5715,596,115482713,353376,5728,5743,27250,5241,8842,83595,10381,3732,81557,4758,51352,4255,672,673,675,7849,728239,400566,1718,55294,100288695,196,4292,6855,54474,207,4830,6370,8932,238,110806263,760,116985,7422,3845,2316,54541,268,9997,6928,788,794,10534,5429,11065,2878,6462,51014,94025,335,1…
Literature	Cystic kidney	DisGeNET	91147,9742,5136,2066,3091,5141,203286,54806,3611,554,583,7249,24147,3172,112,6772,629,6774,7289,3717,3213,56979,192668,51364,10404,10413,84662,183,2744,84153,282809,200894,5310,5311,57545,57560,132320,80114,3320,29954,7428,6928,8481,56623,80184,169792,131920,861,359,7020,1906,1910,11127,378,79738,9101,27031,1950,8100,407975,2475,284086,63929,6092,5587,55764,51668,5076,7124,1499,254428,123872,8676…
Literature	Cystitis	DisGeNET	3586,1029,3084,3600,2064,3605,5654,10263,5657,3612,100506658,51237,3627,43,645682,9780,4153,115482683,4669,4671,115482693,130120,3658,51284,115482713,81502,23135,6241,347745,65125,2150,5743,100188784,627,116,100188795,2694,6280,5290,5291,10923,5293,5806,5294,8878,64689,4283,6332,3263,4803,196294,199,6857,6347,6863,3791,7379,10963,6869,10468,107075310,240,90865,6898,6387,1269,7422,259,7432,25870,7…
Literature	Cytogenetically normal acute myeloid leukemia	DisGeNET	407040,407042,1029,54790,8205,171023,3091,83988,1050,2078,619554,84525,2621,2624,29760,56898,9798,2122,4684,574030,54880,154214,100126319,3190,5243,3197,3709,23166,3717,3210,142,84662,4297,1236,9429,4830,4831,3815,4330,7403,107075310,4345,1788,1789,494336,3845,4869,57103,2322,6418,4893,1822,79142,57650,4928,7490,51024,100422992,79187,3417,3418,861,3934,863,1374,10081,406882,406906,84868,83856,552…
Literature	DOSAGE-SENSITIVE SEX REVERSAL	DisGeNET	1536,3586,6662,7177,3082,3593,3605,3606,3105,3106,100506658,3620,1583,1584,1585,3123,2099,2103,2621,4158,596,3672,602,3164,10333,81502,65125,10855,112744,1131,5743,100529264,6770,4210,6774,5243,10875,10370,1666,81030,6279,6280,23175,2185,6283,2694,5781,8856,6303,2214,3240,4780,688,64689,4277,7351,4792,190,1215,1728,706,56005,196294,6857,6347,79054,207,5328,718,5332,6356,4314,4318,4319,231,6890,68…
Literature	Decompression Sickness	DisGeNET	6662,253962,23566,3091,7702,219670,7709,6690,7222,53820,60,3145,3146,441931,51283,347734,10850,1636,27240,780904,1131,5741,57468,8322,650,56984,154,27295,10403,2213,23210,173,259249,138428,2237,706,2246,3791,84182,4314,1756,5345,1770,1773,10989,9971,134391,10999,6905,250,7421,7422,7439,165140,51477,80150,5915,2335,1825,5414,84262,11054,399668,5428,3383,328,56652,222545,7507,51028,9564,860,442206,…
Literature	Deep Vein Thrombosis	DisGeNET	3586,2,51206,2056,285195,12,9739,1041,23569,1555,4627,3605,199699,1559,442904,3606,3091,90139,28,619552,551,6696,1576,3115,49,345651,2100,2099,5175,5176,2621,92737,51266,11332,71,72,3146,440915,596,1116,55902,5728,2656,115482723,1636,4708,3684,2147,2152,2153,3178,5739,23659,3690,2158,2159,2160,624,2162,5743,2677,6774,5243,3717,664709,6280,5624,5627,79001,9370,5788,2729,10922,8874,9388,5805,7850,4…
Literature	Dejerine-Sottas Disease (disorder)	DisGeNET	1536,3586,6662,7177,3082,3593,3605,3606,8731,3105,3106,100506658,3620,3123,2099,23095,2621,596,3672,602,3164,10333,81502,65125,10855,112744,1131,7276,5743,100529264,4210,6774,5243,10875,1666,81030,6279,6280,23175,2185,6283,2694,2705,5781,8856,2214,3240,4780,688,64689,4277,7351,4792,190,1215,1728,706,5827,56005,196294,6857,6347,79054,207,5328,718,5332,6356,4314,4318,4319,738,6890,6891,9966,1070753…
Literature	Dementia, Vascular	DisGeNET	3586,101290498,3077,2056,3082,10,12,10763,5648,8209,79890,5653,3606,5663,5152,100506658,2596,8740,171558,551,6696,4137,10280,345643,43,1071,1073,2099,2100,6197,23607,10810,84539,60,6721,4682,2638,1103,590,2641,596,1116,1118,5727,6750,8803,1636,2668,4204,2670,5741,2160,64112,2674,627,1139,5743,6776,4217,6777,7295,7296,3717,133,135,5770,9365,153,9370,6647,1191,5290,5291,4780,5293,5294,51378,183,185…
Literature	Dengue Fever	DisGeNET	12,2064,2066,28,165918,2081,57379,4145,653361,2099,2100,110006328,4153,115482709,340061,84061,30816,103,112744,2153,116844,51311,30835,26762,4236,2194,10392,6301,2209,57506,2212,2213,2214,2215,10410,6319,57521,4277,4283,190,196,6347,6348,6351,6352,207,213,284889,4318,6373,4335,10482,100616444,4352,6401,4359,51465,2317,284,100505887,302,10544,308,10549,10554,115004,10562,143689,6476,123228,51548,8…
Literature	Dentatorubral-Pallidoluysian Atrophy	DisGeNET	1029,10763,3091,3606,2597,645682,5173,6712,4669,8767,596,3162,2146,65125,6248,5744,2168,53369,3708,7299,133,134,26762,6310,6311,6314,6315,4267,7341,64689,10939,6332,4287,6857,2259,213,25814,6874,6908,4353,773,5905,7450,1822,25894,146227,836,331,56652,5970,5460,2395,3934,133482,1387,367,1906,1401,51594,5521,373156,3497,7084,2477,943,2481,7099,5054,1471,5582,7124,2521,5595,4061,6622,4077,3569,5621,…
Literature	Depletion of mitochondrial DNA	DisGeNET	4358,55687,142,89874,3091,1431,5290,5291,7084,5293,5294,57132,1841,50,5428,50484,1716,27068,960,836,1607,9927,56652,9804,8526,6607,6606,3667,2395,11232,8802,8803,7019,4976,26235,7422
Literature	Dermatitis	DisGeNET	10244,9,10,8204,8205,19,2069,43,2100,4153,57402,135228,4157,2113,4161,4163,10314,115482699,10318,51284,55384,53342,4193,2150,112744,10344,51312,51330,6278,6279,6280,4236,729230,142,2195,160,57506,2222,177,4282,189,6334,196,2247,4296,6347,2252,221391,6352,4306,6356,213,4311,6361,4313,6364,10462,6367,224,4318,6373,6376,6382,240,246,4345,4353,4360,2312,2316,2322,2324,80149,57620,22813,2335,301,2353,…
Literature	Dermatomyositis	DisGeNET	3586,514,7173,11274,3082,442890,5133,4620,3600,2065,51191,3605,7189,3606,27161,23583,94241,3106,3107,3105,23586,8742,6696,3115,3627,3117,49,3123,4151,474168,4153,2617,84539,60,1605,3663,26191,6737,60498,51284,23636,3669,89,1116,340061,1118,386653,8291,1636,8805,7273,10859,4204,5742,5743,4210,90226,9332,6772,6775,2170,1660,640,7297,81031,64135,6282,84618,6285,729230,100526737,3735,2200,6647,2214,7…
Literature	Desmoplastic	DisGeNET	4613,1029,6663,27143,3589,3082,2064,83478,3624,2099,1588,5175,4151,60,2625,2115,3651,2118,2633,2130,115482713,5727,1634,10855,2668,2670,9332,8314,2690,256646,8842,10381,2719,672,673,10413,100288687,2735,57534,4288,4804,2247,6855,6351,3791,3799,6872,4313,10970,1756,4318,1767,7405,221935,2806,1278,50943,5888,2817,2308,3845,3339,1293,7439,79633,1301,2335,57124,9519,7474,7476,324,246100,857,5979,5468…
Literature	Deuteranomaly	DisGeNET	10247,1056,57380,4137,3115,3119,3123,581,1103,5723,2652,3581,1636,65125,8809,5623,101060233,2185,1675,4747,9370,6814,2214,2215,2731,4780,64689,9402,51393,6857,25802,207,1234,83666,25824,4842,3309,4336,10998,9475,7965,7454,129831,25897,4905,309,2875,3916,5967,5970,55638,348,351,151393,22882,10598,92521,11113,1398,4477,7040,55177,728458,140683,23435,7054,1432,410,1956,10148,3497,2475,51115,56244,91…
Literature	DiGeorge Syndrome	DisGeNET	8214,8215,8216,27163,120892,2625,2629,81488,596,137814,2138,613,344167,26220,23152,100130418,1139,7290,8318,6783,652,56979,6311,174,1714,83636,91319,7353,130749,1213,25793,8398,213,54487,116442,6899,5880,6910,8456,9993,6926,3342,5902,23317,1312,27429,5413,1326,27443,54584,3915,55636,23384,8026,100820829,8542,6495,85358,7535,2928,85359,55666,1906,145781,1399,27004,51586,406921,6545,410,10659,939,6…
Literature	Diabetic Cardiomyopathies	DisGeNET	407040,2048,2056,407049,23564,4624,1555,3605,23576,4128,2551,1573,6696,574506,3627,6195,23604,2641,4087,596,9817,3162,604,1634,9314,1636,4204,54386,9844,6774,632,634,10875,5245,10367,64127,1666,8841,2697,4236,142,729230,9361,9365,8856,154,156,8862,5290,5291,5292,5293,5294,4780,23216,26291,2740,23543,183,8887,5818,9402,6850,4803,2246,27342,207,4311,3290,4318,5350,9447,3816,10984,9965,9969,3827,997…
Literature	Diabetic peripheral neuropathy	DisGeNET	3082,3091,1565,31,2081,2596,145957,10280,55850,3630,6198,3643,9790,6720,3146,79947,23636,10327,1628,100,1636,2671,1649,627,9332,6774,7291,10891,6285,142,729230,5270,9370,56994,6647,5290,5291,4780,5293,5294,8878,2740,183,5820,6335,4803,207,6863,1234,6868,213,4311,27352,231,9451,3308,3309,65264,3315,4851,3316,246,3320,1786,7422,54535,3339,2321,7442,2324,8988,796,284,8991,64805,3376,4914,2875,2876,6…
Literature	Differentiated Thyroid Gland Carcinoma	DisGeNET	3586,1028,1029,140805,7173,10,3084,23566,2064,9232,9235,3091,3605,83478,10263,2072,2073,3606,2074,51741,23583,3107,6692,1571,3111,84525,23598,1071,79921,5172,1591,378938,1594,2113,115482693,55366,441931,4684,4176,3667,7253,8277,55893,115482713,5726,5727,4192,10848,2146,6754,2657,4193,6750,65125,5730,5728,2158,53358,7792,54897,5743,2678,27255,23158,6774,5243,7291,53373,8322,10885,6280,4233,8842,98…
Literature	Diphtheria	DisGeNET	1029,692236,3596,533,7189,25,9760,4135,5169,64061,8772,2641,2642,3669,115482713,2650,6750,8288,3684,2149,3687,100125288,4204,2670,2160,3700,9855,2688,5764,3718,142,729230,7827,5788,2720,2209,112802,4772,5290,27306,174,340146,2740,181,7350,27319,9401,2247,79052,5329,722,1233,213,55511,1758,3308,6898,4851,79092,4852,6902,4340,3320,2297,7422,50943,5888,55556,2821,55558,2308,4360,5896,1802,4868,1302,…
Literature	Disease due to Parvoviridae	DisGeNET	7040,10625,8834,7297,3458,2305,5894,6283,3087,151056,5371,5781,54806,6037,1432,8216,27291,7965,6303,545,57762,25897,149420,942,8239,64689,3123,9402,124220,51517,64061,3447,9276,962,3014,1351,5319,6857,6347,4172,6354,64083,5970,1493,472,857,858,5594,26073,54106,3454,355,65125,3558,10598,404203,7534,3438,3440,3439,105370479,6772,7157,1398,5111,3958,4089,3451,7037,7422
Literature	Dissection of aorta	DisGeNET	3589,7180,1038,3091,3605,4629,3606,7706,4638,6696,7216,5175,59,60,4087,1109,1628,6236,55902,4193,2146,1636,2660,5734,5737,23659,6772,6774,6789,2694,729230,2192,5265,2200,79001,23192,6647,101243555,2729,4780,10413,84654,183,5311,7879,9927,84680,6347,23246,83667,4313,4314,6876,4317,4318,2273,4321,738,4323,3320,255738,11005,4352,6401,9474,54535,5896,10516,10013,285,8991,10019,10533,811,30008,9021,64…
Literature	Drug Resistant Epilepsy	DisGeNET	79876,2056,8201,2058,100874251,2572,442897,3091,3605,1557,1559,1562,1565,23583,7204,4133,5159,1576,1577,6194,340533,3643,79944,3146,24145,7249,51284,596,100126296,9817,1116,2652,65125,10855,51304,2670,30833,627,23158,3192,57465,5243,57468,643,132,7299,6792,2697,101060233,729230,56975,51343,5775,1678,84628,114327,3736,8856,9370,3739,673,8867,3752,5290,5291,9900,5293,5294,92335,10928,2737,64689,232…
Literature	Dry Eye Syndromes	DisGeNET	3586,4615,11272,3596,7180,3605,3606,27159,3107,51237,38,1066,6699,6700,9261,3630,3122,6195,3123,2099,6196,6197,1080,3146,9805,6737,6738,596,6741,23645,5730,3683,1636,3684,6761,116842,3689,51311,5743,627,116,6774,58487,64127,6785,1673,10392,9370,160418,1191,27306,168620,8878,84654,182,25803,6348,6347,79054,6863,1234,1236,213,6363,4318,3806,6366,81631,3812,1773,90865,2806,3320,6905,765,7421,4351,94…
Literature	Ductal Breast Carcinoma	DisGeNET	4609,3586,1027,51715,6662,51208,100289545,7178,10765,2064,9232,3091,57876,3605,2068,1045,2078,6690,4135,79400,563,51251,2100,2099,9271,724024,6197,6714,3135,724033,2625,3651,3576,11343,3663,595,596,7767,3159,3161,5728,2146,3175,27250,5747,9332,23158,3192,5241,5243,64127,6275,648,4240,80018,3732,4758,10902,84632,4249,10395,6304,7329,673,675,672,140453,51366,5290,2735,701,57534,4288,1728,3265,17069…
Literature	Ductal Carcinoma	DisGeNET	6657,3586,1027,4609,1029,51715,6663,51208,8202,10765,2064,55824,3090,2066,2068,3605,2067,2065,55323,100124700,23583,4135,563,2100,2099,11315,5175,724024,3640,6714,6197,135228,60,3135,2113,3576,2120,3663,595,596,4691,3159,5728,116833,8289,56937,53353,5743,100126324,23158,3192,4217,5241,56955,5243,6781,7291,7295,1154,6275,3207,5768,6795,655,4751,4240,80018,3732,4758,10902,4250,6298,118430,672,673,6…
Literature	Dwarfism	DisGeNET	2048,8200,55315,83987,2074,200734,51236,4134,8231,55343,8242,2099,10293,54,6197,10300,115482685,10305,4170,4171,4173,4174,4089,4192,2149,4204,2157,2158,2159,10371,57492,2200,4254,176,2245,2247,2258,2261,2263,55512,4313,6362,145624,2273,4322,10466,4323,250,2316,2317,80150,28958,10533,22827,254251,4412,6473,51534,26960,51548,51561,367,51574,55672,100151683,6531,51594,51599,10643,55699,51606,411,412…
Literature	Dysarthria	DisGeNET	8834,5130,100528016,9213,20,80025,1434,29978,5662,5663,93986,7080,5428,139189,4036,10059,1356,6611,2903,53335,2395,9564,1500,23263,100128998,105375847,3708,5373,4351
Literature	Dysautonomia	DisGeNET	9217,7173,10247,7177,2571,2572,10267,4137,43,120892,2641,1621,5723,1636,65125,100125288,4204,7276,2670,1136,627,10365,2191,4760,8856,2717,6814,5290,5291,5293,5294,2740,183,185,5818,4287,6335,4803,4804,6863,2255,6868,3798,55005,8929,738,5376,257,57091,54535,6925,4880,28954,284,285,8991,1312,6444,10558,6462,8518,3918,5967,260431,5972,361,51062,4477,6530,6531,140683,8086,3479,1437,4001,10159,8626,35…
Literature	Dyskinetic syndrome	DisGeNET	2048,79876,54790,2571,5132,5645,171023,107987479,26,9757,1565,4128,4129,3105,7200,6693,10280,43,51761,5173,6714,5179,120892,92737,2639,8787,2643,3164,10846,497258,2668,2670,111,4208,10352,1137,112755,627,100126335,5764,135,5781,3736,157,6311,7351,84152,5308,3778,23237,3785,1742,2259,216,7167,23263,9456,2290,1268,5367,5368,1786,7422,767,773,774,255239,777,1804,1812,1813,1814,3351,28954,3356,3358,1…
Literature	Dysmorphic features	DisGeNET	7169,1028,6660,23556,6664,171023,3097,9244,545,4131,10801,340533,246329,3643,26173,3664,4692,1621,65109,6228,8794,23133,5727,23135,2146,3170,1637,4204,5742,4208,57459,4212,8820,1656,7291,2688,132,3720,2186,650,139411,57492,7319,4763,7841,9378,4774,5290,3759,1717,182,694,91833,84667,23229,3265,23233,2245,79053,57555,2260,6872,2783,10466,738,9968,2290,79090,5373,9985,55553,775,2313,64778,7436,6925,…
Literature	Dysmorphism	DisGeNET	84992,50945,5376,6659,11141,6664,7048,84107,652,55691,3342,3855,10000,51604,5781,151188,9496,2201,2200,6938,7068,51741,5530,4763,4000,2332,93986,92579,5277,256297,4522,4524,7341,100288687,6452,181,6197,5818,3643,169792,2113,8260,2245,4807,7545,4170,23118,2899,51540,2900,2261,2263,9048,55644,23261,54499,10084,79718,6886,10982,170474,1387,4204,9197,3481,367,9968,10735,84720,7027,6901,25974,6905,7039
Literature	Dysplastic Nevus	DisGeNET	2048,6659,1029,3596,3606,7200,3106,51750,23600,4157,2113,11338,595,596,115482713,27232,4193,6757,6774,3190,2691,6278,6279,3732,23705,672,673,84659,5300,9401,4282,6334,4292,83667,4312,4313,1243,4830,4322,147183,25855,4360,375056,1297,1298,1299,1819,54556,727837,4893,10524,1311,1845,3918,4436,6490,7515,348,406884,358,7014,7015,2919,367,406900,3956,3958,6006,1910,7039,2944,896,2952,911,5008,5010,405…
Literature	Dystrophia myotonica 2	DisGeNET	3586,140803,3077,4615,3600,7203,2596,10793,9771,4154,3643,60,169026,1605,8776,2641,2645,1116,6750,1636,3172,9332,6781,4734,2695,5770,10891,2194,9370,155,1180,671,3240,7350,183,6329,5817,8894,1734,6866,25814,6876,5340,283871,1760,55532,3308,3313,7421,7422,5887,6401,3329,6403,1803,8972,5901,89874,6424,28954,64805,3375,146227,6462,5451,6476,846,335,338,3416,4953,5465,2395,28508,7517,857,5468,364,343…
Literature	EAR, PATELLA, SHORT STATURE SYNDROME	DisGeNET	2048,3586,4627,1565,5663,4129,23594,23595,43,27185,3643,60,64581,71,4171,4174,65125,5741,3708,8318,2177,2194,675,6311,5290,682,5294,64689,4287,23236,5321,6857,81620,2778,4843,1277,7422,2305,1813,1814,3356,1312,5950,5970,2899,348,5997,51053,3952,23411,1401,7040,6531,4998,10631,10630,5000,914,2475,6571,5047,7099,444,5054,11200,5568,5578,1490,4051,7124,5594,5595,4061,990,4069,3569,6647
Literature	ECTRODACTYLY, ECTODERMAL DYSPLASIA, AND CLEFT LIP/PALATE SYNDROME 1	DisGeNET	4609,1026,55823,2064,407055,3091,84502,442914,2551,6696,574506,2099,2104,378938,2119,595,596,3159,3164,5728,8289,3170,5734,27250,6774,5241,10874,1147,6277,6790,8840,8842,6794,4246,56996,5290,5291,4780,5293,5294,5295,5300,9402,221895,25801,1230,207,3791,208,5328,83667,213,214,6872,10970,4830,4320,554210,57575,7405,9464,2296,1788,1789,7423,2308,3845,4360,80150,83734,7965,25897,5426,321,10563,324,83…
Literature	Early infantile epileptic encephalopathy with suppression bursts	DisGeNET	2048,4609,9091,84740,3717,5896,5515,29968,23312,2067,2068,3481,3099,6812,100033819,23583,442912,4255,2463,2551,1956,2719,7335,10664,5290,5291,4524,5293,5294,4780,9520,101805488,3381,6326,5176,693177,5562,5563,5564,4281,170302,387521,11073,387522,3785,54345,3146,5324,207,406993,2775,9817,5594,3675,3162,4318,55008,354,4580,221927,2152,53358,57582,83698,406899,7157,80119,8573,5627,80381
Literature	Early-Stage Breast Carcinoma	DisGeNET	6657,1027,2056,8202,442891,6159,2064,2067,2068,2069,5655,1565,65059,7203,2099,2100,100133941,1588,2108,2621,573,55869,11331,595,596,8795,8797,5728,116833,2146,4193,3683,10855,617,6767,5744,5743,627,23158,6774,5241,5243,6275,729230,6286,2194,84627,2706,672,675,5290,26284,10413,26291,182,27319,4790,185,5831,4810,6347,207,23253,216,4312,10460,6890,6891,107075310,2288,10481,3315,3316,494324,55540,639…
Literature	Eclampsia	DisGeNET	3586,2052,10761,387082,5133,3600,101867536,19,3091,3606,1559,102723099,140828,28,1565,3611,10272,3105,3106,3107,3620,551,552,5673,27178,3115,3624,3117,3630,1585,2099,100133941,4153,3643,60,3133,3646,3135,64073,1611,6736,3669,219736,92,53342,30816,9825,2147,1636,65125,2149,8809,2153,5228,2669,5742,2159,5743,6772,2167,6776,100126334,7295,128,1666,133,2695,136,5771,3725,3726,6285,3727,7827,5627,2201…
Literature	Elastosis perforans serpiginosa	DisGeNET	7040,2305,3586,6531,2177,2048,10630,10631,914,4627,2194,1813,1814,3356,1565,5663,1312,4129,675,6311,682,43,6571,5290,5294,2475,27185,64689,5047,7099,60,3643,5054,4287,5568,5950,23236,64581,71,5321,5578,6857,1490,2899,4051,7124,5970,2006,5594,2778,348,4061,5595,4069,65125,4843,5997,5741,3952,3569,23411,6647,1401,3708,1277,7422
Literature	Embryonal Carcinoma	DisGeNET	6657,1027,91653,1029,4615,1032,1019,55818,9221,8204,7184,132625,6674,25,3105,546,1058,442916,2596,9263,645682,79923,1082,60,115482685,51778,53827,11335,2120,4170,1616,1104,4691,5716,8788,3159,55384,6744,1114,8795,8797,5727,5728,4193,8295,2158,26227,1154,3714,8324,728712,1674,1163,650,58516,673,174,57534,3263,4288,2247,2249,2254,10970,4827,554203,4831,4838,3815,7405,8433,54514,4851,6387,4342,7415,…
Literature	Embryonal Rhabdomyosarcoma	DisGeNET	2048,1028,4613,4617,3082,10252,2064,139285,3611,4654,4656,79414,60,6725,2120,2130,5727,5728,4193,2146,10855,4205,4208,9332,6779,4745,8842,1674,4233,142,57498,5290,5291,10413,5294,100288687,2735,177,5293,6839,9402,701,190,3265,27335,207,2264,4313,1756,7389,238,4851,6901,7422,10499,2308,3845,3342,1302,10518,7965,4893,4904,25897,6442,7472,3376,3383,25937,857,7003,867,115557,10598,10085,23405,1398,60…
Literature	Encephalitis	DisGeNET	1536,3586,2,7174,64006,2571,3596,5133,10763,2572,3600,151056,1041,11275,3603,3605,3606,535,23583,2551,619556,8741,4133,551,6696,4137,27178,3627,5155,3620,5167,7728,8754,3123,3126,567,110006328,378938,120892,56896,10312,115482697,3146,3661,3665,4179,5716,596,3162,1116,64093,6750,30816,3684,65125,112744,6252,2668,2670,4204,5743,627,3700,9332,6774,6772,7802,64129,643,133,81030,7301,135,196743,6283,1…
Literature	Encephalitis, St. Louis	DisGeNET	2048,3586,3075,2568,3593,8205,5133,3600,442896,23569,3091,442900,3605,3606,131096,1055,3106,57379,8741,144423,65065,139818,3115,3627,3117,558,3119,27178,49,3123,2099,6709,567,724024,6717,3135,2113,2625,581,151112,3146,3663,3151,3665,6737,6738,596,3669,26191,64127,608,4193,1636,65125,3684,2152,2153,112744,780904,618,3183,4209,627,6772,6774,6775,6776,6777,7292,7293,6271,640,55937,10882,643,7297,371…
Literature	Endometrial Hyperplasia	DisGeNET	2050,1029,3077,1543,8202,55824,1555,10263,6173,6705,1586,79923,645682,2100,2099,100133941,1588,5176,378938,3643,6714,55872,115482693,115482696,7249,5715,595,596,115482713,3162,353376,8289,9314,5728,1645,5743,6768,6774,23671,5241,6783,133,3206,6280,2697,2705,8850,2706,9370,5290,10923,4780,3757,8878,2735,2736,2737,3249,5315,4292,4312,4313,56547,9956,57060,2796,2797,107075310,1786,9469,7428,3845,436…
Literature	Endometrial adenocarcinoma	DisGeNET	407040,2048,1026,2050,1540,1029,3589,79366,2056,8205,2064,3091,1048,55323,3099,6173,23583,442917,3623,3626,645682,2099,2100,1589,1588,3643,135228,60,54843,2113,581,1611,1612,595,7251,596,3579,115482713,93,5728,4193,8289,2660,5734,3691,5228,5743,6774,5241,2688,2690,9860,133,3206,3207,9353,81033,142,2194,4758,9370,668,56990,673,10403,57508,56996,5284,3240,682,7852,174,687,57007,7349,185,7356,3265,2…
Literature	Endometriosis of ovary	DisGeNET	2944,55809,6657,10499,4609,3206,1543,10631,3593,8202,268,59277,9997,29947,5518,10011,6943,672,675,2852,10664,9770,27178,4908,6623,645682,2099,79923,3123,406966,6714,6462,170302,4292,406982,8648,5320,94025,1612,2516,5716,5460,4311,4436,4313,7124,1499,3164,4318,25823,864,4193,8289,51299,10468,407011,4582,7015,998,1890,57829,407010,999,367,7412,7157,6648,5241,7291,642559
Literature	Endometriosis of uterus	DisGeNET	2048,3586,2050,1029,1543,3082,23566,1555,3605,1051,3611,23072,2592,6696,27178,1586,2099,1588,5175,1081,58,10298,3646,3576,596,386653,5728,2146,2660,65125,2152,112744,114793,5743,27250,6774,5241,3206,3207,4233,5290,5291,7852,5293,5294,4780,64689,3251,4803,4804,4292,2246,2247,92359,6857,4810,6347,4814,207,10963,4311,4312,4313,55000,4316,4318,79594,107075310,4846,9968,90865,240,4851,6899,1269,6387,1…
Literature	Enteritis	DisGeNET	3586,3075,3589,442892,3600,6678,6688,2615,92745,2641,7249,4088,53342,7791,6776,6777,9340,64127,1672,3725,3726,3727,29851,4772,2224,177,9402,2242,5321,6863,6869,213,4312,4318,3309,10479,246,50943,1281,7965,25897,3371,2353,2354,1843,54583,7494,841,1361,10598,3439,1398,3447,7042,3458,22914,10645,1432,100528032,7076,8625,50616,7097,7099,1470,5054,8128,959,26073,5594,57817,84447,3553,4069,8678,3565,35…
Literature	Eosinophilia	DisGeNET	3586,92675,3589,10758,5641,9738,3596,5133,3600,79888,3601,4627,3605,1557,4629,3606,25,26,1056,5156,8740,51750,5159,6696,27178,3627,387119,2099,4153,60,2623,2624,2625,11332,3652,378949,2120,3146,3661,2641,3578,3665,596,255061,3669,60498,8794,604,56413,53342,6238,8288,5729,5730,2147,3684,613,114789,112744,8809,10344,9321,3177,64109,3695,5743,4602,627,6774,2167,6776,6777,6778,5243,7292,7291,6275,371…
Literature	Eosinophilic esophagitis	DisGeNET	51200,26122,3596,10767,3600,3601,5650,9235,3091,5653,1557,3606,27159,440854,8743,27181,2099,2100,6707,2615,8764,283710,1088,11346,595,4087,55894,53335,8288,5729,3684,2150,10344,8809,64109,2671,5743,56946,627,4602,414325,6772,6778,637,6781,7293,7297,6278,1673,2697,6294,664,80025,1178,8856,4254,84651,4780,175,3759,89777,4281,4282,189,221895,81608,6347,2254,1232,6356,1237,4313,6362,1244,5340,1759,79…
Literature	Ependymoma	DisGeNET	2048,407042,6659,4613,1029,6663,6662,54790,2056,442891,10763,1030,6664,8209,3090,2067,83478,442902,7707,127003,27165,94241,6690,546,5156,4133,5159,8743,55859,2108,24137,2122,1612,150094,1616,7249,595,4691,10327,115482713,8794,1116,6750,6240,4193,2146,4194,23136,5728,8809,100271722,1641,2668,7276,2670,53358,627,6774,340602,5243,7291,6781,4221,6271,2688,6273,3714,6275,3717,3205,6277,4233,8842,6283,…
Literature	Epilepsy, Generalized	DisGeNET	7296,6529,2562,7298,2563,6656,57094,2566,6792,9211,773,526,23316,375449,1181,23327,283297,406947,6566,3240,7337,8874,9900,6575,6323,29108,348980,6326,3767,3766,28985,6324,54715,56891,2743,1215,8001,3778,3785,3786,3146,8911,26960,6096,2898,1106,8912,27349,2903,1244,477,478,3553,2914,610,29925,4200,89832,6890,7915,57582,6513,1137,6515,1139,1141,1398,23541,4852,2554,5243,51710,8831
Literature	Epilepsy, Temporal Lobe	DisGeNET	407040,6657,2562,1536,3075,2053,10243,4615,8201,2571,3596,3084,2572,55824,8209,23569,5649,3091,3605,140821,442903,1045,3606,90134,6683,27165,23583,5664,4128,2597,8743,2043,4137,255022,2554,563,2099,5173,2555,101054525,6722,6324,1611,24145,113235,596,3667,3579,9817,8797,26206,6750,10846,4193,610,6238,1636,2149,102,29801,1641,4204,2670,627,23158,9846,23162,5243,57468,6271,7296,1666,2691,132,643,569…
Literature	Epileptic encephalopathy	DisGeNET	2562,10243,79876,2566,2058,16,54805,51741,9254,8239,8243,6709,23096,100379198,1106,53335,4204,4208,56947,3704,57465,5243,57468,6792,1173,3736,3737,6812,5277,9373,56479,3745,3746,57505,56997,6323,6324,23221,57526,6326,2744,6328,7355,57532,23229,6334,54463,7360,6335,81603,23236,3785,3786,23241,57038,64207,2257,51412,2775,1759,79587,57572,5859,221927,57582,10479,84720,7407,1282,773,775,777,23316,790…
Literature	Epiretinal Membrane	DisGeNET	6657,2056,3082,6667,3605,4131,8743,4647,8239,4658,378938,2119,3146,5212,8797,4193,30818,65125,2668,2670,2674,2675,627,5243,2688,4233,2188,5788,8862,4256,5290,5291,5293,5294,2735,64689,4790,5817,187,3778,4803,2247,6857,7378,5340,5362,5371,7422,262,263,6929,80155,799,2335,57125,811,8493,324,139596,847,5970,1906,114548,3956,1910,8570,7040,7042,3458,22915,10631,6535,406934,3480,27036,3486,11168,3491,…
Literature	Episodic Kinesigenic Dyskinesia 1	DisGeNET	7173,5130,7187,203286,9248,551,554,5163,1080,6714,60,79932,26191,7248,7249,596,6750,5728,6755,1636,105375847,5741,2159,1137,54897,112755,627,6774,100126328,2168,3708,5757,3710,9856,30849,5761,10368,3717,6794,4236,3736,153,1180,3741,3742,10399,283297,3240,5290,5291,8877,5294,10413,5293,6833,84153,282809,9402,5310,5311,5313,5314,2247,8394,96459,6347,8910,207,3791,84182,5341,4318,6886,2280,4854,5145…
Literature	Epithelial hyperplasia	DisGeNET	9464,2305,3586,2177,2048,3845,3589,5897,7306,197259,3596,2064,100302736,10131,3605,3861,1432,11035,7965,8989,6173,55840,672,1571,2852,10534,6696,7337,25897,9519,10671,11186,5304,9402,7356,54206,960,51014,115482696,2252,5715,5972,6356,23512,26073,5594,1499,2012,7133,4319,353376,5599,2146,9314,29923,3429,4070,10598,3567,7157,1398,7032,8829
Literature	Epithelioma	DisGeNET	2050,8202,2064,10263,100124696,2099,110006328,60,115482693,2130,115482713,4192,30816,2146,116833,2149,2152,4211,6271,6280,4233,80012,6285,2191,2192,2194,4254,4255,174,2247,2252,207,214,2263,4313,4318,2272,4323,10468,6373,6382,8431,240,100616444,200958,8456,10512,6421,51478,6425,28956,2335,10537,2346,302,6446,170302,28996,329,330,8543,355,367,22914,10630,4486,10642,407,63897,90523,27035,2463,8626,…
Literature	Erythroblastosis	DisGeNET	4616,2056,5133,2064,2065,2066,442900,1045,1051,2078,6690,23600,2113,2114,6223,2130,595,1111,5728,23158,633,5243,8828,7306,3725,3726,3727,4267,57534,5324,3791,4318,7409,7421,7424,6401,50945,1289,29968,6928,6929,5908,8989,5935,9520,2353,2354,28991,2886,330,1869,857,3418,5468,6493,354,8558,367,1906,2934,3456,27020,51094,9112,406937,7067,1950,1440,1441,1956,10661,2475,958,960,7113,1999,5594,5595,5116…
Literature	Erythroleukemia (Erythroid/Myeloid)	DisGeNET	2048,4609,1026,1538,1539,3589,64006,57862,2056,2057,25,3609,7707,1050,2078,6688,6689,619554,5155,3624,6709,100133941,6199,110006328,60,6717,2623,11329,55363,581,5196,596,29785,161882,3163,3674,30816,6754,2146,613,65125,4200,3178,5743,4208,2672,4210,6772,23158,6774,6776,6777,4218,5243,3717,3718,648,8328,8843,2187,142,9361,148,151,2720,10401,3232,56996,57509,680,5290,5291,7852,5292,5294,57007,5293,…
Literature	Essential Hypertension	DisGeNET	2053,2056,10267,28,31,55328,36,101054525,79947,6237,94,100,116,118,119,51320,2169,2170,8322,133,6277,135,134,2185,6283,729230,147,148,151,6296,2201,154,155,2200,153,177,183,185,186,187,6332,6336,6337,6338,196,2250,6347,55503,4306,213,4311,217,6366,4318,6368,100128998,231,2281,8428,239,6387,6401,4353,6403,8452,2309,270,51477,2328,285,28964,8490,6446,6462,10559,10563,6470,328,51530,335,8529,338,348…
Literature	Essential Tremor	DisGeNET	2564,54790,2056,2569,2570,171023,11280,374291,1557,1558,1559,1562,1565,23583,23590,4137,65078,55351,120892,4157,2112,2629,56902,55879,84549,100616269,2130,4179,10327,3162,3163,5725,1121,3176,8301,100996717,627,125,6272,10891,80025,9892,6310,27303,6311,26281,27306,6315,84660,6329,5309,6334,4287,3788,8913,210,23263,1268,200959,773,7431,23317,1814,9496,23322,2332,801,805,27429,808,4915,348980,822,90…
Literature	Ewings sarcoma-primitive neuroectodermal tumor (PNET)	DisGeNET	1025,4609,4613,1029,3084,2064,1048,7704,100124700,28,2078,546,5156,2597,567,2118,2130,595,596,2642,3673,1114,3161,1113,1630,6752,4193,2146,54880,5728,2152,6760,2670,23158,5243,6271,2688,2696,6794,4747,6285,10381,4763,4255,675,680,5290,5291,4267,5293,5294,7345,3250,400566,27319,2744,5820,190,3265,4803,4804,2247,6855,6857,54474,10970,1755,165082,283871,3815,7405,7428,7431,4360,2313,2314,4363,2322,1…
Literature	Extrahepatic Cholangiocarcinoma	DisGeNET	407040,7168,3586,6659,1027,55810,1036,5133,2064,2065,2066,1048,51741,23583,115482696,4170,1612,5715,596,84061,353376,5728,2146,9332,8314,2171,124540,4221,7291,1163,2201,4762,673,5290,2746,9402,7358,3265,213,2263,1755,2784,248,250,7422,2303,7424,50943,2309,3845,151306,10519,7965,5918,57120,10534,25897,7471,3375,3383,3897,137529,11067,79679,51014,3918,3925,3417,3418,9563,9052,3429,10598,6502,1386,3…
Literature	Extrapulmonary Small Cell Carcinoma	DisGeNET	6658,6659,1029,6665,8202,407055,2064,100048912,83478,2071,100124700,442912,6696,574506,3119,3646,100126270,3135,118856,79947,6732,84557,64083,55384,115482713,53340,55902,4193,2146,641638,100126310,7276,100507246,1646,5743,9332,6772,5754,7291,6781,126,125,131,23172,6790,648,100126345,8841,81037,10381,6304,9377,56994,56999,10410,5291,5290,5293,5294,7864,5820,57534,4288,1728,5315,25800,103611090,226…
Literature	Extraskeletal Myxoid Chondrosarcoma	DisGeNET	55553,4609,10891,1803,269,10381,80149,100124696,6938,10018,4133,4773,6449,2103,3642,3265,55107,6598,27338,5324,8013,5325,4176,2130,596,127700,8148,2521,1499,5468,5979,6496,5728,1123,6757,10342,3815,6760,51564,3439,3312,1649,9074,406900,7157,3447,3065,4602,4603,64764
Literature	FANCONI ANEMIA, COMPLEMENTATION GROUP A (disorder)	DisGeNET	2048,2064,17,2067,2068,83990,2072,25,94233,2073,165918,79915,8237,52,2122,6223,4175,51284,442459,55388,2146,4199,4204,51311,4208,8315,4221,2175,2176,128,2177,2178,2184,2187,2188,51341,57486,142,2189,4254,4255,10399,6310,174,8378,2237,4292,6343,4297,100380873,6348,216,4313,217,10459,4316,4318,2272,84196,55540,2294,51455,57599,8450,6403,4360,4361,2323,6422,10524,2335,8493,100616496,310,90427,4436,4…
Literature	FRAGILE X TREMOR/ATAXIA SYNDROME	DisGeNET	494336,2177,3586,7431,57609,8841,23435,3596,5901,151056,9232,5521,2965,29978,3483,2332,3482,5663,4000,10528,10657,675,693159,27303,6442,139818,7084,2475,29102,8878,146227,23352,57532,100126270,84549,56902,5319,5320,29896,8398,64207,1616,79058,23636,25814,54487,472,2395,348,5725,407006,51164,203228,2915,23524,23016,6507,7534,6647,1020,5886,5887
Literature	FRIEDREICH ATAXIA 1	DisGeNET	2560,3586,3077,2056,1548,4620,4622,2064,442897,7186,3091,23064,8733,7203,5159,9768,5163,50,645682,60,581,70,11337,4179,100126299,2670,4208,2688,2176,5252,8841,10891,83596,10399,675,56997,6310,27306,4780,7345,185,9402,4284,8895,1728,4292,9414,6343,57030,8395,8928,3309,3313,6898,6899,7412,1786,5888,6403,7430,4879,5395,2332,7965,100505887,57128,25897,23345,822,3383,2876,836,7494,1351,10059,3916,2337…
Literature	Fabry Disease	DisGeNET	6657,3586,8722,4126,23583,65057,4645,9771,55349,5175,60,4668,11346,60498,6232,5730,7272,2153,3178,7276,3181,2159,4210,23158,5243,7827,8851,9370,2717,2720,23209,175,183,695,7357,7369,51422,23263,3303,3304,3306,4842,4843,4846,4851,4854,2810,7421,7422,494335,4353,1282,259,1803,8972,6928,7450,162083,4907,5420,2353,3383,219972,5444,3916,6476,3920,7001,348,3934,3423,5473,3425,5476,3958,1401,7040,406913…
Literature	Factor V Leiden mutation	DisGeNET	3077,1041,1559,28,51253,101054525,54858,6739,3673,2147,1636,10855,2152,617,2153,1131,3690,2157,2158,2159,2162,3708,23677,3717,649,84627,6294,79001,5788,3240,183,1719,4287,706,2244,5319,5320,8398,5340,100128998,4846,2811,6401,2821,1806,7448,7450,2335,79660,308,324,836,5447,1351,1361,1362,11093,348,350,875,7538,7035,54658,22915,5507,5002,7056,5547,4524,5554,5555,4018,4023,5054,5055,462,5071,1027245…
Literature	Failure to Thrive	DisGeNET	7681,6658,4609,79876,140805,2058,54797,91662,171023,83987,3092,2068,2067,2071,9242,2074,35,23592,554,450095,1583,1585,54,1080,4159,4160,5697,3141,10311,105259599,7253,3164,9820,5228,54902,6774,6777,26235,64127,2688,2690,3486,2692,3210,159371,6813,51360,2213,3758,2735,6834,23543,1716,1717,91833,7355,8892,404672,3265,10436,6340,9423,4306,9429,2261,27351,215,727,213,25821,7389,2271,29920,5859,229,53…
Literature	Familial Alzheimer Disease (FAD)	DisGeNET	407040,2,3077,3592,7178,12,2066,5663,5664,54822,4137,55851,6700,2099,23604,60,23621,115482694,4684,595,2644,6227,6232,6237,56928,30818,8803,1636,7267,102,7272,4205,2670,114799,5743,1649,54386,105375355,7804,3709,3710,6783,4223,3708,6786,2177,2185,4747,8851,5268,9367,9369,672,7329,675,8867,4774,10919,5290,5291,4267,7341,5294,4782,4784,5805,2220,3251,5293,4781,1718,5310,4803,2247,7879,5831,6347,174…
Literature	Familial generalized lipodystrophy	DisGeNET	2688,23175,5130,4236,7439,29072,3091,5140,50964,2200,23064,9370,155,27035,10269,4000,38,9131,4143,2353,178,2999,2617,10554,3643,3002,2618,10555,9663,2108,27329,8773,2641,26580,284119,857,2010,859,5468,1756,353,5346,3172,4582,3952,6514
Literature	Familial lichen amyloidosis	DisGeNET	6657,3586,407041,2052,4613,2,4102,9,1545,442890,12,8718,3600,2064,2068,3606,100124700,442908,2078,2081,6690,2551,3620,9254,6696,23600,645682,3635,55,6715,9276,2115,3146,3661,10321,595,596,3667,2649,1113,3162,10333,5728,3169,9314,115482723,613,57447,27240,8809,100126313,10347,8301,1646,5743,51314,27250,627,6774,5245,2688,2690,6790,6278,5770,142,3223,10395,10397,7839,673,675,3236,8874,27306,4780,10…
Literature	Familial multiple trichoepitheliomata	DisGeNET	2048,4105,2064,2065,2067,2068,10263,2072,2099,2100,6198,115482684,115482693,4170,4174,115482713,6236,4193,8289,102,2168,2172,51330,6280,4233,51340,142,2192,6294,4255,6317,6318,183,387263,4292,196,207,10450,2261,2263,4312,4314,2272,2288,2289,2294,4350,4353,261,28956,301,10562,324,80198,328,331,10573,51534,338,63826,4436,4440,10598,139628,367,4481,10628,266629,6555,22943,4512,4513,2475,4524,29107,6…
Literature	Fanconi Anemia	DisGeNET	2048,2056,2064,10257,17,2067,2068,83990,2072,25,94233,2073,165918,79915,8237,52,2122,4173,6223,4175,10320,51284,442459,55388,2146,4199,4204,51311,4208,8315,4221,2175,2176,128,2177,2178,2184,2187,2188,51341,57486,142,2189,4254,4255,10399,4261,6310,174,8378,2237,4292,6343,4297,100380873,6348,216,4313,217,10459,4316,4318,2272,84196,55540,2294,51455,57599,8450,6403,4360,4361,6422,10524,2335,8493,1006…
Literature	Fetal Alcohol Syndrome	DisGeNET	7040,7298,2178,3586,8837,3205,2312,51214,142,2833,6934,5783,1432,1302,7965,6558,1571,5156,2213,551,442920,25897,5290,3627,5291,5293,5294,940,3897,9402,7099,60,81858,5443,56259,836,841,4297,842,1612,5198,1234,596,7124,10327,26073,5594,1499,604,5340,84062,79071,3552,3553,355,356,613,100128998,10598,147179,5228,4204,4849,3569,627,1268,7157,6774,3700,1398,23411,2932,4211,125
Literature	Fibrillation	DisGeNET	3586,153090,1540,6662,3081,7184,3091,4137,43,2627,581,3146,590,2641,8803,8291,64102,100125288,7276,6262,1147,6279,9863,2697,2702,6288,4240,6647,23204,5798,23209,3753,173,3757,2740,183,6329,6331,4287,4804,3784,55503,27344,100188881,722,725,213,9948,51422,4318,4319,4322,9445,3308,3309,10993,4852,760,7422,3329,7442,2331,6427,796,10015,100505887,57124,811,131375,3375,84295,330,22861,50511,1360,7504,6…
Literature	Fibroadenoma	DisGeNET	23552,3586,1029,57862,4615,1543,2064,3090,5655,442903,3621,2091,8754,2099,2100,1586,132671,2113,8260,5706,115482700,1616,115482704,595,64083,54361,115482713,5728,1634,2660,64105,8814,57459,1655,5241,7291,6277,4763,4255,57509,1718,4791,708,57541,2246,80070,170692,6347,1234,10966,2264,4313,644314,10970,6363,4318,4320,4322,10468,3815,7405,9968,2288,56052,110806263,26872,1786,7421,7422,25855,1289,231…
Literature	Fibrodysplasia Ossificans Progressiva	DisGeNET	2817,9474,4488,4236,653,652,83853,29974,8600,1432,9241,5916,406940,7965,1312,929,25897,8874,10666,2475,10413,5168,434,4790,7098,443,9402,5054,958,51008,259266,3397,8646,718,3791,6352,6863,472,4312,5594,90,26073,353,65123,115482723,6885,10598,2280,2282,2283,2284,2285,11116,6385,26097,1398,4086,4092
Literature	Fibroid Tumor	DisGeNET	2048,2056,2068,4133,79923,52,2100,2099,60,101054525,71,51272,4170,2130,8277,55384,115482713,84059,4193,2146,2152,6256,123,4221,114814,6275,4232,2200,2202,6299,6304,26793,181,186,4288,196,84166,2247,6347,401613,208,4311,216,4313,4312,2268,2271,10468,231,238,8434,6390,4353,10499,387332,2309,8462,6422,6424,2331,2335,28965,10533,112939,112950,6462,8519,328,4436,367,6513,6517,6520,6525,6526,22915,405,…
Literature	Fibrolamellar Hepatocellular Carcinoma	DisGeNET	3845,90632,3337,7178,4236,81037,5133,6927,2064,10642,6046,85406,1956,3880,7849,10413,11186,1588,84662,10294,4151,4922,5566,169792,4800,10049,324,5573,29126,968,5578,595,2260,171221,2263,1499,863,353,4194,999,3308,6382,8431,369,148979,7157
Literature	Fibrosarcoma	DisGeNET	2048,2050,51206,10253,2064,131096,55329,346171,60,115482694,2118,2120,2130,10327,55384,6237,6241,30817,115482723,8292,4193,4194,2152,286827,4214,4217,4233,10379,4236,142,2192,177,51378,182,57534,4288,57541,2246,2247,4297,4298,6347,10445,207,6352,216,4313,4314,4312,4318,4322,4323,6373,231,6382,6383,51455,2313,267,2316,2315,2321,283,2335,290,2353,2354,306,308,51517,22858,246100,4436,80216,353,22882…
Literature	Focal glomerulosclerosis	DisGeNET	2048,51201,3586,407042,3075,140805,9223,4619,12,10763,151056,4627,83478,3606,3611,10269,31,3105,4643,9771,3117,1585,567,7224,23607,7225,60,4669,9790,79934,724033,578,581,23109,81,791122,11346,596,140885,598,60498,9817,2138,3162,574045,3682,9314,1636,54885,261734,10855,51816,2150,4092,105374325,8828,2688,4736,10882,6275,9349,7301,4744,7306,729230,7311,7827,51352,5788,27293,1188,3240,171177,7849,54…
Literature	Folic Acid Deficiency	DisGeNET	407040,128,7298,3458,3586,4609,2965,3481,22943,672,10657,5663,675,6948,1573,388007,23591,4522,4524,2348,6573,8878,2736,4656,2099,2356,4023,1719,2875,3004,1855,4548,1476,6470,3014,4552,102724560,6098,113235,596,5077,23636,727,728,217,2778,2011,348,6876,51164,5981,2272,106480993,8290,79971,5860,5093,3558,406890,875,1514,3309,3952,4851,6899,5111,1401,1786
Literature	Follicular adenoma	DisGeNET	1026,51715,1029,5126,140805,1030,7173,3082,7178,2064,55835,5156,2597,9770,54843,10300,60,55870,6722,53827,4684,7253,3164,5726,5727,6752,2145,5728,1636,65125,10855,2158,5743,6256,6257,27250,5245,6275,2191,10397,2719,50848,673,7849,682,64689,7345,5300,3265,706,1733,10951,100506311,6857,4297,3791,8405,2261,2263,6872,6359,4313,4312,4316,4830,4318,5347,4323,9446,107075310,6383,2806,30968,2304,6402,384…
Literature	Follicular neoplasm	DisGeNET	768,384,1029,7430,6663,2952,2697,2950,7173,51084,2064,664,794,8091,796,4893,57120,673,9122,7075,9123,3880,7849,8491,1964,64689,947,2744,2746,5052,701,7358,2625,3265,55107,6857,4170,54474,4684,27087,5970,8915,596,7253,598,9563,5468,5979,5726,5727,5728,54751,256987,81631,85476,8030,4070,7015,65125,4830,2158,1649,4602,9588,7157,5111,2810,110806263
Literature	Follicular thyroid carcinoma	DisGeNET	7170,1027,1028,1029,5126,140805,1030,23049,3082,7178,51715,3598,2064,2067,3091,5654,1048,51225,442911,31,6692,8743,3630,5168,2100,148022,1591,3640,1081,1594,115482684,5694,9790,3135,2113,3654,3655,3576,3145,2120,115482694,4684,2125,6736,81,115482706,203859,23636,7253,115482713,3164,6237,5726,5727,6750,6241,2146,5728,1636,3685,2662,2158,5743,10866,5747,23158,3703,8826,5243,53373,6781,100126334,524…
Literature	Fragile X Syndrome	DisGeNET	79874,2563,3084,54797,5138,140821,206358,6678,5144,4128,2551,551,4142,574515,51763,4659,6198,4156,60,100126270,84549,56902,5199,3664,6736,5725,84061,5728,4193,613,102,104,5226,107,4204,4205,2158,6768,627,116,7291,6779,4236,81550,659,23191,2200,4763,6812,25759,9378,675,6647,27303,7337,5290,6315,3756,5291,5294,4779,5293,4780,6326,5816,57532,23229,4287,84162,4292,6853,3785,4810,1738,1741,1742,207,60…
Literature	Friedreich Ataxia	DisGeNET	3077,2056,442897,51218,23064,8733,6687,9768,5173,23095,54840,6722,4688,100126299,7274,5743,7298,6275,8841,10891,1678,3748,6310,6311,4780,3762,5816,185,9402,4287,7874,4292,9414,57030,9927,1738,8395,25814,10466,3313,773,7431,7965,1822,162083,25897,57132,5428,836,9541,56652,23373,335,94033,2395,7003,5468,100302692,10598,55658,23410,1398,7035,7037,3456,3458,5521,140690,27030,1432,1440,406947,9124,106…
Literature	Frontotemporal Lobar Degeneration	DisGeNET	3077,10247,1038,6671,56341,3606,5660,5663,5664,2551,10280,4137,5163,7214,27185,7732,9782,3064,120892,573,11331,84549,56902,51271,3145,9805,2641,2130,4691,23636,1109,9817,5723,1116,5725,1118,6239,5216,6241,1639,347240,3178,3181,2670,2675,627,2678,8317,5245,8831,6272,5623,133,664709,4747,259215,4240,8851,84630,23192,667,6814,728226,6647,7335,27303,6311,4780,2733,8878,5300,5813,2744,706,4804,6855,32…
Literature	Frontotemporal dementia	DisGeNET	10241,2561,10247,374286,7182,2066,400916,23064,25,5660,1565,23583,5664,4128,8737,5663,2596,5669,5670,171558,10280,4137,345643,5676,43,7218,1075,3123,9782,3064,1593,23098,5176,120892,724029,5697,92737,1089,84549,8774,56902,4680,3145,5708,1612,590,3665,2130,2131,2132,23636,6230,5723,1116,5725,26206,6239,1118,5216,6240,8803,100,1636,1638,1639,104,3689,3178,27243,5228,3181,2670,3183,7277,2160,8301,31…
Literature	GRN-related frontotemporal dementia	DisGeNET	10247,1038,56341,5660,5663,5664,10280,4137,5163,7214,27185,9782,120892,573,84549,56902,51271,2130,23636,1109,5723,5725,6239,5216,6241,347240,3178,627,2678,8317,5245,133,664709,4747,23192,6814,728226,6647,7335,27303,6311,8878,5300,6347,9939,6355,284390,729838,4846,7415,7422,6416,653590,7447,29978,93986,129831,148266,220988,23361,22862,3918,2896,5967,5464,348,862,351,728441,25978,4477,6531,54664,14…
Literature	Gallbladder Carcinoma	DisGeNET	2048,51208,10,2064,2065,2068,2040,100124700,84000,100505633,2099,2100,4152,55353,378938,60,115482685,55359,115482696,4171,112441427,55384,115482713,2146,79971,4194,51302,57447,2158,51316,8313,8314,645249,6279,4236,100130958,150,10395,156,10397,155,4255,51364,51366,2218,10413,182,183,4282,2237,4292,2247,2248,207,208,57556,213,214,216,4313,6362,768220,4318,2272,2277,4327,6382,6383,6387,30968,2300,4…
Literature	Ganglioglioma	DisGeNET	2048,1029,1019,1032,3592,3082,574480,5649,27165,23598,115482685,1600,4683,7248,7249,2130,2644,115482713,5728,1641,2158,2670,105375355,6271,6794,6285,8851,100616340,4255,673,5290,5291,2220,5293,174,5294,2736,177,1730,6855,2260,2261,27352,1755,9444,100128998,9961,4331,238,5368,301,4915,64324,57670,5967,2902,2903,3417,3418,2915,6505,51561,367,6530,3976,1956,2475,149420,947,7091,1978,80316,79813,6598…
Literature	Gastric Adenocarcinoma	DisGeNET	51201,9,10,10253,51214,2064,10257,2065,2067,100124700,84000,57379,10276,4135,6185,4148,2100,378938,60,401472,2113,168002,4163,2118,4170,4174,4176,115482713,4193,6242,4194,8292,8289,2152,112744,4092,8314,6279,6280,4233,2194,4249,154,84133,4267,10413,174,182,84152,4292,2247,84168,26827,2254,207,2260,2263,4312,4313,4316,4318,4320,2277,6389,26871,30968,251,2305,2309,4363,6416,2321,10232,28954,283,643…
Literature	Gastritis	DisGeNET	3586,407043,79874,1029,6662,407046,3589,140805,3082,3600,7185,9235,1044,3605,1045,10263,1557,25,9242,5657,100124700,1559,83998,23583,27159,57379,442915,574501,6696,3113,1576,3115,3627,27181,1535,450095,8754,3123,645682,4153,573,2627,115482693,23111,3576,3658,3068,3662,115482704,4179,115482713,3162,1118,53342,4191,4193,6750,8289,1636,5730,3172,3687,8809,10859,54894,5743,30834,9844,6772,23158,6774,…
Literature	Gastritis, Atrophic	DisGeNET	3586,1029,3589,140805,51208,7173,2571,5132,7185,1045,1557,1048,2073,2072,2074,100124700,28,31,57379,1571,8228,6696,1576,9260,3117,3119,3123,52,4669,6206,9790,169026,115482696,54858,5715,596,8788,5720,1113,115482713,162394,6750,353376,5728,1634,1636,7270,5225,1643,5743,27253,6774,633,4221,6279,1161,5265,100126356,5781,4257,5290,5291,5293,5294,3248,144568,6332,196,4295,6347,207,3791,9940,213,441046…
Literature	Gastroenteritis	DisGeNET	3075,2054,10247,345611,151056,1041,3605,54806,6688,2081,65065,27181,3661,114771,65125,6253,1653,2694,54938,6301,64689,6323,6324,9402,5319,5320,6857,8398,4311,4827,8412,55016,9451,5361,4856,55054,3858,7448,400668,7965,136991,290,5925,25897,10044,51517,7494,847,5970,1363,112476,350,5476,10598,26986,7534,3439,3438,1398,3447,1401,6524,7037,6528,3456,3458,140685,22926,104355217,1432,55704,27034,8099,1…
Literature	Gastroesophageal reflux disease	DisGeNET	6657,1540,10763,23568,18,2068,1045,1557,1044,3606,6678,440854,1576,645682,23101,64065,2627,144453,6737,6738,595,7249,51285,1632,4193,1636,2150,10344,8809,642559,3692,5741,5742,5743,4212,7809,7298,2695,6279,3725,2191,10898,6294,8856,154,5277,4255,5290,4780,50863,4803,4292,170691,710,49860,6863,4312,4314,2784,56033,4321,6886,3308,107075310,3315,3316,2294,759,7422,255743,50943,1281,3845,2312,57611,3…
Literature	Gastrointestinal Carcinoid Tumor	DisGeNET	12,2064,2078,79923,2100,2099,6198,110006328,10297,4163,71,72,2130,115482712,115482713,90,55384,30816,4193,2146,2149,4214,6271,6285,4254,4255,174,57534,4288,4292,2247,6343,6347,207,2258,2261,2263,4312,4313,4318,10462,2272,2274,4322,10468,6387,57592,250,100616442,2300,100616444,100616445,2308,2309,4360,2313,268,269,6414,2321,80150,10524,2353,317,324,328,329,331,4436,22877,355,22883,51560,6515,51573…
Literature	Gastrointestinal mucositis	DisGeNET	2048,146433,3586,4615,151056,10257,2067,2068,3606,1576,3123,3127,4153,100294715,3146,79947,10320,2641,1633,613,100125288,4218,5243,9340,64127,7298,667,4255,673,56994,5295,57521,690,2740,4283,5319,3274,2252,3791,9429,100422871,5340,4317,3820,90865,7422,2305,4353,25859,1806,133396,8989,1822,100616483,6441,100422959,2875,7515,80740,874,7534,4982,1401,7040,54658,2952,4493,7572,408,8600,923,1435,1437,…
Literature	Gastrointestinal tract vascular insufficiency	DisGeNET	7040,1153,3586,2182,4615,100126343,5896,3082,1803,7056,2965,8856,23192,23326,7329,10657,79651,8737,100506658,4780,7341,5806,8878,10928,64689,6523,2740,4151,7099,9021,836,79813,966,5064,6857,8651,331,50507,2641,5970,23636,7124,7386,1499,6876,51164,350,5599,3557,65125,100125288,361,100126315,4846,5743,6513,9970,23411,3569,114548,2806,2551,5243,9213,25983
Literature	Gaucher Disease	DisGeNET	3073,9730,3077,9734,2055,2056,10763,51726,2581,4121,5660,5663,8737,545,6696,450095,51763,1080,2629,2630,2638,3664,3669,3671,6232,1116,1118,1636,2149,7272,2669,2158,632,23164,2706,8856,2717,2720,2214,2215,7852,690,26291,9402,7357,7361,5313,3267,6347,6348,1233,1234,727,145624,10457,6362,10456,728,79581,3811,79594,3308,3315,3316,3320,7421,7422,50943,4864,7942,8972,83737,11035,8988,7965,284,6950,2589…
Literature	Generalized Anxiety Disorder	DisGeNET	7173,253962,2571,2572,2064,5136,3606,31,4128,94241,1055,3630,3119,55351,387129,9790,724033,169026,26191,5715,596,2645,611,2668,627,4724,117,7291,1154,100526737,8851,166,10432,3272,23242,210,8929,128229,6886,8936,55532,4852,3855,6418,276,1813,1814,278,277,3350,3356,1822,6430,1312,1316,3375,1844,5444,11076,104909134,847,51540,9564,2908,3934,10592,25959,5997,1394,1401,7035,4988,6529,3458,6531,6532,6…
Literature	Generalized seizures	DisGeNET	7040,2048,2562,773,2566,6663,9211,3605,3350,114327,1180,5663,3745,8867,10021,6566,1576,4780,2353,6323,52,57526,22908,28985,5310,1215,7364,6223,7249,1106,4691,27349,5594,610,2022,3303,5609,6513,3569,627,8181,23158,5243,57468,144125
Literature	Germ cell tumor	DisGeNET	6657,4609,1027,4100,1029,1030,8712,5130,10763,8204,407055,442896,23569,3090,2064,9232,3091,7704,27161,654364,2078,23583,442912,3105,442916,442917,442918,5159,23600,645682,79923,2100,2099,1588,9271,5178,115482684,54845,100289087,2626,2627,51778,4168,728137,6732,595,5716,8277,596,64083,6744,7258,4089,6750,1630,4192,30816,4194,10850,1636,4193,3172,105375847,373863,333929,5228,1645,4601,5744,116,9846…
Literature	Gestational trophoblastic disease	DisGeNET	8448,6657,1028,574470,4360,2185,574474,12,51341,2065,2066,5654,10518,3481,6303,672,199713,1956,2086,6696,1789,5290,5291,5675,5293,5294,641455,49,645682,345651,11186,2355,79923,1462,10298,960,1601,5058,4292,11332,29126,71,23368,72,4170,5062,590,207,6736,208,406991,440915,596,5460,4436,55122,8661,3161,7124,5468,5982,5728,30816,10848,3688,283120,9457,1009,7157,6774,7159,634,8061,374654,642559
Literature	Giant Cell Arteritis	DisGeNET	1026,3586,10244,1029,140805,4616,1032,3592,3595,442891,5133,1040,2064,7185,9235,3091,3605,83478,7189,101927953,2073,100124700,51741,2590,23583,84000,3106,8741,27178,3627,43,3117,3119,49,3123,2100,3125,2099,100133941,4153,60,115482685,3654,10314,1611,115482699,3663,26191,5713,3578,595,2644,339541,8792,55384,3674,4184,9308,386653,53342,4089,5728,4193,9825,55906,3684,3690,4204,2158,1647,5743,6772,67…
Literature	Giant Cell Tumor of Bone	DisGeNET	4609,3082,442895,3091,9242,1051,6696,3123,2099,2108,3576,2130,595,8788,4088,8792,8797,4193,1634,2149,3685,5744,5111,6772,632,7291,3198,6271,2697,6285,5781,8856,673,4781,690,1735,6347,207,2256,5329,145624,4313,10970,6364,79581,4318,4322,7405,6387,5879,7421,7422,1805,3342,6424,796,799,7465,302,2876,3418,2908,860,4956,864,5476,367,406900,51573,4982,7040,7042,406914,9098,406927,7057,7058,10130,10133,…
Literature	Giardiasis	DisGeNET	3712,7040,3458,2048,4353,5893,774,2054,10376,51084,5524,3605,7190,10262,1432,7965,1950,1056,1057,25897,178,3251,7097,4153,9402,60,2746,7358,3320,207,83666,7378,6616,26073,5594,9563,5340,25824,10850,1508,10598,27239,51561,114548,1398,10998,3576,7167
Literature	Gilles de la Tourette syndrome	DisGeNET	3586,3587,3593,13,130574,1045,3098,4128,3105,6692,3622,450088,9260,3123,52,55870,60482,3145,5194,79947,1103,7248,2643,1621,431707,114781,1121,51305,2668,114798,6768,1137,4211,627,6774,119,27255,2688,7298,7299,3717,134,135,142,192142,58512,148,150,57502,50848,100188832,56994,9378,27306,4780,3762,6326,5816,6328,708,57030,10439,6347,8910,83666,54997,2262,64221,23263,116448,554210,1268,4340,23286,742…
Literature	Glaucoma, Primary Open Angle	DisGeNET	12,100048912,10257,19,10266,28,51237,6185,2099,2100,55349,4153,4155,60,71,72,115482723,57448,4214,8317,142,51343,2192,4240,2200,2202,154,6311,177,8372,84164,6345,6347,399564,6351,207,10451,57556,213,84182,6360,4313,4314,4312,4318,4321,6374,10482,2296,4353,2317,10516,6422,6428,285,2335,308,6462,203074,323,328,8522,345,6490,10587,348,22877,351,6495,10594,358,133482,387,22915,4489,4490,4493,4494,449…
Literature	Glomerulonephritis	DisGeNET	2053,2064,19,10263,2081,49,101054525,115482693,2120,10318,10320,81,4179,51284,6233,4189,102,4210,8314,133,6279,6280,6281,26762,2204,10398,2212,2214,2215,6317,183,185,4282,4283,4284,191,6347,6352,213,6357,215,4312,4313,4318,6367,4320,2273,4321,100128998,231,240,2297,6401,4353,6402,6403,2313,2314,22806,28956,2335,133418,10541,55599,2353,2354,51514,55611,8516,8517,325,63826,348,8542,355,6504,8570,65…
Literature	Glomerulosclerosis (disorder)	DisGeNET	1027,1028,1029,9734,3082,4627,3091,3605,3606,664613,79400,9771,4653,47,23607,4153,7225,9276,4669,101054525,60,4172,81,60498,596,1636,2150,5743,1649,4210,9332,6778,8829,5245,2688,6275,133,6279,9863,2697,1674,26762,729230,655,654,2194,7827,9365,8856,6299,1184,1191,6648,7852,8876,6833,183,185,186,9402,6332,27329,6347,718,3791,208,2768,1749,213,4313,6876,5340,4318,4316,4322,738,3816,4843,90865,7410,4…
Literature	Glycogen storage disease type II	DisGeNET	3586,3075,3080,2056,10,17,3091,3605,5654,2581,100124696,7189,2074,4125,8737,4133,3627,1071,4658,5176,60,2621,2632,3576,10327,89,2147,1636,3684,2660,5228,7276,2159,627,629,6261,27259,6781,10877,6785,55937,387715,30849,133,8322,1674,10891,4236,142,729230,4240,5265,2202,9370,2717,2214,2215,27306,7852,4780,1719,10425,4283,2235,1728,7361,259266,4803,196,710,6347,1230,3791,1232,718,6356,213,114902,4311…
Literature	Gonorrhea	DisGeNET	4609,1026,3586,1028,1029,1027,1540,9219,9737,407050,3075,3600,10768,2064,2066,2068,3605,3094,107987479,1048,25,24,10777,3608,83478,8725,28,339488,1565,442916,6696,347689,51754,574506,4146,2099,3636,4149,11318,5172,10808,378938,1084,3645,3134,9793,3146,3659,3660,3662,595,4179,596,60502,115482713,604,53342,5727,6240,4706,2660,3685,64102,7276,5741,9839,64111,100128881,5743,9332,6774,634,5243,51324,6…
Literature	Graft-vs-Host Disease	DisGeNET	10244,2056,25,94233,28,31,2099,4153,4162,10313,4170,115482699,10314,10320,10333,53342,2146,2149,2151,2177,51330,6278,6279,6280,57486,6294,10392,4255,57506,2214,2215,4284,6343,4297,6347,2252,6352,6355,216,6369,4321,6374,240,4353,6402,2312,2315,2322,10524,285,284,2335,10538,2355,324,331,4434,10578,246100,356,6504,51561,374,123263,383,53637,407,27032,4513,2475,4524,10673,8626,80316,2494,8639,55745,2…
Literature	Granulomatosis with polyangiitis	DisGeNET	3586,5133,3605,5657,23583,1056,3105,8741,3115,2091,3117,49,1075,3123,3126,474168,2113,4683,3663,26191,23135,7263,4193,1636,8815,6257,64127,1665,6278,1672,1673,10891,5265,28309,2717,671,4261,2214,2215,5806,183,695,4282,4284,25801,54474,5327,1234,83666,57556,727,728,4313,4317,4830,4318,6375,3820,10482,28402,7412,10998,5371,7420,50943,4353,3850,1803,2317,100885779,799,5411,129831,4907,10541,140596,1…
Literature	HER2 gene amplification	DisGeNET	4609,2052,4613,1029,8201,3082,8202,3084,2064,2065,2066,2069,1045,2588,7204,5156,5170,2099,100133941,6198,10809,6723,115482696,4170,5715,595,7764,596,3159,79447,6237,353376,116833,4193,8289,5728,79980,5743,9846,10873,5241,123,9343,285314,7298,1154,4233,1678,2194,5269,4758,5788,4255,672,673,675,57508,5290,5291,26284,5293,174,5294,400566,9402,57534,8895,4288,3265,57026,10948,5829,2248,54474,3791,226…
Literature	HER2-negative breast cancer	DisGeNET	4609,9734,3084,2064,2065,2066,6678,7703,23583,7204,8743,8239,2099,1588,23095,55353,9788,2625,115482696,574033,5715,595,3579,5209,30811,5214,353376,3169,5728,56938,6774,5241,637,2173,6271,2697,4233,104472715,58508,6285,142,729230,2185,2188,2194,5781,7832,672,675,10916,2214,5290,5291,7852,10413,5294,5293,5300,7357,81607,207,5328,4306,83667,2263,2268,4320,266977,5347,10474,4851,3320,11004,4862,7422,…
Literature	HER2-positive carcinoma of breast	DisGeNET	2048,4609,2050,23558,9734,2057,8714,3084,5133,3600,2064,2066,374291,2065,100048912,6678,7703,26,1565,4638,23583,545,57381,442918,8743,6696,558,8239,6194,2099,1588,2101,100133941,11319,378938,9788,573,1604,580,2118,55876,115482696,4170,2122,4683,6736,5715,595,596,3667,5209,30811,5214,353376,5728,2658,102,56938,5743,27250,6772,8821,9846,6774,5753,5241,5243,10874,2173,6271,7298,8841,5770,104472715,6…
Literature	HMN (Hereditary Motor Neuropathy) Proximal Type I	DisGeNET	653188,1674,3339,4236,9997,2066,2068,2965,2966,2967,2071,7317,2968,3483,11039,554,3508,58,4671,404672,6606,6607,596,3925,728411,8926,353,8161,5354,6638,6647,6904
Literature	Hairy Cell Leukemia	DisGeNET	2048,3586,3074,1027,1029,1030,4615,6664,2064,25,23583,57379,65059,6693,5167,3123,1588,115482696,4170,4684,5715,595,65108,596,3669,60502,10848,2657,3682,4706,100,613,79971,3687,2149,353376,3689,5741,53358,23158,3702,5243,10365,10891,28309,28831,673,23205,8871,5290,5291,10412,5293,5294,695,9402,6854,4297,54474,4311,28395,28402,4853,4345,101929726,5894,4363,2833,2322,28434,28439,10519,28444,10018,10…
Literature	Hamartoma Syndrome, Multiple	DisGeNET	1536,3586,7172,4613,3077,10244,3600,7184,3601,3091,2068,3605,2071,256536,2073,2074,84000,4128,100506658,2597,38,117289,3115,43,3117,3118,4143,1583,3119,645682,10803,3126,4153,581,4680,10314,115482699,26191,7248,5713,3578,2643,596,339541,4087,7249,140885,2138,2139,4089,53342,6750,5728,100,1636,9829,65125,112744,5228,100144748,4092,627,9843,23158,6774,632,4217,6777,5243,6776,64127,2688,3717,2693,54…
Literature	Hemangioma	DisGeNET	2048,4609,4099,1028,1029,51214,3091,3606,442909,2078,6687,574503,5175,110006328,5176,60,2623,581,7750,54345,3146,7248,7249,595,596,3159,55384,115482713,55901,30816,5728,3170,51303,3688,8809,103,1131,100507246,6774,2167,8828,4221,2185,8842,5770,10908,10397,5788,5281,10403,3236,1191,7849,5290,5291,5293,5294,2736,182,183,695,57534,25792,4288,706,652995,100775105,199,2247,7163,6347,207,6863,2767,3791…
Literature	Hemangiosarcoma	DisGeNET	4609,1029,6663,1031,2056,3082,2064,1021,3091,10263,8728,442908,442909,2078,23583,619552,10278,51750,3627,5163,387119,6194,5175,2113,9794,115482693,1616,2130,1113,115482713,5728,4193,1634,23152,9332,6271,7298,7299,6280,4233,6285,2701,4240,153,154,5787,10395,673,675,5290,5291,10923,10413,5294,5293,4286,3265,3266,6855,207,3791,6354,5335,4312,23261,3815,238,4846,23279,4851,4853,494327,110806263,3320,…
Literature	Hemophilia A	DisGeNET	3586,7178,17,28,29,3105,3106,6700,3122,3123,5688,4153,55364,5196,60495,595,65109,3669,8792,3162,2147,3172,2152,2153,2155,2157,2158,2159,6768,2160,9332,50808,6779,2688,5624,5270,29851,671,672,2212,2213,181,695,1213,4800,54474,4810,6349,722,1234,213,100616406,729,1756,6886,3815,100128998,90865,79092,2811,765,7422,50943,401152,259,6404,6403,7939,4360,7433,1803,3855,50964,2837,7450,129831,9001,374569…
Literature	Hemorrhagic Fever, Ebola	DisGeNET	3586,51203,64006,23566,8720,1041,3606,2589,3105,3106,23586,442920,2099,53,110006328,60,8766,100379198,1605,441931,3659,3665,7251,51284,3162,83547,117854,81502,30816,10856,54897,30835,9332,6772,3704,6780,4734,8322,23176,7305,26762,10379,3725,3726,3727,54938,6301,2209,57506,2210,27301,10410,684,259249,181,54463,7874,10437,4810,6351,6352,8914,213,10461,10462,64221,54504,79594,3309,6382,64754,134391,…
Literature	Hemorrhagic Fevers, Viral	DisGeNET	3458,3586,22915,64006,1031,4615,64135,8972,1432,23321,6426,7965,416,5920,7329,23586,7975,122664,25897,51374,1072,9521,5171,2099,10168,1977,7098,51643,9402,27074,1605,3576,3146,6476,100689229,5710,3916,4045,6348,7124,26073,5594,55004,64221,117854,30816,3553,10598,3309,51311,3439,3569,1654,3447,1398,100616444,7037
Literature	Henoch-Schoenlein Purpura	DisGeNET	2048,3586,79876,140805,3605,7190,2583,3606,27163,6683,118813,65055,6687,3105,3106,547,40,3627,3123,23604,6709,2099,23095,1080,4153,474168,2625,57410,23111,51271,3146,5196,26191,56913,60498,596,604,23646,9311,2147,1636,10342,112744,3689,51308,23152,5744,4210,3708,643,26762,4747,142,9871,10382,8847,2196,3737,4249,29851,10908,23204,414886,9895,6311,2217,9897,126129,9907,84661,183,185,4282,10939,7912…
Literature	Hepatitis A	DisGeNET	51200,2052,10,12,2064,2091,4142,2099,2103,110006328,378938,60,71,72,51280,2131,51284,115482713,53342,30816,6241,4193,2147,100,51303,2157,2159,4210,6275,26762,51340,729230,100130958,142,6301,4255,57506,4267,6317,6318,174,181,183,4283,4292,196,6347,6351,4306,213,6360,217,10461,6373,8431,4345,100616444,4360,266,2316,8467,2324,2323,57626,10533,133418,114990,340273,51517,321,324,80196,326,10565,332,26…
Literature	Hepatitis B, Chronic	DisGeNET	2066,4135,2091,2099,54,110006328,4153,4155,10318,51280,51284,55384,340061,53342,53345,4193,2147,103,112744,57447,8302,30835,116,6261,125,6275,8324,6280,6283,4236,100505741,2205,57506,4261,2214,2215,4264,4267,174,183,4282,4283,6343,6352,57556,213,4313,4314,217,4318,2271,6372,4343,2296,389376,6401,51477,653590,2335,55585,57634,10538,10563,331,151888,246100,345,348,22877,353,51561,133482,361,368,652…
Literature	Hepatitis C, Chronic	DisGeNET	2056,83990,79901,2078,2091,2099,110006328,4153,2108,51284,30816,53345,4193,2149,10346,51311,30832,30835,30837,133,6280,729230,100130958,2195,2203,2204,4253,57506,2222,174,175,183,185,4283,6347,6349,6351,6352,6355,212,213,145624,4313,6362,4312,10461,6366,2271,4318,51428,6373,8434,6387,100616444,2305,4354,4353,387332,2309,653590,57626,2353,8503,338,345,348,355,10598,51561,6521,22914,10628,6532,6556…
Literature	Hepatitis D Infection	DisGeNET	7040,54657,3458,54658,54659,3456,3586,64006,64135,4609,3339,5646,100302736,2324,6554,928,3106,373156,2597,8740,10534,1191,149420,54575,54576,54577,54578,54579,10671,56886,404663,110006328,5047,7355,2875,1213,5694,4928,7361,2625,11076,51014,115482696,9033,54600,10959,27087,11261,5715,596,115482709,4057,140767,353376,28514,6373,3429,103,9448,7528,133482,5610,104,3439,3440,5111,6646,3447,282617,2042…
Literature	Hepatitis, Alcoholic	DisGeNET	407040,4609,3586,1030,4615,338442,3605,619552,3106,2597,6696,1581,148022,115482684,60,4671,3661,2638,2641,3665,51284,23636,3172,65125,8809,3689,1644,100506229,3710,51330,6275,672,5290,5291,7852,10923,5806,175,5294,8878,57007,64689,5293,7351,4282,4284,6850,6857,6347,6348,6351,6352,6868,213,4827,4316,6373,9965,107075310,5367,402682,1786,1789,2308,7942,6925,388372,6434,10537,51506,3383,728378,10573,…
Literature	Hepatitis, Chronic	DisGeNET	4609,3586,2052,1029,3077,1030,2056,26121,3082,3083,3600,3604,3605,1557,540,6690,57379,6692,6696,1576,3117,100616241,5175,567,115482684,4684,5716,596,6232,115482713,3678,4193,613,3685,5743,6768,9332,6772,6774,5244,2688,6280,1163,1164,4236,10894,3725,4240,150684,2719,6304,2214,2215,3240,10923,6317,174,23213,4790,59067,51393,27329,4803,2246,54984,54474,6352,1234,1235,213,4314,5347,3304,3305,6891,330…
Literature	Hepatoblastoma	DisGeNET	2048,2056,2057,2064,19,139285,6173,83999,10273,55332,10280,79923,2099,2103,378938,60,101054525,115482696,51280,4179,115482713,6240,4193,2146,2147,4194,100616293,57447,2155,8309,8312,8313,6277,4233,142,2191,10408,10413,51374,174,6317,183,185,4292,196,207,8405,2261,213,6374,2290,251,4353,8463,80150,10519,6422,10518,2335,290,10534,100653366,10553,6462,324,332,335,338,4435,4436,345,348,355,133482,383…
Literature	Hepatolenticular Degeneration	DisGeNET	51201,3586,3077,12,3596,538,2588,286749,540,31,6687,3620,2098,1080,4152,9790,51280,60498,2643,1621,60502,79447,114785,10850,3169,1636,4706,3170,3172,6256,1649,627,64116,23158,5243,7295,7299,5265,80025,150684,27295,673,1191,173,9402,191,2752,3791,213,1756,1761,1769,7412,9973,5368,250,7422,265,7439,1813,80150,4891,11036,7965,11037,799,5925,1318,1317,25897,58163,2875,2876,331,1356,22862,847,54617,23…
Literature	Hereditary Breast and Ovarian Cancer Syndrome	DisGeNET	2176,6273,5378,5889,5892,3845,7428,5893,4360,1029,4236,2956,142,2191,2064,1421,5644,5395,1302,83990,2072,51478,406938,4893,3487,672,675,4771,5925,7979,6060,79154,345275,11200,3265,7490,4292,324,56647,10189,60500,4437,4436,472,3291,3292,29789,111589215,5728,353,85348,3815,999,8045,367,79728,10481,56946,116085,7157,4854,1017,2042,1659,2175
Literature	Hereditary Leiomyomatosis and Renal Cell Cancer	DisGeNET	2305,3586,50947,7428,1027,1030,6790,6664,4609,29072,3091,5782,10519,407,25,23583,6687,6689,2551,3492,4780,47,653108,695,1977,378938,60,6652,958,3320,5573,846,207,4049,1234,595,596,6098,7124,4311,5079,2521,7515,1757,10206,2271,2146,3939,3308,5743,9968,10993,9970,3569,1525,6390,7157,6776,6777,8314,9212
Literature	Hereditary Malignant Neoplasm	DisGeNET	5888,641,4609,7428,1029,7046,1030,4360,4361,645771,2956,54797,142,143,2064,5395,1302,3479,83990,672,673,675,4771,4780,115761,3258,11200,11073,57026,4292,324,580,114757,4296,4683,2641,60500,4436,2776,472,79577,5979,7516,1243,1113,5727,5728,4193,115482713,4582,55655,999,9071,79728,4595,7157,6389,2551,8314,1019,11132,4221,10111
Literature	Hereditary Nonpolyposis Colorectal Cancer	DisGeNET	4609,1029,3077,1543,9,10,1545,5133,2064,2068,1045,83990,1048,5670,54825,6700,4144,1586,4149,6711,570,1084,1087,2113,4163,581,4683,574033,53841,595,4087,60502,2648,115482713,442459,92,1630,3680,4193,4706,8289,5728,340075,6765,54894,5743,79991,4221,641,220296,6794,142,2191,2703,60561,5265,4255,672,673,50848,675,5793,5290,5291,5293,5294,404663,3265,4292,4810,207,4312,27352,4316,7905,107075310,238,17…
Literature	Hereditary hemochromatosis	DisGeNET	4608,6657,79363,51715,1029,6662,3077,2056,9734,3082,3590,7173,23566,27152,4625,442898,3091,25,4634,540,79901,7200,3105,3106,3107,374308,2551,139818,48,645682,100133941,567,9786,115482683,9788,8766,3134,3136,7745,2626,2627,53834,441931,4170,3658,596,4693,574038,5727,147040,2146,4194,6754,2661,3688,1129,54888,5741,4208,9843,4218,5243,8829,6783,8322,1666,84100,6280,10376,2185,652,654,5265,8850,148,4…
Literature	Hereditary pancreatitis	DisGeNET	3586,2050,1028,1029,1027,6662,9734,1545,5644,5645,5646,5133,56848,2064,2067,3091,27,28,6690,4133,3117,3119,23600,1586,5175,1080,4665,4153,6716,11330,54858,3659,2641,7249,595,596,115482713,100125288,2668,5743,60528,116337,2162,627,5241,633,6778,6279,6280,2191,5265,7314,7834,10395,9370,4255,673,4257,675,283297,2213,3240,5290,5291,4267,5293,5294,2740,27319,4282,4803,4804,4292,408259,6855,54984,5324,…
Literature	Hereditary spherocytosis	DisGeNET	54657,54658,4354,3717,3077,116369,3098,286,10661,2597,115111,2346,6700,54575,54576,2993,54578,2994,54577,6708,6710,1719,2996,60,960,961,101927746,1604,324,8647,284361,846,6223,51280,2260,7124,84182,4059,7903,106480993,358,2539,5230,65010,2038,2039,2936,6521,6908
Literature	Hermanski-Pudlak Syndrome	DisGeNET	23682,7299,6023,7306,910,26258,788,9367,7450,56731,8988,84343,55330,5923,3107,5028,6440,5034,9002,23339,63915,340146,89781,55294,27319,3257,79803,60,55361,653509,80199,1991,967,64714,388552,5074,4948,7124,5080,6490,2267,1116,9181,84062,81631,25824,8673,11234,9699,1121,10981,347745,8546,2664,2149,1130,8557,8943,10482,3958,7031,29943,6654
Literature	High Grade Lymphoma (neoplasm)	DisGeNET	4609,3586,4739,1029,100302736,23583,930,65059,3492,6693,51750,2597,23205,10534,7076,406947,338339,933,943,10671,4790,3135,57410,51014,115482696,973,5715,596,595,1493,4311,115482713,4318,2271,353376,993,3429,999,7528,1012,7157,8692
Literature	High grade serous carcinoma	DisGeNET	6657,1029,6662,79365,23049,5133,144402,442909,2590,619552,2597,5168,79923,574515,2099,51773,2625,2627,10321,8788,1111,115482713,54878,4193,6774,5241,6790,4233,6794,142,8862,4255,672,673,10401,675,7849,5290,5291,5293,5294,694,65211,57535,81607,7885,81620,8406,5337,5338,2272,554213,7403,64236,238,1264,116985,1788,50943,2305,9476,3845,79623,3852,2316,6928,794,6938,11047,112939,10551,94025,155465,392…
Literature	High-Grade Prostatic Intraepithelial Neoplasia	DisGeNET	4609,1033,2057,2064,2078,55840,6690,6696,23600,2099,2100,60,4162,11335,23636,596,1111,3162,5728,3169,1634,2151,2668,5743,6256,23158,6774,5243,8837,9863,4233,4236,9361,2194,29843,2720,675,5290,5291,5292,27306,5294,8878,57007,5293,57534,4288,4803,9420,2258,8405,216,8409,4318,29919,4322,56547,4852,9978,7430,6423,6935,1834,301,9518,1843,10551,5947,8000,324,253260,857,54106,347,353,354,355,6502,148327…
Literature	High-Risk Neuroblastoma	DisGeNET	2048,6657,1026,1027,4609,4613,1032,1033,3600,10257,546,8743,9261,4149,6197,580,4681,79947,2130,596,729177,23642,8795,4193,8289,9833,627,6790,8841,78986,142,29841,5781,56994,56996,5290,5291,5293,5294,3250,9402,55997,1215,706,6343,2247,207,9429,27349,2263,79582,5347,238,3315,3316,6903,110806263,79101,5888,4363,51473,89874,1302,8988,7965,25897,389421,10036,387893,28985,64324,841,332,25942,4953,7004,…
Literature	Hirschsprung Disease	DisGeNET	6657,6659,220164,3589,10758,6663,2566,6662,100130311,3084,26128,5649,1555,2067,3605,1045,8215,9752,1044,23060,28,619552,442914,57379,2596,4133,3110,10791,79400,43,27181,9775,2099,90678,60,101926975,4163,583,6736,574038,55384,5727,64096,3169,6754,9314,5732,7270,8808,1641,3689,104,2668,4204,9839,8815,50801,2674,2675,79987,6261,627,27255,6263,1145,6262,6781,2173,6271,3714,10371,1666,10887,648,9353,3…
Literature	Histiocytic sarcoma	DisGeNET	3456,10499,3845,9734,7431,3976,4233,1029,140685,5781,8085,6041,5914,5788,9757,4001,673,929,3492,930,2979,6648,7849,5290,5291,5293,450093,5294,6962,308,6582,695,79671,22974,5055,3265,836,2117,968,4684,5452,10575,406996,596,7124,1877,604,5340,2908,5728,3553,1633,867,100,4069,5604,57447,3176,5609,3684,83939,3308,3312,2033,50802,9332,4214,3576,1019
Literature	Histiocytoma, Angiomatoid Fibrous	DisGeNET	6662,4233,1674,2078,4267,943,7088,4916,4665,2108,4286,6590,6594,2120,2130,466,2521,94,4582,4585,1385,2668,1390,238,3569,1649,7030,6778
Literature	Human papilloma virus infection	DisGeNET	2064,2065,2066,2099,55,4153,378938,71,115482696,4170,51284,55384,115482713,10331,340061,6238,4193,115482723,51311,126,6271,2185,6281,6285,729230,142,4240,51352,4255,4256,57508,55466,10413,6318,175,6317,177,181,182,4282,4283,57534,4288,4292,2248,6347,207,6352,2260,6356,2263,2264,4313,57561,6364,4317,4318,6367,4320,2272,4321,6382,8431,10481,6386,10482,6387,4350,51455,2303,6401,8453,4360,4361,2312,2…
Literature	Hurthle Cell Tumor	DisGeNET	23553,6663,521,1039,132625,5650,23583,84000,23600,2099,4149,2621,2625,115482696,4171,4684,55885,5715,595,596,3161,5726,5727,6750,2145,353376,5728,6751,8294,2158,5742,5230,5744,57455,5743,23158,56950,5243,6271,7809,3205,1674,6285,3732,6295,664,121504,673,8359,8360,8361,8362,8363,8364,8365,8366,8367,8368,8370,400566,89782,5816,4286,54474,96459,2260,4311,2263,79577,2271,3815,10476,7412,6389,6390,281…
Literature	Hydrocephalus	DisGeNET	4609,1028,2056,91147,10763,4620,9231,140821,83478,5663,551,43,1069,79925,10309,8775,8777,79947,4684,7249,115482706,23639,2138,1632,5728,2149,2152,2153,27241,58478,627,9332,117,27255,3708,2688,2176,648,4745,123016,6281,652,2187,6285,352909,10381,4756,5781,729238,6296,9368,8856,2720,56994,10403,4774,56999,2729,5290,5291,2731,5293,174,5294,4784,4781,2740,53942,118460,7357,701,5311,2239,8382,653509,8…
Literature	Hypercholesterolemia	DisGeNET	2048,19,22,28,31,32,38,39,47,2099,2101,55349,2103,55,53335,51289,100,102,2152,53369,2169,51324,10365,6272,2182,6279,4236,141,729230,100130958,2194,148,151,2222,6319,174,177,181,182,183,185,186,6342,2247,6347,8398,6352,4306,213,4311,2264,4312,2271,8431,8435,6387,247,249,4350,4351,10494,6401,6403,2308,2316,22796,2321,57626,286,100505887,10533,6441,28987,319,324,6476,335,336,10577,338,339,8529,337,3…
Literature	Hypercholesterolemia, Familial	DisGeNET	3586,3075,2053,26119,6667,19,3606,27161,28,57379,8743,574508,1581,1071,2099,55349,6721,2131,2132,3156,8793,8794,30813,55902,8797,1636,2152,3689,23659,26228,9332,23158,6772,53369,5243,7292,7295,2688,2690,8838,7306,6283,4607,141,57498,155,104940698,5788,2720,26278,2729,3242,9388,690,404663,183,6334,6337,27329,2244,84680,4297,4810,3791,1233,722,57556,9429,725,4312,4313,4314,4318,7391,7392,225,9961,1…
Literature	Hyperdiploid B Acute Lymphoblastic Leukemia	DisGeNET	8836,3845,1029,6929,2322,56979,10642,5781,923,1053,930,3492,10278,10664,3115,6962,947,5305,84159,2623,2625,578,2120,4552,4297,7371,10320,861,5087,1387,3563,6774
Literature	Hyperhomocysteinemia	DisGeNET	1025,1026,1543,338442,23564,2064,3605,3606,23576,4638,6692,1573,3108,6696,4137,27178,345643,4143,55349,5175,1080,4153,4155,60,101054525,3146,590,23636,596,3162,51293,2146,9314,1636,65125,2147,2152,617,2153,54888,5228,2157,2670,5743,4208,6768,4210,5744,5243,635,8829,7295,128,55937,7298,6275,1666,3717,8841,10891,53905,6290,50838,2200,664,672,6647,56996,5290,5291,4780,5293,5294,8878,64689,690,177,73…
Literature	Hyperinsulinism	DisGeNET	2,8200,2064,19,83987,31,2081,4137,47,51251,378938,60,4159,4160,115482696,84059,30820,2151,2152,2167,53369,2170,123,2169,4221,2176,2185,4241,2194,729238,2200,4249,155,156,10403,2220,6319,177,182,183,185,4284,190,6337,653509,197,6347,6348,207,2256,208,213,217,4321,10468,51429,4331,8428,55532,8431,2289,6387,4351,2308,493829,8462,2321,276,277,278,10518,8473,284,10534,6439,6440,301,6446,57650,2354,309…
Literature	Hyperlipidemia	DisGeNET	2048,2056,100048912,19,31,2081,36,38,39,43,47,2099,2100,2101,55349,57412,342096,4189,53342,10333,2147,100,2152,2153,2168,53369,4218,2169,10367,6272,51330,8322,133,196743,2185,4236,729230,6288,2194,6290,2195,57498,155,154,2214,2215,2219,2222,183,196,6347,207,6352,8399,4306,57556,2260,213,4313,4314,2267,4317,4318,231,6383,240,8435,250,4353,6403,2308,653590,279,80150,100505887,2335,290,319,324,8520,…
Literature	Hyperlipoproteinemia Type IIa	DisGeNET	7168,4613,2053,26119,6667,4620,4625,19,55315,20,3606,27161,28,3107,574508,4141,1581,1071,3123,2099,55349,570,60,6721,70,2131,2132,3156,30813,55902,10847,1636,2152,3689,23659,26228,6772,23158,53369,5243,124,7295,6272,2690,8838,6283,141,104940698,155,10398,2720,675,26278,2729,3242,9388,173,690,183,29881,4286,6334,6337,27329,2244,9414,84680,4297,84174,3791,1233,722,57556,9429,725,213,4312,4313,4314,…
Literature	Hyperparathyroidism	DisGeNET	1027,140805,1031,3605,9247,6687,23590,1072,115482696,5715,595,6750,353376,2146,4194,1636,5732,5741,653423,5744,5743,5243,4221,5251,657,9365,1175,7329,675,10407,27306,51374,690,3258,2235,138428,3265,6347,2767,5331,79577,55004,1758,79585,9970,6390,6392,7421,7428,265,4363,3342,6928,50964,9496,796,6943,10534,7975,122664,8490,9521,653108,7480,7490,324,51014,100689229,846,4437,5979,3429,3952,3953,4982,…
Literature	Hyperparathyroidism, Primary	DisGeNET	1027,3589,57862,5645,23566,3605,9247,6690,8743,6696,9771,2099,1588,1080,115482696,441931,2638,2641,5715,595,8792,1113,1628,353376,10850,1636,5741,5744,632,4221,8321,8322,5763,3717,26762,4236,9365,1175,27295,54949,56999,7855,259249,690,183,3258,4284,2767,2768,4306,6868,213,79577,1756,1758,4846,6898,134391,6391,250,7421,83716,7439,165140,80150,796,5921,9507,10534,8490,7480,51009,324,51014,846,2896,…
Literature	Hyperplastic Polyp	DisGeNET	2048,3586,2052,1029,9734,9,10,5133,3090,2067,57876,3605,2068,1045,3091,2073,27,28,4588,3117,3119,23600,10801,5175,4153,570,2113,3651,581,4680,115482696,54858,4171,3659,2641,6737,5715,51284,596,115482713,353376,51297,2146,9314,780897,2152,100125288,5742,5743,54894,116337,27250,6774,5241,633,2688,2690,8835,1670,6279,6794,26762,652,2191,5265,4762,10395,9370,4255,673,283297,6647,6817,140453,2213,3240…
Literature	Hyperthyroidism	DisGeNET	140805,7173,4615,3593,23049,3596,5133,3091,5140,7200,3105,3107,145957,3115,9771,1581,3117,1071,5168,100134444,563,60468,3123,5172,55,1081,1082,4153,60,101054525,570,6223,26191,2641,596,7253,3669,7252,6750,10848,2657,610,55907,100,1636,65125,2147,2152,7273,100125288,107,5741,53358,400500,6775,632,6777,6778,5243,6776,2688,2695,2697,10891,154,29851,84636,672,10404,3239,2217,7849,4780,64689,26291,274…
Literature	Hypertrophic Cardiomyopathy	DisGeNET	2048,8216,28,31,37,6194,8243,2104,58,59,378938,60,101054525,84033,70,88,55384,79966,4205,4208,6262,4222,8321,6275,10376,4236,80013,2194,153,10398,80036,2218,6319,183,185,186,6331,493753,6336,6341,4296,4297,207,4306,6356,4313,6363,51422,4318,2273,2274,147686,2318,6418,317716,22808,100505887,10529,100616481,6444,28976,10553,10555,6476,80206,55638,2395,353,442721,8557,367,53616,10611,6523,10627,6532…
Literature	Hypertrophic obstructive cardiomyopathy	DisGeNET	7168,7169,7170,4624,4625,3606,8216,4633,4634,4635,31,3105,3107,37,551,150572,8243,2104,65080,58,59,3643,101054525,9790,60,84033,51778,70,4684,88,8802,1636,7273,7276,4208,60528,56945,6262,4729,7295,8321,1674,6794,4236,10894,9360,388753,5781,3735,2717,8862,10398,672,673,5289,2218,5291,57003,5290,5294,7855,6319,5293,6834,183,54968,84665,493753,185,186,5816,1215,6336,3265,84675,84676,6341,4296,4297,3…
Literature	Hyperuricemia	DisGeNET	3586,5635,5636,3077,10247,10257,3606,24,4128,10786,3106,9771,2091,1535,567,59,2108,2646,23131,1628,5723,6238,2146,65125,3174,4210,2169,23164,10365,125,2688,7298,1666,3717,1161,26762,9356,2701,6288,54938,155,8862,6814,9376,174,2736,64689,3251,89780,126133,7351,1213,3777,6857,7369,6347,6352,4306,100533970,124626,9429,3795,213,217,4314,2784,9963,3313,4860,1277,7422,2309,7941,54535,54537,55561,6928,1…
Literature	Hypocholesterolemia	DisGeNET	1536,2081,3627,55,60,6720,6721,23621,3156,51289,102,2152,5747,3700,23158,53369,4217,5243,4236,2194,50840,5274,118429,673,5290,5291,7852,5293,2222,5294,7350,183,7352,29881,185,9402,3777,27329,207,55503,3290,4846,57587,255738,7422,7442,7965,8989,3359,1824,25897,309,834,7494,9032,1356,847,337,338,857,858,3931,112476,351,353,10598,359,361,3949,5997,114548,6517,1398,6010,22908,6531,7555,5007,1432,1948…
Literature	Hypoglycemia	DisGeNET	4096,9730,9219,8201,54796,2066,3091,1558,1559,1050,3098,9757,51741,27165,7200,33,34,8737,51236,37,551,9771,3630,54832,23604,2101,5175,3643,2110,23616,6720,4160,5698,79947,1103,342096,2641,2642,3155,1621,2645,9817,5209,1113,6750,23647,10848,2657,6754,3170,1636,2149,3172,5728,2152,100125288,100126315,53358,3183,5744,4720,6770,627,5236,30837,111,3191,6776,6777,5243,637,113278,7295,1152,2688,4221,269…
Literature	Hypoplasia of corpus callosum	DisGeNET	94081,6531,4747,3342,7190,6935,80150,55703,80025,6683,31,57760,4774,8239,79152,11128,6453,133686,7862,5048,3897,9790,29887,25793,22978,10564,113612,8398,23503,80208,5071,2643,55764,120534,5080,57176,23259,10717,113246,738,57704,23400,53354,7531,4204,6509,58478,10472,84720,2290,284403,3192,8825,65018,8575
Literature	Hypothyroidism	DisGeNET	3586,140805,7173,5133,1555,5140,3605,540,23583,6687,7201,7200,3107,4133,551,55850,3627,43,3117,3119,1071,1588,5172,4153,570,60,6720,6721,168002,4684,26191,2641,596,7253,5205,3669,7252,604,6750,119391,10846,610,100,1636,7270,55911,55908,1641,7273,100125288,5741,2670,5743,5745,627,8820,6772,6774,7292,2688,1666,2692,64135,2697,10891,9868,8844,9360,2194,659,8856,154,9370,118429,53919,8864,673,1053718…
Literature	Hypoxic-Ischemic Encephalopathy	DisGeNET	2048,3586,6663,2056,5130,3091,3603,3605,3606,2081,100506658,442913,574501,551,442919,4137,4151,7226,4155,3145,3146,3662,2638,7249,23636,6233,3162,93,53342,2146,105375847,5228,100144748,2670,5743,627,3196,6271,2688,1153,51330,133,5624,7306,64651,4747,6285,26762,7316,664,9370,6647,5290,5291,4780,5293,5294,8878,7345,26291,183,3769,5315,56005,2246,6347,207,719,8914,6870,1240,728,644314,4318,81631,484…
Literature	IGA Glomerulonephritis	DisGeNET	2048,2053,10253,28,31,57379,4135,2096,6198,4153,4155,60,8266,81,4179,28755,98,2150,4210,118,119,2168,51330,133,4232,26762,729230,142,2200,2204,2212,2213,2214,2215,2217,2230,183,182,185,4282,186,84166,6347,6352,10451,213,4313,6363,6364,4316,6366,4318,6375,240,4350,200958,6401,6402,4358,10518,10519,285,2335,10541,2353,80177,2355,2354,55610,100653384,6480,260436,348,8542,356,10598,10610,51573,6519,1…
Literature	INCLUSION BODY MYOPATHY WITH EARLY-ONSET PAGET DISEASE AND FRONTOTEMPORAL DEMENTIA	DisGeNET	9474,10376,79752,23435,5648,8086,4763,3483,10020,102725541,7846,10533,8878,4791,58,7415,10428,1982,50628,5708,100329167,3920,213,348,351,1508,8036,1769,3309,64112,129521,6647
Literature	Ichthyosis, X-Linked	DisGeNET	2048,407041,2050,4609,3075,1029,8201,5133,2064,5650,2067,2068,3091,2073,5662,23583,8226,5156,8743,6696,9768,65078,5175,2130,596,8789,1111,115482713,425054,7263,5728,4193,4194,53347,8804,6757,10855,6760,1647,6770,23158,9846,6774,5243,5244,7298,8837,2185,8842,650,142,1678,3730,57502,4255,2720,673,672,675,5290,5291,27306,5293,5294,5296,3248,285362,4286,57534,4288,3265,4292,54471,54474,6347,5325,207,…
Literature	Idiopathic Inflammatory Myopathies	DisGeNET	7173,4615,16,2065,3605,23583,3105,3106,3107,8741,3627,3115,3117,3119,49,3123,2113,3663,23632,6737,6738,2131,51284,3156,1108,55894,1107,89,5742,51311,5743,2162,2165,414325,6775,640,6275,64135,6282,729230,9370,2214,7852,7341,4795,4284,26191,83648,4810,6347,5334,2273,240,6897,6387,7421,50943,4360,5394,129831,22827,10541,55599,6962,50489,7490,10055,54106,2908,80222,7015,51561,3438,3952,1401,3458,5159…
Literature	Idiopathic generalized epilepsy	DisGeNET	80896,2562,10243,2566,3596,3606,50715,4128,52,56891,3134,2559,610,4200,1137,2162,1139,1141,1142,6775,6774,6262,57468,8831,2703,114327,5627,1181,9378,3240,3752,222894,3760,3763,6323,3766,6326,6850,23237,6854,3785,3786,8912,8913,123606,89832,9450,7915,773,9990,785,7444,1308,3358,6949,348980,28984,825,8001,846,2897,2903,2914,2917,2918,163175,9577,6506,6508,6513,1401,55163,4988,6531,2952,6046,3497,86…
Literature	Idiopathic pulmonary hypertension	DisGeNET	3075,6667,3091,5140,442901,54808,202781,5154,54822,6696,3119,645682,3123,7220,55349,7222,7225,59,60,10312,3146,3150,596,55384,94,1634,2658,1636,2149,2150,6761,5739,2159,627,6776,6777,10875,27259,7291,3202,136,8841,650,10891,5265,658,659,8856,9370,3741,183,5817,59067,3777,3779,2247,6347,2263,5340,2273,100128998,4846,240,90865,3827,9971,7416,7422,768,2305,7432,2321,7442,7448,55065,3356,3357,2335,12…
Literature	Immune thrombocytopenic purpura	DisGeNET	2048,51206,8209,28,4135,4153,115482684,51266,10312,10320,87,55384,53342,4193,102,112744,6279,8328,26762,729230,155,2207,2209,2210,2212,2213,2214,2215,2217,2220,182,4282,2247,6347,6356,6362,768220,4318,4331,2289,6387,4352,6401,6403,4360,10507,10533,301,10541,10563,8517,10573,6478,350,355,51561,367,6545,412,4512,4513,10663,10673,29107,29108,102724023,29126,113130,100532731,4627,8741,51750,27178,262…
Literature	Impaired insulin secretion	DisGeNET	1024,5122,3087,19,6678,3630,5167,1080,3643,169026,3651,2627,26191,2641,2645,1628,5213,3172,100125288,84083,54901,114815,8835,81031,2695,2185,8850,8861,4780,685,4783,6833,7345,2740,7351,5310,23239,3784,207,208,81615,7376,134864,55532,283375,240,7421,777,1803,6932,6934,6424,3868,3375,820,5950,5444,25924,5447,1869,3416,5978,7019,3952,3958,11132,6524,6014,23435,51092,51106,5550,5047,4544,4035,6597,79…
Literature	Inclusion Body Myopathy, Sporadic	DisGeNET	12,11277,7180,4620,131096,5663,3106,4137,3627,47,345651,3123,3125,60,11332,23621,71,72,440915,23636,79443,55894,8291,2660,7276,1649,414325,5252,84618,7314,7852,8878,84654,4283,10452,25825,10468,6373,4843,9457,4855,7415,2833,51477,10020,6950,129831,825,728378,203074,7494,857,54106,348,351,2934,23415,1410,7555,23435,7052,22926,7057,2965,10133,4000,10657,7076,641455,100379571,56244,7098,7099,3005,14…
Literature	Inclusion Body Myositis (disorder)	DisGeNET	2048,3098,23586,3107,4137,3117,3123,378938,60,5699,3146,6737,79443,23636,596,5720,2660,7276,90226,51330,1674,84618,729230,7314,5788,8878,177,10945,4291,54474,4312,64221,4318,6382,7415,50943,5376,5891,23308,5920,10020,129831,23336,57132,6962,5428,50484,825,314,10049,56652,348,2908,351,26986,3438,2934,7040,23435,2965,10133,102723996,4000,10657,931,7076,117159,947,952,3005,8639,5594,2010,51164,3553,…
Literature	Infection by Cryptococcus neoformans	DisGeNET	1024,10244,9734,140809,6667,151056,3605,3606,535,3099,23583,2081,27173,6191,11311,56886,1081,8761,1595,60,4153,6723,64581,10312,10314,115482699,9294,1104,5713,10324,339541,102157402,1118,79966,23136,3683,7779,3689,6772,259197,7295,150159,5269,2203,5788,51360,2212,2213,2214,2215,1191,10413,5806,64689,181,4790,4281,7355,5308,653499,158401,7361,10434,6352,1234,84182,10969,79065,4827,4318,2280,1769,2…
Literature	Infection caused by Helicobacter pylori	DisGeNET	51208,2064,2068,2071,2072,10263,28,57379,4153,60,115482693,115482696,115482713,4193,115482723,102,57447,112744,4215,6279,6280,729230,142,2192,10392,4255,6304,10399,10413,183,4282,4292,6343,6347,6348,207,6352,4312,217,6364,4316,4318,6367,2272,2273,4322,55540,4352,6401,4353,2318,273,10518,10519,28954,28956,10534,6441,6446,2353,307,10563,324,6469,328,330,360,374,8570,4485,27022,22933,27034,27035,410…
Literature	Infectious Otitis Media	DisGeNET	3586,3605,440854,1048,6169,2588,28,55844,4153,4680,4179,51284,24147,79447,115482712,3678,261726,5728,51297,9314,3683,3684,3689,5743,4210,81533,6271,441478,6279,6280,1673,6283,6285,729230,729238,671,5290,5291,7852,5293,5294,2224,182,5304,4282,5310,2242,4292,653509,6347,6348,207,6352,4313,730,4317,4318,738,107075310,57587,1268,4854,5879,7422,1280,4353,1795,100187907,79623,3852,89874,10524,8988,1822…
Literature	Infective cystitis	DisGeNET	3586,1029,3084,3600,2064,3605,5654,10263,5657,3612,43,645682,9780,4153,115482683,4669,115482693,130120,3658,51284,115482713,81502,23135,6241,65125,4204,5743,100188784,100188795,2694,6280,5290,5291,10923,5293,5806,5294,8878,64689,4283,6332,4803,196294,199,6857,6347,3791,10963,10468,107075310,240,6898,6387,1269,7422,259,7432,25870,7442,28956,8989,29997,7984,841,139596,847,5970,5971,5460,25949,11102…
Literature	Inflammatory Breast Carcinoma	DisGeNET	4609,3586,51203,1545,3082,10763,3596,3597,3598,3087,2064,2065,2066,83478,3606,442904,442905,27161,100124700,51741,5664,5156,5159,8743,2099,8767,581,4170,596,5728,2146,115482723,100506211,8290,2149,5743,6768,5747,8821,6774,5241,6778,133,6278,8838,9353,142,9368,672,675,8874,5291,7852,7341,5294,2735,5290,5293,2739,1718,183,4791,4790,196,54474,207,3791,1748,1236,2260,54487,216,4313,10970,4314,4312,79…
Literature	Inflammatory Myofibroblastic Tumor	DisGeNET	7170,7171,1029,10254,2064,23583,5156,23600,2099,566,474168,4665,60,2120,2130,595,115482713,94,54880,4193,1636,10342,1639,3178,5743,6778,1674,673,5290,8878,100288687,50865,1213,57534,4288,1218,4810,6347,7884,23264,3815,107075310,238,57599,4869,7431,5903,6419,11030,2335,27436,4914,4916,3902,833,7490,55107,22872,5979,1380,7531,7030,9098,3480,8091,3488,4513,7078,7080,388015,943,8626,947,6590,6594,659…
Literature	Inflammatory dermatosis	DisGeNET	8205,2069,43,2100,4153,57402,135228,2113,51284,55384,53342,30816,2150,112744,10344,51330,6278,6279,6280,4236,729230,2195,160,57506,2222,4282,4283,196,4296,6347,6348,2252,221391,6352,4306,2260,2261,6356,2263,4311,6361,4313,213,6364,4318,6367,6373,6376,6382,8431,240,246,4345,4353,4360,2312,2316,2322,2324,80149,57620,2335,301,2353,2354,309,84283,8517,329,330,22861,348,353,10598,51561,383,6532,10631,…
Literature	Inherited neuropathies	DisGeNET	5376,4359,6663,4363,79628,121227,2705,19,10516,3094,3735,3098,29851,8731,667,8988,1435,4000,4640,3483,7453,10397,64423,9896,1959,10540,4908,9516,4914,3508,4534,23095,81846,2617,6586,8506,54332,6717,2618,10558,8896,3320,60482,4803,5827,8898,22854,9927,8139,6347,59341,26580,1621,3798,5981,3300,1254,7276,1902,26353,3315,3316,9587,2806,6647,1270,57716
Literature	Intervertebral Disc Degeneration	DisGeNET	2048,8200,4148,60,4159,4161,4162,6228,6239,2146,125,4256,10404,10413,176,4293,6348,6351,207,4312,4313,4314,4318,4322,4323,4325,2303,2308,2309,268,2317,57616,285,2335,8483,8493,2353,260402,2354,143686,6473,6474,331,63826,348,51548,6493,355,356,10598,360,367,22915,10628,10631,29072,22933,8604,10657,4513,2475,8626,338382,6613,10725,4582,8678,55790,2551,6648,283131,6662,4615,442900,6678,538,8737,2596…
Literature	Intracranial Aneurysm	DisGeNET	3586,55811,90627,1029,9734,1030,3592,3593,3082,5130,12,11280,100048912,19,57876,3605,1557,442903,24,4629,3091,51741,4638,9760,3105,8743,5673,4142,51251,2099,59,60,11326,401472,2113,122953,4170,6732,7248,169044,724058,55901,5728,9826,1636,5732,65125,105375847,5737,114795,5743,113,6772,6774,6775,7291,10365,641,1666,6279,6280,4233,1675,142,5265,56979,6296,2201,2200,4763,222894,8350,8351,8352,8353,83…
Literature	Intraepithelial Neoplasia	DisGeNET	6657,1026,1029,6662,1030,51208,5133,2064,2069,83478,139285,2041,6690,6696,9260,1072,645682,2099,5175,115482684,3135,8767,2625,3651,115482696,3146,4171,9807,4176,5715,595,596,115482713,4089,23135,353376,9313,2146,4193,3684,65125,10855,5743,27250,627,64115,9332,6776,6777,4221,6271,648,6280,6285,53905,7839,672,673,50848,675,10399,5290,10923,4780,7341,168620,64689,400566,2744,185,653499,3265,57026,53…
Literature	Intrahepatic Cholangiocarcinoma	DisGeNET	2048,51208,10253,10254,100048912,10257,2064,2066,2068,2070,6171,83998,6191,2100,2103,120892,60,2108,55359,2122,115482713,30817,2146,4193,8289,2150,105375847,4199,8314,2171,100874366,6271,6275,6277,6278,4232,6282,6285,729230,2191,2192,2201,6300,4255,6304,10413,174,4283,4292,6347,207,57556,2260,213,2263,216,4313,2264,4318,2272,6374,6382,6383,6387,2305,8451,4363,2324,346389,6422,80149,8487,8493,301,…
Literature	Intraocular pressure disorder	DisGeNET	1025,1029,1030,5640,1545,10249,23049,1038,100048912,10257,19,4628,3091,6678,107987479,6171,1051,8732,5662,28,1565,6687,3106,6690,2596,51237,5028,2078,6696,220202,4651,4653,54831,5168,2100,1588,27190,5175,7224,378938,6714,60,56896,55364,583,6223,55888,1109,1628,30813,7262,1636,1637,5732,10343,5734,5737,114793,1131,23659,2669,5742,2670,113263,1137,653423,627,116,5743,5243,23163,6781,8317,4223,58495…
Literature	Invasive Ductal Breast Carcinoma	DisGeNET	2064,2065,2066,28,4128,84000,2091,4142,2099,2100,378938,60,2113,4162,81,115482713,53340,4193,2146,8289,116840,57459,2167,2171,125,127,6277,80018,156,4255,6304,105371807,182,4288,4292,196,80070,6347,207,2260,768213,2263,216,4313,2264,4312,4318,4320,2272,4323,10468,57575,6387,2294,4352,2305,6401,2309,51478,2327,2335,84260,389421,57646,10544,309,28985,28987,318,324,26952,331,335,22866,10579,4436,341…
Literature	Invasive carcinoma of breast	DisGeNET	2050,2051,51203,4102,2056,2057,2059,692236,2064,2065,2066,2068,2072,94234,2078,10272,6194,2099,2100,6198,4151,115482684,60,2113,2120,115482696,4171,53335,10327,115482713,30817,2146,4193,4194,2149,8289,2151,84073,6258,8314,2173,8321,2177,6275,133,6278,4232,4233,2188,2194,2195,4254,57508,57509,10413,2232,185,186,4296,2248,6346,207,208,2260,213,2263,216,4312,4318,6367,2272,4323,10468,100128998,231,2…
Literature	Iron Overload	DisGeNET	2048,1536,3586,3077,4615,2056,51218,3091,22,85021,79901,3105,3106,619556,442919,6696,3627,6700,124976,48,23604,9780,567,3064,56898,581,3576,23113,3658,26191,3667,596,598,90,3162,1118,10850,102724197,2152,5228,51312,1649,627,9843,56947,6774,632,6777,26234,6776,64127,2176,1666,151176,1674,146059,26762,142,654,657,5265,4756,9370,5277,8862,27295,8864,3240,5290,5291,27306,6317,5294,5293,4780,1716,183,…
Literature	Iron deficiency	DisGeNET	23552,1029,3077,343045,2056,6159,90639,5649,3091,54806,10263,206358,28,79901,5150,27173,1063,48,2099,54,571,2623,56898,115482693,2117,114757,115482697,5706,3658,115482700,1613,5199,113235,5716,56916,10327,3162,6750,7263,7276,5741,8814,6767,51312,627,9843,6774,6776,6777,7802,64132,7303,151176,8841,6280,84619,10891,57486,192142,7321,6302,6303,3240,682,10923,23210,1201,5816,9402,2235,8894,4803,199,3…
Literature	Irritable Bowel Syndrome	DisGeNET	2048,10257,43,2099,2100,2108,4175,2147,100,2149,2150,107,28780,2166,2167,8322,135,6280,6281,136,6279,2191,148,150,151,4254,553128,175,6320,177,2232,4282,6331,4292,197,199,6343,6356,214,4311,6360,4313,145624,2264,4318,6373,231,51438,6387,4342,4353,28954,286,10537,28982,100653366,329,331,6476,104909134,317782,343,4440,358,360,51561,363,51573,6530,6532,4485,29072,6548,63895,27034,410,6556,22943,4513…
Literature	Islet Cell Tumor	DisGeNET	1029,5130,9229,23566,28,9247,546,3642,3651,441931,7248,1616,2642,55384,1113,10330,1114,115482713,55902,6750,6752,5728,6754,6755,2152,10859,23659,5741,7276,5241,4221,2688,7298,10371,2691,8322,6794,4760,7849,7852,259249,7345,1718,4790,84680,5837,207,2264,3297,738,3815,9451,6389,6390,134391,6395,7422,3845,165140,796,285,3880,113451,2864,5443,2896,222545,3925,5979,442206,1392,6513,6514,6515,885,7030,…
Literature	Japanese Encephalitis	DisGeNET	2048,3586,64006,4615,3608,27161,23586,57379,3627,43,23601,3123,110006328,10298,60,11325,8766,3659,5196,51284,596,9306,340061,30816,3684,3687,3690,100126317,1649,55922,1652,30837,1654,6772,1660,4734,64135,26762,197259,729230,5781,54941,684,3267,6347,6348,6352,1234,83667,8914,64221,6373,3301,5868,3309,3308,90865,100616444,3326,3840,3329,3845,5894,7431,267,2833,80149,5920,28972,1839,7984,3383,9021,1…
Literature	Juvenile Myelomonocytic Leukemia	DisGeNET	2048,407041,1536,3587,4609,1029,54790,1030,1032,2056,171023,55824,4627,3092,4628,5141,25,5156,5159,8243,3635,6714,115482684,115482685,2624,2120,2122,3659,3660,2125,53335,115482713,6237,5728,2146,613,8809,2158,4210,9846,6774,6776,6777,8828,3717,3205,3207,3718,7307,2187,142,4753,5777,5781,4763,4254,673,7841,8874,5291,7852,10923,5294,5290,5296,5293,5295,3265,6343,81608,4297,55500,207,23762,1236,2260…
Literature	Juvenile Myoclonic Epilepsy	DisGeNET	80896,2562,2563,6532,80258,9990,57094,2566,55177,6414,2703,785,23569,219541,114327,57369,79258,28954,50715,1181,1822,8863,6046,8864,6558,110806307,129831,3752,3497,3115,51115,3117,3760,79665,2554,3763,3123,8629,6323,7226,55227,3134,1476,3785,3786,22858,846,5199,2131,9429,55638,607,151393,2914,610,2147,51557,9575,4200,89832,6890,7915,8940,7021,1137,1139,5364,23541,2550,1786,5243,57468,2558
Literature	Juvenile arthritis	DisGeNET	3586,7124,140805,9734,387082,8714,3596,5133,23569,7185,9235,3091,3605,3606,31,6687,3105,3106,3107,6696,3113,51752,3115,3627,3117,27178,3119,3123,2099,3125,54,3127,5687,4153,474168,5684,2621,9790,3135,2625,5698,3654,5706,3146,4684,3659,201294,3663,26191,51284,596,3669,55893,8792,3162,10850,100,3172,7273,4204,2669,10354,4210,6772,6775,632,3704,5243,7291,6271,2688,7297,2690,8838,6279,6280,84618,6283…
Literature	Kaposi Sarcoma	DisGeNET	2048,2050,2064,2069,83992,2078,57379,51237,55337,6197,4153,79931,60,2113,115482696,4170,10318,51284,6239,30816,4193,2146,8294,6249,2162,55422,8322,10371,2185,51347,148,151,10397,57508,2214,8359,8360,8361,8362,8363,8364,8365,10413,8367,8368,8366,8370,181,182,4284,57534,4288,4292,2247,6344,2249,6346,2250,2248,207,6352,2260,6356,213,6364,4316,4322,4323,4332,6382,8431,6387,100616444,6401,4353,10499,2…
Literature	Keloid	DisGeNET	3586,1029,3082,253962,3084,407053,4626,4627,3605,5654,23583,5154,6696,54829,3117,3119,3123,284217,60,3146,595,115482713,4089,3678,5728,1634,1636,2661,5742,3189,6774,633,4734,64129,5764,649,6283,2191,2201,2720,5290,5291,10413,5294,5293,183,115908,84166,2247,207,4312,4313,4322,4327,3308,3313,3315,3316,6387,7421,7422,1277,2305,1281,7431,1803,780,2316,1300,6422,8988,796,2335,1311,135458,3371,7472,492…
Literature	Keratitis	DisGeNET	3586,4615,3593,7178,3598,91662,151056,7182,3605,8743,6696,450092,563,10804,5175,1080,5176,3652,64581,3654,3146,24145,596,1116,3684,1131,58484,6279,1672,2697,100008588,26253,2706,7852,6833,4790,4282,59067,4284,9402,706,81603,4803,5319,5320,6347,6348,8398,200403,4321,54498,6885,197358,6898,6387,1270,3835,7422,7424,11009,4353,7432,2312,79626,25870,7442,3861,796,7965,25897,7474,820,89910,5431,834,836…
Literature	Keratoconus	DisGeNET	1536,2,3082,83959,3105,23082,53,27190,572,60,8777,7248,7249,4087,3162,3163,30813,102724197,10855,6256,4210,627,7291,6779,125,7298,6275,6277,2185,142,84627,6647,2729,5290,5291,4780,5293,5294,64682,5304,54971,7357,23746,4803,4804,653509,23237,170691,10955,207,389333,4312,4313,4314,64221,4318,224,6369,101928677,8428,1263,5362,4851,1270,5888,1282,3843,2308,1285,1284,1286,2312,1289,64778,1291,3850,796…
Literature	Ketosis	DisGeNET	1537,2571,2572,1039,3091,30,1571,38,4139,1581,3630,3123,52,3643,346171,6720,169026,3141,8266,2641,4179,115482709,2645,5728,3172,55911,100125288,9332,632,125,2185,652,56994,2729,5290,5291,5293,5294,6833,26291,2740,1215,197,4810,10959,207,10449,208,27349,217,1756,55532,1803,129831,1325,28985,5443,11076,22863,3416,5467,348,1374,1376,3952,6514,885,4982,6524,3458,5004,5019,9628,928,266656,6566,4023,12…
Literature	Ki-1+ Anaplastic Large Cell Lymphoma	DisGeNET	2048,1025,7170,1026,3586,1029,1027,4609,1030,23049,5130,442891,5644,5645,5646,5133,1021,2066,4627,1043,3605,7185,7186,8218,1051,23583,94241,8737,5156,6693,51750,5159,9260,6194,6198,6713,1595,115482684,571,3643,64061,29760,2113,578,2108,4163,581,4170,4684,3662,115482704,595,4179,596,598,3669,388697,602,115482713,604,5725,94,4192,2146,115482723,10342,105375847,112744,8809,6249,56940,6772,100507254,…
Literature	Kidney Calculi	DisGeNET	7177,3082,23562,525,5136,206358,6696,1577,9771,653361,1591,3642,3146,728143,574032,1105,60498,160851,54363,10850,6754,2147,10861,5741,632,5251,1672,148,9365,151,1178,27295,1184,4256,1186,6647,9380,680,5290,5291,27306,5293,5294,57007,2736,4780,3250,690,440503,203447,221883,189,5310,5312,7361,6336,197,7369,6347,9429,213,284889,1756,51422,4318,100526825,2796,3308,4846,3320,249,250,256764,7421,259,23…
Literature	Kidney Failure	DisGeNET	2048,2054,2056,2057,8205,284697,51237,2104,4153,2107,60,79934,81,4179,2138,84063,8288,2152,2153,4204,116,118,4221,10371,133,729230,153,6299,182,183,185,2235,189,6343,6347,6352,4306,221395,213,4311,4313,114907,6364,4318,231,6382,6383,10482,250,4353,6402,259,4358,2313,2314,2317,2321,653590,80150,284,285,2335,290,8516,10568,8526,260431,335,337,4436,345,348,350,8542,353,359,8560,10611,6524,57728,4488…
Literature	Kidney Neoplasm	DisGeNET	2048,10755,2564,4101,1029,1540,2056,4102,2064,132625,3091,6676,25,54810,654364,23583,4129,3620,5159,43,6194,4149,7225,378938,2625,3140,4171,590,7248,7249,2130,55893,79960,115482713,3162,5727,54880,5728,100,2661,65125,3685,120425,5741,57455,58480,5743,23158,8312,8314,5243,10874,6271,5250,6275,1666,133,1672,4233,26762,4236,6285,3732,6295,51352,6298,4763,2719,672,673,10404,4772,3240,7849,5290,5291,4…
Literature	Klinefelter Syndrome	DisGeNET	6657,140805,6662,2056,26,4128,7200,3623,199720,558,560,8242,563,2100,1588,2103,1080,3640,4160,582,6736,1617,51284,4692,8788,23641,6750,115482723,2660,2149,2147,2153,4204,5744,6770,8822,8828,8829,2688,285313,10371,6275,3717,7301,2697,113802,6795,10381,5265,3730,5267,10899,2710,8856,84634,10908,128674,675,8874,174,7345,9910,57526,3767,4790,6845,190,25797,2247,2248,5324,54476,2254,2253,2255,6866,226…
Literature	Lafora Disease	DisGeNET	100532736,378884,7184,50715,1565,4137,43,23604,52,10295,120892,3645,2629,4681,84557,590,23636,5211,1116,2652,5728,4204,7276,2670,27247,112755,627,9852,101060233,5274,156,8878,1200,1201,1203,6323,5816,2752,4803,2261,4826,3297,79594,23786,7402,3309,3308,7415,3845,7957,23317,279,1832,158506,79660,2869,835,28996,22853,10059,3916,3920,2896,55638,348,151393,23400,6506,367,8562,1400,5507,55177,728458,23…
Literature	Large cell neuroendocrine carcinoma	DisGeNET	1029,10763,2064,1045,5156,3642,577,4162,4684,150094,2130,595,596,3670,9817,1113,115482713,7270,5230,627,4221,1152,256646,6794,9365,4254,4255,672,673,4267,10413,2735,7345,7864,125115,6855,208,3280,3799,2263,216,10970,4826,3815,7405,238,6392,50943,389376,9476,7429,3845,3852,3853,3868,5925,23336,3880,2346,4915,11065,5443,324,102724428,335,3925,3418,367,3959,6520,6530,1956,7080,2475,5037,429,8626,106…
Literature	Laryngeal Squamous Cell Carcinoma	DisGeNET	2051,90121,10,8208,2065,2064,2067,100124700,43,2099,2104,378938,60,2113,115482696,4173,4176,53335,55384,115482713,4193,2146,98,4194,125,8320,6275,6279,6282,6285,142,57508,10413,10417,177,57534,4288,4292,196,2246,2247,2248,84171,207,2260,2261,213,2263,4312,4313,4314,6362,4316,4317,4318,4319,2272,4322,51427,157922,6374,238,10481,8436,2296,2302,2305,2308,261,100616454,4363,2316,6416,10518,2335,6434,…
Literature	Laryngeal cleft	DisGeNET	7040,2048,7298,3458,8322,6789,3586,22915,9,3082,10,3339,23566,7057,7442,3091,165140,1557,2833,156,9628,6046,1950,1056,5921,55714,1956,3880,5290,3627,4524,5293,5291,5294,174,259249,6962,7094,3643,4803,4548,2117,710,3145,94025,117195,441931,83660,117196,222545,83666,6739,6868,59352,5082,5594,442206,5728,4582,4586,2796,7157,10998,134391,1401,8829,7422,50943
Literature	Learning Disabilities	DisGeNET	257,10370,57497,6532,55684,2823,1804,9997,3342,51473,5905,150,1175,152,56729,6938,4763,2332,80025,414,57502,1277,801,93986,5663,9892,805,6567,808,4905,4137,161835,2477,2993,2481,1714,5813,9657,3643,64067,11331,57545,2890,4810,1742,846,7248,7249,8913,2900,1621,3032,5595,1756,1501,5728,79718,8295,9320,7531,25836,8301,4204,5741,1006,6513,1778,7915,4212,5493,6899,7415,7545,11258,7291,11261
Literature	Left Ventricular Hypertrophy	DisGeNET	1536,7168,3586,407043,407044,91137,6662,407045,2056,55818,54795,3084,55823,23568,4625,3091,22,3606,23576,23583,55328,34,3107,551,6696,51752,9370,9771,5167,1585,2099,5172,5175,101054525,9283,23125,8792,1628,202333,6754,1636,8807,7276,5741,2158,5743,624,627,6261,118,2167,136319,2688,7809,1666,6271,132,133,2693,2697,4233,10891,4236,652,142,2702,6285,4607,2185,148,9365,50838,151,2201,153,4763,156,271…
Literature	Leigh Disease	DisGeNET	644096,91137,514,51204,1041,374291,8725,55831,24,5160,5162,6198,65108,4694,4695,4698,4705,79971,51300,103,5226,4719,4720,4722,4723,4724,64116,4726,4728,4729,9855,2688,7296,2690,7306,87178,5781,80025,57498,4763,4254,55967,9377,26275,56997,6834,83636,1738,8908,2768,23250,25821,84705,6389,6390,55037,4360,4363,11019,9997,5903,5395,55572,4885,57107,7448,79133,1822,100505887,91942,1327,9519,5428,25915,…
Literature	Leishmaniasis	DisGeNET	3586,10244,3592,3594,3596,8205,9235,3091,3605,3606,84000,51744,545,3107,2597,6696,5673,3627,6194,4153,1595,581,10314,115482699,11345,5713,2644,339541,2645,596,3162,3676,574045,55902,81502,3683,100,2149,5744,1652,9332,6772,105375355,5245,639,3717,5770,5771,4236,729230,5777,8851,8854,8856,23710,672,2212,5290,5291,2220,8877,5294,5293,89782,1719,8890,2235,8892,8894,57026,196,4294,54472,6347,7374,207,…
Literature	Leishmaniasis, Visceral	DisGeNET	23041,3586,10244,4615,3594,3596,3600,84498,9235,6674,3605,3606,3091,23583,3107,3627,51755,3117,4145,3123,3635,4153,1595,60,3135,115482696,10314,115482699,4684,3659,201294,3663,5713,5715,339541,3669,3579,3162,353376,100,617,2153,6761,3689,1652,6774,7292,5245,64127,84627,10404,2220,4780,89782,4282,4283,10940,191,64714,6347,5324,64208,1236,10969,4313,4318,64223,2271,3303,3304,3306,107181291,4843,330…
Literature	Leprosy	DisGeNET	3586,3587,3588,3075,57862,100289545,3593,3595,12,3597,3596,345611,3600,2064,9235,3091,3605,55831,31,3105,3106,3107,1571,27178,3627,3117,345651,3123,51251,1588,4153,120892,9790,11332,71,72,590,5199,26191,440915,3669,3579,160857,340061,26206,283234,2149,112744,2669,30835,6774,6271,64127,6277,1672,6285,729230,8856,57506,4261,2219,2220,4277,57016,4795,55486,4803,9927,54472,6348,6351,3791,1234,8915,27…
Literature	Leukemia, B-Cell	DisGeNET	4609,1026,4100,9734,3604,25,7709,2078,6687,545,8741,442920,9260,4142,23604,9780,5694,110255168,6722,581,2120,4170,2122,574029,3662,10320,595,596,5718,8792,602,604,3164,607,30816,54880,2146,115482723,5728,154214,3687,64109,6767,5743,4209,50802,5747,23158,8826,5243,5244,637,3197,3713,3717,3205,8837,648,6279,6794,23175,2185,100008589,142,9361,2194,81557,7832,664,673,9382,8874,5291,5292,5290,5294,100…
Literature	Leukemia, Mast-Cell	DisGeNET	8828,4609,3586,1027,1030,6790,6664,29072,4753,2322,914,10519,407,4254,6687,6689,3492,5159,5290,5291,6776,27181,5293,47,943,5294,5169,945,653108,23476,947,695,1977,378938,3898,60,140862,958,3320,5573,2246,6346,846,3791,207,6609,1234,595,596,3669,4049,4311,5079,2521,5593,7124,10206,2146,5347,3559,3815,3308,3565,5743,3440,3569,9970,283120,1525,7157,3576,6777,9212
Literature	Leukemia, Myelomonocytic, Chronic	DisGeNET	2048,1536,1026,3586,4609,1029,54790,2056,171023,55824,2067,3092,4628,5141,3606,25,5156,5159,43,8243,5694,2624,2120,115482696,2122,4683,590,5715,53335,115482713,23135,353376,2146,3684,613,2152,4210,8314,8828,102606463,64132,3717,3205,645,7307,2187,3725,142,197259,4753,5781,4763,5788,4254,673,7841,2214,2215,3265,3268,6343,81608,4297,55500,1236,2260,253143,51428,57060,3815,200424,79594,7403,2811,178…
Literature	Leukemia, T-Cell	DisGeNET	2048,100048912,100272147,28695,2078,57379,6197,110006328,115482684,60,115482685,2120,4170,4171,28755,115482709,115482712,4185,115482713,30816,2146,4194,57447,2158,4208,6271,6275,84101,4233,6285,148,151,6298,6304,10401,2214,2215,51366,2217,10419,182,4284,84164,4292,196,4297,6346,6347,6348,207,4313,4316,4318,6367,8427,8431,100616444,2301,4354,6402,387332,4360,8456,4363,267,10519,22807,10544,2353,23…
Literature	Leukodystrophy	DisGeNET	514,4099,6663,200205,11277,151056,1041,2581,7190,84504,2074,55331,9255,10280,51,4155,56891,1605,2632,1615,122961,3674,2670,27247,5744,4723,7299,220296,1161,2697,10382,2705,3735,1181,57505,23209,6834,26291,8890,8892,8893,8894,84668,57026,5319,8398,3798,55005,1757,3295,25824,29920,116448,5354,3313,10993,4340,6389,6390,4854,3329,1282,4358,8455,2824,9997,7448,81689,25885,1822,5917,28960,100505887,289…
Literature	Leukoencephalopathy, Progressive Multifocal	DisGeNET	54790,9734,100289545,8202,2571,5133,6672,23569,1021,3091,54806,7704,25,1051,5660,1053,6689,3105,10785,546,545,8743,3627,27185,3123,51251,2100,26168,4155,5696,29760,644165,7750,3576,115482696,4683,5710,1616,5715,595,115482709,23636,596,442459,84061,353376,23137,4193,3683,613,65125,2670,6256,4602,6772,6774,7290,1154,1673,84106,10891,4747,2185,142,29843,7317,7318,672,5794,4772,55974,27306,7341,8878,…
Literature	Leukopenia	DisGeNET	2056,2064,10257,2067,2068,2071,2072,284697,2073,26,28,57379,8233,2099,4153,60,6209,4170,79947,4171,6240,4193,2147,53347,79971,51302,2152,125,132,133,6279,4233,142,2194,157,2209,2214,2215,181,2232,10443,6347,213,10456,4313,217,10461,4318,2271,2275,231,238,6387,2296,51455,4352,6401,6402,6403,4356,4363,2322,2323,2328,6441,4397,55599,6462,8517,328,8546,10599,133482,368,57727,4493,407,27034,92579,3731…
Literature	Lewy Body Disease	DisGeNET	407041,2,2053,7173,10247,23049,442890,6667,12,5645,5648,10769,1555,5653,107987479,131096,51225,1564,1565,3612,23583,5664,4129,4130,5663,171558,6696,5160,4137,345643,43,65065,54832,11315,5175,11319,55353,120892,3645,10301,55870,5696,27201,2629,2630,23621,590,7249,11346,23636,1621,598,596,10840,6233,161882,5723,1116,8803,1636,1641,3689,2670,5743,2160,64112,1137,627,55930,2170,8315,2177,648,4747,628…
Literature	Li-Fraumeni Syndrome	DisGeNET	1026,1029,5894,55558,1030,2064,3091,6037,6423,1050,4763,11200,672,3490,675,1956,5925,4771,54567,100506658,51114,139818,11052,10928,2099,1588,567,130872,9401,2624,960,7490,5315,4292,22852,3014,6598,2120,6469,693190,6731,6223,3665,8915,596,57045,1111,472,857,3417,1243,115482713,861,5728,4193,1634,1633,8804,7012,6502,10598,51428,999,1386,1763,367,3439,5111,4595,7157,7155,3447,3320,1017,8314,84991
Literature	Lichen Planus, Oral	DisGeNET	407040,4609,1026,3586,6659,1029,3592,5133,283149,15,10769,3091,3605,5142,107987479,7189,3606,1565,3107,6696,3627,127540,1591,4153,1594,60,2625,4162,3146,4684,574030,6737,595,65108,7253,596,3669,115482713,3676,94,4193,10850,79971,3684,3683,3687,3176,780904,3689,2669,51311,100126319,5743,158835,6772,23158,6774,633,634,5243,7291,8833,6786,3713,6280,1673,1672,729230,9360,50838,4255,8864,9377,50848,56…
Literature	Limb ischemia	DisGeNET	1025,3586,2050,55809,4615,2056,407050,3082,12,23569,3091,1557,9242,10272,6696,574506,345651,7224,59,571,3646,53827,11332,4676,71,72,54858,3146,8778,440915,2146,3683,1636,3684,2147,2153,3689,1131,4205,3693,627,633,10365,6271,5267,4762,1182,6310,5290,5291,7852,10411,5294,57007,5293,7857,177,4780,2745,701,706,4803,5828,2246,118471,199,2247,207,3791,5328,2258,6869,213,9444,3816,256236,4846,9457,246,5…
Literature	Lipodystrophy	DisGeNET	3586,1028,3077,5130,9229,3606,10269,23583,65055,3106,5159,3115,3630,2099,2100,3643,6720,5696,11333,1613,26191,4193,1647,2167,2688,4738,7298,64132,23175,64135,8841,84619,9361,5777,2200,9370,5788,6303,2719,5290,5291,5293,5294,6319,5295,178,26291,3763,181,27329,1734,9927,6347,6348,208,4306,5346,10979,9965,8431,4849,79602,4852,2806,26871,5371,779,57104,64788,55576,5919,6950,5424,10554,10555,5948,4925…
Literature	Liposarcoma, Dedifferentiated	DisGeNET	1029,1030,3082,8726,1050,5168,4665,10818,2118,11335,1616,2130,595,5716,115482713,8795,54880,4193,5728,53347,64101,6757,23152,1649,6778,4233,1674,3725,142,9365,673,5290,5291,10413,174,100288687,5294,5293,221895,23261,5346,5347,238,6382,6901,2315,3342,104472848,1302,727837,57122,5925,811,2354,58190,25937,100302168,100628315,8549,7015,9074,7030,406935,3480,3479,8091,412,6559,1440,406947,7076,7079,10…
Literature	Liposarcoma, Myxoid	DisGeNET	4609,1027,1029,4102,442891,2073,2078,23583,26173,2130,3159,115482713,4193,6757,6760,2668,5228,1649,6271,30848,6285,5786,5290,5291,5293,5294,2735,6857,5324,207,2263,4826,9961,238,5366,110806263,3320,5371,64764,7431,3342,2321,6935,10519,7471,1869,8013,3921,246100,5468,7015,9074,57730,8074,3479,3480,7066,923,8091,2475,149420,947,10682,5054,4035,1485,466,8148,2521,114349542,10216,3052,23532,3566,5527…
Literature	Lissencephaly	DisGeNET	9856,4864,100151683,10376,55177,7436,5649,923,6812,81565,801,8738,54820,805,7846,808,51115,27185,5048,10297,60,28988,170302,831,10300,835,1605,51142,9289,23499,79823,7248,7249,3796,347733,55638,1496,6491,5724,10844,151393,1641,7531,4204,7283,284403,7157,1398,889,23293,22911
Literature	Liver Failure	DisGeNET	3586,3605,3606,284697,9242,540,1056,1571,551,2091,4141,3123,2099,3126,378938,6718,57410,3146,590,5205,3669,10327,6750,8288,2146,1123,3172,2147,2152,112744,56938,2671,627,9332,5243,7803,5244,4734,1154,1666,58503,2184,4233,5770,26762,2185,142,5265,6647,5290,5291,27306,5293,174,5294,8878,4780,6323,1716,182,7351,23225,2235,191,2752,6341,4295,3784,5321,1737,6347,9420,84174,6351,207,5328,8914,83666,686…
Literature	Liver Failure, Acute	DisGeNET	3586,4615,5293,54793,3082,1544,3091,284697,9242,540,286749,84000,1056,100506658,1571,8737,1576,27180,4141,10800,2099,55,1081,57410,100187716,3146,79947,2638,590,23636,596,3162,8795,10850,611,3684,65125,3172,2147,2670,2671,5743,1649,6770,51312,6772,23158,6774,2168,5243,637,2173,7295,113791,3717,2184,6281,4233,26762,9360,60561,9361,2203,27295,53407,2214,2215,5290,5291,5292,173,174,5294,8878,10413,6…
Literature	Lobular carcinoma in situ of breast	DisGeNET	1800,2064,4000,10657,672,163,10664,5290,8626,2099,309,4292,595,1364,4436,1366,2263,59352,10970,1499,5979,10714,4318,865,10850,3047,3048,6121,999,7021,7405,5618,57459,494324,7157,1655,5241,7291
Literature	Locally advanced breast cancer	DisGeNET	2944,768,2690,1027,407040,2176,2950,4103,2952,8838,8714,4363,55177,2064,3606,4758,5786,154,1950,23583,1956,6692,3880,27306,8874,7852,51115,2099,1588,6581,4790,1718,11191,9148,11197,57534,958,51008,573,4035,4292,836,29126,51523,22861,6352,7504,3921,596,55638,472,5978,1499,81631,5728,151393,2146,115482723,6502,407017,9961,27113,6768,7153,7157,3702,23158,5241,5243,8829,7422
Literature	Luminal A Breast Carcinoma	DisGeNET	9217,1029,6663,1031,1019,8205,2064,2067,3091,6678,31,4128,619554,2099,100133941,55355,149563,2625,60482,79940,115482696,54863,5715,595,596,1111,3161,353376,3169,5728,115482723,2152,9833,100271722,23152,4214,1655,5241,1147,6781,2185,342667,142,2194,7832,56477,672,8874,5290,2735,89780,4790,2744,185,5304,25788,27324,4288,25796,196,4294,5832,9420,207,1232,2260,2263,5335,216,7675,4313,4318,7392,29949,…
Literature	Luminal B Breast Carcinoma	DisGeNET	9217,4609,1029,10,2064,2067,3605,23583,4128,5162,2099,1588,2625,580,115482696,4175,54863,5715,595,596,3670,115482713,2138,353376,8289,2146,115482723,9833,8809,23152,4214,5241,338557,7298,5768,342667,142,6288,9368,56477,4256,672,675,8874,5290,4790,2744,54458,27324,4288,57026,4292,81607,5832,207,6352,208,1232,2263,4318,6387,9462,2296,84733,1789,25855,60672,4353,80139,22806,57111,10534,28982,51008,5…
Literature	Lupus Nephritis	DisGeNET	2048,2052,2053,2056,12,8205,2064,57379,49,2099,4153,120892,60,10313,4170,10318,10320,81,4179,2131,51284,2132,4192,4193,2152,112744,4204,4210,119,8313,6271,51330,10371,6275,133,6279,10376,2185,26762,6285,729230,6294,2200,2204,2212,2213,2214,2215,2217,2219,2220,175,177,183,185,100616379,4283,2237,191,100616385,2244,6347,6349,207,6352,6356,213,215,8408,6361,4314,4313,10461,4318,6376,6383,6387,200958…
Literature	Lyme Disease	DisGeNET	3586,3075,3592,7178,3091,3605,3098,8731,3105,27178,9260,11314,3123,4150,4153,115482683,57403,6717,94274,11331,1605,56902,115482694,84549,3146,3665,449619,51284,2644,64083,102157402,6237,440926,5725,115482721,1634,7273,51311,3184,7284,633,27259,105375355,6279,105376906,3725,56975,8851,58515,5269,54933,3735,27291,137886,27303,84650,2220,8878,79023,6833,23221,4284,100775105,2246,10963,1236,27352,100…
Literature	Lymphatic Metastasis	DisGeNET	100874241,2052,2064,100124700,2099,378938,60,55359,168002,2115,2119,100126791,118856,115482696,51280,115482713,79977,116844,4212,4214,6262,645249,51330,6280,4233,2194,123036,6302,6304,84131,8372,187,2237,4288,4292,2246,6347,10445,10451,8404,4312,4313,4314,768220,4316,6366,4318,2272,8416,4323,2277,6382,8434,6387,8436,2294,2295,30968,2303,2313,10507,84236,2318,2324,346389,10518,285,2335,10534,84263…
Literature	Lymphocytic Choriomeningitis	DisGeNET	6657,3586,9730,1029,64006,4615,11274,10252,5133,7185,3091,3604,3605,10263,3615,9760,3105,8737,3627,3123,8756,23607,4155,5696,5699,115482693,3660,1103,26191,3665,53342,30816,2146,103,160364,6772,6773,6775,634,10875,5245,133,6280,7305,10379,5771,2195,29851,2207,2213,10923,10935,4283,59067,3267,54474,6347,54504,7403,8431,90865,9971,5878,9466,5371,100616444,50943,768,4864,6402,2309,5896,3848,6927,283…
Literature	Lymphohistiocytosis, Hemophagocytic	DisGeNET	3586,3087,1043,3091,3603,3606,27163,23583,6687,65059,3627,9260,4142,149041,474168,60,2624,2626,4684,201294,3663,3669,140885,602,84061,5216,100,1130,58484,9332,3702,5788,6813,673,23205,3257,4283,4284,213,10456,8411,2267,3806,2274,2275,3812,3810,3813,238,1776,5873,90865,9970,199953,6929,80150,28952,22809,6426,6431,6948,256297,6962,653108,2875,325,331,3916,846,54106,861,8542,8546,3439,3447,7031,1401…
Literature	Lymphoid leukemia	DisGeNET	4609,7172,4613,1029,3589,1030,171017,6664,91663,3600,1043,3603,1045,25,5657,1050,51741,2041,6687,2078,5156,6696,442920,9260,5165,558,4654,60468,724022,5694,2623,6208,2113,29760,2625,129607,2120,2125,10320,92241,24144,596,3669,115482713,604,3676,4192,4193,2146,611,3684,613,5728,10855,9839,2671,2672,23158,6774,257144,6777,634,5243,3195,3708,6776,7297,5764,3717,8837,6279,648,5781,3222,28309,3490,578…
Literature	Lymphoma, Follicular	DisGeNET	2048,10,2066,2067,2068,25,27,57379,51237,8239,2099,110006328,4153,4155,115482684,4157,2113,2117,115482696,4170,6224,115482706,4179,53335,115482713,53342,94,4193,2146,8289,8295,6257,10365,157848,2203,4255,2208,2212,2213,2214,340152,57534,4288,4292,199,4297,6347,207,6352,4306,4311,216,4318,6367,2271,4332,6382,238,240,8431,6387,28920,2308,273,2322,6418,133396,10519,6428,290,10534,28985,10573,151888,…
Literature	Lymphoma, Large-Cell, Follicular	DisGeNET	4609,3586,1027,10244,1029,1031,3592,4615,8202,7189,1559,23583,6687,57379,51750,1072,115482696,10314,115482699,3662,5713,4689,5715,595,2644,339541,596,115482713,604,353376,8824,5243,105375355,729230,8851,7329,673,27306,5292,2220,51374,695,9402,5819,1215,54474,1234,27349,216,10969,55004,3815,4331,238,9970,6387,7422,50943,2324,10519,7965,10013,10534,7975,122664,25897,3371,301,9521,653108,308,28985,8…
Literature	Lymphoma, Non-Hodgkin, Familial	DisGeNET	10244,2056,9,10,8202,2064,2068,57379,6194,110006328,115482684,2113,115482696,4170,115482699,10314,10318,115482713,30816,4193,2146,79971,4194,6240,8294,4236,729230,142,2209,2212,2214,2215,8360,8359,8362,8363,8364,8365,51374,8367,8368,2220,8370,8366,653499,196,2247,4297,207,2260,216,4313,2264,4312,6366,2271,4318,4331,238,8431,6387,4342,100616444,8445,2308,6406,4361,4363,2324,10519,283,290,10534,301…
Literature	Lymphoma, T-Cell, Cutaneous	DisGeNET	94233,94235,110006328,4153,378938,115482684,10301,100616265,4170,115482704,53335,115482713,30816,6241,2146,115482723,4193,4194,112744,10344,6278,57486,4253,4255,6304,182,4283,84164,207,6361,6362,6364,6366,6367,57580,2288,2289,6385,100616444,6402,6404,2309,2312,274,2324,133396,10519,283,387357,2353,2354,2355,308,203074,332,10573,345,6490,355,51564,51573,10631,4493,22933,4507,27044,10666,29102,8626…
Literature	Lymphopenia	DisGeNET	3586,4615,55821,3600,56848,3601,1043,8720,4635,23067,3614,3615,4638,545,23586,51750,55340,3630,3119,124976,49,3123,2099,5175,3131,60,2624,4170,3146,4683,590,1616,596,3669,168537,100,1636,344167,5229,6772,6774,6776,6777,125,2688,8320,7297,2691,6789,3718,7305,5266,116372,5788,673,6647,4772,2214,7852,8877,8879,695,5310,4291,10950,54474,2252,718,8399,6352,79576,217,9948,6364,6366,9439,6367,10461,6422…
Literature	Lynch Syndrome	DisGeNET	4609,1029,1543,9,1545,5133,2064,2068,83990,1048,4144,1586,4149,4683,574033,2648,115482713,442459,3680,4193,8289,5728,6765,54894,4221,220296,6794,142,2191,2703,60561,4255,672,673,5793,675,4292,4810,27352,4316,238,5889,5378,7428,3845,4360,5395,1302,6935,1312,133418,5424,5426,324,328,94025,7507,4436,4437,9049,55655,133482,441194,79728,7040,6530,2950,7048,27020,2956,27030,6041,406940,406943,84896,373…
Literature	M5b Acute differentiated monocytic leukemia	DisGeNET	1536,4629,1050,2078,3105,3109,49,10801,23092,378938,2623,2113,3146,140885,598,5718,30816,3684,65125,2152,3689,8301,23157,23158,2167,5243,7295,1153,3205,6280,3720,2187,5781,3222,9892,5290,5291,5293,5294,64689,91319,5321,6857,4297,4300,1738,4302,81617,8915,5340,4830,3815,6376,4841,347376,7412,1788,7421,100310785,4354,4869,267,2322,10006,5914,801,805,808,2353,3383,8503,7994,4928,28992,834,7490,84295…
Literature	MAJOR AFFECTIVE DISORDER 1	DisGeNET	4096,80896,2562,9223,2571,3084,23566,151056,2066,3613,9248,4128,23078,27184,27185,7226,84539,27201,55364,2558,2121,1610,441931,4684,55890,51283,24148,282706,160851,5211,100303453,84062,3680,6755,1636,2149,104,1644,627,9341,8322,134,9863,6285,2195,8856,154,157,8863,10911,23209,100188844,259249,183,5305,6844,6845,3782,5319,5320,3785,5321,8398,8399,55507,1748,6869,145624,79581,23774,2781,1760,89832,…
Literature	MAJOR AFFECTIVE DISORDER 2	DisGeNET	4096,80896,2562,3586,9223,2571,3084,23566,151056,2066,28,3613,9248,4128,23078,3628,27184,27185,7226,84539,3643,27201,55364,2558,2121,1610,441931,4684,55890,51283,24148,1621,282706,160851,596,5211,100303453,84062,3680,6755,1636,2149,104,1644,2158,627,9332,9341,8322,134,9863,6285,2195,152,8856,154,157,8863,671,10911,23209,100188844,259249,183,5305,6844,6845,3782,5319,5320,3785,5321,8398,8399,55507,…
Literature	MAJOR AFFECTIVE DISORDER 4	DisGeNET	4096,80896,2562,9223,2571,3084,23566,151056,2066,3613,9248,4128,23078,27184,27185,7226,84539,27201,55364,2558,2121,1610,441931,4684,55890,51283,24148,282706,160851,5211,100303453,84062,3680,6755,1636,2149,104,1644,627,9341,8322,134,9863,6285,2195,8856,154,157,8863,10911,23209,100188844,259249,183,5305,6844,6845,3782,5319,5320,3785,5321,8398,8399,55507,1748,6869,145624,79581,23774,2781,89832,9971,…
Literature	MAJOR AFFECTIVE DISORDER 6	DisGeNET	4096,80896,2562,9223,2571,3084,23566,151056,2066,3613,9248,4128,23078,27184,27185,7226,84539,27201,55364,2558,2121,1610,441931,4684,55890,51283,24148,282706,160851,5211,100303453,84062,3680,6755,1636,2149,104,1644,627,9341,8322,134,9863,6285,2195,8856,154,157,8863,10911,23209,100188844,259249,183,5305,6844,6845,3782,5319,5320,3785,5321,8398,8399,55507,1748,6869,145624,79581,23774,2781,89832,9971,…
Literature	MAJOR AFFECTIVE DISORDER 7	DisGeNET	4096,80896,2562,9223,2571,3084,151056,2066,3613,9248,4128,27184,27185,7226,84539,27201,1610,4684,282706,51283,24148,160851,5211,100303453,84062,1636,2149,104,1644,627,9341,134,6285,8856,154,157,10911,100188844,183,5305,6844,6845,3782,5319,3785,7166,145624,79581,23774,2781,89832,9971,267012,775,6925,23316,1813,1814,1815,1812,1816,2837,3355,3356,3358,2847,1312,3359,3362,291,3363,288,7466,23345,1004…
Literature	MAJOR AFFECTIVE DISORDER 8	DisGeNET	4096,80896,2562,9223,2571,3084,151056,2066,3613,9248,4128,27184,27185,7226,84539,27201,1610,4684,282706,51283,24148,160851,5211,100303453,84062,1636,2149,104,1644,627,9341,134,6285,8856,154,157,10911,100188844,183,5305,6844,6845,3782,5319,3785,7166,145624,79581,23774,2781,89832,9971,267012,775,6925,23316,1813,1814,1815,1812,1816,2837,3355,3356,3358,2847,1312,3359,3362,291,3363,288,7466,23345,1004…
Literature	MAJOR AFFECTIVE DISORDER 9	DisGeNET	4096,80896,2562,9223,2571,3084,151056,2066,3613,9248,4128,27184,27185,7226,84539,27201,1610,4684,282706,51283,24148,160851,5211,100303453,84062,1636,2149,104,1644,627,9341,134,6285,8856,154,157,10911,100188844,183,5305,6844,6845,3782,5319,3785,7166,145624,79581,23774,2781,89832,9971,267012,775,6925,23316,1813,1814,1815,1812,1816,2837,3355,3356,3358,2847,1312,3359,3362,291,3363,288,7466,23345,1004…
Literature	MELAS Syndrome	DisGeNET	1282,79109,7173,55687,29960,10891,5644,4885,793,27,4508,100505887,4513,9377,291,56997,8743,4519,22953,7978,2475,26291,5428,4535,440,4537,6652,60,4541,4287,169792,4540,4549,4550,1351,56652,9804,57038,24148,22868,4694,4567,473,1371,1757,4574,2271,4578,128360,7019,407019,107075310,10993,1649,4723,84340,6390,6648,4860,7038
Literature	MICROPHTHALMIA, SYNDROMIC 7	DisGeNET	11009,90627,392,4233,442891,54539,395,3342,7058,7066,923,2078,23583,1183,5921,619554,5290,5291,10413,5293,2735,5294,7471,26173,23230,5054,1349,64840,842,332,7504,2130,64083,2521,4313,5979,5468,114349542,10216,3052,1649,7157,6646,110806263,3320,1019
Literature	MIXED LINEAGE LEUKEMIA	DisGeNET	2048,1025,4609,1027,7124,1029,9734,171017,3082,9739,5132,3091,7704,25,1050,286749,9757,6687,4644,9260,10801,23091,2099,100133941,3131,55870,2114,2120,4170,2122,4684,10320,595,596,1108,598,115482713,6750,23135,55904,1633,2146,4193,8289,613,54880,10856,7272,8301,4208,100529264,54386,4211,23157,4221,3197,7295,2688,4735,6271,3204,3205,6277,3206,648,4233,8842,3210,58508,6285,56979,23028,23705,672,9892…
Literature	MOHR-TRANEBJAERG SYNDROME	DisGeNET	407040,9733,8201,4619,23583,131118,60,101054525,11329,55363,24145,2643,596,1113,23158,3702,632,5243,23164,157310,1154,54915,26762,142,1678,673,5290,5291,7852,5293,5294,183,2232,185,186,695,3776,80067,4292,207,8914,9429,81631,2272,231,4842,4853,6392,7422,3845,4360,5395,1302,11035,2335,7984,728378,7490,836,841,7503,5972,4436,112476,2915,358,2956,26521,2993,406962,6581,100287932,11200,29126,8651,712…
Literature	MRSA - Methicillin resistant Staphylococcus aureus infection	DisGeNET	107197953,5121,1540,2053,1544,8201,2058,23569,51218,3091,3605,284697,9242,6687,1056,2081,1571,266790,171558,65065,43,6700,2096,1075,27190,55,4153,573,11333,11334,10313,1611,79947,1613,8270,8277,102157402,3162,3164,7263,1636,3684,64102,4199,1131,2160,100188784,6770,54903,50807,637,7298,10884,64132,2694,1161,84619,4236,1678,2193,5269,8853,6294,729238,29851,56477,8864,2720,56994,57506,10914,6817,221…
Literature	MUTYH-Associate Polyposis	DisGeNET	3456,3329,51330,3458,3586,3845,64006,54535,4360,6279,2956,3981,2191,11151,56980,60312,27034,4507,6556,4893,285,2335,8991,673,4513,1437,4638,8741,105371045,3630,50863,5424,4913,5426,820,3125,110006328,4025,7096,7097,4155,6462,3265,706,27074,324,1605,169026,3576,6347,3916,4045,3918,3663,4436,7124,27352,26585,10330,1499,5595,738,23396,407018,1131,55532,107075310,3569,4595,4340,6902,632,64127
Literature	MYELOPROLIFERATIVE SYNDROME, TRANSIENT	DisGeNET	4613,8204,8205,27152,25,1565,2078,558,2099,1588,2621,5694,2623,51280,595,23636,596,3674,202333,4193,2146,115482723,3683,7273,2177,2690,10371,7301,3718,159371,5781,84634,668,10403,8874,8878,4790,4294,6347,207,6352,27351,10461,4318,10462,81631,3814,3815,3309,7415,7422,4352,2305,1285,4357,7431,6935,1312,10019,2852,10542,825,51008,7490,324,836,348,351,28514,7528,406892,23409,55154,23410,7040,84876,39…
Literature	MYOTONIC DYSTROPHY 1	DisGeNET	4609,3586,3077,3082,2572,8718,2064,2065,23060,3605,4118,1050,1051,10783,3106,3110,551,3117,3119,10288,2099,3126,4154,3643,60,5696,6737,51284,81492,1116,8797,5727,10850,9314,100,1636,2660,8805,10859,2669,5741,3183,3187,3188,6261,1656,2688,1158,64135,9370,1180,27295,672,3240,7852,7855,177,23218,26291,10933,6331,699,192,3784,6347,1234,6866,213,4313,23771,1756,4318,6366,1760,3811,101927655,9961,250,7…
Literature	Machado-Joseph Disease	DisGeNET	7173,12,11284,7190,9242,57379,442915,551,52,5173,91703,3064,6712,85495,581,11337,3145,3659,5708,23640,7276,342125,2670,221302,9342,100126335,3713,4747,7314,5783,4254,6647,6310,6311,6314,6315,4780,84152,10428,4287,5319,5320,8398,4303,171221,25814,4313,6874,254170,1760,5861,3308,26353,3315,4852,3316,7415,9463,89849,3320,29947,1788,6908,767,3839,770,773,8454,3337,5905,29978,8988,1822,25894,146227,28…
Literature	Macrocephaly	DisGeNET	4609,6662,7179,692236,171023,253980,8738,8741,23592,51256,388677,11337,4170,4685,6223,7249,1107,29780,1108,3161,5727,5728,100126310,10859,100996717,2670,254065,57459,2688,6788,220296,6792,51341,4763,6812,100996763,4774,3240,23209,5290,5291,5293,5294,50863,4784,5296,4781,54453,3265,207,116442,8925,84197,25830,2290,1788,1280,3342,22800,10000,8481,23334,4907,835,1859,64324,3918,57680,158038,4953,496…
Literature	Macular dystrophy, corneal type 1	DisGeNET	3596,79885,5133,151056,6687,51237,574501,724033,23109,4166,3141,7248,81,60498,596,3669,1649,7283,6774,6275,9349,10376,652,10381,7311,7827,7846,4780,100188847,6323,4282,7355,9402,5319,5327,207,6352,3791,3796,213,3800,3309,1778,6898,284403,7422,6398,8450,4868,3850,3342,10000,3347,1300,3859,794,7965,221981,25897,301,100302129,2875,7494,847,857,3931,10598,7534,1398,23417,1401,6023,10641,1432,406942,9…
Literature	Malaria, Cerebral	DisGeNET	3586,2056,3593,3596,3600,19,3091,3605,3106,3620,4137,3627,1072,3123,5175,4153,8764,60,5698,5705,10313,5196,23632,3162,1116,27235,1636,3683,112744,3689,4204,56942,5743,627,115,5250,26762,5266,116379,1191,682,4780,183,9401,6347,1234,8914,23765,55509,3804,2271,738,1769,65258,4842,4843,84717,107075310,4846,240,90865,3827,4860,6401,4353,55556,2833,7442,51477,7450,285,146722,129831,10537,7984,10544,338…
Literature	Malaria, Falciparum	DisGeNET	3586,3593,12,3596,1558,28,84000,3105,3106,3107,345651,3123,5175,4153,3645,11332,71,72,3659,3665,440915,56922,3162,1116,1118,2152,4204,5743,54897,5236,23158,5243,135,100130958,9360,154,2212,2213,2214,2215,1191,3240,682,3755,6320,2224,181,89782,1719,9401,4282,4284,3263,6863,6352,1234,171221,1244,4318,738,3303,6376,1769,3304,4842,4843,9453,107075310,84717,90865,149233,9457,50943,6401,55556,2309,3337…
Literature	Malaria, Vivax	DisGeNET	3458,3586,2821,10376,3594,12,7450,28,1565,285,84896,373156,23209,27306,11309,641455,5424,10673,3248,345651,2995,6579,1719,7099,7100,102465858,1604,11332,6598,71,54472,72,80331,22861,440915,4051,11093,7124,983,57817,54106,1628,10333,8161,27235,2532,2533,10599,133482,5226,2539,3565,3566,55278,7919,9457,3569,26227,5236,7421
Literature	Malformations of Cortical Development	DisGeNET	5891,23299,10381,3342,10382,10000,5649,100506658,7846,5290,5291,2475,5293,5294,177,6323,5048,25914,10300,203068,8131,9289,3146,207,55504,9681,3796,347733,51807,482,4582,873,1641,7280,1778,7283,1268,284403,2290,23417,57724
Literature	Malformations of Cortical Development, Group II	DisGeNET	6657,51715,6663,5649,4627,25,9772,56882,284217,60,79932,1600,1605,9807,5210,64093,51807,54885,3688,1641,4218,8826,9856,64130,6277,10376,10892,10381,5775,28309,4760,128674,7846,5289,10413,6323,5310,150726,9425,2258,1236,727,728,1756,25831,10472,57580,6383,2290,1778,28402,60675,23299,2316,3342,51473,6935,2332,2846,10526,253738,5936,10747,25914,170302,10564,102723407,1363,4952,10585,5979,3939,55656,…
Literature	Malignant Childhood Neoplasm	DisGeNET	407040,5122,1026,4613,1029,5293,1030,8714,2064,100048912,2067,83990,2583,6687,84515,1576,2099,2100,5172,115482684,2120,64078,8360,1616,2130,595,7253,1111,8362,115482713,3162,4193,4194,611,1636,1634,8289,8294,2152,8365,8815,2672,6774,2688,7301,6790,3718,8328,9360,2706,57492,5781,121504,672,675,56996,8359,27306,8361,8874,8363,8364,5291,5294,8366,8368,10923,8367,5290,8370,181,10934,5820,701,1728,429…
Literature	Malignant Fibrous Histiocytoma	DisGeNET	1029,4102,12,5133,3091,10263,5155,5156,9258,645682,6714,60,10818,8771,115482693,3145,4171,2130,9817,115482713,94,5727,5728,4193,53347,5743,1649,9332,6772,23158,6774,4217,5243,58497,10370,256646,6280,4233,1674,10891,56980,6302,58531,5290,5291,10923,10413,5294,5293,2224,9402,4286,57534,7871,4288,2242,3265,4292,84676,6347,207,5328,2261,4311,114907,4842,4843,3315,55027,3316,64764,1277,57599,2303,3845…
Literature	Malignant Peripheral Nerve Sheath Tumor	DisGeNET	407040,2048,1027,4613,1029,6663,6662,4103,3082,9734,3596,8714,3598,10763,2064,4113,2066,3084,3091,8726,2070,1048,27161,23583,5154,546,7716,7204,5157,5159,6696,5156,1019,79915,8239,6194,2099,2100,6712,5176,55352,3645,55869,1030,92737,1602,11336,115482696,4170,2123,4684,5196,3068,586,7248,7249,2130,5715,595,4179,596,3159,1108,3161,115482713,604,6750,94,4192,6241,2146,1634,100,4193,6757,2145,6760,35…
Literature	Malignant Pleural Mesothelioma	DisGeNET	2048,10,2064,143384,10266,10268,31,2100,4162,72,10318,4179,115482713,84061,4192,4193,2146,6240,100,2149,102,8288,2152,8314,8322,133,4233,6282,26762,4236,6285,729230,142,2202,80031,4255,10403,10413,2235,6332,2237,6347,207,2260,213,214,2263,145624,4313,2264,84182,220,4316,4318,4323,10468,238,6387,248,250,8451,2309,8454,10512,274,10519,6424,6425,284,57628,22827,2348,2350,10544,340273,28985,203074,32…
Literature	Malignant Squamous Cell Neoplasm	DisGeNET	6657,1029,1019,2056,9,10,1545,5130,10765,3091,2068,54806,10263,1048,2073,83478,100124700,1565,100505633,1571,2551,1573,3621,5670,6696,574501,8751,60,1084,728638,1087,7743,2113,3575,115482693,56902,84549,1611,1612,79947,595,596,10327,9817,115482713,3162,8796,5725,5728,4193,9830,5743,6772,23158,283131,9846,6774,5243,127,128,2177,131,6277,6790,64135,648,6280,4233,2185,3217,4255,56994,675,57508,27303…
Literature	Malignant Testicular Germ Cell Tumor	DisGeNET	1026,1543,3080,1551,2064,1555,2068,2067,2072,55323,23583,442912,442916,4644,442918,8743,1577,560,645682,79923,2100,2099,3640,1081,1082,28234,24145,5716,23636,596,8788,10848,2657,4193,53358,4719,642,5764,3206,2697,6794,9360,92304,5788,4254,4255,56996,1191,79017,27306,174,8878,181,4282,122042,4287,8900,54474,7385,5339,4318,1761,3815,9451,1786,1788,50940,11012,3342,64789,7980,28471,9531,2875,6462,74…
Literature	Malignant lymphoma, lymphocytic, intermediate differentiation, diffuse	DisGeNET	4609,3586,6659,1027,4613,1029,1019,1030,6664,6666,7182,55824,1021,83475,3604,5140,83478,23583,94241,545,57379,51750,8743,574511,1075,60468,2100,5175,378938,390714,115482684,55872,92737,2627,581,115482696,152137,4170,5708,339535,574033,5715,595,596,4691,1111,347734,115482713,604,8797,353376,1633,2146,4194,4193,9314,102,8289,2145,6768,50802,5747,6772,6774,6777,101927034,638,639,4738,6790,648,51338,…
Literature	Malignant mesothelioma	DisGeNET	2048,2050,2052,10,2067,2068,2099,2100,115482684,115482696,4170,2130,4179,6232,115482713,91,4192,4193,2146,4194,100,6240,2152,8313,8314,10371,4233,100130958,142,92304,2202,10401,10413,182,100288695,207,6352,6356,214,84182,4313,4318,2272,4323,238,6387,2305,2308,8454,84231,4363,2321,6424,57626,22820,10534,8487,2348,2352,307,28984,324,10573,4437,55654,358,133482,367,96626,51573,8570,8572,55679,22914,…
Literature	Malignant neoplasm of brain	DisGeNET	2048,6657,4609,4613,64006,1029,2056,100289545,5293,1543,5132,8205,3596,5133,54799,2064,8717,3091,20,5653,3098,3099,100124700,3615,442912,1055,6687,1571,5156,8740,3622,1019,545,4137,8745,3620,5167,645682,51251,1588,65078,126520,3643,4155,92737,6210,2119,4170,596,597,1111,55384,2137,8362,7262,6750,30816,30817,2146,4193,5728,101,8294,8365,57448,2152,9833,3690,2670,27250,6772,117,6774,56950,340602,52…
Literature	Malignant neoplasm of colon stage IV	DisGeNET	9733,4613,3596,3598,2064,2067,3604,5653,3091,1048,94233,5670,8743,2099,2100,56892,1084,1087,3159,8362,2146,8294,56937,5230,8829,7298,8842,57486,10383,2192,9361,10397,121504,673,8359,8360,8361,5290,8363,8364,5291,5294,8366,8368,8367,8370,5293,8365,7361,207,1234,213,214,4830,83696,90865,4851,3320,3835,7422,7424,6401,3845,4869,7431,2322,4898,29991,9535,554313,1869,8525,56667,2908,1387,6510,3952,3953…
Literature	Malignant neoplasm of gallbladder	DisGeNET	2048,51208,10,2064,2065,2068,100124700,100505633,100913187,2099,2100,4152,378938,60,4171,112441427,4088,115482713,55384,4193,2146,4194,51302,8313,8314,645249,6279,4236,150,10395,156,10397,155,4255,51366,2218,10413,182,183,4282,2237,4292,2248,207,208,57556,213,214,216,4313,6362,768220,220,4318,2272,4323,2277,6387,30968,2300,4350,2305,4363,2318,6416,346389,51478,10518,6424,6443,84268,302,10553,6462…
Literature	Malignant neoplasm of gastrointestinal tract	DisGeNET	4100,4102,8204,2064,2065,2067,4118,28,100124700,83998,200734,10276,2099,6198,51277,55384,92,4193,2146,2147,98,79971,57447,8312,8313,55422,6272,6275,6280,4233,10381,100130958,142,6286,6137,4255,6304,10413,174,181,182,183,2237,4292,196,4296,207,4303,213,2263,4312,4313,4314,217,4316,4318,2273,2274,4325,6382,240,2296,250,2305,4361,4363,6414,8463,2321,100616474,57626,10537,301,10551,10562,324,328,2604…
Literature	Malignant neoplasm of larynx	DisGeNET	2052,9,10,8208,2064,2067,2068,2072,2073,2074,55323,100124700,31,2099,100616249,115482696,4170,139341,10327,55384,115482713,112744,90226,125,126,128,645249,6273,6275,6279,2185,2201,4255,57508,57510,90293,182,4282,190,4292,2248,4297,207,2260,2261,4312,217,6364,4317,4318,4320,6387,4353,261,4359,4361,8473,55585,10534,301,302,2353,80177,57650,308,317,4436,55655,133482,6513,6515,51573,6520,53635,4489,4…
Literature	Malignant neoplasm of nasopharynx	DisGeNET	143872,6657,3586,407041,1029,3082,2064,2067,2068,3606,442904,51230,442911,23583,100129827,7205,6696,9260,3126,55353,3133,2113,2626,3576,24142,3665,595,65108,596,115482713,8797,51297,2146,4193,79971,8289,65125,27253,6774,8314,9353,8842,83596,6288,50848,5284,56999,5290,5291,7852,684,5294,5293,64689,177,694,5820,108004545,100316868,6857,207,127700,3796,57045,4312,4313,4318,5347,4837,3308,10989,14923…
Literature	Malignant neoplasm of oropharynx	DisGeNET	407040,3586,1029,10,5133,2067,83478,23583,545,100913187,252969,3117,3119,3123,2099,5178,4170,595,596,140885,55894,115482713,23136,4193,4194,79977,414325,200315,125,126,128,10381,4255,5290,5291,5293,5294,190,217,4851,5366,5376,2305,4864,3845,4359,9997,137492,1832,50484,836,841,1869,6477,1890,3953,57209,1401,406906,2944,7040,51586,2947,2950,406938,22943,1956,7076,406963,80316,11197,29126,5591,1499,…
Literature	Malignant neoplasm of skin	DisGeNET	2048,2052,2064,2065,2067,2068,4118,2071,10263,2073,83990,2074,28,2041,57379,100913187,6194,6197,120892,4157,115482685,2115,115482693,71,115482696,10313,4173,115482713,4193,2146,4194,2158,8322,6278,6280,4233,142,148,6294,151,10399,10400,4267,10413,6318,183,190,196,57541,207,2261,84182,2263,216,4313,2264,112858,4312,4317,4318,4319,4321,4323,4327,6382,6390,2305,4353,8451,2308,2309,4359,8455,4360,845…
Literature	Malignant neoplasm of stomach stage IV	DisGeNET	3586,51208,5641,1548,5133,2064,83985,2067,2068,3605,23583,4151,4677,79947,2646,55902,3172,23659,7298,4233,100126348,142,5270,10397,56994,5290,7852,1728,4292,84680,3784,7372,3791,6352,213,4313,4827,4830,4318,6387,7422,50943,80139,9997,799,811,6443,5452,7515,864,1890,406884,23411,6535,7052,7055,10128,10644,9122,9123,1956,1959,2475,29126,969,6091,406991,5595,2523,1499,3551,3553,85477,3557,4072,5104,…
Literature	Malignant neoplasm of testis	DisGeNET	1026,4100,4613,4102,4103,3080,10761,5130,1543,51213,4109,1551,2064,13,10765,2067,2068,2072,55323,346653,31,23583,3105,3107,442916,4644,3623,84519,8743,1577,1068,7216,560,645682,79923,2099,84528,3640,60,9790,100289087,254528,51270,100506696,728137,28234,24145,2130,56915,23636,4692,596,83540,8788,93273,1114,7258,53340,4089,3678,10848,2657,51298,611,4193,6757,6756,105375847,6759,8812,4204,53358,4719…
Literature	Malnutrition	DisGeNET	51206,2056,2058,12,83985,17,19,2068,21,24,2072,2074,4128,4129,38,161835,2091,47,10295,340024,51270,71,72,4170,4171,122961,389203,10327,115482713,84062,8291,4204,2159,2160,2167,4215,53369,653440,4256,2214,2215,51380,181,183,187,4286,4292,197,6347,213,217,4318,2271,8420,51435,10482,6390,4353,6403,2317,2323,276,277,278,285,2346,6442,6445,6476,260431,338,344,348,355,133482,90480,6513,6517,6523,340348…
Literature	Mandibulofacial Dysostosis	DisGeNET	7555,8452,9221,6917,6534,51082,3596,3340,142,3091,6678,1302,9241,25885,3230,6949,815,1457,309,5307,9533,84541,6208,84172,6223,55636,7124,2264,7001,51290,2908,3552,3553,9188,5860,170474,7157,5111,23160,1401,9343
Literature	Mantle cell lymphoma	DisGeNET	25,94241,57379,4133,47,6194,2100,378938,115482684,60,115482696,4170,4175,115482713,4193,2146,4194,8289,2145,102,117,101927034,10365,26751,51338,4236,10381,142,2194,84126,2208,4257,2214,51366,10419,10426,4284,10428,57534,6336,4292,4297,6348,207,4311,10456,4316,4318,2271,6382,240,6387,10487,4345,2308,2309,4360,6419,10519,8476,10534,301,8506,324,331,10573,151888,10580,4436,353,96610,354,355,6502,133…
Literature	Marfan Syndrome	DisGeNET	2048,59,135228,101054525,60,1634,9314,27239,5743,54897,632,8313,6783,1666,4233,4236,4239,6296,2201,2200,4763,673,6319,183,185,9402,5310,9939,4313,4314,6876,4318,4321,4322,738,4323,148713,54507,4843,107075310,4846,240,1264,5362,4851,4854,1277,1278,7422,1280,1281,25859,25870,7442,10516,7450,7965,285,9510,25897,9514,10559,106478911,1351,50507,3918,5972,2395,5468,10598,875,9074,23411,1398,6519,1401,7…
Literature	Marginal Zone B-Cell Lymphoma	DisGeNET	4609,1027,1029,9735,3592,4615,6664,3596,7187,23583,6687,3106,57379,6693,51750,390714,3135,4170,4683,92749,3662,595,596,347734,604,10333,4193,4724,257144,7298,643,3717,10892,28309,115350,100820631,2208,5795,5290,5291,7852,5293,5294,4292,49860,105379528,714,54474,207,8915,4311,100271849,4842,4843,4332,9970,28402,7412,4853,4345,2833,10519,1832,2857,653108,3383,4919,3903,836,841,330,843,10058,846,102…
Literature	Marijuana Abuse	DisGeNET	3586,5127,1544,3084,55821,19,1555,8213,1559,100124696,2078,4128,65061,266790,55850,3627,26155,27185,5173,1080,10810,5179,3645,55872,5187,1103,1621,2652,10333,6754,1636,780904,1641,1131,1133,5743,627,1139,2166,5243,6783,64132,5624,101060233,9874,10899,148,151,8856,80025,2214,2215,680,84650,57007,3251,181,2752,706,199,6347,207,6863,3280,1756,8419,231,8936,1776,65264,1268,1269,255738,57084,255239,74…
Literature	Marinesco-Sjogren syndrome	DisGeNET	2048,407041,4609,1540,1029,54790,85004,9742,171023,374291,3605,1048,1050,10266,51741,5175,54840,2625,11331,581,115482696,4683,574032,5715,115482713,92,1630,353376,5728,54894,5743,55920,7799,7298,3718,4233,8842,142,2194,4255,673,56997,57509,5290,23213,4784,400566,29883,5308,65211,3265,89795,4292,2247,54474,4314,8930,10981,9451,3308,3309,238,6387,7412,5371,7422,5378,3845,4360,3342,1806,6929,5395,13…
Literature	Mastocytosis	DisGeNET	51200,56833,7170,54790,7177,7178,3596,5133,171023,25,27,5156,5159,8743,27178,5169,10320,596,3669,386653,3678,6750,8797,9825,613,3685,10344,627,6774,6776,6777,634,3717,5269,5781,57498,4254,51364,7334,4286,4803,81608,6347,6863,2260,6869,27349,3805,3815,238,90865,100526842,4352,3845,4869,7432,3339,7442,3861,6427,4893,79648,4914,836,1359,3418,54106,860,861,862,367,23430,23451,6566,3497,943,944,947,70…
Literature	Mastocytosis, Systemic	DisGeNET	54790,2056,3596,171023,1043,4629,1056,5156,5159,5169,11315,140862,4170,596,3669,140885,6776,6777,8828,3717,7307,4753,5777,57498,5788,4254,2208,673,1191,6320,690,4286,4803,81608,6347,55500,207,2260,2271,5347,3815,4842,4843,8431,2322,6427,4893,811,389421,4914,861,862,865,867,3439,4982,3447,8573,29072,5008,914,8600,338339,3497,10153,2475,943,944,945,947,23476,952,7098,959,960,961,29126,6606,6607,660…
Literature	Maturity onset diabetes mellitus in young	DisGeNET	2571,3098,5663,1056,3630,3643,572,169026,3651,2627,26191,2641,5715,2645,3670,2646,3170,100,3172,3175,100125288,8809,2678,2168,640,55937,2177,2691,2695,23178,4236,4760,2201,2203,673,728226,675,3749,5798,3758,8880,6833,2740,3767,6343,208,213,5335,4825,9451,55532,729838,5871,6906,2819,8462,6927,7952,6928,6932,653590,7466,2348,79660,2350,3375,58158,10560,102723407,338,222546,5465,345,51552,353,1387,6…
Literature	Measles	DisGeNET	4608,3586,64006,4615,3593,3596,2064,3605,1048,7706,3105,23586,3117,5171,3123,54842,3575,60489,3661,4179,1111,30816,103,8809,51311,6772,6773,2694,64135,8842,4236,8856,54938,6301,2720,3251,5817,81607,5831,6345,6346,207,10964,213,6364,1757,64221,3309,10482,23287,100616444,3837,11014,4360,2317,1805,11030,5920,801,805,129831,808,2348,4397,2350,821,50489,3918,11091,4948,3930,84317,353,6504,3438,3439,85…
Literature	Medullary carcinoma	DisGeNET	768,2692,3845,7173,4360,6794,3084,2064,29968,2965,664,110806263,3099,796,1950,4000,673,4513,10657,57508,6693,1956,672,3620,7849,8878,943,7471,8626,2099,5172,3383,57534,3320,4292,6470,6598,7112,29126,2248,84557,595,596,7253,4436,4311,23636,7124,10970,4314,1499,5468,5979,5727,51164,8289,6750,5726,81631,8030,4070,6121,55914,2539,7405,107075310,2158,5743,26227,7157,23541,5111,2168,7291,7038
Literature	Medullary carcinoma of thyroid	DisGeNET	2048,10,10252,2064,8231,2099,2100,6197,378938,115482684,79947,115482713,6239,4193,2146,8289,57447,4201,2158,53358,4221,4233,6283,4236,51364,57510,2220,10413,51374,4282,57534,207,214,4311,10461,4331,238,6387,10484,6390,4342,6392,6391,4360,2321,2324,28964,2346,301,2353,2354,324,10573,246100,4436,353,22882,367,4478,6528,4489,22934,4512,10657,4513,6566,2475,429,8626,29107,22974,29126,468,2520,2526,86…
Literature	Melanocytic nevus	DisGeNET	407040,2048,1026,3586,4100,1029,4609,6663,1030,10763,10765,2064,55824,3091,2068,83478,5654,3606,2584,6678,4128,199713,2551,4133,442918,23600,574515,2100,1591,115482684,572,4157,3135,3133,2113,4162,3662,3664,595,79444,23636,596,23129,115482713,5724,6239,5727,30816,2146,10848,5728,3687,1647,5743,1649,9332,9846,8314,123,8828,3198,401022,2688,50814,7299,6277,2185,6794,1163,81037,142,2706,81557,23705,…
Literature	Melanocytic nevus of skin	DisGeNET	407040,4609,1026,1029,1030,10765,55824,3091,83478,4128,4133,23600,1591,3133,4157,3065,4162,595,596,115482713,6239,10848,5728,2146,5743,9846,8314,123,3198,2688,7299,6794,1163,23705,673,56996,56998,154288,8888,4286,57534,4288,3265,706,652995,285381,4308,9429,2776,4312,4830,4318,57060,10988,107075310,3312,110806263,3320,9978,83715,5894,4893,22822,1845,3383,137529,11065,57152,5956,6473,4436,22882,406…
Literature	Melanoma, B16	DisGeNET	2048,4100,64006,4615,3082,5644,5133,3600,7184,2064,3604,5657,8737,8740,7217,7218,2099,7220,23607,4155,4157,3659,3661,3665,23636,596,53342,30816,3684,102724197,1638,10855,3688,9839,26227,3700,2678,6774,633,4218,23166,7299,7306,192142,729230,114836,2720,728226,113829,5290,5291,7852,5293,5294,8878,10928,9402,2247,712,84168,3791,6352,55509,7386,9437,4830,4318,3297,3308,51438,729838,4851,8437,3320,763…
Literature	Membranous glomerulonephritis	DisGeNET	4609,79874,1027,3075,10763,151056,3105,3108,8741,1577,3627,391723,3117,3119,3120,3123,3125,4153,7225,60,5696,8266,81,11346,2131,2132,60498,9817,1636,9317,10855,2153,23152,6775,51330,643,3718,4744,7827,1184,8864,7335,4780,7345,183,2744,4282,5307,1728,3265,5319,5320,54474,91851,6347,8398,1235,213,2775,728,23771,8926,56034,6890,64236,200942,6383,4846,4851,6387,7414,1272,1786,7422,255743,4353,4868,55…
Literature	Meningioma, benign, no ICD-O subtype	DisGeNET	2048,2056,10,2064,2068,20,83990,2072,2099,4151,60,101054525,2108,2120,115482706,55384,115482713,4089,4192,4193,30818,4194,8289,57447,4211,117,8314,4221,6271,6285,2194,10395,4253,4255,2207,162,163,10413,51374,4282,186,57534,4288,4292,196,2247,57544,4297,6347,207,2260,2261,84182,8407,4313,220,4318,240,6387,8437,2305,84231,4363,6418,6422,283,290,84260,2348,8493,6446,2353,203068,324,246100,4437,28296…
Literature	Meningitis, Pneumococcal	DisGeNET	4353,3458,1410,6279,6280,10000,1301,729238,1432,7066,412,7965,1822,5284,5031,25897,8874,5291,5290,5293,5294,5295,5296,6833,64689,9139,29108,5551,5175,7097,4282,7099,4794,4153,5054,51135,9402,23233,834,4803,80381,653509,100126791,23368,85320,328,3146,6348,6857,50639,1361,135250,5970,596,7124,727,728,284889,5594,26073,51164,3552,3553,10468,1508,65125,10598,2668,8942,627,114548,1398,54776,10747,80125
Literature	Mental Retardation	DisGeNET	79874,2055,2068,2070,10263,57369,4129,4137,161835,8237,8239,8242,8243,6197,4155,60,4156,2114,124997,55366,115482693,2131,4204,2158,4208,4212,57465,51322,57477,2182,6280,80013,51352,6299,158,57502,6309,2218,2220,57522,6326,57526,282808,6328,186,57532,190,6334,84162,80067,57545,6351,55503,2258,57555,2261,213,224,8422,55531,4331,2290,2296,6399,8450,4359,57609,2316,269,268,2321,170261,80150,51480,514…
Literature	Mental Retardation, X-Linked	DisGeNET	6658,10243,5132,143384,51741,545,546,8239,8242,6197,23096,84548,7750,24140,1616,1107,65109,23133,1121,8807,2664,4204,2158,2670,254065,378484,7298,57477,2182,6792,23694,158866,23186,83604,7319,57502,1183,10916,26280,186,23229,84162,3267,27330,2245,6853,8905,1741,347344,2258,212,9429,8409,116442,1756,8932,79594,5355,10479,9968,9459,55540,8450,3342,170261,51481,2332,2334,799,25891,11043,5923,158506,…
Literature	Merkel cell carcinoma	DisGeNET	6657,4610,1029,54790,5133,23566,171023,2064,2065,83478,10263,23583,84000,3105,5154,5156,3620,3123,5175,3642,2108,728638,92737,4163,581,115482693,4170,441931,4684,4173,4175,4176,2130,595,596,347734,1113,53340,4089,6750,5728,4193,2146,4194,102,7270,5743,9841,9332,6774,8312,8313,6777,7291,7293,8322,7299,648,6280,2697,142,54928,57496,4760,5788,10397,4254,4255,673,5793,2214,2215,1192,5290,5291,7852,88…
Literature	Mesenchymal Cell Neoplasm	DisGeNET	2048,51586,7042,390,27143,10631,153222,8074,10763,51341,7321,8091,5788,2335,5155,5156,5290,5291,2346,5293,5294,947,728118,4665,60,29126,221895,406985,10186,8013,1485,207,2130,246100,5594,1499,604,1757,3934,54880,4323,3815,4841,1514,7531,6382,238,23022,10993,407029,6390,7030,6778,55291,6652
Literature	Metastasis from malignant tumor of prostate	DisGeNET	2064,10257,2067,83998,2078,2099,2100,8243,55,2118,115482696,4176,151636,2146,2152,4217,10370,10371,6275,92292,4233,142,55450,6298,10395,10397,154,6304,84148,4284,196,2247,202,8394,6347,207,8404,213,55511,8408,4313,2263,4312,4318,4323,6382,10481,6387,10487,26872,164091,274,2323,2331,2335,10534,2346,302,2354,28982,10551,6462,57680,55638,354,367,57713,4477,4481,22943,10657,10663,10664,427,10671,1068…
Literature	Metastatic Colorectal Carcinoma	DisGeNET	6401,7298,54658,3845,5894,2950,3981,5133,7055,6801,23314,2067,10131,2068,1048,4893,285,1950,673,1956,5290,5291,5293,5294,9021,55107,29126,54474,208,1499,7515,6622,9825,738,22882,8678,3309,7157,4089,100526842,6139,53373
Literature	Metastatic Prostate Carcinoma	DisGeNET	2064,10257,2067,83998,2078,2099,2100,8243,55,10298,2118,115482696,4176,151636,2146,2152,4217,10370,10371,6275,92292,4233,142,55450,6298,10395,10397,154,6304,84148,4284,196,2247,202,8394,6347,207,55503,8404,213,55511,8408,4313,2263,4312,4316,4318,4323,6382,10481,6387,10487,26872,164091,274,2323,10519,2331,2335,10534,2346,302,2354,28982,10551,6462,57680,55638,354,367,57713,10611,4477,4481,22943,106…
Literature	Metastatic Renal Cell Cancer	DisGeNET	2048,153090,3596,5133,3600,28,23583,619553,3620,3111,1576,1577,3117,558,47,5169,3123,5178,3135,115482696,7249,5715,4691,3669,3159,94,353376,9825,5728,5228,7276,5743,5744,6774,5243,100126331,8828,8320,7298,6790,4233,4236,2705,9370,10395,8864,7849,5290,8875,7852,5291,5294,5293,182,5307,5313,2247,54474,9423,207,3791,2258,1236,9429,9940,4311,8408,2263,728,4313,213,4830,6366,29923,79602,7412,100526842…
Literature	Metastatic Renal Cell Carcinoma	DisGeNET	2048,153090,3596,5133,3600,28,23583,619553,3620,3111,1576,1577,3117,558,47,5169,3123,5178,3135,115482696,7249,5715,4691,3669,3159,94,353376,9825,5728,5228,7276,5743,5744,6774,5243,100126331,8828,8320,7298,6790,4233,4236,2705,9370,10395,8864,7849,5290,8875,7852,5291,5294,5293,182,5307,5313,2247,54474,9423,207,3791,2258,1236,9429,9940,4311,8408,2263,728,4313,213,4830,6366,29923,79602,7412,100526842…
Literature	Metastatic castration-resistant prostate cancer	DisGeNET	2048,4609,6660,54790,9734,23052,2067,3091,442910,2078,8737,7203,6696,1576,51755,1586,5682,55,378938,570,2108,92737,55364,4179,596,1113,3676,6750,5728,2146,30818,10850,8805,632,8829,637,8841,1163,10381,142,2194,5788,27295,672,9377,675,166,1191,100996266,5291,5290,5293,5294,2735,7355,4284,7361,1731,116931,5324,54478,207,3283,213,4824,10979,9968,10481,5879,26872,250,7421,7422,9480,29968,100885779,13…
Literature	Metastatic malignant neoplasm to brain	DisGeNET	2048,79888,2065,2064,2067,2066,25,4121,27,4137,51,2099,378938,60,4157,2115,55364,79947,81,115482713,6236,94,6240,2146,101,8313,2173,51330,84105,4233,6285,729230,51343,142,4241,2194,10381,4255,6139,174,4284,6347,207,6354,2260,213,2263,6360,6361,4314,4313,8407,768219,4318,2264,2272,4312,4316,4323,4327,6382,238,6387,10487,2296,6401,2308,6416,2321,84245,10232,285,2346,301,22846,324,4436,84312,22882,3…
Literature	Metastatic melanoma	DisGeNET	2048,4102,2064,2065,2066,100124700,2081,4133,8239,79923,57403,115482684,60,4157,2108,2113,4162,151636,115482713,2138,79966,4193,2146,115482723,4194,2149,10342,103,2152,4217,4218,8314,4221,8317,6271,4233,4236,6285,142,4241,2194,2195,4254,4255,10399,10411,100505771,6319,185,4282,4286,57534,4288,10434,10437,4293,2247,202,6347,207,57556,216,4313,4314,145624,220,4312,4318,4323,51438,238,6386,4345,2305…
Literature	MiT family translocation renal cell carcinoma	DisGeNET	768,7942,6921,6421,146456,23452,3490,51107,5290,5291,2475,5293,5294,5546,1978,2108,4286,29126,6598,406987,207,79058,10457,4582,1513,4841,238,7030,7414,84342,7422,50943
Literature	Microcephaly	DisGeNET	79876,2058,16,2074,253980,10293,110006328,60,10300,8260,124997,4171,8270,6228,53335,84056,51294,8289,8292,114791,116840,4204,6258,26747,8320,8322,2186,80010,10382,51343,57496,57505,57511,2218,6326,6332,6347,55503,55512,112858,6372,10472,57582,10479,2290,6399,4361,2316,271,6422,10522,8487,2346,22827,57647,6453,203068,55617,324,10564,6469,55624,55627,80204,57680,55638,4440,10585,6491,10588,55644,80…
Literature	Microphthalmos	DisGeNET	6657,1027,6664,1545,3082,5644,10256,8724,51222,51232,545,147495,4651,7217,574513,7218,7220,5176,60,392255,2625,8260,1613,64083,596,30812,3166,54880,4193,83552,1638,9839,4211,6271,8321,7299,4233,1674,84619,2700,7306,4236,2703,652,6285,23691,4756,7837,673,84133,7846,4779,7855,2735,2736,5309,4286,192,23746,9927,2247,6855,719,4308,4311,10457,4313,220,64220,4318,54495,7391,2271,8419,3815,745,5873,2301…
Literature	Mild Mental Retardation	DisGeNET	6656,6658,6660,9736,54806,2592,546,10787,7204,27185,6197,55351,23097,64061,51265,1605,1106,23133,5727,5728,100,1641,4204,9839,1137,2688,6792,5781,7319,4763,2719,8874,3251,2741,1717,25782,8888,2245,23261,54498,10479,284403,5376,50944,147719,4360,2316,6925,3342,80155,2332,2334,23334,1837,28471,80184,170302,4929,1351,146760,22866,25942,4952,10585,22878,1387,23404,85358,23417,338811,7042,11141,6535,1…
Literature	Mild cognitive disorder	DisGeNET	100233226,12,8205,6159,19,51225,4137,43,2099,2100,8243,120892,57405,51266,71,72,10312,79947,389203,94,95,115482723,8294,102,2152,10347,8301,51314,6262,6263,8315,2172,133,135,2187,6285,142,4240,4241,151,51365,51366,8359,8360,8361,8362,8363,8364,8365,8366,6319,8367,8368,8370,177,181,182,4282,4283,6334,4294,6347,10452,213,8406,4311,10466,100128998,6376,240,246,4350,6401,6403,4357,2309,147719,221458,…
Literature	Miller Dieker syndrome	DisGeNET	1026,1027,1028,1029,3077,54790,2056,23556,1030,171023,3090,1555,1043,3091,25,9242,29,10273,10801,11315,115482684,26173,5694,2624,6208,4170,2122,4684,1612,3659,4683,595,596,3669,115482713,5728,1633,2146,613,65125,1641,3691,4204,2669,2672,23158,6774,5243,3717,7307,2187,137868,56477,5277,81565,56996,3239,7337,10923,64689,404663,6329,3265,4291,23236,2246,6343,6857,4297,8910,1236,9429,5335,4312,4318,5…
Literature	Miscarriage	DisGeNET	51206,79923,2100,2099,4153,378938,60,115482706,4179,55384,90,2146,2147,2152,2153,2157,53358,6256,2161,2166,6271,51327,4232,6281,4236,6285,10397,160,2214,2215,174,181,196,2244,6347,6348,2252,4306,2263,6364,114915,10468,6374,246,250,10507,268,2321,133396,2332,285,2346,6446,10544,308,100505909,324,335,246100,348,350,353,6504,133482,2414,53616,22914,10631,405,406,8602,22943,373156,407977,4522,4524,65…
Literature	Mitochondrial abnormalities	DisGeNET	1536,1030,3091,400916,5663,5166,27185,7222,115482684,120892,11331,1604,56910,23636,4210,3704,1674,10891,4236,1678,664,6647,10923,4780,8878,7350,10939,55486,6855,9927,1738,4301,8398,215,5339,1757,2271,4846,10993,3315,3316,6901,6390,7415,23287,4854,5376,7942,9997,8988,2332,5428,825,2879,10573,351,353,1387,367,23410,23411,4485,23435,11152,2965,10657,2475,29107,155061,4550,2000,3030,472,2521,51164,66…
Literature	Mixed Connective Tissue Disease	DisGeNET	3586,9987,4354,1029,2694,6280,3593,84618,3605,10263,28956,1308,2078,1830,3111,129831,6441,5034,3115,10923,3117,3119,55599,2353,6962,3123,3125,3126,51639,8503,55740,5444,115482693,10950,4684,3665,6738,7124,5718,57819,7132,5725,11102,11232,6624,6625,8163,6626,4582,3559,112744,2157,3182,3183,347376,3569,3439,3447,1401
Literature	Mixed anxiety and depressive disorder	DisGeNET	2571,2572,55821,23566,1555,222229,5141,140821,4128,5155,345643,2099,11316,284217,120892,2625,441931,10318,6223,5199,5715,23636,4184,84062,55906,2152,780904,627,3192,8322,1154,142,9370,672,675,6647,5805,8878,6319,259249,4282,8378,25789,202,6863,2259,217,3290,6886,4842,1776,5362,4852,134391,5368,55034,144125,270,3855,2324,165140,1814,1815,1813,3351,3350,3356,2332,3358,1312,3362,8996,1325,3383,3897,…
Literature	Monoclonal Gammopathy of Undetermined Significance	DisGeNET	407040,4609,1026,3586,4099,1029,1540,1031,2056,1033,3082,2057,3075,4615,10763,1030,9242,442908,51741,442909,57379,8741,5167,2099,100133941,378938,60,1611,4684,1612,1102,4683,60498,595,5204,596,598,115482713,4189,1630,5727,6756,6757,23654,6759,3687,6758,100126313,10859,160364,7276,6774,10879,4738,10371,3714,3717,6790,4233,1163,142,2191,5777,28309,9365,664,9370,5788,4255,56996,2214,7852,2735,5817,5…
Literature	Monocytic leukemia	DisGeNET	7040,1536,22914,1026,4354,4869,3205,6280,2187,7056,55824,2322,3091,5781,1050,1435,1436,1437,2078,100528032,801,9892,805,1958,56996,808,3109,5034,2353,947,8503,3383,1977,7994,7099,2623,28992,2113,7490,5956,4297,1738,8651,3146,8915,7124,598,5718,3417,8028,7132,861,11232,3553,6624,3683,407008,57060,4582,3559,2152,3815,1387,8301,347376,3952,7412,23158,3576,5243,11006
Literature	Monocytosis	DisGeNET	4609,3586,5891,3717,54790,4869,261,51085,729230,2322,5778,3605,5781,54808,25,23451,6427,1437,929,2213,1958,2215,2214,177,183,51514,8506,54210,4547,2120,4297,8013,335,6355,596,127700,7124,861,7010,3684,613,3687,1000,51561,3562,6513,3569,1524,7157,3060,1401,125
Literature	Motor Neuron Disease	DisGeNET	9217,3074,3592,3082,3084,400916,23064,57369,538,6683,3099,5663,3105,2596,10280,4137,43,23095,23098,120892,60,4671,2644,23636,596,6236,23645,5216,1639,2668,3181,2670,9839,2674,627,6774,105375355,1666,10371,9351,4744,4747,4236,6285,4750,8851,10908,5630,9895,9896,3240,6311,2220,2733,8878,7345,5300,83636,10935,5817,2745,9927,3272,123606,8926,10462,9451,4331,5357,5868,26353,1778,3315,3316,1270,7415,23…
Literature	Motor neuron atrophy	DisGeNET	9217,2055,10763,2066,3091,23064,538,5660,547,6696,4137,4656,90678,5176,2617,23098,60,4671,11334,23636,596,9817,3162,1118,5216,4193,4194,2149,10342,1639,3178,2668,1654,1666,4744,6281,4747,197259,5269,10908,55968,6647,51365,6310,9896,5290,5291,7852,5293,5294,8878,4780,10934,8888,118460,3777,6347,9420,8909,10457,440026,8926,9448,1261,10989,1778,494324,1269,1270,10487,7415,3831,23287,57084,10492,7422…
Literature	Mucinous Adenocarcinoma	DisGeNET	2048,4609,1026,1027,1029,3084,2064,3091,1045,1048,83998,23583,3106,27173,4134,442918,5670,10801,10803,2099,1084,51773,1087,2113,2625,2627,595,596,8277,64083,115482713,4089,1630,5728,3169,4193,8289,7270,10855,4204,7276,54894,3192,5241,123,7291,4233,6794,80018,10902,2719,6304,673,672,4255,57508,56996,7849,5290,5291,5293,5294,7349,400566,5304,10426,6850,196,4292,25797,2248,10953,54474,25805,120528,2…
Literature	Muckle-Wells Syndrome	DisGeNET	9351,91662,3606,1432,7965,1822,10148,8487,25897,4907,695,9402,834,9169,7124,26073,5594,5979,7132,3552,3553,3557,10598,51816,8809,9839,4210,114548,1398,1401,64127
Literature	Mucocutaneous Lymph Node Syndrome	DisGeNET	2048,2064,10257,28,43,2099,4153,10333,53342,100,116844,4210,30835,133,6279,6280,2186,6283,729230,219285,6295,10392,2208,2212,2213,2215,6139,2219,177,4277,182,183,6328,185,4282,199,6347,6349,6351,6352,114897,207,100616404,768213,57556,213,6361,4314,4313,4318,4320,4321,4322,2277,51430,6382,375033,6401,4353,6403,2321,284,285,10529,10541,22861,6480,338,6495,358,51561,22914,10631,80271,6546,338323,655…
Literature	Mucoepidermoid Carcinoma	DisGeNET	407040,2048,7170,1027,6657,1029,9734,6663,90632,4609,1019,2064,11281,6678,1048,51741,1063,645682,1080,3135,9794,9290,4170,2130,595,596,3162,8795,51297,4194,4193,5742,5743,5744,6774,3703,5241,5243,7291,7809,284293,256646,648,673,5290,5291,7852,10413,5294,4267,27306,5293,4780,4781,699,1728,207,3280,214,216,10970,218,2272,3815,4842,4843,7405,6387,7416,1786,2810,7422,3845,5893,4363,64784,2321,22822,6…
Literature	Mucosa-Associated Lymphoid Tissue Lymphoma	DisGeNET	407040,1536,4609,1027,1028,1029,10244,9735,3592,4615,574474,140805,3596,6664,2066,7187,7186,3093,25,23583,1056,57379,664612,145957,6693,8743,574507,9260,1072,390714,60,3135,51776,4671,115482696,4170,1611,115482699,10314,3662,1612,4683,5713,5715,595,339541,6741,596,8792,3669,602,347734,604,115482713,1118,1630,353376,4193,8793,115482723,65125,3687,5742,9839,5743,50802,1656,257144,64127,7298,643,371…
Literature	Multiple Endocrine Neoplasia Type 1	DisGeNET	6657,1027,1030,1031,1033,5653,28,9247,23583,546,2597,9258,3627,3630,645682,1591,60,115482696,1616,2641,7249,5715,595,55384,1112,1113,6750,5727,353376,9314,3170,7270,3177,642559,5741,2670,632,4221,6783,2688,2691,4236,2197,4760,23705,29855,672,675,57508,5290,5291,5293,5294,7857,10419,2740,7350,6839,3258,3265,2247,2248,5837,2768,5331,213,79577,2778,4318,54502,2286,55536,6389,6390,6391,6392,1786,6395…
Literature	Multiple Sclerosis, Relapsing-Remitting	DisGeNET	6657,3586,4609,3589,9,3593,3595,13,3600,8720,7186,1043,442900,3605,3606,3105,619556,8743,6696,4137,3627,3117,1072,124976,645682,3123,100133941,65078,1591,5175,2615,110006328,4155,60,724030,3135,5696,114769,6738,51284,596,3669,343641,3676,386653,53342,1116,30816,9314,10344,3688,2669,5741,5744,1649,55922,627,58484,4210,57471,2688,10371,5251,650,10891,652,653,4747,53905,7316,9365,7322,10401,2212,221…
Literature	Muscular Dystrophy	DisGeNET	4096,9734,7187,24,3096,9242,442908,3612,619554,3107,6693,26151,6696,4654,3633,51763,2100,10804,9782,4151,284217,5178,4153,60,3133,84033,1605,4170,203859,3156,169044,8792,10329,89,93,3679,1120,2656,1634,8291,1636,2660,1119,7273,2669,8815,8818,6776,633,3708,3710,2688,6786,1674,4236,6285,142,729230,2705,2706,9365,56983,57498,9370,4254,2720,6647,50852,8867,5286,8871,3240,2218,27306,100288687,178,182,…
Literature	Muscular Dystrophy, Duchenne	DisGeNET	4096,12,2064,17,2078,4128,4129,4142,4151,4153,60,2108,71,72,115482706,4179,51284,89,93,84062,2146,8291,2157,2158,6261,4217,2171,133,2182,4236,6285,729230,57486,142,154,4254,51365,2218,177,182,183,282808,4282,190,51393,4306,4312,4313,4316,4318,4319,2273,8418,10468,6373,8425,10498,493829,4360,6414,284,100505887,2335,6442,6444,4397,6445,324,8518,28999,329,57674,6473,139604,55638,351,353,358,10598,36…
Literature	Muscular Dystrophy, Facioscapulohumeral	DisGeNET	3586,85509,1033,4617,8208,4625,55824,107987484,107987485,107987486,107987487,2100,55870,3659,3660,2130,24148,10850,2660,8294,6252,3694,9337,54407,2195,9372,27295,121504,100419743,8359,8360,8361,8362,8363,8364,8365,8366,100288687,8368,8367,8370,9402,29883,59067,5307,708,8900,2246,2247,27335,100288711,6865,23550,27352,1756,6364,2273,10468,57060,101927655,6383,250,6395,1789,5376,3339,2316,25870,8015…
Literature	Myasthenia Gravis	DisGeNET	3586,10279,140805,3595,5133,8718,3600,1040,8720,2066,3605,100124696,9242,442906,3105,3106,3107,23586,51237,3111,6696,3113,388650,3115,3627,8743,3630,3119,3120,43,1577,10803,3123,3125,2099,724023,4656,11319,378938,4155,3135,56896,1604,3146,4684,3662,10318,26191,590,60498,51284,596,3669,1620,9308,23645,1630,608,3687,112744,8809,3176,10859,7273,1134,51312,1137,4210,627,116,1140,23158,6775,1144,1145,…
Literature	Myelodysplasia	DisGeNET	6146,3077,54790,1030,2056,13,171023,7189,3606,25,1050,54809,8737,546,8233,3115,3123,60,3133,2623,2624,6722,2120,2122,3659,4684,6731,6223,8788,3159,2146,613,3178,2672,627,114803,23158,5243,3197,1662,1666,3716,3717,7307,2187,5781,5788,4254,27306,51371,8888,9402,2235,3265,4803,4291,4297,1236,4318,51428,3815,7913,1786,1788,4352,25859,4869,2322,6427,7965,4893,7454,79650,25897,811,317,4928,7490,51523,2…
Literature	Myeloid Leukemia	DisGeNET	2048,10,4113,25,27,2078,2099,57410,2120,4170,2122,2125,53335,115482713,10335,4193,2146,105375847,57447,8301,4208,4211,4217,133,8328,84106,2187,51352,10409,182,2232,2235,2242,6343,4297,4298,4301,207,231,238,55540,4342,57591,10492,84223,4353,2321,2322,28951,284,2353,2354,100131137,10562,51540,246100,6497,10598,10614,8570,27036,57761,121256,22953,4524,10682,473,2521,63976,2547,8697,4602,6654,4609,66…
Literature	Myeloid neoplasm	DisGeNET	2048,440193,2305,3717,54790,4869,3206,4233,7307,3725,171023,2322,5781,25,1050,23451,1436,6427,923,1440,5156,51364,1958,677,5159,6185,25901,5294,952,5048,5305,63035,2107,4926,2624,7490,84295,2120,4297,81608,2123,2122,8013,3578,253143,5594,2268,3164,861,54880,4090,3172,613,4218,51428,3815,7531,7022,4210,6777,1786,4605
Literature	Myocarditis	DisGeNET	2048,107197953,3586,4615,2056,3596,79885,407054,5133,4624,3084,2066,3604,3605,7189,6678,3611,23583,6687,6696,27178,3627,3117,3630,3119,3120,4142,8754,2099,23604,2100,148022,1585,4151,378938,4155,3576,3146,3659,4684,3661,3663,6737,51284,55894,3159,9817,3162,53342,6750,4192,347745,3683,1636,3684,2149,3687,2150,2153,7273,3689,5743,1137,64114,54386,27250,4210,3702,6775,6774,414325,10875,10365,7295,10…
Literature	Myofibrillar Myopathy	DisGeNET	7169,1410,1674,23435,2318,165904,4625,11155,2965,1431,9499,4892,2335,4000,10657,9377,129446,23336,9897,79912,8878,1073,7345,825,58,9531,60,10049,70,1351,3145,102724560,203859,55636,23636,5720,1371,51164,1756,1375,3553,2273,9187,5350,7399,487,7273,101927655,875,56301,2670,26353,10611,9588,2934
Literature	Myopia	DisGeNET	55297,3586,6657,3075,5640,3082,2571,50700,6667,3091,442901,5654,57369,2078,127018,4657,4658,100270641,90161,5176,284217,6714,100294716,643136,5700,115482697,585,2638,8782,115482705,5716,140885,60506,7262,1634,1129,5737,1131,9839,112752,6770,6774,58487,7802,7299,84100,3205,135,4233,650,651,652,3725,3726,3727,146,9877,2200,5276,160418,89766,2729,5294,7855,84146,57010,5810,3261,2752,170692,2247,2580…
Literature	Myositis	DisGeNET	3586,7173,9735,4615,442890,4619,5133,16,3606,5657,2588,23583,3107,8741,8743,6696,27178,3115,1068,3117,3123,4153,2617,60,3135,1604,1605,3146,5710,26191,23632,6737,6738,51284,3156,7253,596,79447,89,1116,9308,4703,27235,8291,2149,2660,8805,7273,1131,9332,6261,6262,51330,6275,6279,64135,84617,6282,84618,9360,5777,9365,9370,57505,6833,177,26291,3251,4282,706,5315,84676,199,164045,718,6863,6868,3290,63…
Literature	Myotonic Dystrophy	DisGeNET	10247,1548,1549,1553,1555,2067,1052,10783,7203,4137,4656,4154,3643,60,5184,6722,84549,56902,8776,2638,81492,602,5723,2652,6237,5725,10850,8291,102724197,2153,5226,6249,4205,4208,1655,1656,2688,51330,2691,1158,101060233,159371,1180,6814,27295,6310,27303,79017,26291,83641,6329,6331,699,2237,4287,23236,4292,6853,25797,7368,3782,3784,213,27351,1756,7903,1760,1762,250,9475,60677,4360,2828,6925,5901,26…
Literature	Myxoid cyst	DisGeNET	2048,134145,10243,4615,5641,10763,19,94233,9242,1051,4129,4653,284207,2099,1081,1082,23101,3163,1627,610,2668,2670,23152,51312,627,2697,142,4780,706,4803,4804,6855,3785,6347,6863,221391,4318,3297,8929,3303,3304,4842,3308,5362,57084,5376,4359,3342,4882,7442,1302,6423,7447,794,796,1827,2346,4908,301,348980,30012,836,5457,56659,2903,2904,3416,860,2915,875,4988,6529,1415,393,6538,6540,7054,10133,4069…
Literature	NEUROTICISM	DisGeNET	3586,9219,9223,11275,1548,3596,3084,2572,5144,538,28,6687,4128,552,9258,345643,566,5179,55870,64072,161357,1621,6235,431708,56925,5726,84062,5727,1636,3684,157285,154215,780904,340075,2158,1136,6258,627,1138,1139,3702,640,147081,54928,5782,8345,158,4771,1191,65217,25803,4306,8406,23255,3290,4318,6886,1769,4842,2289,9970,4852,1268,110806262,108489980,9469,4353,54535,255239,360200,3855,1812,1813,18…
Literature	NONAKA MYOPATHY	DisGeNET	7169,54790,4615,171023,11280,4624,9232,1557,538,1565,23586,5159,10280,4137,1583,1586,2099,2100,6198,1080,58,60,1605,23621,5199,88,10333,6750,5728,1634,3181,5744,117,1666,133,1674,650,10392,9370,8862,8878,177,181,4790,5304,6343,2247,207,6863,2258,4311,2264,728,4313,3804,9437,4318,64221,25825,54498,2796,4852,5879,7415,9469,7421,5891,7434,7442,6422,9499,284,2335,5920,1316,10020,2346,1844,10549,3383,…
Literature	Nasal Polyps	DisGeNET	51200,2,12,2066,2068,2069,2071,57379,4153,120892,71,72,30814,51297,102,2150,2152,112744,10344,653423,2168,2176,6278,6279,6280,92304,4246,729238,4250,154,4254,160,51364,4261,10407,653486,177,100616376,4282,196,653509,2246,2247,6347,6348,2252,6351,6352,8399,6354,6356,4312,6361,4313,6362,6364,6366,6367,4318,6369,6370,100128998,221421,6382,4335,240,6387,55540,246,2302,6401,4353,6403,4360,275,283,284,…
Literature	Neointimal hyperplasia	DisGeNET	4608,1025,2050,1027,2056,3082,55818,10252,3091,4629,54808,51192,4643,2551,8742,450095,1071,653361,7220,5174,5175,5176,10811,60,2626,2627,115482696,3146,3659,3148,1613,1612,5715,1113,3162,1627,55902,27230,5727,23135,2146,1634,8804,9314,5732,353376,5728,23659,2668,2159,653423,5743,6774,1655,8829,64127,51330,10371,6786,3718,2695,2697,5770,651,6283,650,729230,4239,6285,8850,8856,9370,5795,8870,1191,1…
Literature	Nephritis	DisGeNET	3586,3587,3075,3589,64006,6662,4615,2952,387082,5133,151056,23569,4627,3605,7190,3606,2081,3105,2551,2597,8743,6696,9255,3627,9771,3117,558,3119,49,3123,2099,567,4153,120892,2621,2113,2625,3146,5196,10318,10320,81,60498,4179,51284,596,30816,5728,1636,5732,65125,3684,112744,5742,653423,23152,5743,6775,633,4217,8314,51330,10371,26762,10891,729230,7827,4758,9370,2204,5788,105371807,673,2212,2213,221…
Literature	Neurilemmoma	DisGeNET	9730,1029,1030,6663,10763,3084,2064,2066,20,2069,140821,83478,8216,6687,1571,2596,5159,6696,4653,558,4155,60,2621,2119,4684,595,6750,5728,4193,2147,1641,10859,7276,2670,2159,5743,5747,9332,6774,6776,5241,6777,5243,637,6271,7299,1674,650,8844,6285,4763,673,4771,5290,5291,5293,5294,2735,57007,57534,4288,4803,6343,54474,4810,207,3791,208,5327,57556,9429,216,1756,5340,57568,3815,79594,64236,3308,1070…
Literature	Neuroectodermal Tumor, Primitive	DisGeNET	1025,7170,4609,4613,1029,6663,1031,100289545,9734,5126,8714,3084,1021,6678,7704,100124700,29,28,2078,546,5156,4133,23600,51251,5176,3642,6714,4168,2130,595,65108,596,2642,3161,6746,1114,1113,6745,6750,5727,4192,6752,54880,79971,1630,5728,2152,2670,627,23158,5243,3195,2688,6275,2696,6794,10381,4241,4761,4762,4763,10397,4255,675,680,2729,5290,5291,4267,171177,5294,27306,5293,7857,7345,27319,5820,73…
Literature	Neuroectodermal Tumors	DisGeNET	4609,5250,3458,4613,1031,4233,3082,4363,3732,3479,3481,4763,5792,7329,1956,8743,122664,7975,429,51374,23600,1969,1072,9521,7857,404663,10168,444,3265,10306,6598,841,5705,100689229,1869,5967,2130,7251,5972,5077,4437,10076,55004,7422,6750,7520,8668,4194,355,10215,9447,3569,7157,5243,80381,8190
Literature	Neurofibromatosis 1	DisGeNET	2048,1027,1029,6662,6663,55813,26121,3082,7178,10252,4620,2064,4113,2066,100048912,2069,8726,140821,8731,1052,23583,1056,546,374819,5156,6696,40,3627,79915,6195,4147,2099,6198,1080,1081,474170,92737,4162,1602,7750,2119,2123,2124,79947,2638,6736,7249,595,596,53335,10840,115482713,6750,5727,4192,4193,5728,10335,7273,5226,5228,8301,2670,114799,23152,114,6261,4094,6774,5241,8826,4221,6271,2688,7297,2…
Literature	Neurofibromatosis 2	DisGeNET	3586,9730,1029,2056,2064,140821,8216,27161,9242,2099,1588,6714,60,60485,2119,596,6750,23136,4193,5730,613,5743,4210,6774,5241,8314,4221,4738,8835,4744,2194,23705,4763,672,4771,5795,5290,5291,7852,154796,5294,10413,5293,57534,4288,6850,5829,4810,3791,5327,51411,23765,726,5340,4330,107075310,6901,23286,5879,1786,1788,57084,7422,7428,6405,7430,3342,8463,2321,7448,1822,6430,57120,84260,6446,1351,5962…
Literature	Neutropenia	DisGeNET	7172,91653,3589,2056,1545,1548,5133,171023,2064,10257,1555,2068,1557,5142,1558,2072,2073,26,284697,1559,28,7189,3615,1056,6687,3106,57379,8743,1576,8233,1066,84522,1577,3119,11311,3123,2099,56886,1081,4153,60,2624,6209,388677,6729,4170,79947,4684,1612,64078,5709,590,28234,1106,596,3161,8794,3162,6240,4193,1635,1636,3684,51302,3172,2152,51816,2147,3692,2669,100996717,9837,2672,1649,5747,6773,6774,…
Literature	Nevus	DisGeNET	4609,1026,3586,1029,1030,2064,5654,3606,2584,199713,442918,115482684,572,4157,2113,3662,596,115482713,5727,30816,5728,1647,1649,8314,50814,81037,142,2706,4254,100188830,673,10923,154288,4286,5310,1728,3265,4804,2247,54474,4811,8398,2261,214,2776,1755,1759,3815,4843,83693,3315,3316,5894,5897,2315,8988,4893,81693,23345,25913,10573,158035,4948,4435,9564,7517,5468,9575,7015,51561,3438,3439,3440,1906,…
Literature	Newly Diagnosed Childhood Ependymoma	DisGeNET	2048,407042,6659,4613,1029,6663,6662,54790,2056,442891,10763,1030,6664,2067,127003,27165,94241,6690,546,5156,4133,5159,55859,2108,1612,150094,595,4691,10327,1116,6750,6240,4193,2146,23136,5728,1641,100271722,7276,2670,53358,6774,340602,5243,7291,6781,6271,2688,6273,3714,6275,3205,6277,4233,8842,6285,10381,9368,4255,2209,4771,5290,5291,10413,5294,4782,25776,6833,5293,182,57534,4288,6855,3791,2260,…
Literature	Nicolaides Baraitser syndrome	DisGeNET	7200,8289,6594,6595,6597,7013,7015,4361,4683,3567,8815,5428,57492,57465,4830,10111
Literature	Nicotinamide adenine dinucleotide coenzyme Q reductase deficiency	DisGeNET	9481,54539,374291,3091,55572,29078,387357,51103,55967,4899,91942,23590,6648,28976,5428,6198,4535,55863,4537,2619,25915,4541,4540,1468,4556,57038,137682,4694,4695,55256,25821,6622,4704,80224,4705,4709,4712,4714,4715,4716,4728,4719,4720,60528,4722,4723,4724,23411,4726,126328,4729
Literature	Nicotine Dependence	DisGeNET	2564,1548,1553,2066,1555,3094,27163,2587,4128,1571,1577,43,60,28232,11337,4684,339535,1103,1135,1621,10327,55384,10841,5726,5728,115482723,1636,2149,1128,1129,1644,1134,53358,1136,1137,1138,627,1140,1141,2166,1143,1144,1142,1146,1139,125,126,728192,131,23174,7306,81037,50833,23189,9369,9378,4771,8874,10411,27306,64682,3763,4790,84152,57016,54970,5319,2760,1742,6863,8398,134864,57556,55511,217,116…
Literature	Niemann-Pick Disease, Type C	DisGeNET	143872,6657,4609,1029,1030,3592,23568,83985,7185,19,2068,3605,2067,540,7710,3105,23586,100913187,4137,9260,645682,567,724033,5698,2629,23621,23113,1611,1612,4683,2644,596,115482713,1118,5727,8289,23650,65125,257641,2670,6770,27250,5747,9332,6774,5243,200315,105375355,58495,7809,3717,650,1163,3725,3726,3727,92304,5777,2194,8851,5782,9367,3223,4255,6304,8864,2208,51364,8869,7334,257194,5290,2220,88…
Literature	Nijmegen Breakage Syndrome	DisGeNET	6657,1026,4609,8195,1029,83990,3606,2078,7200,545,5159,26160,645682,79923,8243,5175,27198,582,583,585,4683,10320,442459,115482719,5728,4193,9314,26227,2177,84100,123016,2187,2188,142,672,56996,5290,5291,5293,174,5294,25788,57534,84159,4297,54474,4830,7422,3838,5893,4361,1302,79648,9519,6962,5429,309,5460,7508,3417,7515,3932,7517,7013,7014,55655,7015,79727,23411,4982,79738,10111,23423,359809,3981,…
Literature	Non-Metastatic Childhood Soft Tissue Sarcoma	DisGeNET	2050,1029,389136,2064,3091,23583,545,5156,8743,6696,9768,563,5175,2103,135228,2130,7251,596,115482713,54880,4193,4194,5728,6756,6757,2152,6760,3690,100144748,23152,23158,6774,5243,6271,6275,6788,4233,8842,6285,142,6298,5788,118429,7839,672,4255,675,6320,1718,5817,4286,3265,196,4292,6857,54474,6347,207,3791,79058,2260,6868,213,84182,2264,4312,7388,4317,4830,4318,10460,5346,3815,6376,8436,110806263…
Literature	Non-arthropod borne lymphocytic choriomeningitis	DisGeNET	6657,3586,9730,1029,64006,4615,11274,10252,5133,7185,3091,3604,10263,3615,9760,3105,8737,3627,8756,23607,4155,5696,5699,115482693,1103,26191,3665,53342,30816,2146,103,160364,6772,6773,6775,634,10875,5245,133,6280,7305,10379,5771,2195,29851,2207,2213,10923,10935,59067,3267,54474,6347,54504,7403,8431,90865,9971,5878,9466,5371,100616444,50943,768,4864,6402,2309,5896,3848,6927,2833,6932,28956,7454,57…
Literature	Nonalcoholic Steatohepatitis	DisGeNET	19,8213,31,38,2091,4143,48,2099,2100,378938,4160,10327,4184,10333,53345,8289,8294,2167,4217,125,126,2182,135,729230,2191,2194,2195,150,4247,155,10400,165,8359,8360,8361,8362,8363,8364,10413,174,8367,8365,8368,8370,8366,177,185,191,196,4296,6347,8398,6351,57556,4312,217,2268,4318,4319,200931,6374,231,8428,8431,26871,4353,10499,2308,57608,6414,6419,6425,6428,493856,301,2350,309,10549,6469,143686,64…
Literature	Noninfiltrating Intraductal Carcinoma	DisGeNET	10244,8202,8204,14,79888,2065,2064,2069,100124700,2078,84000,2091,2099,2100,60,2120,10314,115482699,115482713,53340,30817,2146,115482722,116833,4193,653423,125,126,127,128,6271,6277,6278,6279,6280,6281,10376,4233,153733,6285,142,92304,2194,2195,163,57508,51366,10407,182,183,185,4284,57534,4288,192,2248,207,2260,768213,55511,216,4313,4311,4312,4317,4318,4320,2274,4322,10468,6382,10482,6387,2296,10…
Literature	Nonnuclear polymorphic congenital cataract	DisGeNET	7040,2305,3458,7041,3716,3845,7046,7428,59269,4233,6921,1419,4102,1421,1418,10103,7442,788,1432,55193,6391,4893,1950,2335,2720,79648,6392,3491,5925,5159,6696,5290,3627,7852,5163,9902,57007,1843,4149,100653366,7477,824,59,6591,3320,406991,6352,468,596,7124,3417,5979,5595,1374,8289,2147,7141,8314,407017,1649,6387,3956,1268,6390,4087,374,6774,7157,885,3068,7422
Literature	Nonorganic psychosis	DisGeNET	12,10255,339983,2066,90134,4128,84000,4137,43,6197,346171,120892,71,72,10313,79947,84062,114784,115482723,2150,8295,4200,4204,111,6285,4245,6294,57498,6303,6315,51375,57526,84152,2242,6347,2254,207,8398,10452,2261,212,6356,100128998,2289,6401,6406,28954,2332,288,10531,2353,115004,6462,10565,6474,104909134,6482,51540,4437,348,10592,354,6504,6505,10603,8564,10620,4477,6531,6532,4485,6536,22929,406,…
Literature	Nonsyndromic Deafness	DisGeNET	100861440,8201,5137,4627,2070,4640,4646,4647,127534,5172,10804,286262,2103,8763,60,55870,337991,64072,71,4171,79955,389207,5730,57465,7802,23676,6783,7809,192644,2697,87178,146059,1678,1680,2705,53904,2707,2706,3735,1687,1690,53405,9885,259236,9381,23719,3753,1706,1705,23723,283310,7349,3766,64699,4286,374462,2241,1729,65217,9414,29899,84173,161497,375519,7399,755,83715,25861,1288,4363,23312,5147…
Literature	Obesity, Morbid	DisGeNET	4609,5122,9730,140805,8202,2572,2064,3091,51738,32,8737,55847,6696,43,450095,5167,2099,2100,570,84539,3643,3645,8766,4159,4160,5697,2117,2641,51283,23636,8277,5209,90,3162,5728,116833,1636,102724197,55908,3687,109,10865,627,2166,2678,6774,2169,123,9340,2688,9857,80005,4232,650,10891,2195,4760,154,155,9370,8862,728226,4772,1191,257194,2222,8878,23216,6319,26291,2740,181,7350,7351,7352,4790,4800,73…
Literature	Obsessive-Compulsive Disorder	DisGeNET	2048,2566,9739,2572,9229,2068,3605,1557,6678,5144,28,1565,200734,31,4128,2597,4135,23081,9260,3123,2100,2099,1588,3064,387129,285242,60,6717,9790,2625,6723,79947,170572,2643,114781,611,8295,5225,497258,2668,4204,114798,627,4212,6263,7295,7298,1167,9360,58512,3218,2706,56994,2214,2215,84650,176,7351,6328,4795,706,6347,404684,200909,1742,84687,8910,2261,23263,25824,116448,25823,6886,4842,1776,2289,…
Literature	Obstructive nephropathy	DisGeNET	2048,5641,3082,2066,3091,3611,2551,10278,5159,6696,567,7225,60498,100126297,2149,6774,64127,6275,6279,8840,6280,2697,135,26762,7305,10392,5290,5291,8876,5293,5294,4780,23220,183,186,9402,6347,719,6352,57556,5340,4318,3308,6898,3315,6899,3316,4854,4856,7422,4880,6422,8988,7965,2335,25897,3397,5972,5465,857,3934,9058,6498,10598,9577,133482,875,1398,7035,2940,383,7040,384,3458,29072,5008,5524,1432,6…
Literature	Ocular Hypertension	DisGeNET	7042,1026,25859,2693,4744,1545,650,285834,652,3725,8846,7052,339345,7057,2324,10133,3350,94233,9242,154,6428,84894,2296,8740,64805,114086,56996,57512,8874,6700,4653,79792,4016,4790,2232,7099,958,5824,51008,578,9033,10058,5578,1356,59341,60495,5457,1490,595,213,857,64858,2908,3553,115482723,5732,5604,231,55016,5737,4843,2670,4976,2289,5362,627,2288,7157,114548,1910,760,3196,7422
Literature	Oculocerebrorenal Syndrome	DisGeNET	2688,347527,392,51594,90507,9356,3342,10257,154,9376,1184,3239,1066,58155,174,56623,1071,3632,302,3251,51763,3635,4534,3633,5304,5048,60,4669,6332,259266,6594,6469,2885,26060,9805,144717,83667,51283,128344,4952,1244,5341,5725,150368,5728,1509,51429,57192,1641,2539,5868,23022,10736,9971
Literature	Oligospermia	DisGeNET	407042,5634,6660,2053,26121,4115,60439,23064,1565,3105,3106,57379,3107,6691,3117,3119,560,346673,1586,6196,100133941,1080,3640,6716,10300,64065,378949,23626,442444,84559,105259599,7761,7762,1618,65108,1617,86614,8788,55384,140885,3162,4089,8287,79971,5223,84072,286319,23158,5241,5243,55423,4232,8842,9356,142,56979,7320,90780,4254,672,675,6647,6310,1191,100996266,27306,181,83639,91833,345274,190,4…
Literature	Opitz GBBB Syndrome, X-Linked	DisGeNET	2048,4609,7182,171023,2067,2068,3099,23583,442912,5176,54345,3146,9817,3162,3675,2152,53358,4210,3714,3717,650,58526,2719,4255,7335,5290,5291,7852,5293,5294,4780,4281,5324,207,1747,4318,55008,6885,83698,80119,84740,5896,29968,100033819,11043,9520,3381,11073,23384,860,354,5988,406899,5515,5524,3476,3481,2463,1956,10664,4524,101805488,8626,51127,693177,5562,5563,5564,387521,387522,9168,406993,5594,…
Literature	Optic Atrophy	DisGeNET	91137,9733,51218,1555,7190,9241,6687,41,51761,50,777778,10804,23095,10312,596,6742,56947,4724,7296,1666,6285,1678,57505,4772,6310,6311,6314,1201,7345,4791,2232,4287,84164,9927,100329167,7376,25821,8926,79581,1760,9445,5362,4340,6389,773,84233,778,493856,28962,64802,7466,58156,90417,5428,101059903,10059,56652,4940,80207,51024,84816,3925,6490,2395,351,361,4976,4977,7025,23411,9587,55669,8566,8573,4…
Literature	Optic Atrophy 1	DisGeNET	2048,1537,1026,4609,115209,1545,2078,6687,50,23604,55,23095,54840,11331,11333,11334,1608,152137,596,6742,9817,7262,192111,56947,50807,632,4729,634,10884,10891,9868,8851,8853,664,665,23710,9377,10914,6647,4779,4780,173,8878,10413,26291,5313,9927,3272,3280,57556,10452,64216,81631,5346,79594,7402,10989,4846,9968,5362,1269,6389,7422,106783499,4899,7466,58156,823,57143,831,11076,1351,10059,3916,80207,…
Literature	Oral Cavity Carcinoma	DisGeNET	3586,1029,1543,10,3596,10765,23566,2064,2067,3091,83478,3606,23583,3105,442915,9260,57402,378938,60,1602,8771,581,115482696,5715,595,596,3667,83540,115482713,353376,4193,9314,9839,5743,27250,9332,3192,23166,9351,1673,10892,652,9360,80018,10902,4255,673,5290,5291,7852,684,5294,8878,688,177,5293,8887,7161,4292,213,217,4313,554202,4316,4318,4837,4839,6382,4851,494324,494327,30968,7421,7422,29959,550…
Literature	Oral Submucous Fibrosis	DisGeNET	1543,10,2064,3091,28,1571,574501,1577,5682,3123,60,595,3162,4193,9839,5743,5757,6271,6275,652,6285,655,9360,147093,682,10413,4792,4283,2247,6347,2261,2263,4312,4313,4314,5340,4318,9451,107075310,4855,360184,1277,1278,768,7431,3342,6935,6424,284,5918,1311,100505887,3880,811,100507436,100302142,841,9052,7517,355,356,5478,2919,133482,367,2944,7040,51586,23430,2952,1950,6046,4513,373156,7076,1958,810…
Literature	Oropharyngeal Carcinoma	DisGeNET	407040,3586,2052,1029,10,5133,2067,56342,83478,6678,2587,23583,2081,1057,100913187,545,574501,252969,3117,3119,3123,2099,5178,4170,595,596,140885,55894,692312,115482713,23136,4193,4194,79977,8811,27250,414325,200315,125,126,128,2177,10381,4255,5290,5291,5293,5294,4790,190,207,217,4317,9961,3309,4851,5366,5376,2305,4864,3845,4359,9997,137492,1832,50484,836,7494,841,1869,6477,1874,1890,3953,57209,1…
Literature	Osteitis Deformans	DisGeNET	2048,5131,2064,79890,1048,1051,7205,6696,5170,2099,54,58,728638,5708,342096,2641,23636,596,8792,9817,81501,3169,6754,57448,3178,3181,5741,632,401024,10376,2697,58508,148,4758,151,675,6647,7846,680,9897,4780,8878,57007,690,4791,10428,25797,2247,100329167,7376,10451,6873,1756,6883,1769,2288,2289,7415,57592,7421,9474,11016,9994,55054,7439,3855,3856,50964,796,10533,3375,2353,2866,57154,328,846,7515,3…
Literature	Osteoarthritis, Knee	DisGeNET	8200,100124700,51237,47,49,2099,2100,54,55384,8284,2150,112744,51314,116,2167,6283,729230,2202,4256,176,6320,177,183,185,6347,6348,6351,57556,768213,6356,213,4312,4313,4314,6364,4317,4318,4322,10468,6385,2308,268,6422,285,2335,28972,55603,22861,22864,355,356,358,51561,51564,367,388,10631,6546,8600,197021,22943,10657,4513,6563,6581,2487,8639,84444,2526,6662,57862,4615,10769,6690,6696,645682,6721,5…
Literature	Osteoporosis, Postmenopausal	DisGeNET	6660,6662,5641,79884,8204,407054,3091,3605,1045,442903,7189,442906,339487,3105,3106,2597,442918,6696,664617,574506,653361,6193,2099,2100,1588,2113,53836,8792,55384,23642,100270680,53342,2146,58472,26220,5741,5744,5745,632,100126333,10371,10376,650,652,2701,84624,4756,79001,153,9370,10404,5290,5291,5293,5294,2736,690,89780,138428,84676,7369,6347,3276,718,6351,6863,221395,2771,6356,5336,1756,55526,…
Literature	Otitis Media	DisGeNET	3586,440854,6169,28,55844,4153,4179,115482712,3678,261726,5728,51297,3683,3684,3689,4210,81533,6271,6279,6280,1673,6283,6285,729230,729238,671,5290,5291,7852,5293,5294,182,5304,4282,653509,6347,6348,207,4313,730,4317,4318,738,57587,5879,7422,1280,4353,100187907,79623,3852,89874,10524,1822,79648,4907,1843,28982,834,836,64840,842,80204,260431,56655,343,727897,54106,10592,358,4983,200575,3458,7050,1…
Literature	Ovarian Failure, Premature	DisGeNET	12,2074,100124700,31,2081,8239,2099,2100,2104,58,60,101054525,139324,71,72,2120,115482696,6231,55384,93,2150,2158,79983,2175,10370,4254,57505,57510,173,84142,183,185,186,196,90316,164045,207,4303,213,10456,4313,4318,10468,6387,2304,4353,2308,2309,387332,10500,268,269,28954,283,2332,2334,10533,10534,6462,326,6473,51534,4438,4439,57697,354,6502,10603,367,4508,22943,4512,10657,117154,2475,4524,2477,…
Literature	Ovarian clear cell carcinoma	DisGeNET	1540,6667,2064,3091,1048,23583,6696,2100,60,51773,4171,7764,596,1111,5728,4193,2146,115482723,8289,641638,2150,2152,5741,5743,5744,6774,5241,6790,4233,2185,142,57492,2719,673,8874,5291,5290,5293,174,5294,4790,4292,10950,207,216,5347,110806263,2810,110806272,494336,9476,3845,7431,4360,6928,1302,10011,10013,7468,8493,57646,307,51008,7490,101927746,94025,2896,4436,64866,7015,2932,898,54658,406921,55…
Literature	PACHYONYCHIA CONGENITA 3	DisGeNET	2048,6657,1026,2050,64002,1033,3082,2064,132625,3091,7190,9750,3096,55334,8743,6696,50,2099,2100,65078,3640,4153,5176,1605,3576,4170,6736,24144,595,596,6739,8792,55384,1113,3162,84061,4192,4193,5728,65125,10855,10344,3690,4205,57455,23158,6774,5243,2691,2697,4233,4236,142,5265,9361,55959,7832,2200,9370,675,56996,1191,5290,5291,7852,5292,5294,10413,2736,64689,5293,414899,9402,7356,6857,6347,5324,2…
Literature	PARKINSON DISEASE, LATE-ONSET	DisGeNET	8705,3586,7124,3077,54790,10247,1030,7173,442895,2064,171023,2581,6678,107987479,1565,4129,65059,2597,170534,551,4137,11315,5175,6711,23098,5179,120892,57404,2629,2630,590,2641,4179,2643,3162,5723,3169,2146,1121,100,5730,2152,100125288,2668,5741,5743,27250,627,634,5243,51330,10891,4747,146059,729230,6285,9360,9365,9370,2717,6814,673,50852,23205,6311,50863,177,2740,83636,7351,4287,4804,197,2247,68…
Literature	PATENT DUCTUS ARTERIOSUS 1	DisGeNET	2048,4609,3586,9219,1029,6662,27143,7173,1545,3082,442891,5133,7182,2064,2065,6678,6687,8737,8743,6696,8237,558,8239,1588,100133941,1080,4153,2621,5187,3651,64581,4680,3146,4691,596,3579,115482713,3162,8795,64093,3678,6749,1630,3169,1633,23650,9314,3170,3684,2152,3691,5743,1137,51316,6772,6774,8829,4739,5768,9353,2697,9355,142,2191,4751,2194,8850,100126355,9370,10395,7839,8864,673,672,675,51363,5…
Literature	PIGMENTARY DISORDER, RETICULATE, WITH SYSTEMIC MANIFESTATIONS	DisGeNET	3586,3589,5126,3590,2056,3082,6667,3596,3084,2065,3605,3606,6678,100124700,6696,3627,43,5171,5175,284217,378938,11329,55363,3576,3146,5710,574032,8792,3162,3678,53342,6750,54880,83552,1636,65125,55908,3685,10855,116841,2668,5228,2670,2159,116844,3698,2675,627,64115,2674,4210,9332,2688,51330,5764,133,6280,1675,6285,9370,155,5788,8862,3240,682,64689,177,4790,183,4282,27329,4803,56005,2247,6857,6347…
Literature	Pancreatic Neoplasm	DisGeNET	2048,4102,2064,8209,2066,100124700,2099,60,6217,79947,342096,115482713,90,91,94,4192,4193,2146,8291,8289,2149,2150,2152,2159,8314,4221,6271,2176,6275,6277,6279,6281,4233,6283,2189,142,6285,6290,2195,6298,4255,51363,8360,84141,177,10434,6343,6344,4297,207,208,8404,213,4311,145624,4313,4319,2272,4323,100128998,6382,238,240,246,2305,6403,2308,2309,4360,2313,6416,100616465,2324,6422,6423,10519,2335,2…
Literature	Pancreatic intraepithelial neoplasia	DisGeNET	6657,1026,1029,6662,51208,8202,10763,3596,5644,2064,3091,57876,3605,1045,5655,6678,3611,6690,9768,199731,5175,6713,5179,4162,3651,2627,4680,2641,595,596,3159,115482713,116833,23650,9314,57447,3175,5743,6768,4211,26227,6774,632,634,124540,1154,133,8837,6789,3212,8844,3216,2194,7839,673,675,56996,140453,8870,5290,5291,7852,10413,5294,2735,3757,688,5293,4780,2740,7349,400566,404663,57016,3773,3775,4…
Literature	Pancreatitis	DisGeNET	2052,2054,10,8202,6159,284697,10267,79925,55,10298,440387,2119,342096,10327,115482713,10330,340061,4192,30817,116833,2150,125,126,127,6279,6280,6283,10392,6303,10401,167,10410,10413,196,6343,6346,6347,57549,6352,84182,217,4316,8431,4353,10514,275,80150,284,2335,302,309,10551,8517,325,6469,331,337,344,345,355,358,10598,51561,10630,22933,338328,4507,6558,8614,4519,434,440,443,29126,6606,6607,467,51…
Literature	Pancreatitis, Chronic	DisGeNET	2,2064,2069,28,83998,60,440387,115482696,10327,115482713,102,2152,116,125,126,128,133,10413,182,4282,196,2246,2247,6343,6346,2250,6347,6355,8404,8405,4312,217,6364,4316,4319,4322,6382,6383,10482,8459,2317,6422,10232,283,2331,2335,10534,100653366,10551,344,348,355,356,133482,51573,8570,4488,22926,752014,6546,338328,27035,27036,373156,8615,4524,10671,29126,6606,6607,80339,468,4567,2524,6622,4582,86…
Literature	Pancytopenia	DisGeNET	407040,7172,3589,9734,9732,2056,171023,3600,4627,7189,3606,25,54809,2078,6687,65057,8737,57381,51750,3117,11311,3123,5172,8764,6717,2624,6208,2120,2122,134218,6223,10320,7247,3674,5728,5730,2147,100,613,2669,114803,6774,6775,5238,2175,6271,128,2176,2177,3207,6794,7307,2189,6285,6288,6289,219285,5788,4255,2720,672,675,26277,6310,3240,1200,695,9401,699,79035,6343,1736,2247,4297,217,7386,10459,79577…
Literature	Papillary Renal Cell Carcinoma	DisGeNET	407040,4609,1039,2064,3091,3093,55323,23081,23600,2108,84546,5199,55384,6241,1636,494188,5754,8321,4233,26762,58508,3732,673,7849,682,4780,10928,1718,699,1215,6855,5831,27338,207,3791,57045,27349,2263,4311,79577,2271,3815,4841,494328,7422,768,9476,7428,8452,6921,780,3855,6421,2346,28985,324,80204,4942,4943,1366,100422998,7515,6513,7030,84864,406914,2950,59272,406924,85389,85388,85391,83852,85390,…
Literature	Papilloma	DisGeNET	2048,4609,1026,1029,1030,9223,1033,3081,3082,2064,2065,3091,6822,5653,1048,3608,84000,503841,8737,551,9260,23600,79923,2099,4659,7337,11322,5178,60,3135,9794,55366,3576,115482696,9290,4170,5710,7249,5715,595,596,3669,3159,64083,115482713,6749,353376,4193,30818,1634,5728,5228,2669,7276,5743,6774,1147,7295,2176,2177,1154,7299,64132,3205,6790,6279,245909,7320,7839,26272,673,2720,672,57508,80036,6310…
Literature	Paraganglioma	DisGeNET	4609,1027,1028,1029,10763,2064,3091,31,23583,546,5156,4645,5159,5172,4149,6198,3642,9790,2625,115482696,5715,595,1621,596,1113,1114,115482713,6750,4191,6752,353376,55907,2668,7276,5743,100529264,7799,5241,8314,7291,4221,6271,3714,83593,8842,6285,142,4763,57502,4255,673,54949,57001,7852,26291,181,404663,3258,4286,57534,4288,3265,6855,1743,2768,2260,2261,79577,1757,4830,2271,10461,8929,4837,3815,63…
Literature	Parasitemia	DisGeNET	3586,4615,3593,12,55823,1555,3091,3605,28,545,3106,3627,11309,345651,1075,8756,6206,11332,1604,51271,72,71,440915,115482709,10333,53342,1131,4204,54386,23173,81031,151176,1161,29851,2212,2213,2214,2215,1191,682,5294,1719,9401,4282,5313,706,196,56005,6347,27342,10959,1234,3290,79594,84717,3313,9457,5362,6395,4860,7422,4353,55556,1287,5896,5897,2833,5906,3347,2323,5911,284,285,158506,6962,310,3383,…
Literature	Parathyroid Adenoma	DisGeNET	2048,4609,1027,1029,1030,1031,1032,1033,3090,5653,83478,9247,6687,546,2597,442917,8743,1072,2099,1594,115482684,60,115482696,5715,595,65108,1113,115482713,6750,353376,2146,79971,5741,5744,23158,5243,4221,23677,8321,9365,7329,10923,51374,7855,5820,57534,4288,25797,6857,3791,55503,213,2263,79577,55004,9970,7421,5888,158471,4363,2316,3342,6422,10519,10534,7975,122664,8490,9521,653108,25913,728378,84…
Literature	Parkinson Disease, Familial, Type 1	DisGeNET	2048,29058,57107,400916,23317,1432,3483,8988,7965,26020,6311,25897,7345,3383,55737,9402,120892,1981,4287,2624,4929,51142,10059,5071,65018,26073,5594,79705,348,4061,6620,6622,5599,6623,8934,10598,7533,3315,3316,2932,1398,6647,79608,8314,7422,7039
Literature	Patent ductus arteriosus	DisGeNET	2048,4609,3586,9219,1029,6662,27143,2056,1545,3082,442891,7173,5645,5133,7182,151056,2064,2065,3605,1557,1559,54808,5657,4629,6678,1562,6687,8737,574501,8743,6696,8237,558,8239,23092,100133941,9782,1588,1080,4153,59,60,2621,2626,5187,3651,64581,70,4680,3146,5196,4691,596,3579,115482713,3162,8795,64093,3678,6749,1630,3169,1633,23650,1636,9314,3170,3684,2152,5728,5734,3691,5739,5228,5740,5743,1137,…
Literature	Pelvic Organ Prolapse	DisGeNET	2048,7168,1029,5646,3091,4140,2099,2100,572,60,159296,581,71,72,152138,79947,4179,596,64091,1634,65125,3688,3690,5743,9337,633,5241,3207,649,1674,10891,142,5265,5266,9365,664,155,3741,56994,6822,4779,4780,221883,9927,5320,84171,7373,64208,4312,4313,4314,4318,64223,4319,79585,107181291,2296,1277,1281,1284,7431,1289,2324,10516,57623,2331,6943,800,4899,822,2876,6462,836,9033,842,3915,260431,1363,189…
Literature	Pemphigus Vulgaris	DisGeNET	2048,3586,3596,3604,3605,442906,3105,3106,3107,6696,9261,3630,3119,3117,3122,3123,3135,26191,2146,102,2669,9839,9332,6774,64127,8837,667,29851,10399,2217,4790,6839,4282,9402,54474,718,5328,4306,213,6361,6362,6363,5340,4318,79582,4321,3811,6890,6891,10482,3320,1786,7422,50943,4360,2317,6425,23322,1308,7965,1824,1825,1828,1829,1830,129831,1832,25897,4929,836,2908,10598,79723,53615,1398,7040,3458,10…
Literature	Periapical Periodontitis	DisGeNET	3586,4615,3593,91662,3091,3605,442904,6696,8772,8792,4192,65125,632,8829,10371,9370,29851,2214,64689,690,89780,695,9402,3777,6857,6347,213,4313,4318,9447,240,3315,3316,1277,100187907,10507,2316,23308,8988,7965,7456,25897,7473,7474,3383,7481,7484,834,5970,51548,10598,2921,3952,23411,114548,4982,1398,1401,7040,29072,22933,8087,1432,406935,8600,102723996,929,406947,7076,84909,8626,2489,7097,7099,562…
Literature	Peripheral T-Cell Lymphoma	DisGeNET	4609,1027,1029,54790,9734,1030,3596,1021,2066,1043,23583,5156,57381,51750,8743,1576,9260,567,378938,64061,5694,2625,84546,11331,2120,4170,4684,3662,595,596,1111,602,604,94,2146,115482723,56940,2669,1649,3702,6774,6776,6777,643,6278,3718,648,6793,2185,5771,5777,23705,171177,8874,5291,5292,5290,5294,5293,3250,84662,6142,4790,9402,5819,2241,6850,81606,6343,54474,207,1233,8915,2261,213,4311,10462,514…
Literature	Peripheral motor neuropathy	DisGeNET	64641,9990,4359,23435,11022,16,5393,7443,400916,3094,23064,538,8731,8988,3483,7453,65055,57505,6310,6311,79784,10280,3627,23287,9131,174,57132,23600,5428,6709,23095,54840,2617,2618,7415,791228,4287,10179,6342,7879,9927,3145,8139,56652,59341,338382,11218,26580,213,4311,127833,4061,5728,3300,1254,51305,7276,10352,26353,3315,3316,9587,51062,6647
Literature	Peritoneal dissemination	DisGeNET	55808,3586,1029,1033,81930,3082,407055,2064,5650,9235,3091,5654,1048,442906,1051,100124700,83998,3620,5670,8743,26155,11319,1084,1087,2113,55876,581,342096,115482708,140885,3673,115482713,5723,3678,23135,5728,2151,3688,1644,5230,9839,9332,6774,634,7291,638,3710,10879,6275,4233,4751,54928,5777,2194,23705,2719,7852,8877,100188847,57007,400566,91833,185,408259,115908,54474,3791,5328,2260,100422868,2…
Literature	Periventricular Nodular Heterotopia	DisGeNET	55177,10763,2316,56975,51473,5649,79633,3996,2332,23583,55200,2081,160418,4131,23327,51115,5048,79932,170302,8642,10564,207,2771,55638,151393,28514,55780,55656,1641,55274,7531,8820,375,4216,81532,4221
Literature	Pheochromocytoma	DisGeNET	2056,2057,100048912,2064,10266,31,4128,51237,2086,161835,48,4149,6198,6199,2101,378938,60,101054525,2113,115482696,55384,115482713,90,91,4191,116,117,8314,4221,133,6283,4236,142,4255,181,183,186,4286,57534,4288,4292,6344,207,6354,2260,2261,768220,4318,2271,6376,55534,6387,6389,6390,4342,6392,6391,2305,8451,8453,2321,51478,10519,2335,10534,324,22862,4436,8535,6493,351,353,55654,51573,6530,6531,448…
Literature	Photoreceptor degeneration	DisGeNET	55812,2056,26121,442891,50700,23568,79888,83987,3091,3605,4117,24,5145,130074,10777,3614,2078,4130,145957,5158,10280,3630,2099,3635,23093,5176,378938,392255,575,583,585,3146,24148,596,27229,83552,1121,2146,4201,4205,7287,4218,6781,7295,6785,7301,142,729230,10908,92840,4780,10413,376497,1201,1203,3769,23746,2247,6347,768206,208,114902,726,64218,10461,1258,90865,5362,1270,5879,116985,762,5373,5894,…
Literature	Phyllodes Tumor	DisGeNET	4609,1029,57862,8718,2064,3091,6678,442904,3611,9760,5156,2099,2100,60,55364,150094,7248,595,115482713,6745,4193,1634,9839,8821,7291,6275,9351,2194,672,5290,5291,7852,5293,5294,59067,4292,207,2260,4313,10970,6362,6364,6363,4318,2272,4323,3815,7405,9968,10481,6387,6389,6390,110806263,3835,2303,50943,7431,1805,3342,64783,6935,5914,4893,1827,29991,8487,4914,79679,102724428,2908,7015,367,10631,8085,3…
Literature	Pick Disease of the Brain	DisGeNET	2561,10247,6667,374286,2066,400916,23583,5664,4128,5663,2596,171558,10280,4137,7218,3123,11315,9782,5176,120892,724029,60,1089,84549,8774,56902,4680,5708,9805,590,2130,3667,2132,2131,6230,5723,1116,2652,26206,5725,5216,1638,1639,3176,3689,3178,2668,5228,3181,2670,2160,1137,627,2678,27254,8314,1152,6272,5252,664709,4741,4744,101060233,4747,10381,7314,5274,6814,672,728226,6647,27303,6311,9897,10921…
Literature	Pilocytic Astrocytoma	DisGeNET	2048,6657,1029,6663,8714,3598,2064,2065,2066,374291,3091,11284,83478,10266,10268,51230,546,4147,168002,2115,2119,64083,9815,10840,115482713,6750,5728,7270,1641,2670,23158,5243,23164,56956,2173,7295,7291,6271,133,7305,8842,6285,142,5781,5786,4763,4255,2720,673,2729,5290,5291,4267,5293,5294,5803,9402,57534,4288,3265,5827,326340,207,3791,3280,2260,2261,55511,27352,25824,738,3815,9961,1277,7422,5376,…
Literature	Pituitary Adenoma	DisGeNET	407040,2048,10752,1027,6657,4609,1031,442892,3091,3605,140821,23583,545,3106,4135,2099,2100,55870,64072,283208,1616,595,55384,1113,6750,6751,6752,8289,2146,6755,57447,6774,4221,8829,100126335,2688,10371,80004,83595,4760,4762,4255,57007,2736,9402,5820,57534,190,4288,196,6342,2247,2249,207,25807,2768,2263,2264,4313,2778,4830,4318,4323,5362,6387,4852,4853,6390,110806263,494327,6392,1786,1788,7422,84…
Literature	Pituitary-dependent Cushing's disease	DisGeNET	2048,5122,1027,1029,5126,6667,7180,7182,140821,83478,25,51738,23583,553,1584,4158,595,596,4695,4184,115482713,3164,6750,6751,6752,55906,6755,6774,632,91768,4221,2688,1153,2690,2693,2695,652,4760,4255,673,84654,181,9404,2264,2778,3291,3290,3297,9443,84196,1257,26871,3320,55034,7421,7431,3852,1813,6423,10519,203074,5443,100313923,1351,5449,1869,104909134,335,338,4436,5465,9049,2908,5468,866,23405,1…
Literature	Plasmacytoma	DisGeNET	4609,3586,1029,64006,1030,2056,2057,5130,3595,25,23583,57379,51750,100133941,5175,4152,110006328,390714,115482684,5693,2623,55872,4170,1611,1612,3662,595,596,598,115482713,5728,3683,3689,6772,6774,5244,639,2177,643,8835,5777,28309,5788,5277,4255,673,9891,10923,4267,168620,695,2744,5820,4292,105379528,54474,207,2769,8915,2261,27352,4317,4322,3815,2280,2282,2283,2284,2285,9966,2286,8431,149233,238,…
Literature	Platinum-Resistant Ovarian Carcinoma	DisGeNET	7040,2305,4609,2048,2308,3717,6406,3589,5133,2959,55824,2065,2194,2067,3091,2072,1437,619552,7075,2348,9518,2099,182,54583,1977,6714,5956,94025,4170,207,5209,5594,1114,7514,57060,1387,875,6774,3320,6905,55294
Literature	Pleomorphic Xanthoastrocytoma	DisGeNET	2048,3845,5894,1030,5127,1029,9874,4255,673,546,7841,1956,55714,65061,5424,5426,947,5817,9020,55872,5568,10178,6598,22858,3020,3021,207,7248,3417,3418,5594,4193,22882,9444,5605,5604,7015,5609,2670,7157,3576,2175
Literature	Pneumocystis jiroveci pneumonia	DisGeNET	3586,1028,10244,2571,3596,6675,26136,284697,2078,1056,38,3627,4143,5167,4149,474168,4153,60,64581,3576,54858,115482699,10314,5713,115482706,339541,5718,2649,54361,4193,3170,115482723,65125,5741,6774,6778,6779,200316,5754,8323,64132,2694,649,26253,6285,4751,729238,3239,8874,7852,64689,181,4790,1719,695,9401,4283,10427,1725,7356,5314,115908,653509,6857,2768,1234,83666,213,10969,6373,6885,3815,14717…
Literature	Polycystic Kidney - body part	DisGeNET	57600,100126595,10376,2056,8842,9742,51726,6928,222865,7187,4885,10013,8481,51364,2735,2736,2737,56623,284086,282679,1080,701,5310,5311,5314,11331,6343,201161,2252,846,7248,7249,1104,5587,5465,5598,993,358,5607,57448,5743,1778,80114,9844,4853,6774,4601,11258,11261,383
Literature	Polycystic Kidney, Autosomal Dominant	DisGeNET	2048,3075,1028,3078,5126,2056,442890,3596,51726,11278,2064,5136,2066,3091,203286,3606,6678,3611,540,23583,55327,5153,100506658,3105,545,551,554,3627,9771,2099,54,567,1080,282679,10298,7225,60,2108,79934,92737,3655,7248,53841,574032,4087,7249,60498,3579,79960,3162,6750,5727,1634,6755,1636,5732,102,5226,5741,653423,112,5743,6772,629,118,6774,2168,6777,6778,56950,6779,6776,2688,6786,3717,4233,8842,7…
Literature	Polycythemia	DisGeNET	2688,7939,7428,3717,8453,2694,2056,6921,2057,6923,5132,27020,112398,112399,29072,171023,3091,7062,9622,4504,25,3479,23583,6392,1956,57126,406952,8874,4778,6776,9771,5295,48,5296,9139,4790,54583,4282,958,51008,23368,43849,8651,83667,213,2523,151516,861,6750,2271,5599,5601,106480993,115482723,613,3816,3048,2539,55532,3055,100529264,633,2034,54776,6777,9978
Literature	Polycythemia Vera	DisGeNET	407040,2048,3586,4609,1029,3077,54790,2056,2057,3082,3589,6667,1543,1038,10767,27152,171023,1555,2068,25,1056,3105,23586,3107,5156,5159,6696,8743,27178,5167,27183,48,3123,148022,8764,3135,2623,767558,3656,2120,4170,2122,5196,115482696,3661,5715,65108,596,598,599,88,1109,3674,1116,1118,353376,4193,2146,115482723,1636,613,9314,2147,8809,2153,10859,5228,3689,51310,3690,6772,6774,6776,6777,102606463,…
Literature	Polymyositis	DisGeNET	1029,4615,3082,4620,3600,3601,2065,3605,3606,10263,8728,51192,27161,23583,3106,3107,23586,3115,3627,3117,49,3123,4151,115482693,1605,3146,3663,60498,4087,51284,23636,3669,55894,89,1116,1118,8291,10859,5742,5743,4210,9332,414325,2170,640,7297,64135,6280,6282,84618,6285,3735,1180,5788,27306,10923,7852,8878,4790,6329,4282,59067,4284,83648,6347,1236,6868,4312,6361,6363,1756,64221,8926,4318,6366,6367,…
Literature	Polyneuropathy	DisGeNET	6656,4099,23057,11284,23064,65055,6696,3123,567,23095,54332,56896,1604,4684,6737,1636,7276,125,2176,5251,6285,2191,2705,84628,4756,5783,3735,6305,4771,2212,26278,1191,2214,6834,183,4287,9927,54474,213,4311,217,2784,4323,6906,4860,7422,5376,4359,9997,273,1821,3358,1312,9531,2876,5443,335,80208,847,80218,64858,57703,23400,8560,9587,8566,2934,6528,56704,1410,9093,2950,10631,410,4508,4000,931,9131,70…
Literature	Pontoneocerebellar hypoplasia	DisGeNET	91137,7436,271,7443,675,9255,55083,27445,79042,10179,51010,1736,11340,57038,207,373073,283989,3674,80347,55773,51678,9319,116461,114034,3708,8573,5119
Literature	Post-Traumatic Stress Disorder	DisGeNET	2048,8205,83985,2066,391189,100124696,4123,4128,2081,51237,10280,6194,2099,55,387129,346171,60,4155,2108,55364,2117,79947,348235,6223,4184,84062,340075,4204,2157,92270,51311,116,117,2166,4217,2170,6281,4233,142,4240,151,6296,154,6311,8378,4294,2247,118987,6348,6347,2254,6351,4306,6357,8406,2261,6360,6361,10468,100128998,239,2288,2289,8436,246,4351,4357,6418,2324,276,278,277,28954,2332,285,288,644…
Literature	Posterior subcapsular cataract	DisGeNET	6019,1415,2952,4233,1432,27034,7965,3111,25897,4780,5293,1969,8754,100653366,5047,9402,4924,5309,7486,961,836,3909,29126,4047,406991,80339,4311,4313,5594,90,57817,26073,4318,5595,53345,8289,3299,4323,1638,10598,2152,51561,9965,3569,9588,7157,1398,629,3576,6779
Literature	Prader-Willi Syndrome	DisGeNET	7681,5122,2562,692236,23569,51738,10782,84000,2597,551,5170,339005,4670,5697,84546,378949,3653,1605,791114,79947,11342,342096,2641,1617,4692,8788,3164,347746,55908,613,2149,114791,100125288,5225,4204,6770,627,632,7291,6779,4221,2688,2690,2691,7299,2693,104472715,9869,56979,6295,8856,9370,9883,673,56994,10919,7337,5290,5291,5293,5294,7857,690,2740,181,89782,23741,23742,1735,4808,6352,214,2776,1456…
Literature	Pre B-cell acute lymphoblastic leukemia	DisGeNET	4609,1029,2057,83478,25,1050,6689,5159,1066,100133941,4153,29760,2120,101927497,3146,5708,2125,10320,2130,595,596,3669,2648,613,3197,3717,7316,29844,5290,5291,2220,5293,5294,10428,4297,4311,6387,5878,7415,5896,6929,2322,6418,4893,1822,6962,4919,8506,7494,401237,79191,2908,861,51561,7535,22919,10642,10643,9623,923,1437,7070,930,3492,933,2475,940,941,942,947,8115,3512,1982,115650,50628,1490,5079,25…
Literature	Precursor B-Cell Lymphoblastic Leukemia-Lymphoma	DisGeNET	4609,1027,1029,1030,171017,2060,3600,3091,83478,25,23583,94241,2042,51750,6714,3643,3131,29760,56899,2119,2120,2125,10320,92241,4691,596,119391,5728,9314,611,613,8829,3210,3211,3212,3213,3214,3215,3216,3217,3218,3219,2195,7849,5290,5291,5293,5294,695,51384,7161,5316,5321,4297,4299,54985,207,6863,6869,4311,9446,10982,79594,1788,1791,100310785,6401,4353,6929,2322,57120,290,158506,6955,6962,6965,822…
Literature	Precursor B-cell lymphoblastic leukemia	DisGeNET	2057,10257,25,57379,8239,4153,115482684,2120,2122,2125,10320,92241,53335,115482713,30816,4192,2146,4193,2149,4209,2177,133,8326,142,51343,2195,57491,2208,2217,2220,100288687,10419,80055,51384,10428,84159,4297,4299,207,2260,2261,4311,145624,4312,6363,10461,2272,238,240,6387,4342,4345,4352,2305,4353,2322,6418,2323,6421,80150,283,290,302,2356,51513,8506,10563,84295,8522,10573,57680,151888,51561,1334…
Literature	Precursor cell lymphoblastic lymphoma	DisGeNET	4609,1029,1030,83478,442906,23583,5156,51750,5159,8772,2122,4171,2130,595,596,55384,6232,604,54880,5728,613,7272,100126317,8301,1647,23152,3195,3717,4773,4267,8884,3267,81608,4297,1236,2260,81620,213,6886,7409,4851,7432,2313,5896,3342,3855,6932,374569,6962,4921,5443,219972,25925,3916,4436,51540,6490,6491,861,3425,355,440193,9603,84883,9623,930,4004,4005,406952,4524,6573,943,8115,961,29126,8140,97…
Literature	Prediabetes syndrome	DisGeNET	7170,1029,3082,2571,2572,26128,23569,3091,3606,9241,28,619554,100506658,145957,4135,6696,6697,3627,5163,3630,284207,1071,563,65078,4153,60,6720,5697,169026,1602,2641,8788,2645,1628,1116,65123,100,55908,2662,3172,2152,5225,116841,10859,7273,2660,5741,100125288,627,54901,632,2175,2695,151176,4233,10891,652,148113,2200,9882,9370,4256,5799,173,690,2740,7351,7352,185,3767,138428,27329,3265,7873,196,19…
Literature	Premature Menopause	DisGeNET	5122,1027,7173,4616,1528,171019,574477,1555,1557,9241,9242,2074,100124700,2592,2081,84515,3623,23591,1581,8239,171568,346673,5170,3123,645682,2100,2099,55349,1588,3640,60,101054525,139324,254528,5187,581,115482696,23626,2638,7248,2641,1618,5715,594,1621,7252,6231,55384,54361,431707,93,353376,5728,2661,7784,27241,10857,2158,79983,56945,27250,627,1654,2175,7298,10370,3717,646,9350,650,652,142,1678,…
Literature	Premature aging syndrome	DisGeNET	2048,6657,1026,1540,1029,83985,2068,2071,131096,2072,2074,10269,4654,54840,1593,56897,6722,11334,5708,596,115482713,4193,64102,4204,8815,116,641,648,1161,10891,9365,2202,672,4780,2739,5300,9400,9401,186,10428,701,259266,2246,6343,1736,5831,718,791254,64221,4318,64750,3313,7415,7421,50943,5888,9474,8451,55556,2309,1803,199953,29974,6422,6430,493856,27429,5928,57132,9519,260402,5428,7486,835,8517,5…
Literature	Primary Ciliary Dyskinesia	DisGeNET	1029,7173,26119,1036,27148,1038,1039,2064,55824,6674,51727,85016,1056,345643,3117,93233,3123,79925,1080,4153,2108,2622,2110,10309,129607,4684,92749,83538,596,81492,1109,23639,83544,93,79966,65125,27240,122481,51314,7295,9856,64127,30850,54919,374407,5624,84107,352909,154,5788,51364,89765,50852,50863,64689,200373,404663,282809,8382,10951,4295,6857,54474,83659,6347,27343,83666,728,29922,57060,1767,…
Literature	Primary Effusion Lymphoma	DisGeNET	2048,4609,3586,1027,1029,1033,3082,3596,56848,3091,7189,9242,51741,23583,3107,2551,9260,23603,8772,3654,4170,4684,3662,3663,10320,115482704,596,8795,604,4193,6754,611,8809,6249,2159,5743,6774,6778,639,8837,7301,4233,10892,148,151,79001,5788,673,680,682,4780,8877,8878,57007,7345,1719,4791,83641,9402,7874,2247,54474,207,1234,83667,9429,4827,2272,4332,1773,107075310,6382,2288,100313843,4851,6387,536…
Literature	Primary Malignant Liver Neoplasm	DisGeNET	7040,407040,7298,6403,2048,1029,4233,3082,3339,5133,3342,64399,6159,3091,1557,3481,406938,1565,6046,10403,9891,574503,1577,158506,4524,6317,9518,174,6318,406961,7094,5175,55353,3902,2752,10051,4548,836,3145,3146,83660,5068,5071,977,25937,8915,5594,6750,5728,79594,6767,6901,7157,23158,1401,890,5243,8829,7422
Literature	Primary Myelofibrosis	DisGeNET	407040,4609,1029,54790,9734,4616,2057,2056,11270,7180,79885,1030,171023,3091,6678,1048,25,9241,339487,10273,2551,5156,5159,6696,11311,7223,8763,115482684,26173,60,2623,6208,578,53827,581,3654,7750,4680,3576,2120,596,8788,3159,599,115482713,9306,1116,84061,1118,3680,2146,65123,1636,613,8809,3689,5741,5744,4602,5747,6772,6774,158326,6776,6777,637,100126335,102606463,7297,3716,3717,6790,6279,6280,37…
Literature	Primary Sjogren's syndrome	DisGeNET	387082,100124700,31,49,4153,60,2113,10318,10320,51284,4193,112744,10347,4204,51311,6279,2215,4282,4283,4284,6348,6349,6351,6352,84182,6362,4318,6370,6373,6382,6387,4353,2324,6441,302,10563,348,354,355,356,358,80231,51561,361,10603,22914,266629,397,6556,6559,4512,4513,407975,4524,10673,8626,6580,29110,29126,8651,80341,472,4582,6646,80381,4615,27178,27179,10803,6709,567,578,8778,6737,6738,6741,604,…
Literature	Primary biliary cirrhosis	DisGeNET	10241,10257,19,28,2091,2099,2100,4153,60,115482696,115482713,79971,10344,116844,84106,6283,100130958,57511,4267,6317,4282,4283,6344,6356,213,6364,2271,6369,200931,8431,6387,250,84224,2308,2309,4363,653590,10519,80150,22806,57626,10534,51497,302,55600,311,326,328,10578,348,355,356,10599,51561,55660,368,374,6522,8600,6554,6555,10657,55717,10671,6576,10673,6580,8635,80316,6590,29126,8647,8651,27087,…
Literature	Primary central nervous system lymphoma	DisGeNET	4609,1026,3586,1027,1029,4615,407050,359948,5133,83987,23583,9760,6687,8739,442915,8741,51750,6696,9260,6195,6196,6197,65078,5175,567,4155,3576,2120,3068,1612,3662,596,115482713,604,608,613,3689,5743,50802,27250,23158,6774,6778,5243,639,3713,7298,7301,6281,8842,26762,10892,23178,5777,7832,4255,5796,5290,5291,5292,5293,5294,4790,1719,695,4794,54474,6347,8914,1236,4311,6363,28395,107075310,8431,997…
Literature	Primary cholangiocarcinoma of intrahepatic biliary tract	DisGeNET	7168,4609,1029,6662,9223,9734,1019,5130,2064,100048912,3091,2068,1045,2070,442902,1048,6171,51741,83998,23583,442913,6690,5670,6696,1581,645682,1586,2100,5175,2103,6714,120892,60,1084,1087,55359,92737,55869,1604,581,100506696,4680,3146,2122,1612,595,5716,596,3675,4089,5728,30817,2146,4193,8289,105375847,4199,3690,54894,5744,6774,8314,5243,7803,2171,100874366,5754,7298,1666,6277,648,8842,6282,6794…
Literature	Primary differentiated carcinoma of thyroid gland	DisGeNET	3586,1028,1029,140805,7173,10,3084,23566,2064,9232,9235,3091,3605,2072,23583,6692,84525,23598,79921,5172,1591,1594,2113,55366,441931,4176,3667,7253,8277,55893,115482713,5726,5727,4192,10848,2657,6750,5730,65125,5728,2158,53358,54897,2678,8322,10885,8842,9867,80024,9370,673,728226,7849,5290,5291,5293,5294,64689,259249,190,192,7361,1734,2247,6857,4810,3791,7376,5328,2258,2272,2277,729838,238,754,13…
Literature	Primary sclerosing cholangitis	DisGeNET	3586,1029,140805,3592,3596,8718,9231,3600,8209,2064,3091,3605,1048,24,131096,9757,619552,3105,3106,57379,3107,5670,3111,6696,8743,55850,3115,2091,3117,3119,10803,3123,3125,5174,3127,1080,6711,1084,3645,1087,2113,577,113220,3576,4170,4684,57817,11343,6736,596,3669,598,115482713,602,8289,53345,102724197,1638,2152,1131,1644,5743,4210,629,23158,6775,5243,5244,4221,7295,7296,64127,8837,6279,1672,1673,…
Literature	Progeria	DisGeNET	6657,2,1029,7175,4616,151056,2067,3092,2068,2072,2074,10269,3621,645682,5175,60,6720,1604,342096,3162,4193,9314,2670,8815,2678,632,2688,2697,1674,4236,9365,9370,2720,672,728226,79017,5631,4780,8878,176,2224,690,701,404672,1728,3778,5831,5319,5832,164045,207,5340,64221,64750,729838,249,2810,7421,5888,2305,3842,5901,270,50964,653590,6426,6430,6431,27429,80169,221496,23353,7486,117581,7507,5460,8482…
Literature	Progression of prostate cancer	DisGeNET	2056,2057,8202,101867536,2064,24,2078,4128,55334,79923,2100,2099,6198,55,60,2113,4162,2115,55384,115482713,4193,2146,2149,2167,2171,6275,2185,10379,118932,177,182,4282,219333,2247,90316,2254,207,10451,57556,8405,2260,2263,2264,4312,6362,4318,6387,112885,57599,2305,2308,2309,4360,284,2346,302,10562,80199,329,354,6502,22887,362,367,6513,10614,4477,51586,53635,10631,100505994,22936,412,4513,10664,24…
Literature	Progressive cGVHD	DisGeNET	692236,2064,2065,2067,25,2099,57402,4157,4170,79947,81,53340,4189,4193,2147,112744,57451,4208,4210,10365,26762,6285,10382,2200,4254,6310,2215,2214,174,4283,2242,4292,6343,10440,6347,6351,6352,207,2261,214,100616407,213,4313,6362,6363,4317,4318,2272,2277,6382,238,6392,6401,4360,2322,2323,653590,285,6441,2346,4397,10551,10563,28996,325,330,331,332,22861,260431,2395,348,351,354,51561,367,374,57730,6…
Literature	Progressive supranuclear palsy	DisGeNET	7173,2566,10247,54790,9,10,6667,3084,171023,2066,574487,23064,1565,23583,5664,4129,5663,102723619,2551,6695,6696,4137,5163,345643,120892,2629,9805,3667,5723,1116,2652,5728,1636,1639,8301,2670,627,2678,27254,7298,101060233,4747,7314,662,81559,5788,6814,672,161,728226,6647,1191,6311,6315,7852,2731,4780,5300,54977,4803,51400,25802,5324,1745,171221,5336,8927,9448,402665,4842,9451,3308,729838,4336,536…
Literature	Prolactinoma	DisGeNET	2048,6657,1026,1027,4613,1029,407050,91147,85004,7178,3084,2064,23569,2066,9232,2065,11281,1052,7200,7201,5154,2597,551,645682,2099,1588,3140,115482696,5715,595,4184,1113,115482713,83550,6750,6752,4193,353376,6755,55906,6751,57447,2668,3692,192111,5743,6258,7799,6776,6777,23164,4221,2688,2692,7306,197259,652,4760,4255,5792,6822,5290,5291,26284,5293,5294,3248,690,5308,4286,57534,4288,4803,4804,116…
Literature	Proliferative vitreoretinopathy	DisGeNET	1026,3586,2058,3082,3596,8718,24,3611,4131,5159,8743,2091,6194,378938,2113,581,143941,595,596,3678,4193,10850,1634,1636,2149,2147,5228,4204,2670,2159,6774,5243,7299,5764,133,7306,652,655,8856,56996,5290,5291,27306,10413,5806,5294,5293,7159,3251,4790,5817,2247,6347,8398,6863,3791,5327,2260,726,145624,4313,4827,6363,79581,5340,3308,3827,6387,2811,7422,262,263,2331,4893,285,2335,84260,1839,2353,5950…
Literature	Promyelocytic leukemia	DisGeNET	4609,1026,3586,1027,1029,54790,9734,1032,8202,3600,6672,23569,1043,2066,3605,3606,1048,7704,1051,546,2551,5670,9768,5673,9260,27185,4146,728113,7732,1592,26168,60,101054525,115482685,1087,2624,1084,644165,7750,2122,4171,5198,3150,1616,3151,65108,7253,596,442459,604,5728,2656,4194,79971,613,65125,2152,8809,2668,2158,6767,2674,4211,26227,56949,5241,4218,6777,23677,638,7296,641,160897,2690,8320,3205…
Literature	Prostatic Intraepithelial Neoplasias	DisGeNET	4609,1027,1029,6662,2057,3082,54795,8718,7182,101867536,2064,3090,2065,3091,1048,27161,4123,2078,55840,4641,4643,10788,6696,542767,5167,23600,3640,728638,2115,55366,115482696,4176,5715,595,596,3162,1119,353376,3169,9314,5728,65125,2151,5743,60528,6256,5747,6778,634,5757,4733,6271,6279,648,5768,6280,4747,4236,4233,6285,143503,9361,2194,29843,660,7834,10397,4255,1191,5290,5291,5292,27306,5294,5293,…
Literature	Protein Deficiency	DisGeNET	3586,3075,1029,1050,1051,2081,37,4654,11311,2623,64063,29760,404037,6737,115482713,161882,5727,5728,8289,53345,8291,2147,2153,2157,2158,2671,6772,3702,6775,50808,6774,387715,78989,9365,5277,673,5290,84140,6834,185,84668,57532,1727,4292,2255,720,721,213,215,216,2778,1756,8926,5354,6891,7415,4360,23314,5395,2332,81704,6442,6445,5426,23347,825,317,7486,9026,64834,1351,845,3920,1362,5972,4436,3925,23…
Literature	Pseudohyperkalemia Cardiff	DisGeNET	407040,3586,3587,3077,2056,11274,11278,3600,442898,83959,3604,3605,7189,2040,51738,100859930,79901,3615,3105,3106,57379,3107,1571,51750,23586,6696,3627,2091,3117,3118,101180976,3123,100133941,5175,4153,2108,101054525,2120,4684,51280,51284,597,596,604,1628,1116,4089,53345,3682,2669,51311,6772,2678,1655,3704,633,123,7292,64135,3725,9370,2203,2204,80031,2719,728226,57506,8870,174,5296,26290,144568,1…
Literature	Pseudolymphoma	DisGeNET	1029,9735,6280,9736,100528016,5777,5905,3091,100302736,56848,10263,1434,29851,28956,406942,23583,84897,675,5156,4772,10534,10923,8877,943,10671,6962,8626,51639,474168,64061,653247,115482693,51014,115482696,6347,27087,8915,596,5715,595,4311,115482713,10970,9564,1500,11102,353376,3429,6121,4842,4843,3563,7405,3953,6513,7157,23541,7422
Literature	Pseudorabies	DisGeNET	8320,3456,246778,1544,6281,7057,10134,1559,796,1565,1950,10017,9636,1576,10922,344875,9774,5167,2353,50999,9527,5817,5818,5819,8764,9021,1854,9023,51010,8519,115482697,1486,847,6992,5716,7124,6750,3552,3553,2532,3558,7399,9446,3824,6774,7802,9468,101929726,7167
Literature	Psoriasis vulgaris	DisGeNET	3586,10244,1029,10758,1032,3593,387082,3596,8718,3600,1041,9232,3605,7189,5660,3105,3106,3107,8737,3111,51752,8743,27178,3627,3115,3117,8745,3119,3123,3125,115482685,51268,581,100130889,10314,115482699,10318,29775,26191,5713,84561,595,596,339541,3669,3162,1116,55390,10850,3170,2150,3687,112744,3689,2669,2158,1138,627,1142,64127,3713,6278,1672,1673,729230,2706,50838,5271,8856,5627,667,4258,2215,57…
Literature	Pterygium	DisGeNET	2048,4609,1027,1029,1543,5130,8720,3091,6678,51741,51232,546,2551,5156,1580,645682,6707,4148,4659,5175,1081,55353,4156,5693,60,3664,596,115482713,1116,5728,4193,1636,105375847,9839,5743,6261,1146,56955,23164,7291,6271,2691,2692,6277,6279,6280,6282,3725,3726,10894,6285,3727,2200,2202,6303,1191,5290,5291,7852,5293,5294,4780,9402,4292,2247,207,3791,5328,162514,2261,4312,5337,10970,4314,218,4317,4318…
Literature	Pterygium Of Conjunctiva And Cornea	DisGeNET	2048,4609,1027,1029,1543,5130,8720,3091,6678,51741,51232,546,2551,5156,645682,6707,4148,4659,5175,1081,55353,4156,5693,60,3664,596,115482713,1116,5728,4193,1636,105375847,9839,5743,6261,1146,7291,23164,6271,2691,2692,6277,6279,6280,6282,3725,3726,10894,6285,3727,2200,2202,6303,1191,5290,5291,7852,5293,5294,4780,9402,2247,207,3791,5328,162514,2261,4312,5337,10970,4314,218,4317,4318,4313,554210,534…
Literature	Pterygium of eye	DisGeNET	2048,4609,1027,1029,1543,5130,8720,3091,6678,51741,51232,546,2551,5156,645682,6707,4148,4659,5175,1081,55353,4156,5693,60,3664,596,115482713,1116,5728,4193,1636,105375847,9839,5743,6261,1146,7291,23164,6271,2691,2692,6277,6279,6280,6282,3725,3726,10894,6285,3727,2200,2202,6303,1191,5290,5291,7852,5293,5294,4780,9402,2247,207,3791,5328,162514,2261,4312,5337,10970,4314,218,4317,4318,4313,554210,534…
Literature	Pulmonary Emphysema	DisGeNET	2,2052,2053,12,19,21,2091,55,387129,4179,115482713,91,442459,4193,2149,4210,6275,6279,142,2200,154,2224,177,183,2242,6347,2252,6352,2260,213,145624,4313,217,4312,4316,4318,4319,4321,4323,100128998,6376,8425,8431,51454,4353,2309,267,2316,10516,51477,6422,28955,284,6439,6440,6441,2353,2354,10563,328,22861,260431,335,55638,355,6502,10657,338339,2475,6590,29126,201163,465,6610,6611,55775,2530,6636,25…
Literature	Pulmonary arterial hypertension	DisGeNET	2048,12,131096,100124700,202781,2081,41,2099,55349,378938,60,4162,71,72,2140,94,2146,90226,8313,4217,8315,166012,4236,6294,154,10395,10399,177,183,185,4282,187,6347,2252,6352,4306,213,4311,4312,217,6366,4318,84193,2305,4353,6403,2308,2313,6414,2324,57620,80150,284,55599,2355,6453,10563,57674,260431,353,6498,29034,8562,22904,6532,10631,29072,27035,6566,2475,641455,90550,6590,8654,8655,472,4582,663…
Literature	Pure Red-Cell Aplasia	DisGeNET	4481,2056,2057,2188,7182,29968,6928,55959,7063,6041,7834,100124696,28,672,675,931,1958,3119,9520,6962,2099,3123,28982,952,8378,11200,4292,326,221895,6218,54474,5324,6223,6737,6738,6229,8535,9566,354,613,53353,3565,367,79728,60528,7157,6774,5627
Literature	RETINOSCHISIS 1, X-LINKED, JUVENILE	DisGeNET	1026,54790,171023,7057,2965,140821,7450,23451,673,546,10657,4267,3502,8878,2099,5048,7099,1471,29126,595,23636,7124,51164,3553,6247,7531,3567,2159,3569,7157,6774,6523
Literature	Rabies (disorder)	DisGeNET	4609,2051,64006,1544,1559,8732,1565,619556,8741,4133,1576,3627,5171,2099,110006328,2619,3146,26191,30816,10855,3688,4204,2670,1137,6772,6774,4734,4744,10892,29844,7318,7320,54938,6301,8874,5291,5290,26284,5294,5293,5296,5295,9401,3267,7879,207,6352,213,55511,27352,6366,738,79594,5868,3312,4340,100616444,494335,3840,55556,6917,1811,10013,285,2335,158506,1326,79155,3383,1847,4922,9023,10563,835,233…
Literature	Rectal Carcinoma	DisGeNET	2048,4102,9,8201,10,2064,10257,83985,2065,2068,2067,28,2041,83998,38,6195,6196,10307,2118,115482696,79947,2131,8277,4185,115482713,6240,112744,4233,51341,142,2191,10395,10397,4255,6304,10411,10413,51377,57534,4288,4292,197,2253,207,213,214,55511,216,4313,2263,217,6364,4316,51422,6367,4320,2271,4318,229,239,241,6387,246,30968,4360,4361,2321,346389,10519,10534,2346,301,2353,57650,51520,324,328,331,…
Literature	Refractory Cytopenia of Childhood	DisGeNET	6657,4609,153090,54790,1030,23049,10763,5133,2064,3091,54809,55323,1051,51741,23583,5663,3105,3107,8741,8742,551,5159,154664,558,5168,23600,100133941,11318,567,2108,26173,3576,1612,7248,53841,7249,79444,596,10327,79960,3579,23642,3678,6750,5216,4193,2146,54882,9825,94,353376,5728,5743,100529264,23158,6774,632,8314,5243,259197,2688,7809,51330,5250,4738,3207,4233,8842,142,3732,55959,664,9370,5793,6…
Literature	Refractory anaemia with excess blasts	DisGeNET	1030,2056,23305,7307,2187,171023,2322,7066,23451,6427,5917,4893,7070,84896,7841,1440,79139,6693,43,57650,3123,947,28471,2624,64324,2120,4297,4170,2122,4684,590,60495,596,286676,1236,1111,3674,861,867,613,100130535,407024,407025,102724594,9590,51703,7422
Literature	Refractory anemias	DisGeNET	2048,2056,10,8202,22,10265,43,49,653361,2099,4153,59,60,115482685,115482696,2122,51285,115482713,2149,2158,57455,6256,10365,6275,84106,2187,142,51352,10392,84132,174,6319,2249,6347,4303,212,213,216,4314,220,2273,6376,240,4336,250,4353,2322,10514,80150,10534,8493,2353,2354,10563,324,6469,260431,55636,348,354,355,51561,367,6528,80258,8600,27043,8614,10666,10671,10673,8630,6590,8648,6611,470,57817,4…
Literature	Renal Insufficiency	DisGeNET	2048,2054,2056,10,10257,253970,284697,10272,2099,2101,4151,115482713,2138,8288,4193,2147,30820,4199,2152,118,2167,2168,4221,10371,133,26762,142,148,151,154,53405,6301,177,181,183,185,2235,6332,6343,6347,207,4306,213,4311,4313,4314,4318,100128998,231,6382,238,240,6383,10482,8437,6401,4353,259,6403,2317,57619,285,6430,2335,290,301,6446,28991,10563,28996,328,22858,260431,335,337,4436,348,8542,353,10…
Literature	Renal carnitine transport defect	DisGeNET	7040,221955,383,57104,51099,9372,1437,3612,10655,386593,56994,34,6441,7084,134701,5166,6319,55217,10163,146227,3638,6583,6584,4153,84667,3004,2109,5054,2110,2108,10683,2875,1604,64072,4297,3918,145873,338,3156,1621,29914,1374,1375,1376,106480993,79966,3043,8936,56681,747,3955,1268,6261,2166,8567,8315,6911
Literature	Respiratory Distress Syndrome, Adult	DisGeNET	2048,2053,79888,21,24,284697,28,2078,31,4153,387129,79930,2114,51266,4170,115482712,53342,4192,2147,2152,2153,51311,115,2166,4214,10365,26762,729238,80025,6301,177,84148,183,185,4282,186,4283,2241,653509,6347,2252,8399,6354,213,84182,4313,4314,768219,4318,6374,340205,2305,4354,4353,6404,284,285,100505887,2335,6439,6440,6441,302,10544,2353,55604,8503,325,330,354,355,356,358,10598,362,10603,10630,4…
Literature	Respiratory Failure	DisGeNET	7169,1029,54795,171023,21,10263,162333,1054,37,43,4656,1080,4153,58,115482693,23112,3576,3146,590,1103,26191,2641,3159,3162,55902,1636,8292,7270,1639,3684,7273,10855,3689,4204,23659,7276,627,3202,133,64135,648,6280,1674,6285,9360,2200,54938,154,6301,6647,10406,9898,10923,4780,2733,7345,8882,89781,6329,79035,7356,3265,653509,2246,2247,84680,81609,6863,213,1756,79581,8926,8929,745,238,6382,128240,7…
Literature	Respiratory syncytial virus (RSV) infection in conditions classified elsewhere and of unspecified site	DisGeNET	2048,10244,19,21,118812,147495,2100,55349,4153,4155,60,115482696,10314,115482699,51284,55384,53342,30816,115482723,2149,51311,6280,6288,6289,2194,729238,2201,154,10397,6302,6301,57506,2214,2215,176,177,4277,4284,10432,196,653509,84166,6346,6347,6348,6352,57556,6356,213,8408,6361,4313,6364,4318,4319,6367,4325,6374,4327,6376,100616444,2302,6401,4353,51477,28954,2335,291,293,10534,6439,6440,6441,302…
Literature	Reticuloendotheliosis, X-linked	DisGeNET	3458,7042,3586,4615,2956,5901,916,27034,1051,1056,801,406947,805,808,3371,10413,942,64689,4790,695,3516,6857,5966,6736,5970,5971,4436,7124,7132,7133,5468,864,3553,65125,3558,2919,4843,2670,3569,2034,1523,4851,7157,23541,3959,55544,1021,7422
Literature	Retinitis Pigmentosa	DisGeNET	8195,2056,79888,2064,17,4117,24,94233,28,2078,2081,4130,10280,10283,8237,8239,6194,6198,60,79934,2119,79947,79955,84059,4190,115482719,340075,4212,4218,123,8315,131,84100,6277,123016,2188,2194,148,151,6295,2201,57498,80025,84131,6311,6314,84140,196,2247,57545,2250,6347,768206,4313,10461,4318,224,10465,6376,6397,8449,267,6423,6425,2335,8481,6441,389421,6448,28982,80184,10560,28999,55624,80201,1056…
Literature	Retinopathy of Prematurity	DisGeNET	2048,23554,1029,2053,1031,3592,2056,3082,3091,3605,10263,6171,2596,1071,1072,2099,51765,5176,3131,60,2113,100132417,115482693,3576,115482697,5196,9806,5716,2644,4693,3162,54882,2147,1636,10855,2153,5228,2670,1137,627,7802,105375355,8828,8829,6781,8321,8322,5764,6280,4233,10891,54414,6288,6289,8851,155,8862,7329,2209,2210,7846,2729,5290,5291,10923,2220,5294,7855,51374,5293,26291,7351,183,185,4803,…
Literature	Rett Syndrome	DisGeNET	2562,3586,2563,6658,103695363,3596,54797,1039,3600,55824,5141,7189,29,5664,546,547,4133,5163,23600,8243,7337,23096,4152,378938,60,6717,55869,2626,11331,3654,9290,1103,6736,3578,4691,24148,4692,596,8789,55384,8362,6239,8294,104,2665,2664,2667,4204,30827,2670,5741,4208,7276,6770,627,1139,57468,3198,2688,641,6792,4233,10376,5775,84628,7317,3737,9370,6811,6812,2203,121504,7329,8864,51361,3745,8869,83…
Literature	Rhabdoid Tumor	DisGeNET	1025,1026,4609,1028,1029,4617,27156,100124700,23583,60,728638,92737,4162,53827,2130,595,54880,4193,2146,4194,613,9833,8815,23152,5743,5754,6786,256646,8842,5781,2719,56996,4773,5290,5291,5293,5294,100288687,3250,57534,4288,3778,6855,3784,207,6876,5347,238,1264,7414,5366,4869,7431,3856,51473,274,284,4905,7491,329,330,331,1869,23373,1364,84844,127343,79727,9074,6007,1406,7039,1415,9609,3479,3481,92…
Literature	Rhabdoid Tumor of the Kidney	DisGeNET	8321,1666,1027,1026,3845,2309,9860,1030,4233,2697,8842,1029,10253,8078,5879,2064,2065,80144,100885779,5623,10519,3481,4893,6046,673,5156,56996,1956,8743,54567,5159,5290,4267,7852,10413,5293,5291,5294,7855,23476,9276,55869,960,6597,2885,6598,4041,5578,5579,596,1499,112476,64101,3815,57580,238,6901,6646,7157,9846,2042,1019
Literature	Rheumatism	DisGeNET	1536,3075,7172,3077,3078,140805,7173,23566,23569,7185,9235,3605,3606,284697,10272,3106,3107,3108,3109,8741,51752,3624,3627,9260,4142,3119,49,653361,3123,6708,3126,3135,2113,578,5698,3146,441931,3663,26191,6737,6738,3669,3162,780897,10849,2150,112744,7273,1131,5743,23152,4210,5243,8829,6271,7297,8322,10371,643,1154,1674,84618,6285,6288,5265,29851,4256,2214,4780,259249,9402,83648,10950,25801,54474,…
Literature	Rhinovirus infection	DisGeNET	1536,3586,11266,3588,3589,4615,3596,19,9235,3605,3609,2588,4638,8737,23586,3107,4644,2551,4645,8740,3627,222256,653361,5172,27189,148022,4153,60,5696,4162,5698,55876,3654,3576,3656,3661,4688,3665,51284,596,55894,79447,282616,5724,64093,6754,3170,3684,65125,3683,3687,6761,3689,64109,51311,2159,1649,4210,3184,414325,4214,64127,7296,128,1666,64135,1673,5265,148,151,29851,57506,6647,6648,680,10922,27…
Literature	Richter's syndrome	DisGeNET	407040,4609,1026,1027,1029,54790,648,5008,100302736,6545,1043,28309,10519,9623,23451,8091,23583,930,57379,3492,10534,7083,28461,10671,8115,55294,695,952,28476,3519,6850,4292,51014,4038,115482696,100653382,29126,28487,330,3535,102723407,5715,596,595,347734,5335,472,5336,3676,604,353376,3429,28394,1387,102724971,7535,28912,28402,4851,7157,406910
Literature	Rift Valley Fever	DisGeNET	140691,2068,2965,2966,2967,1432,7064,2071,2968,7965,131870,10657,26273,25897,8878,309,148022,1978,9402,60,1981,959,4928,404672,54464,649159,57804,56655,23636,7124,115482712,26073,5594,1499,51164,9308,84959,3553,10598,7015,3440,114548,6774,1398,3454
Literature	Right Ventricular Hypertrophy	DisGeNET	2048,1536,1026,3586,3596,23566,5649,3091,23576,5163,7220,2100,7223,3576,441931,55890,5717,9817,3162,5728,2146,9314,1636,2658,6262,136319,64127,8322,2194,659,156,4773,5290,5291,4780,5293,5294,259249,26291,183,185,9402,3777,6347,83667,55507,27349,51422,4846,90865,6387,134391,1786,7422,494336,2305,165140,7965,79648,25897,3371,7468,50507,260431,222545,5972,6490,6491,5468,56670,442206,7010,10598,5478,…
Literature	Rubinstein-Taybi Syndrome	DisGeNET	55556,650,3342,55824,3483,3371,6574,9401,1977,9407,6595,5956,6597,6469,23495,5449,10847,3039,3040,23522,57060,4968,1385,1387,25836,4204,9839,2033,2290,7291
Literature	Russell-Silver syndrome	DisGeNET	51200,1028,51214,3090,140821,7190,6683,5159,23089,23095,2617,2618,570,346171,6722,105259599,53844,55384,2653,7262,5727,30820,1131,2668,1644,2670,5241,2688,3201,2690,4232,1674,4760,9897,3753,5291,2731,5290,5294,5293,4780,91833,114879,706,199,3784,5325,8910,2261,2778,7389,10984,26353,3315,1277,3838,2821,275,28952,93986,1827,5923,100049707,2348,301,23363,64324,2887,26958,2908,53615,9587,7051,140690,…
Literature	SMITH-MCCORT DYSPLASIA 1	DisGeNET	7040,3458,3586,650,3082,1038,91663,7056,4629,9365,406935,1432,54808,1306,7965,6943,800,1440,4256,56999,6696,25897,406958,688,5300,1462,183,9402,60,3516,406974,6722,2627,3394,25802,127435,3662,406991,93649,7124,1109,2006,93145,5594,26073,6876,860,862,351,5728,3553,9314,407011,54106,1382,10598,4851,9589,1398,5241,83452,4222
Literature	ST segment elevation myocardial infarction	DisGeNET	23041,3586,9734,10247,2056,5130,7180,23569,442898,3603,3605,1557,3606,28,162333,31,7202,3106,574501,551,8743,27178,558,6191,23600,645682,79923,3123,566,55350,4151,3645,2621,27202,3576,3146,2641,1113,3674,5723,1116,8795,55902,4192,2147,1636,3684,2149,105375847,2152,6760,6761,27239,7273,10855,114798,3689,23659,2157,2167,2170,5243,6783,6271,3713,1666,6279,6280,2697,8842,159371,729230,2191,4239,7832,…
Literature	SVEINSSON CHORIORETINAL ATROPHY	DisGeNET	2048,3586,1029,1545,2571,2064,3603,3605,5141,1557,79895,5657,5156,5669,5670,6696,3627,5676,3117,3119,3120,653361,3123,2101,60,4158,6720,10312,26191,2641,3667,1113,115482713,10848,2657,7276,53358,627,6772,100506742,8829,79001,4255,672,55974,2214,5290,5291,5293,5294,2735,6847,4292,5324,6348,1742,6352,440533,2775,10457,4318,3304,6387,7421,7422,4353,2308,2309,4360,23308,29968,4884,3371,9520,6962,2878…
Literature	Sarcoidosis	DisGeNET	2053,8202,6161,2078,2096,51251,4153,60,84033,4162,81,51284,348249,10333,6239,100,2149,6252,4210,2162,2167,26762,729230,6288,6289,10392,6303,2209,10403,2212,2213,4261,2215,2214,177,183,185,4282,186,4284,4283,2247,6346,6347,6348,6352,2258,6355,2260,6357,213,6359,6360,6361,4313,6363,6364,6362,4318,6367,4312,4321,4316,4323,51428,6373,6374,6376,4331,238,8434,10482,100616442,100616445,6401,4354,4360,23…
Literature	Scleroderma	DisGeNET	2048,4609,3586,7173,5640,23049,3082,442891,3596,3597,6667,7180,1555,3091,3605,6678,3603,5657,2041,10269,6687,3105,3106,5154,1060,8740,1058,5159,8743,10277,3115,2091,3117,3119,5168,49,3123,2099,55,3127,4152,8764,10813,5694,3135,9276,2113,6722,11333,11334,931,10318,6733,6736,114769,596,8795,604,3678,2146,9314,100,65125,3685,7273,3690,4204,2669,5743,5236,6774,6775,50807,6778,7295,641,1666,10884,6280…
Literature	Scrub Typhus	DisGeNET	3456,3329,3458,3586,26762,3725,3726,3727,5654,1432,7450,7965,1437,3105,3107,2597,64422,25897,1839,2353,64689,2354,90678,11318,7097,9402,7099,1468,2875,9276,84166,6857,3146,6347,3918,10578,5970,7124,213,26073,5594,7001,7514,2010,3934,2656,3553,2147,65125,10598,2920,286187,51182,3439,3569,1398,3447,1401
Literature	Seckel syndrome	DisGeNET	2176,85378,4998,2184,3981,11284,1432,922,55835,29980,7965,84126,79648,10785,672,545,9894,1062,25897,5932,10293,9402,25914,9662,2175,3014,969,22995,1111,472,26073,5594,1763,10598,10733,1398,51574,1786,5116,51199
Literature	Secondary malignant neoplasm of colon and/or rectum	DisGeNET	2048,12,6158,2064,2065,2066,2067,2068,2069,2043,51251,52,4149,71,72,79947,51284,94,6240,2146,4194,4212,53373,4233,4236,729230,57498,10397,4255,2212,2214,2215,10413,2232,189,4292,6347,6351,6352,207,208,57556,213,4312,4316,4318,238,8431,6387,2305,2309,6406,4360,4363,2321,6418,22806,284,285,84256,22822,307,308,309,8503,311,84285,10560,6470,335,4436,4437,4440,353,22882,10599,6513,6515,374,8569,4493,2…
Literature	Seminoma	DisGeNET	6657,3586,1027,4100,9733,1029,9734,4609,11270,55818,1030,4102,5133,10253,7182,9232,1021,132625,1555,51191,1045,1047,346653,23583,3161,199713,3105,57379,442916,2597,442918,3623,5156,1058,23598,645682,79923,2100,2099,1586,5175,110006328,1588,9271,115482684,60,100289087,53827,11335,3145,728137,1612,6736,4691,5716,23636,596,3159,55384,2649,7258,91,90,732253,4089,6750,30816,4193,115482722,9314,1636,93…
Literature	Senile Plaques	DisGeNET	3586,2,9221,9734,12,5132,1038,3596,55824,19,1052,442909,5663,5664,2596,4133,5159,4137,161835,1068,43,1071,345651,7220,1081,8761,1593,60,101054525,1603,11332,23621,71,72,10313,590,60495,1103,595,440915,1109,1113,84570,3162,5728,5729,1634,8803,1636,7781,102,57447,65125,5730,10858,10347,6252,10855,2670,7276,1137,627,633,7804,4735,9344,6271,6272,6277,6280,10891,6285,4241,7314,4758,51361,6647,165,1191…
Literature	Sensorineural Hearing Loss (disorder)	DisGeNET	80896,6657,1028,1029,6663,1032,3082,4620,525,4624,4627,2068,2070,9242,29,10269,4640,8737,4641,37,4646,4647,171558,90665,3123,5172,10804,567,54845,115482685,2624,347713,2625,5189,64072,160335,79955,4693,389207,10327,6754,5730,617,79977,2158,2671,2160,60526,7280,627,116,9333,5743,57465,56955,23676,113278,2688,7809,5764,6792,2697,87178,159371,1678,1680,2705,53904,2707,148,5269,5781,151,4760,3735,476…
Literature	Sensory neuropathy	DisGeNET	11136,5376,3586,4359,3593,729230,2705,2837,8086,10645,3479,11160,10397,929,5025,547,22948,121512,7976,3627,4524,9131,9516,5428,181,28982,23095,183,2617,2618,50484,54332,4535,10558,2875,8898,25923,7879,71,9927,3787,59341,338382,10575,6352,57165,1234,25939,26580,2261,467,60498,9048,2643,7124,2395,10212,128486,4582,5228,3565,9197,7919,3508,9587,1524,51062,282617,1786,5243,2044
Literature	Severe Acute Respiratory Syndrome	DisGeNET	3586,64006,3594,1041,7187,24,51192,7706,3105,3106,2597,3627,3123,2099,567,110006328,4153,56,23117,3661,10332,1636,8809,6253,30835,10875,6783,64135,54938,6301,2208,684,4782,5298,183,9402,4284,9407,197,6347,6352,6868,4827,8412,10461,2794,79594,10993,7448,11035,7965,2335,5920,100505887,290,2852,5925,129831,25897,158506,811,1326,3385,9531,2875,10045,9021,834,836,4938,260431,112476,1378,10598,92521,13…
Literature	Severe Combined Immunodeficiency	DisGeNET	407040,1536,3586,9219,4609,1029,64006,4615,26119,6656,3600,2064,3091,5653,3606,6678,1048,25,3106,57379,3107,1573,5670,4643,2042,9260,23600,653361,5175,55,5687,567,110006328,60,1084,1087,11331,3651,11333,11334,4683,4684,931,6223,81,595,113235,596,3579,2137,604,53340,5728,9314,100,3685,2152,8809,106,3690,2158,5743,5111,6772,23158,50807,6774,6777,6776,5243,51330,6786,10884,3717,2690,9350,3208,3718,8…
Literature	Severe Dengue	DisGeNET	2048,3586,7171,3075,4615,7177,3593,3605,3606,10269,3105,3106,3107,23586,3627,3115,3119,23601,3123,4153,2625,578,71,3146,3659,5196,2147,10855,2152,112744,2669,6256,30835,9332,6773,3716,2694,64135,1675,5781,2212,2213,2214,2215,7852,5806,4277,4282,5309,190,1215,114884,6347,6351,6352,213,3811,6890,6891,10482,7412,7421,7422,5376,6401,5894,4359,2317,388372,129831,100507436,10549,3383,2875,9021,10562,95…
Literature	Severe Sepsis	DisGeNET	3586,4615,2056,345611,5133,3600,3091,3604,3605,7189,3606,284697,28,4638,1060,574501,10288,3122,566,4153,2621,3135,5187,3654,3146,596,4695,3162,53342,2147,1636,2149,102,10855,2152,2153,6252,10865,4722,1139,1652,629,637,7293,7295,55937,1667,1668,1672,1673,5624,9372,671,2209,3239,4780,8877,5806,7857,4790,7351,54464,6336,1731,56005,2247,6347,719,6863,2258,6356,213,1238,4827,5340,4319,738,3303,3304,33…
Literature	Severe intellectual disability	DisGeNET	26122,200205,54805,54808,3612,4128,545,8738,546,8242,6197,6709,340533,23096,4669,55870,8260,1605,3654,9289,7248,7249,1629,113246,5727,95,100,51816,1641,4204,9839,4208,57459,1139,3192,23162,8831,1663,81027,132,57477,9351,6792,84623,158866,57492,7319,6812,25759,259232,9378,7337,9901,4784,199857,6323,23732,6326,186,23229,1213,6334,3265,259266,2245,5831,6871,84188,8925,1756,1759,7915,10479,9968,84720…
Literature	Sezary Syndrome	DisGeNET	4609,3586,4610,1030,3596,1036,7180,3087,3600,2064,9235,3605,54806,28695,25,442909,9760,619554,51750,8743,3627,3119,8763,64061,3135,2625,2627,595,7764,28755,8795,386653,6238,81502,5728,4193,8289,115482723,613,112744,8809,6774,6775,6776,6777,7291,3717,3718,142,3726,3727,5777,115352,23705,6304,8870,8874,5291,5290,5293,5294,84654,4790,59067,3265,89795,56005,57542,207,6352,6863,1233,4818,1236,2260,533…
Literature	Sickle Cell Trait	DisGeNET	4353,7170,3586,3077,1158,2056,907,270,9103,10767,6801,7954,4627,3605,28,4254,4638,84896,283297,1440,2212,2213,3240,27436,4524,3502,6319,132014,9907,948,2147,6326,5686,310,947,60,5054,27074,6598,6343,4045,847,3043,7124,10454,55256,89,57817,85340,348,8542,3039,3040,106480993,355,1636,3045,54756,7015,3048,3304,3050,4843,2539,5741,238,2153,3047,3569,4210,7414,3576,4602
Literature	Sjogren's Syndrome	DisGeNET	2048,10247,8205,19,10263,57379,2086,49,2099,4153,115482685,115482693,10318,10321,51284,115482709,53342,4192,100,112744,10346,10347,2158,10371,100616327,6280,6279,10392,6304,177,4283,6352,213,214,6361,4314,4313,6362,6366,6367,4318,6370,6373,6376,10475,10482,6387,55540,250,6401,4353,268,2317,276,277,80150,278,28956,2332,22817,8482,22827,4397,55599,2358,10563,326,115019,4439,355,356,358,360,51561,36…
Literature	Skin Carcinogenesis	DisGeNET	2052,1029,1030,7180,2064,2065,7185,9235,56852,3605,2067,3091,1050,31,1592,3643,8766,55872,55366,9290,3146,2638,3664,595,596,4087,3159,115482713,4089,56928,5728,9314,115482723,100,5732,3685,2151,2150,1643,5228,5741,653423,5744,5743,6772,6773,6774,1147,7295,1153,2177,9860,6790,6279,6280,9353,10379,5771,3725,142,3726,3727,2195,4255,1191,6648,10407,8874,4780,10413,6318,84654,10928,4790,6839,7352,1723…
Literature	Skin Erosion	DisGeNET	146433,3586,4099,6660,9733,1029,1540,7173,5130,8718,407056,528,23569,9235,3091,3605,6678,5657,29,23583,545,3109,51750,6696,65065,3115,3627,3117,49,23601,3123,27190,6717,51266,55364,3654,57419,26191,4179,8792,3673,53342,282618,2150,1131,6774,6779,64127,10370,5251,3717,6279,6280,26762,729230,56979,9370,150684,10912,672,4772,5290,57522,690,4791,3258,3263,706,6850,84164,56005,326342,199,5317,196,6348…
Literature	Skin callus	DisGeNET	6657,1029,6662,10763,54802,2077,5155,9260,2099,5175,1591,4153,2617,60,11331,51283,4087,54361,4192,2658,2660,1637,4199,5225,5741,5743,27248,5111,627,116,54903,632,6776,2688,10371,133,81029,4745,6281,650,652,654,655,659,387733,154,2720,729249,162466,6647,5806,2735,8878,2736,690,138428,7361,4803,2247,2261,57560,27352,1756,4316,1758,64223,4321,404203,107075310,240,9971,6387,7421,7422,100187907,2308,8…
Literature	Sleep Apnea, Obstructive	DisGeNET	2056,79884,19,2069,94233,4135,2099,2101,54,55,101054525,4160,2117,4170,8289,2149,116,2167,4223,51327,134,6279,4233,57492,155,6302,4256,6319,177,182,183,185,4282,6347,4306,213,4312,4313,4316,4318,226,6374,6376,240,57587,6401,2309,4359,2318,276,277,278,6422,6425,28954,284,285,2335,6440,6444,10544,308,2357,2358,2359,6462,325,330,331,332,260431,338,348,350,354,355,10598,29034,367,53616,6517,6524,6530…
Literature	Solitary fibrous tumor	DisGeNET	10499,2308,1029,7431,4233,6285,23314,57491,1432,7321,3481,1435,4763,7965,5156,1958,25897,7849,4267,25778,947,4916,952,4665,9402,60,317,57534,4288,6594,2118,2891,207,2130,6098,596,2260,5970,26073,5594,115482713,604,5595,5728,54880,10598,7015,54760,3815,1386,23152,7157,1398,110806263,6778,6271
Literature	Spastic Paraplegia	DisGeNET	4099,51218,2581,6683,65055,6687,10273,5663,547,23095,23111,1612,2643,9314,10342,1130,6253,2670,27247,6768,5744,6779,7296,57498,10908,23204,26278,23209,338090,7345,9907,6843,57026,9927,5832,9420,123606,3798,23259,25824,224,84706,5354,10989,1778,3329,79621,271,29978,801,805,808,79152,3897,825,170302,25923,57165,2895,80208,89953,2919,57704,51062,889,55676,383,7054,57760,1956,6567,80821,8630,22978,54…
Literature	Spastic Paraplegia, Hereditary	DisGeNET	4099,200205,1041,1555,7190,2583,6683,118813,65055,6687,547,23095,23111,51271,51302,10342,1639,6252,6253,51308,5744,51324,3708,4747,10382,3737,10908,23204,8869,9895,6311,9897,6314,7345,25778,9907,83636,84661,10939,4287,57026,5832,5833,9420,8398,100329167,123606,3799,215,3800,3798,23259,84188,81631,25824,84706,5354,3308,10989,1778,7415,1785,3329,23299,773,79621,4878,7448,29978,10528,79152,23345,823…
Literature	Spina Bifida	DisGeNET	3586,6658,9,10,5130,3596,2068,3606,8215,28,5156,10797,7726,1072,3126,1592,54858,10318,2646,10840,3162,5727,1119,79977,627,64115,3705,5754,635,3197,7298,649,3210,3725,3726,2191,3727,26257,3220,8854,3230,672,174,2736,7351,1719,23743,4803,2248,6347,2262,4313,23770,2778,1244,1757,25828,4837,4846,4345,255738,1787,8456,1803,2324,51477,2837,1312,7976,2346,2348,4397,2350,2353,2354,317,1855,1857,5444,836,…
Literature	Spinal Muscular Atrophy	DisGeNET	10248,17,2066,83987,83988,2068,2071,4131,10280,43,10285,6199,4155,60,2108,114769,84061,93,4193,115482722,115482723,4194,8293,4204,6261,4218,6271,6281,6285,57498,154,51365,51367,6311,2220,10419,181,4294,6347,207,213,6362,114907,6366,10468,6375,4331,248,250,10492,10498,2308,22801,6426,283,28960,8487,301,55599,57650,10561,28999,51542,348,22880,10598,6507,367,8570,100151683,100151684,416,10657,10659,…
Literature	Spinocerebellar Ataxia Type 1	DisGeNET	7296,3713,202500,773,8841,7052,6285,55824,5524,2965,406936,1436,10524,1822,7324,3105,10657,23203,9252,2597,6310,6311,2042,7337,6314,3115,2475,2477,8878,23345,2481,2739,5173,126006,8630,56245,1977,2103,3064,8125,4287,5058,836,5956,2120,3146,847,23636,7124,2521,2395,51164,4061,475,2911,3297,8161,342371,10084,6117,9698,6625,57060,1387,6507,7276,367,1906,627,51701,3320,1786,5371,7422,84991
Literature	Spondyloepimetaphyseal disorder	DisGeNET	1280,6662,9361,1298,1299,1300,1301,1302,54808,7450,55325,1950,1311,9131,176,4148,126792,65992,59341,23761,2261,1634,4322,9060,5744,3313,89970,1649,6137,3835,1404
Literature	Sporadic Breast Carcinoma	DisGeNET	4609,2050,1029,57862,1543,51720,2568,2064,2067,2068,3605,83478,3606,442904,3091,1052,28,3621,43,115761,2099,2100,567,7227,8764,60,2626,580,2118,3659,1612,4683,590,595,60500,596,3159,3161,5728,4193,8289,5733,56934,112744,100144748,1647,56946,7795,23158,5241,5243,7292,2175,2177,7298,6794,142,2202,4763,29851,672,5629,675,5290,27306,7852,5300,23221,4790,4792,8888,345275,196,4292,2263,4311,216,79065,3…
Literature	Sporadic Parkinson disease	DisGeNET	3586,7173,1543,1545,10,12,3093,3606,107987479,1564,1565,8224,4129,4128,125476,2597,170534,4137,6697,128553,3122,3123,10295,389177,389690,120892,4157,6720,2629,2630,161357,56922,10846,1121,1636,84069,27242,112755,627,7799,5243,23166,64127,10884,10890,10891,200844,9360,55288,2717,6647,26281,10922,683,27306,4780,177,7345,5309,9918,1728,25793,196,64710,150726,6347,8398,207,81615,2255,27347,23254,1045…
Literature	Squamous cell carcinoma of oropharynx	DisGeNET	407040,2048,1026,3586,4101,1029,10,55818,7184,2064,2065,3091,56852,3605,83478,10263,2068,2073,2072,6678,23583,84000,2081,7200,619556,574501,563,2100,5178,60,115482693,3576,1612,595,51284,596,115482713,4193,4194,5743,5744,27250,5241,6275,6280,4233,23705,10397,4255,672,10923,10419,89782,3265,207,3791,7376,2260,2261,2264,4312,4316,4318,4322,100422889,7913,9451,25836,3309,4851,7415,2810,5888,2305,384…
Literature	Squamous cell carcinoma of skin	DisGeNET	2048,79876,8201,4111,2067,4118,100124700,84000,57379,10276,10278,2099,2100,2101,378938,4157,115482696,4170,4171,115482713,4089,2146,4216,51330,6275,6278,6279,6280,2185,4236,2191,148,151,2202,10395,284836,10413,6318,6317,177,181,10428,4292,196,4293,207,2255,6355,2263,768218,112858,4316,4318,2273,4322,6382,6383,2290,6387,4345,2303,2304,6422,6425,2335,10534,90417,317,203074,10563,331,22861,6482,5154…
Literature	Squamous cell carcinoma of the hypopharynx	DisGeNET	2048,1025,1543,26121,3082,10765,1021,3091,23583,6687,1576,5163,574507,23089,5170,3635,4170,1612,574031,596,102,3688,5743,627,6774,125,6275,2697,6282,9360,5781,100616349,5290,5291,7852,5293,5294,689,9402,652995,4804,23239,10456,217,2778,9447,107075310,9970,4851,6387,5879,7422,2305,7965,6947,25897,653108,2870,846,3925,1366,857,356,10598,64881,9076,1398,1401,9607,406932,407,1432,4513,1956,406948,649…
Literature	Squamous cell carcinoma of tongue	DisGeNET	2048,100499467,8208,2065,2064,2066,2068,2071,2072,25,10265,6194,2046,378938,115482683,55366,2118,115482696,4171,51284,55384,115482713,30812,2146,115482723,102,112744,84073,8318,30849,10371,8324,51343,4255,6304,57509,177,182,4283,4292,2247,6348,6351,207,2258,768212,57556,2260,4312,4313,768219,114907,6364,768220,4317,6367,4318,2274,4323,6372,57573,2277,6382,6387,2296,2303,2305,6405,6416,2324,346389…
Literature	Stable angina	DisGeNET	407040,3586,51206,4615,5130,9235,3605,1557,3606,8740,3627,5175,51271,1612,26191,3669,8792,102157402,1116,55902,53342,1636,3684,105375847,2152,10855,23659,4718,5744,627,6772,2167,7292,10365,55937,1666,6275,133,153,2209,3240,7852,5806,26291,4790,56005,197,84680,2249,6347,6352,54487,217,4314,4313,4318,4321,738,6376,4843,1773,90865,5362,6387,4852,1268,255738,2811,50943,1281,6402,6403,7941,7432,51477,…
Literature	Stage 0 Gallbladder Cancer AJCC v8	DisGeNET	2048,51208,10,2064,2065,2068,100124700,100505633,2099,4152,378938,60,4171,112441427,4088,115482713,55384,2146,4194,51302,8313,8314,645249,6279,4236,150,10395,156,10397,155,4255,51366,2218,10413,182,183,4282,2237,4292,2248,207,208,57556,213,214,216,4313,6362,768220,4318,2277,6387,30968,2300,4350,2305,4363,2318,6416,346389,51478,10518,6424,6443,302,10553,6462,10562,324,6469,329,330,338,4436,4437,35…
Literature	Stage IIA Gallbladder Cancer AJCC v8	DisGeNET	2048,51208,10,2064,2065,2068,100124700,100505633,2099,4152,378938,60,4171,112441427,4088,115482713,55384,2146,4194,51302,8313,8314,645249,6279,4236,150,10395,156,10397,155,4255,51366,2218,10413,182,183,4282,2237,4292,2248,207,208,57556,213,214,216,4313,6362,768220,4318,2277,6387,30968,2300,4350,2305,4363,2318,6416,346389,51478,10518,6424,6443,302,10553,6462,10562,324,6469,329,330,338,4436,4437,35…
Literature	Stage IIB Gallbladder Cancer AJCC v8	DisGeNET	2048,51208,10,2064,2065,2068,100124700,100505633,2099,4152,378938,60,4171,112441427,4088,115482713,55384,2146,4194,51302,8313,8314,645249,6279,4236,150,10395,156,10397,155,4255,51366,2218,10413,182,183,4282,2237,4292,2248,207,208,57556,213,214,216,4313,6362,768220,4318,2277,6387,30968,2300,4350,2305,4363,2318,6416,346389,51478,10518,6424,6443,302,10553,6462,10562,324,6469,329,330,338,4436,4437,35…
Literature	Stage III Gallbladder Cancer AJCC v8	DisGeNET	2048,51208,10,2064,2065,2068,100124700,100505633,2099,4152,378938,60,4171,112441427,4088,115482713,55384,2146,4194,51302,8313,8314,645249,6279,4236,150,10395,156,10397,155,4255,51366,2218,10413,182,183,4282,2237,4292,2248,207,208,57556,213,214,216,4313,6362,768220,4318,2277,6387,30968,2300,4350,2305,4363,2318,6416,346389,51478,10518,6424,6443,302,10553,6462,10562,324,6469,329,330,338,4436,4437,35…
Literature	Stage IV Gallbladder Cancer AJCC v8	DisGeNET	2048,51208,10,2064,2065,2068,100124700,100505633,2099,4152,378938,60,4171,112441427,4088,115482713,55384,2146,4194,51302,8313,8314,645249,6279,4236,150,10395,156,10397,155,4255,51366,2218,10413,182,183,4282,2237,4292,2248,207,208,57556,213,214,216,4313,6362,768220,4318,2277,6387,30968,2300,4350,2305,4363,2318,6416,346389,51478,10518,6424,6443,302,10553,6462,10562,324,6469,329,330,338,4436,4437,35…
Literature	Status Epilepticus	DisGeNET	55297,2,2056,2057,2066,10263,284697,57369,4133,40,43,6194,60,115482693,115482705,30820,2149,8294,102,653423,6261,57468,132,135,6280,6285,729230,142,10407,8360,8361,8362,8359,8363,8365,8366,8364,51374,8367,8368,6323,8370,57526,6334,199,2247,6347,221391,207,213,55511,145624,4314,4318,4322,100128998,8445,4353,2324,22809,28956,2332,10533,301,10563,10598,6506,6513,8562,6531,4485,6558,4513,4520,22953,2…
Literature	Steroid Sulfatase Deficiency Disease	DisGeNET	2048,407041,2050,4609,3075,1029,8201,5133,2064,2067,2068,3091,2073,23583,5156,8743,6696,9768,65078,5175,2130,596,8789,1111,115482713,7263,5728,4193,4194,53347,8804,6757,10855,6760,1647,6770,23158,9846,6774,5243,5244,7298,8837,2185,8842,650,142,1678,3730,4255,672,673,675,5290,5291,27306,5293,5294,5296,3248,1717,4286,57534,4288,3265,4292,54471,54474,6347,5325,207,3791,6354,2260,213,10966,4313,1756,…
Literature	Steroid resistant nephrotic syndrome of childhood	DisGeNET	3458,4868,1285,9863,4363,8850,2195,7827,411,1950,928,57122,4643,57510,8874,2987,3117,79661,8879,64689,50485,4790,23607,10677,7225,4282,51002,51004,57017,79934,8766,51008,958,7490,710,3913,6857,55243,8270,84942,81,791122,5970,5076,213,4437,7124,9688,112858,286204,55644,8542,2908,4194,27235,1636,54885,3558,115482723,998,23523,65125,3565,23279,1906,10229,23158,3066,5243,51196,23165
Literature	Steroid-resistant nephrotic syndrome	DisGeNET	3458,4868,1285,9863,4363,8850,2195,7827,411,1950,928,57122,4643,57510,8874,2987,3117,79661,8879,64689,50485,4790,23607,10677,7225,4282,51002,51004,57017,79934,8766,51008,958,7490,710,3913,6857,55243,8270,84942,81,791122,5970,5076,213,4437,7124,9688,112858,286204,55644,8542,2908,4194,27235,1636,54885,3558,115482723,998,23523,65125,3565,23279,1906,10229,23158,3066,5243,51196,23165
Literature	Stress, Psychological	DisGeNET	27136,9734,7175,23049,28,4128,545,3620,3110,551,8743,552,43,2099,51763,1589,387129,4155,3664,113235,4691,55894,9817,6746,1113,23135,8288,1636,9320,1641,780904,4204,5741,624,4210,627,116,117,414325,10882,6279,4240,2194,150,153,154,667,8864,84650,4780,3763,7349,4790,183,4792,9402,4803,118471,6347,6863,5327,5328,4306,4820,27349,3290,3291,79068,7389,4318,225,6886,100128998,4846,9456,2289,4851,4852,12…
Literature	Stromal Neoplasm	DisGeNET	6662,3082,3600,3091,3604,6678,23583,5156,8744,1081,1082,60,2120,596,90,5743,9332,6778,7291,8842,2191,3219,2195,668,10397,673,2735,690,29893,54474,6347,10963,79577,4318,3815,9968,7421,7422,1803,3342,57104,1301,6935,7450,6427,2335,57124,9518,4916,3385,22846,25932,55628,857,23405,9582,367,4982,7040,10631,29072,406933,1435,94115,1956,7076,931,10155,947,9141,1462,961,29126,1490,978,467,1499,93659,4072…
Literature	Subarachnoid Hemorrhage	DisGeNET	2048,2056,12,2066,19,284697,28,2081,57380,4133,10276,4141,4142,4155,4157,10307,51284,4184,55384,2147,51299,2149,2152,4210,6261,4217,6271,133,2185,4233,10379,6283,6285,729230,6296,2214,2215,2219,10413,2224,177,183,185,4282,187,4283,2242,199,2247,6347,8398,207,208,84174,2258,2260,6357,2261,213,4312,4313,4314,217,4316,4318,4319,4321,100128998,4335,6390,246,51450,4350,4353,6403,2309,147719,4360,6414,…
Literature	Subfertility	DisGeNET	12,219670,28,619552,3105,619554,84519,8755,345651,1588,1080,10297,570,3135,11332,71,72,2641,7762,440915,7761,8284,4193,2661,100125288,10857,255101,133,655,676,6822,10413,687,26291,2740,181,10424,5324,114899,6870,81623,3292,4318,3814,9457,4352,2308,389383,1803,268,1811,5919,122664,7473,5428,50511,9048,6496,113510,367,3952,7535,3973,4488,5015,6046,929,406947,407975,4524,641455,63922,7099,2492,3516,…
Literature	Superficial ulcer	DisGeNET	146433,3586,4099,6660,9733,1029,1540,7173,5130,8718,407056,528,23569,9235,3091,3605,8725,6678,24,5657,7185,1052,29,28,23583,545,3106,152100,3109,51750,6696,65065,4650,3115,3627,3117,49,23601,3123,2099,27190,3127,4153,6717,51266,55364,3654,57419,3663,26191,4179,8792,3673,53342,282618,101,2150,1131,5743,6774,6779,64127,10370,5251,3717,6279,6280,26762,729230,56979,9370,150684,10912,672,4772,5290,887…
Literature	Synovial Cyst	DisGeNET	2048,10243,4615,10763,19,94233,9242,1051,4653,2099,1081,1082,23101,1627,610,2668,23152,51312,627,2697,142,4780,706,4803,6855,3785,6863,221391,4318,3297,8929,3303,3304,3308,5362,57084,5376,4359,3342,4882,7442,1302,6423,794,796,1827,4908,301,348980,30012,836,5457,56659,2903,2904,3416,860,2915,875,4988,6529,1415,393,6538,6540,7054,10133,406937,7070,94115,406947,23471,80312,7099,54207,346562,6597,557…
Literature	Systemic Inflammatory Response Syndrome	DisGeNET	1536,1025,3586,9730,3075,8710,3082,8205,23569,284697,286749,6687,8737,23601,2099,4153,4157,27202,3146,5196,3162,23643,1116,6750,6238,5728,9825,10850,2147,100038246,2152,6248,3688,116843,6252,3689,5741,4210,8829,64127,1154,81030,78989,5265,154,9372,27295,671,2209,3240,5290,5291,4780,173,5806,5294,5293,3762,181,4790,5304,6336,3267,23237,3273,6347,213,728,217,5340,7389,79585,3303,89832,3304,2282,228…
Literature	T-Cell Lymphoma	DisGeNET	6146,9,10257,2068,2073,94234,94235,28,57381,4145,2100,110006328,4153,378938,115482684,2120,4170,115482704,51284,115482713,94,6238,51295,2146,115482723,100,79971,57447,6271,6275,8328,4233,6285,6288,6289,6298,6304,57531,4292,6343,4297,6348,207,208,2260,2261,4311,57575,238,8431,2288,6387,8454,4360,4363,51477,80150,2335,28985,84295,330,10573,10578,8543,355,356,55655,51561,361,367,6513,8565,387,4487,6…
Literature	TARSAL-CARPAL COALITION SYNDROME	DisGeNET	2048,1026,2050,1028,1029,1030,8201,2064,10769,2066,4115,5652,131096,5657,9241,6683,100124700,28,6687,3105,2597,7718,645682,2099,9787,115482684,728638,1601,2627,581,29765,1612,7248,595,65108,596,285782,3669,1620,115482713,1630,5727,119391,4193,2146,79971,8289,5728,3690,5743,627,23158,5243,7297,1154,6275,4739,3209,6283,51341,729230,1678,3732,4758,10904,6298,4763,56477,4255,2720,673,56996,7849,27306…
Literature	TDP-43 Proteinopathies	DisGeNET	54664,23435,25978,9361,7057,2965,3483,10657,56994,10915,161,6311,10280,4137,8106,1453,1454,815,8878,26035,8633,8507,7415,102800317,57794,2896,23636,123606,10457,5595,348,23645,6622,51164,1376,203228,1374,6240,100861548,5747,6647,3064,65018,8317
Literature	TIBIAL MUSCULAR DYSTROPHY, TARDIVE	DisGeNET	1312,10657,3683,1285,7273,6347,8878,23636,2965,4790,7415,3576,825,51164,202333,81631
Literature	TRICHOMONAS VAGINALIS (finding)	DisGeNET	1536,3586,10247,105376906,1432,56477,7965,2335,23710,4513,10404,100616101,100616102,100616103,25897,5290,5291,5293,5294,7472,5424,4149,7097,9402,7099,60,100775105,8773,619465,9677,207,11345,449619,7124,983,88,1241,5594,26073,100862684,5340,100862683,54106,7776,3553,100,55269,10598,1514,3308,3569,114548,1398,3576,4860,7167
Literature	TUBEROUS SCLEROSIS 2 (disorder)	DisGeNET	2048,5894,54541,3342,100302736,5909,6037,673,10018,10534,2475,10671,4913,6194,309,1978,5310,51014,115482696,117581,207,7248,7249,2258,5715,5076,595,5594,3039,353376,6752,5728,3040,84959,3429,351,5610,7157,4982,6009,3708,3710
Literature	Temporomandibular Joint Dysfunction Syndrome	DisGeNET	1285,650,2965,2331,1436,1312,10657,8878,4790,825,6347,23636,7124,51164,202333,81631,3553,3683,7273,3569,7415,3576,1401
Literature	Teratocarcinoma	DisGeNET	2048,6657,1026,10244,1029,64006,1032,5133,7182,10765,7184,2064,132625,54806,5663,3105,5156,43,645682,79923,65078,567,110006328,10297,115482685,3133,10314,115482699,5713,3578,339541,30816,9825,8804,8295,103,2158,2670,5744,57455,4210,5743,3198,8321,133,1674,142,57508,174,7855,53947,100775105,5316,5320,2249,2248,2252,2253,10966,2263,10969,4318,10462,10468,6886,1773,729330,6899,110806263,100526842,10…
Literature	Teratoma	DisGeNET	6657,4609,1030,10763,7184,132625,17,2067,3091,1045,9241,9242,442912,442918,3110,38,4143,645682,79923,2099,54845,494143,2624,2627,581,56902,11335,84549,4170,6736,1618,5716,596,3159,5725,261726,6752,5728,9314,8804,4199,8295,10855,373863,2668,57455,2674,4210,5236,54903,10365,81533,1154,3714,8328,8842,9355,650,100130958,23184,9373,4254,10912,673,672,27303,4780,174,5300,1718,190,2239,2247,4810,10970,1…
Literature	Testicular Germ Cell Tumor	DisGeNET	2048,1026,4613,9734,8200,442895,7186,27161,23583,442912,199713,442916,7216,645682,3123,2100,2099,1588,574514,9271,1081,1082,5178,578,51778,595,5716,596,6744,3161,161882,2650,5728,4193,115482723,373863,2668,9846,728712,81037,50830,3728,29842,4254,4255,672,283297,56996,81575,8874,5291,5290,27306,174,5294,5293,682,4790,4282,5307,8379,4292,7371,207,3791,8915,10970,4827,220,57054,3295,2272,1761,3815,7…
Literature	Therapy-related myelodysplastic syndrome	DisGeNET	5888,6146,1029,54790,9734,1030,2187,142,171023,55824,4629,5781,23451,1437,672,7841,675,79139,10923,8493,29107,952,5048,7994,1977,115482684,2624,4928,5956,4297,10573,55252,115482713,861,23522,57060,613,1387,2028,7531,7157,54904
Literature	Thromboangiitis Obliterans	DisGeNET	3586,4615,3082,3596,8209,3603,3605,6677,3105,3106,3111,3627,3115,3117,3123,59,2625,6726,6729,3146,5707,596,7253,611,2147,102,10855,5743,27250,6772,6774,2167,54407,9353,2185,3212,652,3213,5788,8869,54437,5290,5291,5293,5806,5294,177,182,7350,4288,6850,2246,207,6352,3280,4314,107075310,4846,149233,4851,3827,7412,26871,7422,57091,2321,129831,100507436,3383,11065,335,84818,6489,9564,2908,112476,5468,…
Literature	Thrombocythemia, Essential	DisGeNET	4609,3586,3077,54790,9734,2056,2057,79885,1038,10767,171023,3091,2068,25,27163,10785,3106,5156,6696,27178,2623,4162,578,581,114757,3576,100616269,2125,596,8788,1109,599,3579,102157402,3674,1116,4089,1118,54880,4193,2146,2147,1636,613,3684,10855,2152,2153,3689,3690,5228,5742,54386,627,6772,2678,6774,6776,6777,637,102606463,1154,8835,3716,3717,133,6279,6280,5624,84106,7307,6283,2187,4240,5627,6296,…
Literature	Thrombophilia	DisGeNET	2,3075,23569,1559,1048,28,5670,2099,5176,4153,1084,101054525,1087,3146,5196,4179,3162,5728,2147,1636,2149,2151,2152,2153,10855,3690,2157,2158,2159,2160,2161,2162,6775,50808,102606463,2688,3717,5624,2184,4240,8856,79001,9370,4256,672,675,2212,6319,177,4287,708,196,710,6343,2244,3273,718,213,145624,5340,79581,5345,79585,100128998,55016,4846,5359,6382,6898,7422,4353,5891,6404,6403,80150,7450,6943,79…
Literature	Thymic Carcinoma	DisGeNET	6657,1029,54790,9734,407051,5133,171023,2067,27164,23583,5156,3620,3146,3156,115482713,5728,9825,780897,5743,8314,123,7298,8836,8837,256646,10381,5269,4255,3235,6139,1193,5290,5291,5293,5294,3265,4803,10454,2786,3815,3309,107075310,494324,10487,100526842,1788,7422,50943,768,3845,80142,1806,9536,10580,367,29072,7063,3479,406937,2969,4513,1956,6059,4012,23476,406971,6597,29126,970,1483,972,8140,662…
Literature	Thymoma	DisGeNET	6657,3586,4609,1029,64006,54790,4616,26121,3082,2056,4615,8205,8718,171023,3600,1040,2064,919,3605,54806,100124696,25,27164,6173,23583,3105,23586,3107,5156,2597,171558,8743,10279,3115,9260,3117,4656,6194,3123,3125,6198,3127,110006328,10296,4151,56896,2113,100132417,581,115482696,4170,3146,2122,26191,5715,5716,595,596,3669,54361,4089,6750,1630,54880,353376,780897,5728,112744,7273,7276,3181,1134,57…
Literature	Thyroid Gland Follicular Adenoma	DisGeNET	51715,140805,7178,7691,3087,2064,55824,55835,7709,148003,442916,442918,9770,23600,2099,2100,1591,1594,3643,10300,60,6722,4684,596,7253,53335,3164,5726,5727,6752,2145,1634,5728,65125,57447,3689,2158,5743,55422,2688,2191,2706,8857,154,2719,50848,673,678,7849,5290,5291,7852,10411,5294,5293,682,64689,6329,3265,1733,1734,100506311,7879,6857,207,3791,8405,2263,6872,6359,2778,4312,4830,4318,2784,5347,57…
Literature	Thyroid associated opthalmopathies	DisGeNET	4609,3586,140805,7173,9735,4615,3593,1543,3596,5133,407053,3600,8720,3603,3605,6677,3606,23,1051,3105,3106,3107,2551,2597,10278,3111,8741,3627,43,563,3123,4155,60,26191,51284,7253,596,3669,6750,6751,6752,10848,3682,2657,8809,53358,5743,6772,1147,51330,6275,1668,4739,2694,6279,64135,7306,4236,142,655,5782,9370,57506,8869,5290,5291,4780,8877,5806,5294,1200,6319,1201,5293,4790,5304,4283,59067,1728,1…
Literature	Tooth Attrition	DisGeNET	5888,2944,6786,2177,110806265,1029,2056,1401,522,9739,146059,6288,6289,104355217,57620,9370,5663,8864,1440,546,675,152100,1827,6690,1834,811,9519,1200,55218,10163,947,181,1462,7486,11200,4803,197,6597,1736,4942,6736,7124,1493,55893,2776,472,9048,348,84957,3553,2146,611,7012,354,7014,7015,8936,7273,3567,754,6770,23411,7157,110806263,494329,5243
Literature	Toxoplasmosis	DisGeNET	6657,3586,3600,3605,5662,3105,3107,3620,1075,3123,11331,3146,3661,6737,51284,9817,340061,53342,81502,353376,2149,8809,23158,5243,7298,5764,5265,672,115362,4267,4780,57008,2224,1719,4282,59067,9407,196294,6347,1230,718,1234,81622,29919,5354,3308,9453,239,1778,3329,3337,3339,100507436,9518,3383,9021,834,84803,11258,50507,4430,4948,54106,7012,6500,3439,114548,3447,7040,3458,406921,10642,1432,1437,45…
Literature	Traditional Serrated Adenoma	DisGeNET	2048,1026,9734,6667,2064,55824,3091,5653,2597,10801,9780,11318,60,3646,3654,6737,5727,2146,8290,5742,54894,5243,125,6781,126,10376,5789,4255,673,5796,1191,5290,4780,4292,79054,9429,2778,57060,4842,4843,23277,7422,2308,3845,3855,7442,4893,10018,811,9518,3383,728378,324,5956,2890,1869,4436,7001,358,1387,51564,406900,7040,3973,84870,7048,10637,4512,1956,2475,7088,1977,340419,6606,6607,56271,1499,559…
Literature	Transitional cell carcinoma of bladder	DisGeNET	407040,2048,2050,7168,4609,1029,79366,5293,1543,8201,10,574474,8714,407053,407054,407055,2064,10769,8720,2067,442894,100048912,54806,5654,131096,3091,94234,3611,100124700,51741,1052,2079,5664,57379,3620,7718,161835,1580,645682,378938,51773,575,55872,2625,3146,4171,1611,201292,4174,8360,7248,23122,595,596,1111,55384,8362,1544,8795,1116,3162,5727,119391,4193,2146,5728,8294,641638,8365,642559,5743,2…
Literature	Treatment related acute myeloid leukaemia	DisGeNET	5888,2944,50945,100310785,4609,4869,5894,3205,2056,2952,2950,11270,2187,55824,2322,2068,4629,5781,2335,672,930,675,5156,10661,7974,9635,5037,10801,947,84919,1977,7994,10682,4928,5956,3142,4297,8522,1611,4684,2122,5967,596,4436,1236,285527,1371,8028,861,862,863,4193,865,57060,613,6886,10216,1387,7150,7153,8178,23157,7157,1788,4735
Literature	Trichohepatoenteric Syndrome	DisGeNET	8195,4099,2052,692236,2071,2074,10269,4128,4135,4142,6194,8243,55349,60,101054525,4158,4160,72,6223,342096,2138,114781,2147,4204,2158,6261,6262,4221,2176,57477,2181,10376,4232,2200,153,6323,6329,185,6331,57532,8378,57539,4292,2245,197,2248,8398,55503,4306,6356,2261,2263,4313,2271,10479,6387,2296,6392,4360,268,57616,2321,2332,290,291,22827,80184,10555,55612,324,55636,4436,10587,348,6497,6499,355,5…
Literature	Trigeminal Neuralgia	DisGeNET	4609,692236,2064,442898,140821,9244,3106,8743,1576,47,2099,100133941,378938,24145,1131,627,6774,1654,7299,3717,650,10891,142,118429,672,80036,5292,174,182,1718,9402,65211,706,4804,2247,213,4830,4318,51442,494324,6901,9994,3861,790,796,7965,801,805,808,25897,811,113451,4397,1363,246100,3929,10598,367,145270,1398,889,7038,6532,5005,1432,406940,5024,55714,5027,1956,7078,339896,406971,80316,5054,2912…
Literature	Tuberculosis, Multidrug-Resistant	DisGeNET	3458,6403,253962,1803,3594,3082,100528016,4498,8725,5269,3351,3605,24,1434,667,6556,23583,3105,406947,3623,129831,6775,10922,133418,4012,9518,4142,23216,5171,3123,23476,90678,6964,54456,6206,80196,836,1483,260431,7248,7249,3921,5713,10580,5973,10578,2768,9564,1500,29919,25824,3553,283489,1380,27240,51561,54892,3565,54509,9200,3569,7153,387572,51573,10487,1401,7421
Literature	Tuberculosis, Pulmonary	DisGeNET	10,12,2069,4118,24,31,2091,2096,2099,4153,4155,4159,71,72,10312,340061,53342,30813,10333,100,112744,51311,30835,6283,729230,729238,154,6303,2209,2212,2214,2215,2220,177,183,4282,4283,653509,6346,6347,6348,6351,6352,207,55503,213,4312,6364,4318,2272,4321,240,10482,6387,8439,6401,4353,6402,2309,147719,4360,2317,10514,284,387357,285,28964,10541,10544,399668,80196,143684,143689,260431,10578,4440,1059…
Literature	Tuberculosis, extrapulmonary	DisGeNET	6402,3458,3587,2309,3586,3459,253962,729230,7183,100528016,4498,2069,406938,1434,6556,23583,5027,373156,4902,1576,3627,58155,939,399668,7097,4153,4155,80196,54509,6347,5199,4048,7124,3929,57817,9564,5725,340061,1500,3553,100,3431,6376,133482,55660,3565,54892,3965,100188784,1521,3569,30835,22900,644596,114548,7421,7422,50943
Literature	Tuberous Sclerosis	DisGeNET	2048,4609,1029,6662,3592,3082,10763,5133,151056,83987,3605,2069,1045,24,25,28,162333,547,6692,2551,3622,5159,6696,3623,10288,23600,6194,11315,6198,7223,51256,60,8767,115482696,3145,5194,79947,2638,7248,3665,7249,5715,51284,595,2644,1621,596,2652,353376,5728,9314,611,100126311,10344,1641,5742,2670,6768,5743,54386,627,23158,6774,5243,57468,4221,105375355,6271,2688,51330,6786,7298,1666,7299,2697,679…
Literature	Tumour budding	DisGeNET	7040,1282,6275,3845,5894,7431,4360,4233,1029,5132,2956,5395,1045,3605,6935,346389,1305,1048,4255,673,5670,6570,3371,4524,7852,5420,5290,5426,84532,309,6713,3897,80316,317,5054,1087,1084,6720,960,6591,4292,324,29126,968,406984,406985,1612,117581,207,406991,94031,406992,4311,6615,1499,5595,4830,22882,55907,2277,8549,4582,4072,3688,9194,5747,7157,6774,7291,407037,50943
Literature	Turner Syndrome	DisGeNET	6658,140805,6662,7173,5130,374291,1045,4129,3105,3107,2597,4650,6187,3630,8239,6192,6191,645682,8243,3636,1589,3123,2099,1588,4153,2618,6716,4170,26191,6736,2641,1617,2643,7252,7253,30812,6749,2661,2149,105375847,6247,5226,5741,6770,627,4214,633,6779,56956,2175,2688,2690,7298,8835,5770,9360,3730,8856,9370,7841,6822,23209,174,2744,6331,6845,190,710,6655,2254,145624,4312,2778,1756,79581,1761,8932,5…
Literature	Undifferentiated carcinoma	DisGeNET	1026,3586,1028,1029,1540,54790,7178,3087,2064,23569,1045,3606,6678,2597,9260,6722,115482694,84557,115482706,596,7253,115482713,6237,5726,5727,5728,30817,6754,8289,3684,7270,3689,2158,5743,56946,6774,1153,7298,256646,8851,5268,57492,664,23705,2719,672,673,56996,7849,5290,7864,4792,57016,4292,10970,10972,6367,81631,7405,107075310,110806263,3320,7422,4864,3845,2822,1806,5395,6935,7448,4893,2335,5426…
Literature	Undifferentiated leukemia	DisGeNET	54790,10765,3087,55824,3091,4629,25,100124700,6688,8743,3131,2623,2624,7750,2122,586,2125,596,3669,3674,604,6237,30817,2146,100,613,2149,3690,160364,4208,4211,27253,23158,6776,6777,5243,3717,3205,648,2187,7852,2736,54972,196,4297,6348,207,3791,1236,2260,8932,57060,6886,3815,3309,6899,246,5371,10492,1789,7422,2305,3855,2322,22807,6935,4893,2335,54583,8506,10051,5956,842,57167,5970,51540,10584,6490…
Literature	Unverricht-Lundborg Syndrome	DisGeNET	154881,773,2952,7307,1292,23569,8851,7957,4758,5274,6811,410,50715,4000,3746,144165,26278,6311,10282,427,3244,79665,6323,950,64699,5822,1471,11076,7109,326,1476,54982,3785,3786,3272,54732,6606,6607,9554,596,26580,84823,6616,5211,57819,4061,3934,9570,79587,3689,4204,1137,5621,7031,57465,2938
Literature	Uranostaphyloschisis	DisGeNET	2048,2049,2562,1027,1028,6662,2054,23560,9,10,2571,4617,23047,7182,442890,6664,1544,2069,83479,24,9759,5159,6696,442919,8241,8243,2615,2619,2113,6223,3664,4087,151126,64093,23133,2159,254065,2162,6259,4212,6774,8823,8313,635,7291,3199,4223,7298,3714,3720,650,652,51340,81037,6295,6309,56999,124583,2735,2736,177,23543,5818,56000,56001,196,2245,80070,4807,3276,9935,2255,2260,1749,1750,84695,2263,109…
Literature	Urothelial Carcinoma	DisGeNET	2048,8201,8202,2064,2065,79891,2068,2067,100124700,84000,2099,2100,6198,378938,115482696,51284,4088,115482713,55388,10333,6241,2146,115482723,116833,8289,8313,8314,2169,6271,51330,6275,4233,6285,2194,6298,10395,57510,10419,8382,57534,4288,51393,4292,196,2252,207,8404,2261,2260,4311,2263,4313,6362,213,84189,4318,2272,51438,6382,238,10481,8434,8448,2305,4353,8454,22795,51477,2335,10533,10534,2346,1…
Literature	Uterine Cervical Neoplasm	DisGeNET	6656,1026,1027,1029,6662,3605,83478,10263,23583,5176,115482693,115482696,5715,51284,732253,5728,9313,8289,353376,6774,2688,2690,6280,6794,655,81567,56996,5290,10923,4297,2261,4313,10970,57575,7405,51458,3845,5894,6427,28956,10534,1834,51014,9043,54106,7515,11102,3939,3429,6502,3956,7040,51079,100302736,6037,1435,1950,10671,8626,51639,27074,29122,29126,5071,5075,7124,59348,406996,5595,1499,998,612…
Literature	Uveal melanoma	DisGeNET	2064,10278,115482684,60,4157,4162,55366,6223,115482704,115482713,442459,84061,4193,2146,102,2152,10352,4218,8315,8314,2170,2177,6273,8322,114822,4233,142,148,151,4255,4261,389289,10413,8378,6336,4292,2247,6347,207,214,55510,768216,4313,6367,2288,6386,6387,8190,6392,248,250,2309,2315,10519,6427,284,285,324,8517,331,10573,6502,55655,10602,6513,57716,382,57730,29072,10663,2475,8626,29107,154043,6598…
Literature	Uveitis	DisGeNET	3586,3075,140805,9735,4615,2058,387082,5133,3600,7185,442900,3605,8213,7188,3606,23583,3105,3106,3107,51237,4135,51752,9255,3627,3117,3119,3123,65078,1591,148022,4153,1594,5176,56896,2113,92737,4161,5698,3576,3146,2638,3663,60498,4179,5204,2137,3162,1628,53342,5728,9314,611,1636,780904,23659,2669,9839,6772,6775,6271,64127,5250,1154,1666,6279,9351,6283,5771,6285,5265,5792,673,64167,5290,5291,7852,…
Literature	VITILIGO-ASSOCIATED MULTIPLE AUTOIMMUNE DISEASE SUSCEPTIBILITY 1 (finding)	DisGeNET	3586,140805,57862,6663,6667,5644,5133,3084,3600,7186,2067,125972,3605,1045,94233,28,29,4129,3106,3107,3105,23077,3620,5159,3111,3115,3627,43,3118,246319,3119,7217,9260,3123,7220,3125,6198,2099,4152,3126,7226,4153,27190,4157,3134,3135,5696,3133,5698,5699,2625,4671,53832,53833,3576,3146,590,26191,2643,596,3162,5212,64094,4193,3682,1636,1638,112744,5226,5743,387700,1656,6271,1666,643,3716,7299,1672,…
Literature	Van der Woude syndrome	DisGeNET	2048,1536,3586,3605,27161,2081,1571,3620,8741,653361,7222,148022,378938,60,2120,3146,3660,3661,3664,595,596,3169,65125,2152,5743,6774,4215,160,4772,5290,5291,5293,5294,2736,64689,5817,5818,130749,5315,196,199,4807,6857,7369,207,6352,4830,4831,6366,3814,3308,107075310,6900,1269,65268,3320,1791,51473,1813,102659353,4899,2875,836,3913,50507,5970,5972,54101,857,5468,80232,2920,7020,3439,7027,23411,88…
Literature	Varicosity	DisGeNET	3077,3091,7200,94241,551,6696,1579,43,23085,2099,1588,51764,55,23101,5184,2641,1621,6750,2147,100125288,3689,3690,2670,5743,54897,2165,133,2697,1674,10891,6283,6281,3726,2703,3725,100526737,3727,4256,2740,182,57016,10432,51393,4803,4804,57030,6855,1738,6347,207,6863,3791,4312,4313,4314,5340,4318,283871,23265,25825,4322,128229,7399,4842,107075310,9456,4852,57084,9469,7422,2303,6401,9475,7428,1795,…
Literature	Vascular insufficiency of intestine	DisGeNET	7040,1153,3586,2182,4615,100126343,5896,3082,1803,7056,2965,8856,23192,23326,7329,10657,79651,8737,100506658,4780,7341,5806,8878,10928,64689,6523,2740,4151,7099,9021,836,79813,966,5064,6857,8651,331,50507,2641,5970,23636,7124,7386,1499,6876,51164,350,5599,3557,65125,100125288,361,100126315,4846,5743,6513,9970,23411,3569,114548,2806,2551,5243,9213,25983
Literature	Vasculitis	DisGeNET	3586,3075,7172,27143,4615,3593,12,5133,151056,6160,3605,1557,1559,5657,23583,3106,3107,51750,3115,3627,6189,3117,3119,49,3123,3126,474168,4153,2621,2113,64581,3146,10318,3663,10320,26191,60498,2131,51284,3669,933,9308,340061,9825,55907,100,1636,51816,2153,10344,3689,2157,9839,6257,4210,9332,640,7297,6279,6280,1673,9351,6283,729230,5265,7837,671,2212,2213,2214,2215,2219,5806,6833,25780,4790,183,94…
Literature	Ventricular arrhythmia	DisGeNET	2048,7168,54790,3082,54795,3084,442893,171023,4625,3605,5142,5144,1565,3107,125988,10278,551,23082,7727,79924,1588,60,6717,101054525,3146,23630,7249,596,6749,610,30819,1636,9314,2149,2152,10345,7273,1131,3689,6261,6262,8824,2176,8834,10371,2697,4233,26253,2702,2200,3737,153,154,4772,3753,5290,5291,10411,3757,5294,6319,3759,1201,5293,2740,7351,183,185,3767,6331,6336,706,4803,3270,5318,3784,1738,20…
Literature	Verrucous carcinoma	DisGeNET	1029,5894,3852,2064,100302736,6037,4255,26018,406910,10534,10671,11186,6707,8626,406971,57534,4288,406979,51014,115482696,406986,8651,4171,406991,4176,5715,596,4312,115482713,5594,10970,353376,5728,56547,3429,10855,999,6121,7405,6513,7157,4855,407035,1021,283902
Literature	Vesicular Stomatitis	DisGeNET	56832,64006,8718,91662,7187,5660,387103,23586,110006328,581,55366,3659,5708,3661,26191,3665,51284,596,598,3669,64093,53342,30816,282618,100,3700,6772,1161,8842,142,54938,6301,57506,2214,2215,7852,10428,100775105,56005,10955,7374,1234,8915,64221,2277,3313,25842,7415,100616444,9474,5894,1805,1294,5920,100507436,28996,84811,246100,4948,5987,3430,3439,3440,1396,1397,3447,7037,3455,3456,3458,5515,7057…
Literature	Viral myocarditis	DisGeNET	407040,3586,442890,6667,10252,3596,3605,7189,3606,6678,10265,7707,3620,27178,8754,148022,2633,574032,596,3162,5728,115482723,65125,2149,2150,5743,6772,6774,6275,2697,10379,10891,729230,5266,8856,5788,3751,8874,4780,64174,3759,64689,4790,183,9402,5316,6857,6347,207,57556,145624,4314,79581,107075310,90865,7412,494330,2309,775,4878,80149,55065,7965,8482,9510,25897,4928,51008,328,842,10059,50507,2896…
Literature	Vitelliform Macular Dystrophy	DisGeNET	1666,6532,84870,80781,654,7439,2064,9104,659,4117,80150,24,6426,6299,8988,6427,2206,6010,27295,65057,3617,416,57508,7077,6430,2978,6431,26155,26033,51384,55226,2875,60,127933,6462,7356,6590,83394,6722,2248,5961,57291,5837,5710,6094,1493,114902,470,1756,94,83552,2784,65250,10850,79974,103,6120,7273,7402,1642,1385,5741,4842,239,5617,5362,3315,3316,246,407031,407032,250,50939
Literature	Vitiligo	DisGeNET	3586,140805,57862,6663,6667,5644,5133,3084,3600,7186,2067,125972,3605,1045,94233,28,29,4129,3106,3107,3105,23077,3620,5159,3111,3115,3627,43,3118,246319,3119,7217,9260,3123,7220,3125,6198,2099,4152,3126,7226,4153,27190,4157,3134,3135,5696,3133,5698,5699,2625,4671,53832,53833,3576,3146,590,26191,2643,596,3162,5212,64094,4193,3682,1636,1638,112744,5226,5743,387700,1656,6271,1666,643,3716,7299,1672,…
Literature	Von Hippel-Lindau Syndrome	DisGeNET	4609,1026,1027,4100,2056,2057,1021,3091,2078,23583,122402,494115,65059,55845,5159,6696,4149,4150,1081,378949,1612,2641,595,1113,6750,5728,2159,5744,5743,8314,4221,1154,6790,4233,8842,6794,5265,154,4763,672,675,4771,54949,1191,5290,5291,7852,5293,5294,23210,91319,3258,2235,4284,4286,57534,4288,219844,5837,5328,2768,83667,10966,4312,79577,4314,1757,4830,2272,4323,29923,79594,107075310,3824,10993,74…
Literature	Waldenstrom Macroglobulinemia	DisGeNET	4609,3586,1029,9734,4615,1043,83478,23583,6688,6689,57379,65059,8741,8743,60468,29760,3654,4170,4684,3662,574031,595,51284,596,3669,347734,3161,604,607,8289,3684,613,160364,6776,6777,7805,641,6790,10892,28309,5788,2208,673,23205,2214,5290,5291,7852,5293,5294,682,2736,51377,695,9402,6850,5829,710,54474,6348,207,2261,5336,4317,3815,4842,28395,4843,6382,28402,6387,4853,30968,4345,7422,5894,112399,74…
Literature	Well Differentiated Oligodendroglioma	DisGeNET	2048,6657,23040,1027,1029,1030,6663,1031,10763,3596,7180,5803,5140,2068,83478,6822,84504,10777,8350,27165,5154,546,5156,664616,47,1072,5686,23095,724026,5178,115482684,4155,60,10309,2118,3146,1611,1612,4175,595,596,115482713,3674,442459,1116,5724,6750,114784,4193,2146,5728,64098,27237,27239,10855,9833,1641,3178,2670,5743,23152,30833,6770,117,10403,7799,6783,7297,6275,9860,133,6790,664709,4233,167…
Literature	Well Differentiated Pancreatic Endocrine Tumor	DisGeNET	7170,1029,407050,5130,9229,5133,23566,442901,1045,28,9247,546,619564,619570,619571,3642,3643,3651,84549,56902,115482696,441931,7248,1616,2642,5715,3670,55384,1113,1114,5725,55902,6750,6752,353376,6755,7270,2152,10859,23659,4221,2688,8322,2691,6794,4255,26787,27303,7849,5290,5291,5293,5294,26801,259249,2739,7345,1718,4790,84680,207,2264,3297,738,3815,9451,6389,6390,134391,7422,7428,3845,7442,16514…
Literature	Werner Syndrome	DisGeNET	23041,4609,1029,55308,2067,83990,2072,25,545,6188,6197,9271,4154,3643,60,56897,2130,2645,115482713,6749,1634,1636,4204,8824,1660,3197,3198,3200,641,3202,3203,3204,3205,3201,3207,1160,3209,2177,159371,3206,142,54932,9879,2202,9370,672,7341,9400,9401,9402,2237,84163,4292,1736,164045,3791,27343,2260,27351,6876,5340,5346,1763,2802,8438,5879,5888,8449,1281,55556,4361,11030,796,7965,286,2335,25897,7966…
Literature	West Nile viral infection	DisGeNET	79872,3586,9730,1029,64006,2572,151056,11284,3605,23064,8216,28,3105,3106,8737,23586,3111,6696,139818,558,3123,10293,90167,110006328,4153,9271,60,2629,2630,115482697,3661,3663,3665,5716,64093,117854,30816,282618,7268,3684,3687,3184,6772,1654,6776,6777,7802,113791,81030,64135,729230,5781,54938,6301,57506,10410,5291,5290,5293,5806,5294,3250,4277,2744,4282,54463,100775105,3267,199,6343,6855,5319,634…
Literature	West Syndrome	DisGeNET	2561,2562,79876,16,18,9759,5160,6709,6712,60,4158,4160,150094,7248,7249,1106,4693,3674,5727,1641,4204,4208,254065,3192,57465,5243,7291,9863,6792,402569,2200,6812,6311,686,3763,6323,6326,6328,7355,4803,23236,23237,3785,1741,57038,2257,1749,727,728,2782,3295,1759,57582,2290,284403,1788,5373,11011,2316,781,3342,1807,10000,83734,5923,6949,170302,8514,5443,3908,324,10564,104909134,2902,6487,2904,2903,…
Literature	Williams Syndrome	DisGeNET	1028,26121,7702,545,551,105804841,6700,450095,653361,7222,4154,9275,60,4689,140885,605,6249,1663,8321,1666,8326,6283,5265,81554,56979,6804,2200,84650,7855,84163,170691,6853,710,1742,55503,135892,1755,284390,79594,5358,3315,3316,7421,5376,781,3342,6928,5395,8468,8988,2332,796,799,7458,7461,7462,7976,158506,148266,84277,27445,7486,23361,5443,64324,9031,1351,1364,1365,5982,9569,115560,2414,10611,107…
Literature	Wiskott-Aldrich Syndrome	DisGeNET	23582,57379,6693,5688,10810,60,8266,3669,604,5216,100,3690,5230,2672,2200,29851,2208,4772,2213,4773,6311,7852,695,57534,5311,6855,722,10456,7392,8936,147179,5880,760,50943,5896,2316,8976,788,10519,7454,7456,8996,81704,51497,6962,30009,51517,831,836,1351,4943,5468,355,1380,55656,367,10095,10097,7030,3981,7569,5009,7066,1435,23452,1437,930,92579,7076,939,940,3502,10673,947,55737,959,1991,969,2523,4…
Literature	XERODERMA PIGMENTOSUM, COMPLEMENTATION GROUP C	DisGeNET	2048,8451,1027,3845,1029,2952,2068,83478,10519,1432,2073,7965,672,7075,7335,25897,5290,5291,148266,8237,5293,5294,1069,1457,80818,2099,56242,5429,1719,3064,9402,4287,1728,23361,387521,3320,387522,4683,5965,207,7376,847,1105,595,7507,8661,7508,4312,26073,5594,442459,7515,7517,6239,4193,100,284390,55655,10598,4968,255082,3692,5743,7157,1398,3576,7161,4350,5887
Literature	Xeroderma Pigmentosum	DisGeNET	4609,1029,9,3082,1545,55823,2067,2068,83990,2071,2072,2073,2074,23583,545,51750,1081,4157,581,4684,55379,596,55894,1111,442459,5724,5727,79968,5728,115482722,1642,1643,1647,6767,414325,6774,56955,26239,1663,7298,1666,64132,1161,10379,1678,10385,672,673,6817,654505,27306,51379,3251,340152,2237,6847,404672,1728,7874,3265,164045,207,7376,8924,25824,3815,6888,79084,3313,2805,8438,26871,5886,5887,4353…
Literature	Xeroderma Pigmentosum, Complementation Group D	DisGeNET	5888,54657,2944,7298,54658,54659,2950,2952,2189,2067,2068,2965,2966,2967,2071,2073,2074,2968,4255,339487,1956,27306,4524,149420,54575,54576,54577,54578,54579,57008,56886,3383,7355,5053,573,51647,404672,7361,196,4552,328,54600,4683,164045,7376,978,595,596,7507,64210,472,442459,7516,7515,7518,7517,6240,613,55655,55016,4968,8682,4331,9582,23411,2932,7157,5111,1019,5502
Literature	Zika Virus Infection	DisGeNET	407040,2048,407042,6657,9733,64006,5131,8205,7184,27161,8737,23586,3620,2597,3627,558,100133941,148022,110006328,3643,3645,3133,3659,3661,23633,596,282616,3162,340061,51808,30816,2146,1122,4193,103,2152,1641,2668,3181,3184,26227,6772,6773,6774,1654,1656,3704,6777,6776,1660,7295,133,81030,7301,64135,26762,10381,142,654,5781,8856,6303,50848,7841,57506,160,2214,2215,10410,5291,5290,5293,5294,4780,32…
Literature	Zinc deficiency	DisGeNET	1536,3091,3605,2551,2597,2091,4155,60,2625,57410,3651,3145,9306,3162,7780,7781,7782,65125,627,64116,91252,6772,4739,6279,6280,3725,3726,3727,9370,150684,64170,4780,6319,64689,4790,9402,158401,6857,8915,57556,213,738,8935,3303,3304,3306,4846,4864,4353,51478,7965,29986,25897,148266,2863,2353,2354,10038,55630,5970,56159,10598,4968,51561,85358,1398,7037,7040,29072,4502,406935,1432,3483,22941,959,5625…
Literature	alpha-Thalassemia	DisGeNET	3077,2056,10767,8732,1052,10269,84000,545,546,139818,5171,5686,60,64061,1611,1616,53335,3162,2152,5226,115,51327,146059,283297,3240,10922,9907,89782,404663,5310,6334,132320,7412,5367,6395,5897,1297,1298,1299,7954,1311,5921,54575,54576,54577,54578,64324,94033,255324,861,106480993,7010,1378,7012,10599,7037,4477,54657,54658,4485,7049,55692,406936,9628,4000,84896,930,10661,4524,947,948,951,8131,6595,…
Literature	alpha^+^ Thalassemia	DisGeNET	3077,57862,2056,10767,8732,1052,10269,6687,84000,545,546,139818,5171,5686,60,1611,1616,53335,3162,2152,5226,115,283297,3240,2217,10922,9907,89782,5310,6334,132320,9970,7412,5367,6395,5897,1297,1298,1299,7954,1311,5921,54575,54576,54577,54578,653108,64324,846,94033,255324,861,106480993,7010,1378,7012,10599,7037,4477,54657,54658,4485,7049,55692,407,406936,9628,4000,84896,930,10661,4524,947,948,951,…
Literature	androgen independent prostate cancer	DisGeNET	407040,2048,1026,1027,6657,3600,2064,3091,2069,83478,27161,2078,8743,1576,1586,2099,2100,204851,55,2115,10825,4170,595,596,64598,30813,5728,347745,2146,115482722,56937,5743,4208,3702,6774,632,5243,7291,338557,51330,2691,8837,8838,3725,3726,3727,9361,10899,8856,3224,675,56996,23209,5290,5291,5292,10413,5294,10923,2736,5293,1196,3242,5319,5320,4297,5324,2253,79054,207,3791,208,8398,8399,23765,9429,…
Literature	beta Thalassemia	DisGeNET	3077,2056,10767,442900,83990,9241,8732,546,57379,1571,6693,1576,3115,6700,4142,5686,567,56886,571,5694,3135,2623,23113,3146,8266,6223,53335,8792,3674,2652,1118,2147,2153,5226,5228,5741,392309,51327,6788,151176,101060233,5269,9365,2201,57498,2204,26278,27306,174,6319,9907,100187828,3258,2746,7355,8378,7358,9402,7361,213,6362,132320,25824,57573,1773,10483,10487,760,5367,6395,6908,7421,7422,55553,64…
Literature	beta^+^ Thalassemia	DisGeNET	3077,2056,10767,442900,83990,9241,8732,546,57379,6693,1576,3115,6700,4142,5686,567,571,5694,3135,2623,23113,3146,8266,6223,53335,3674,2652,1118,2147,2153,5226,5228,392309,51327,6788,151176,101060233,5269,9365,2201,57498,2204,26278,27306,174,6319,9907,100187828,8378,9402,213,6362,132320,57573,1773,10483,10487,760,5367,6395,6908,7422,55553,6403,1803,5905,7954,788,7965,2335,57126,25897,9518,4911,545…
Literature	bone destruction	DisGeNET	2048,3586,9733,1029,9734,1032,3589,3082,5641,8205,91662,7182,7187,3091,3605,7189,442904,23583,8740,6696,27178,3627,3123,23604,2099,27190,5175,567,571,100294715,115482685,55870,3652,64581,3146,3577,6223,4179,51284,115482709,8792,3162,1116,53342,5728,101,57447,10855,56937,3690,5741,2158,2672,5744,627,114293,6774,7291,8829,1666,10371,132,6275,153222,5764,4233,51341,654,657,2195,10392,29851,150684,84…
Literature	estrogen receptor-negative breast cancer	DisGeNET	2048,2058,8202,81930,2064,2065,4137,8239,2099,6197,2104,60,2113,2122,115482713,6241,2146,116833,4193,4194,30837,4214,6278,6285,10395,4255,4256,10413,182,8379,190,196,2246,2247,4296,92359,6347,207,55503,100128977,2260,214,2263,216,4323,10474,6383,2288,10481,2296,2305,80129,2319,22800,2321,285,6431,22822,84268,10542,399665,57650,10551,28984,51523,6472,104909134,6489,6494,10598,133482,367,374,4478,5…
Literature	hiv-infection/aids	DisGeNET	3586,3593,10,10257,1555,3605,1559,1055,3106,3107,4135,5171,110006328,4153,60489,54858,6736,7251,115482708,55893,55894,53342,30816,100,112744,54892,100126316,30832,3700,414325,23158,5243,1672,1673,649,729230,9360,5265,8856,9370,2729,7852,684,181,4277,404663,2232,170679,7355,7361,100775105,56005,6349,7374,6351,6352,1234,9939,9429,3813,231,54509,7919,10479,754,6387,9970,89845,100616444,7422,7936,606…
Literature	insulinoma	DisGeNET	2048,5122,3586,1028,1029,1030,1032,338442,2571,5644,2572,2064,9232,55829,131096,3098,9247,23071,5664,8737,3110,4137,3630,3119,5167,7217,50,3636,7220,2100,3642,3643,4158,100379198,169026,3651,115482696,4684,3151,342096,2641,115482706,5715,595,23636,2645,596,55384,2646,8788,1113,7260,4089,6750,115482713,4192,6752,6754,6755,3172,353376,5728,6753,100125288,10859,116,54901,6772,6776,6777,4218,6781,422…
Literature	intracranial glioma	DisGeNET	6657,1026,3596,5133,3091,2068,3606,8743,23591,65078,2619,3134,3146,64083,8797,10848,2146,4194,2152,64115,6778,5243,7293,5764,648,8842,5771,652,2194,23189,90780,4255,56996,3240,5290,5291,10413,5294,2735,5293,284348,27338,3280,5328,5329,27346,4313,6362,4323,554213,7422,2308,1285,4363,4880,2323,346389,6423,1316,810,11060,822,7991,5965,4437,857,3418,3417,355,356,160622,23406,8048,90993,57212,7040,345…
Literature	leiomyosarcoma	DisGeNET	1024,2048,407042,5121,4609,1029,9734,4616,11274,407050,1036,6670,3091,2073,4638,23583,5155,5156,5159,1068,558,23089,2099,4659,5175,4152,6714,60,101054525,3645,2621,6722,1611,2130,596,56916,3159,3161,1113,115482713,604,94,1630,54880,4193,9314,53347,5728,6757,2152,4205,9839,5743,1649,27250,4209,9332,2678,23158,6774,5241,633,5243,58497,3716,58500,2182,7301,4233,1674,23180,1677,142,1676,2194,91807,67…
Literature	liposarcoma	DisGeNET	6657,4609,2,1029,6663,8720,412,1051,100499483,23583,7204,5156,5159,4150,4665,6714,23097,6720,92737,6208,5187,10818,3145,3148,23118,7247,1616,5714,595,2130,596,3159,1111,115482713,5728,4193,4194,2668,58476,1649,5747,23158,6774,4217,6778,56955,123,5243,5754,2688,58497,2690,6275,3202,6790,3725,142,2194,9365,4763,3229,6302,51360,8864,6305,7849,5290,5291,3756,5293,5806,5294,10927,26291,9402,8894,4292,…
Literature	neurofibroma	DisGeNET	407040,2048,1027,11267,1029,6662,1019,1030,3082,10763,10252,3084,2064,100048912,8726,442907,23583,5154,546,5156,5159,3627,115482696,2124,5715,595,115482713,6750,4192,4193,2146,353376,5728,1641,2669,27250,6774,5241,6271,5764,2693,6790,6285,729230,57492,5781,23189,4763,673,4771,7852,6850,4803,2247,6347,216,5340,4322,3815,6387,6900,1267,7421,7422,5376,1281,2315,2833,10519,221981,2335,5921,10534,2346…
Literature	oligodendroglioma	DisGeNET	2048,6657,23040,1027,1029,1030,6663,1031,10763,3596,7180,5803,5140,2068,83478,6822,84504,10777,8350,27165,5154,546,5156,664616,47,1072,5686,23095,724026,5178,115482684,4155,60,10309,2118,3146,1611,1612,4175,595,596,115482713,3674,442459,1116,5724,6750,114784,4193,2146,5728,64098,27237,27239,10855,9833,1641,3178,2670,5743,23152,30833,6770,117,10403,7799,6783,7297,6275,9860,133,6790,664709,4233,167…
Literature	psychological distress	DisGeNET	3586,1029,1543,2571,26136,9244,1055,65065,3123,11316,387129,4170,4184,55906,611,1636,780904,7273,5226,1136,627,629,5243,2694,159371,2187,2191,8856,154,6303,672,675,8871,1191,3240,3239,2737,8886,3263,57026,6345,715,27351,1757,441061,6886,8936,55016,4842,9968,5362,55034,4864,1806,3855,1807,1312,129831,28982,9531,283460,1356,102723407,260431,51540,5973,2908,106480993,354,1401,2944,6532,91544,27034,4…
Literature	stage, non-small cell lung cancer	DisGeNET	407041,4609,2051,153090,1029,1030,1036,2064,2067,3091,1048,23583,574501,442919,450095,2099,378938,3646,2631,595,596,115482713,1119,6240,5729,4193,3684,6757,10859,1136,6774,6271,6273,3205,54918,6284,81037,6285,729238,7832,55966,10399,4772,2731,177,5308,100316868,653509,207,2260,216,1244,6374,238,4846,7416,10491,7421,7422,60674,3845,1285,7431,125206,1819,23326,84260,3880,100507436,1326,3887,5979,35…
Literature	synovial sarcoma	DisGeNET	2048,1025,1026,3586,1027,4613,1029,6663,4100,1033,3082,4103,9734,5133,8202,10763,2064,6164,3605,131096,2073,54808,2078,23583,6687,3105,546,3107,5156,8741,545,3623,3620,23082,2099,9780,2147,4151,6714,2108,64061,392255,53827,8773,3576,4176,2130,595,596,3159,115482713,604,4192,4193,2146,4194,1636,613,54880,6759,6760,2153,6757,10855,2150,9837,3689,8815,23152,5743,629,6774,8313,6778,5243,9341,638,4734…
Literature	trachomatis	DisGeNET	2048,3586,9219,4615,3593,12,3600,3606,7200,3105,664611,3620,3621,574501,8743,4142,5682,345651,567,4153,6714,60,8766,2625,11332,71,72,23113,3146,113746,440915,55894,1113,8793,340061,8797,4193,3688,108,5743,414325,3710,7296,1666,643,4236,5266,10902,6295,10392,8856,54938,6301,55968,128674,27301,6822,3240,5290,5291,27306,5293,5294,6320,79026,5818,9402,10944,2247,4810,6347,718,1234,1235,6362,5341,4318…
Genetic	EFO_0000095	GWAS Catalog	64771,57476,8837,25865,5269,541471,145837,2861,25913,4026,3394,29125,841,4940,3662,259283,596,100506068,55892,355,7015,51176,55024,58480,285172,55289,4988,11262
Genetic	EFO_0000178	GWAS Catalog	4000,8000,54856,23548,28,245934,101927087,200185,238,23316,26137,5562,51196,55870,729978
[truncated: 1,134 more rows]
