# Supplementary material for: State of the interactomes: an evaluation of molecular networks for generating biological insights
Source: Mol Syst Biol. 2024 Dec 9;21(1):1–29. doi: 10.1038/s44320-024-00077-y (PMC11697402; doi:10.1038/s44320-024-00077-y)
Supplement: Supplementary file 8 — Dataset EV6 [file 44320_2024_77_MOESM8_ESM.xlsx]

## Sheet: Legend
Dataset EV6. Parameter optimization results for gene set recovery.
Mean performance metrics for all interactomes tested with MSigDB Hallmark gene sets across a range of subsampling parameters (p) and network propagation constants (alpha).
Columns
Network	Name of the interactome tested
Gene Set	MSigDB Hallmarks gene set
alpha	Network propagation constant
p	Subsampling parameter
Gene Set Coverage	Number of gene set genes in the network
Norm_Coverage	Network coverage, normalized to [0,1] range
Performance	Mean performance score, defined as the robust Z-statistic between the observed mean AUPRC value and the mean AUPRC value from analysis with 50 permuted network structures
logPerf	log10(Performance)
NetSize	log10(Interaction Count) for each network
Norm_NetSize	Normalized log10(Interaction Count) to the range [0,1]
constant	Constant added for regression
net	Network prefix used in the analysis pipeline

## Sheet: Dataset EV6 - Parameter Optimiz
Network	Gene Set	alpha	p	Gene Set Coverage	Norm_Coverage	Performance	logPerf	NetSize	Norm_NetSize	constant	net
PROPER	HALLMARK_ADIPOGENESIS	0.2	0.4	133	0.663317	4.01704	0.603906	5.32187	0.491154	1	proper_all
PROPER	HALLMARK_ADIPOGENESIS	0.7	0.2	133	0.663317	5.43142	0.734913	5.32187	0.491154	1	proper_all
PROPER	HALLMARK_ADIPOGENESIS	0.5	0.7	133	0.663317	2.32742	0.366874	5.32187	0.491154	1	proper_all
PROPER	HALLMARK_ADIPOGENESIS	0.3	0.8	133	0.663317	2.04004	0.309639	5.32187	0.491154	1	proper_all
PROPER	HALLMARK_ADIPOGENESIS	0.8	0.8	133	0.663317	3.26134	0.513396	5.32187	0.491154	1	proper_all
PROPER	HALLMARK_ADIPOGENESIS	0.9	0.4	133	0.663317	2.77104	0.442643	5.32187	0.491154	1	proper_all
PROPER	HALLMARK_ADIPOGENESIS	0.4	0.5	133	0.663317	3.01901	0.479864	5.32187	0.491154	1	proper_all
PROPER	HALLMARK_ADIPOGENESIS	0.3	0.6	133	0.663317	3.15687	0.499256	5.32187	0.491154	1	proper_all
PROPER	HALLMARK_ADIPOGENESIS	0.8	0.6	133	0.663317	3.65759	0.563195	5.32187	0.491154	1	proper_all
PROPER	HALLMARK_ADIPOGENESIS	0.9	0.5	133	0.663317	1.74347	0.241415	5.32187	0.491154	1	proper_all
PROPER	HALLMARK_ADIPOGENESIS	0.5	0.6	133	0.663317	2.85697	0.455905	5.32187	0.491154	1	proper_all
PROPER	HALLMARK_ADIPOGENESIS	0.7	0.3	133	0.663317	2.82428	0.450907	5.32187	0.491154	1	proper_all
PROPER	HALLMARK_ADIPOGENESIS	0.2	0.5	133	0.663317	2.78464	0.44477	5.32187	0.491154	1	proper_all
PROPER	HALLMARK_ADIPOGENESIS	0.8	0.7	133	0.663317	2.26819	0.355679	5.32187	0.491154	1	proper_all
PROPER	HALLMARK_ADIPOGENESIS	0.5	0.8	133	0.663317	4.61864	0.664514	5.32187	0.491154	1	proper_all
PROPER	HALLMARK_ADIPOGENESIS	0.3	0.7	133	0.663317	3.79068	0.578717	5.32187	0.491154	1	proper_all
PROPER	HALLMARK_ADIPOGENESIS	0.4	0.4	133	0.663317	3.2216	0.508071	5.32187	0.491154	1	proper_all
PROPER	HALLMARK_ADIPOGENESIS	0.6	0.1	133	0.663317	5.06999	0.705007	5.32187	0.491154	1	proper_all
PROPER	HALLMARK_ADIPOGENESIS	0.8	0.4	133	0.663317	2.71622	0.433965	5.32187	0.491154	1	proper_all
PROPER	HALLMARK_ADIPOGENESIS	0.9	0.8	133	0.663317	1.30597	0.115933	5.32187	0.491154	1	proper_all
PROPER	HALLMARK_ADIPOGENESIS	0.4	0.7	133	0.663317	2.33361	0.368029	5.32187	0.491154	1	proper_all
PROPER	HALLMARK_ADIPOGENESIS	0.6	0.2	133	0.663317	3.16597	0.500506	5.32187	0.491154	1	proper_all
PROPER	HALLMARK_ADIPOGENESIS	0.2	0.8	133	0.663317	1.42585	0.154075	5.32187	0.491154	1	proper_all
PROPER	HALLMARK_ADIPOGENESIS	0.3	0.4	133	0.663317	4.56195	0.65915	5.32187	0.491154	1	proper_all
PROPER	HALLMARK_ADIPOGENESIS	0.9	0.6	133	0.663317	3.16277	0.500067	5.32187	0.491154	1	proper_all
PROPER	HALLMARK_ADIPOGENESIS	0.2	0.6	133	0.663317	3.37902	0.52879	5.32187	0.491154	1	proper_all
PROPER	HALLMARK_ADIPOGENESIS	0.5	0.5	133	0.663317	1.56783	0.195299	5.32187	0.491154	1	proper_all
PROPER	HALLMARK_ADIPOGENESIS	0.3	0.5	133	0.663317	3.23931	0.510453	5.32187	0.491154	1	proper_all
PROPER	HALLMARK_ADIPOGENESIS	0.6	0.3	133	0.663317	2.41627	0.383146	5.32187	0.491154	1	proper_all
PROPER	HALLMARK_ADIPOGENESIS	0.4	0.6	133	0.663317	2.07245	0.316484	5.32187	0.491154	1	proper_all
PROPER	HALLMARK_ADIPOGENESIS	0.8	0.5	133	0.663317	2.6898	0.42972	5.32187	0.491154	1	proper_all
PROPER	HALLMARK_ADIPOGENESIS	0.7	0.1	133	0.663317	5.12431	0.709636	5.32187	0.491154	1	proper_all
PROPER	HALLMARK_ADIPOGENESIS	0.5	0.4	133	0.663317	1.44027	0.158445	5.32187	0.491154	1	proper_all
PROPER	HALLMARK_ADIPOGENESIS	0.4	0.8	133	0.663317	2.93107	0.467026	5.32187	0.491154	1	proper_all
PROPER	HALLMARK_ADIPOGENESIS	0.2	0.7	133	0.663317	3.69614	0.567748	5.32187	0.491154	1	proper_all
PROPER	HALLMARK_ADIPOGENESIS	0.8	0.3	133	0.663317	3.91958	0.59324	5.32187	0.491154	1	proper_all
PROPER	HALLMARK_ADIPOGENESIS	0.6	0.5	133	0.663317	2.28499	0.358885	5.32187	0.491154	1	proper_all
PROPER	HALLMARK_ADIPOGENESIS	0.3	0.3	133	0.663317	4.57545	0.660433	5.32187	0.491154	1	proper_all
PROPER	HALLMARK_ADIPOGENESIS	0.9	0.1	133	0.663317	4.09218	0.611955	5.32187	0.491154	1	proper_all
PROPER	HALLMARK_ADIPOGENESIS	0.2	0.1	133	0.663317	4.98393	0.697572	5.32187	0.491154	1	proper_all
PROPER	HALLMARK_ADIPOGENESIS	0.7	0.7	133	0.663317	2.9757	0.47359	5.32187	0.491154	1	proper_all
PROPER	HALLMARK_ADIPOGENESIS	0.5	0.2	133	0.663317	5.07564	0.705491	5.32187	0.491154	1	proper_all
PROPER	HALLMARK_ADIPOGENESIS	0.3	0.2	133	0.663317	2.96348	0.471802	5.32187	0.491154	1	proper_all
PROPER	HALLMARK_ADIPOGENESIS	0.7	0.8	133	0.663317	4.06238	0.608781	5.32187	0.491154	1	proper_all
PROPER	HALLMARK_ADIPOGENESIS	0.4	0.1	133	0.663317	3.59528	0.555733	5.32187	0.491154	1	proper_all
PROPER	HALLMARK_ADIPOGENESIS	0.6	0.4	133	0.663317	3.86237	0.586854	5.32187	0.491154	1	proper_all
PROPER	HALLMARK_ADIPOGENESIS	0.8	0.2	133	0.663317	3.39704	0.5311	5.32187	0.491154	1	proper_all
PROPER	HALLMARK_ADIPOGENESIS	0.5	0.3	133	0.663317	2.7195	0.434488	5.32187	0.491154	1	proper_all
PROPER	HALLMARK_ADIPOGENESIS	0.7	0.6	133	0.663317	2.8851	0.46016	5.32187	0.491154	1	proper_all
PROPER	HALLMARK_ADIPOGENESIS	0.2	0.3	133	0.663317	2.34529	0.370197	5.32187	0.491154	1	proper_all
PROPER	HALLMARK_ADIPOGENESIS	0.7	0.5	133	0.663317	2.02906	0.307295	5.32187	0.491154	1	proper_all
PROPER	HALLMARK_ADIPOGENESIS	0.9	0.3	133	0.663317	0.722779	-0.140995	5.32187	0.491154	1	proper_all
PROPER	HALLMARK_ADIPOGENESIS	0.4	0.2	133	0.663317	3.70697	0.569019	5.32187	0.491154	1	proper_all
PROPER	HALLMARK_ADIPOGENESIS	0.6	0.7	133	0.663317	1.99353	0.299624	5.32187	0.491154	1	proper_all
PROPER	HALLMARK_ADIPOGENESIS	0.3	0.1	133	0.663317	4.55373	0.658367	5.32187	0.491154	1	proper_all
PROPER	HALLMARK_ADIPOGENESIS	0.8	0.1	133	0.663317	3.31523	0.520513	5.32187	0.491154	1	proper_all
PROPER	HALLMARK_ADIPOGENESIS	0.9	0.2	133	0.663317	3.21987	0.507838	5.32187	0.491154	1	proper_all
PROPER	HALLMARK_ADIPOGENESIS	0.7	0.4	133	0.663317	4.6472	0.667191	5.32187	0.491154	1	proper_all
PROPER	HALLMARK_ADIPOGENESIS	0.5	0.1	133	0.663317	2.66483	0.42567	5.32187	0.491154	1	proper_all
PROPER	HALLMARK_ADIPOGENESIS	0.2	0.2	133	0.663317	2.46074	0.391066	5.32187	0.491154	1	proper_all
PROPER	HALLMARK_ADIPOGENESIS	0.6	0.8	133	0.663317	3.36471	0.526948	5.32187	0.491154	1	proper_all
PROPER	HALLMARK_ADIPOGENESIS	0.6	0.6	133	0.663317	4.12059	0.61496	5.32187	0.491154	1	proper_all
PROPER	HALLMARK_ADIPOGENESIS	0.4	0.3	133	0.663317	2.32537	0.366493	5.32187	0.491154	1	proper_all
PROPER	HALLMARK_ALLOGRAFT_REJECTION	0.2	0.4	84	0.417085	0.92592	-0.0334268	5.32187	0.491154	1	proper_all
PROPER	HALLMARK_ALLOGRAFT_REJECTION	0.7	0.2	84	0.417085	0.19602	-0.7077	5.32187	0.491154	1	proper_all
PROPER	HALLMARK_ALLOGRAFT_REJECTION	0.5	0.7	84	0.417085	1.22705	0.0888632	5.32187	0.491154	1	proper_all
PROPER	HALLMARK_ALLOGRAFT_REJECTION	0.3	0.8	84	0.417085	1.22309	0.0874577	5.32187	0.491154	1	proper_all
PROPER	HALLMARK_ALLOGRAFT_REJECTION	0.9	0.4	84	0.417085	0.0311109	-1.50709	5.32187	0.491154	1	proper_all
PROPER	HALLMARK_ALLOGRAFT_REJECTION	0.4	0.5	84	0.417085	3.84022	0.584356	5.32187	0.491154	1	proper_all
PROPER	HALLMARK_ALLOGRAFT_REJECTION	0.3	0.6	84	0.417085	0.976931	-0.0101362	5.32187	0.491154	1	proper_all
PROPER	HALLMARK_ALLOGRAFT_REJECTION	0.8	0.6	84	0.417085	0.217378	-0.662785	5.32187	0.491154	1	proper_all
PROPER	HALLMARK_ALLOGRAFT_REJECTION	0.5	0.6	84	0.417085	0.895156	-0.0481011	5.32187	0.491154	1	proper_all
PROPER	HALLMARK_ALLOGRAFT_REJECTION	0.7	0.3	84	0.417085	1.10392	0.0429367	5.32187	0.491154	1	proper_all
PROPER	HALLMARK_ALLOGRAFT_REJECTION	0.3	0.7	84	0.417085	0.84075	-0.0753331	5.32187	0.491154	1	proper_all
PROPER	HALLMARK_ALLOGRAFT_REJECTION	0.4	0.4	84	0.417085	1.59171	0.201863	5.32187	0.491154	1	proper_all
PROPER	HALLMARK_ALLOGRAFT_REJECTION	0.6	0.1	84	0.417085	0.193206	-0.71398	5.32187	0.491154	1	proper_all
PROPER	HALLMARK_ALLOGRAFT_REJECTION	0.8	0.4	84	0.417085	1.05075	0.0215001	5.32187	0.491154	1	proper_all
PROPER	HALLMARK_ALLOGRAFT_REJECTION	0.9	0.8	84	0.417085	3.66346	0.563891	5.32187	0.491154	1	proper_all
PROPER	HALLMARK_ALLOGRAFT_REJECTION	0.4	0.7	84	0.417085	0.196877	-0.705806	5.32187	0.491154	1	proper_all
PROPER	HALLMARK_ALLOGRAFT_REJECTION	0.6	0.2	84	0.417085	0.247648	-0.606166	5.32187	0.491154	1	proper_all
PROPER	HALLMARK_ALLOGRAFT_REJECTION	0.2	0.8	84	0.417085	0.607351	-0.21656	5.32187	0.491154	1	proper_all
PROPER	HALLMARK_ALLOGRAFT_REJECTION	0.3	0.4	84	0.417085	1.59744	0.203425	5.32187	0.491154	1	proper_all
PROPER	HALLMARK_ALLOGRAFT_REJECTION	0.2	0.6	84	0.417085	0.316866	-0.499124	5.32187	0.491154	1	proper_all
PROPER	HALLMARK_ALLOGRAFT_REJECTION	0.5	0.5	84	0.417085	0.826467	-0.0827744	5.32187	0.491154	1	proper_all
PROPER	HALLMARK_ALLOGRAFT_REJECTION	0.3	0.5	84	0.417085	1.46161	0.164832	5.32187	0.491154	1	proper_all
PROPER	HALLMARK_ALLOGRAFT_REJECTION	0.6	0.3	84	0.417085	0.740986	-0.13019	5.32187	0.491154	1	proper_all
PROPER	HALLMARK_ALLOGRAFT_REJECTION	0.8	0.5	84	0.417085	1.1735	0.0694833	5.32187	0.491154	1	proper_all
PROPER	HALLMARK_ALLOGRAFT_REJECTION	0.5	0.4	84	0.417085	1.05218	0.0220891	5.32187	0.491154	1	proper_all
PROPER	HALLMARK_ALLOGRAFT_REJECTION	0.4	0.8	84	0.417085	1.8888	0.276185	5.32187	0.491154	1	proper_all
PROPER	HALLMARK_ALLOGRAFT_REJECTION	0.9	0.7	84	0.417085	0.903286	-0.0441745	5.32187	0.491154	1	proper_all
PROPER	HALLMARK_ALLOGRAFT_REJECTION	0.8	0.3	84	0.417085	1.04445	0.018886	5.32187	0.491154	1	proper_all
PROPER	HALLMARK_ALLOGRAFT_REJECTION	0.3	0.3	84	0.417085	0.666203	-0.176393	5.32187	0.491154	1	proper_all
PROPER	HALLMARK_ALLOGRAFT_REJECTION	0.9	0.1	84	0.417085	0.312643	-0.504951	5.32187	0.491154	1	proper_all
PROPER	HALLMARK_ALLOGRAFT_REJECTION	0.5	0.2	84	0.417085	0.337712	-0.471453	5.32187	0.491154	1	proper_all
PROPER	HALLMARK_ALLOGRAFT_REJECTION	0.3	0.2	84	0.417085	0.561591	-0.25058	5.32187	0.491154	1	proper_all
PROPER	HALLMARK_ALLOGRAFT_REJECTION	0.4	0.1	84	0.417085	0.378892	-0.421485	5.32187	0.491154	1	proper_all
PROPER	HALLMARK_ALLOGRAFT_REJECTION	0.6	0.4	84	0.417085	0.977862	-0.0097225	5.32187	0.491154	1	proper_all
PROPER	HALLMARK_ALLOGRAFT_REJECTION	0.5	0.3	84	0.417085	0.817102	-0.0877237	5.32187	0.491154	1	proper_all
PROPER	HALLMARK_ALLOGRAFT_REJECTION	0.7	0.6	84	0.417085	0.327032	-0.48541	5.32187	0.491154	1	proper_all
PROPER	HALLMARK_ALLOGRAFT_REJECTION	0.2	0.3	84	0.417085	0.33395	-0.476319	5.32187	0.491154	1	proper_all
PROPER	HALLMARK_ALLOGRAFT_REJECTION	0.4	0.2	84	0.417085	0.185844	-0.730853	5.32187	0.491154	1	proper_all
PROPER	HALLMARK_ALLOGRAFT_REJECTION	0.6	0.7	84	0.417085	1.51369	0.180037	5.32187	0.491154	1	proper_all
PROPER	HALLMARK_ALLOGRAFT_REJECTION	0.8	0.1	84	0.417085	0.678171	-0.168661	5.32187	0.491154	1	proper_all
PROPER	HALLMARK_ALLOGRAFT_REJECTION	0.7	0.4	84	0.417085	0.652474	-0.185437	5.32187	0.491154	1	proper_all
PROPER	HALLMARK_ALLOGRAFT_REJECTION	0.5	0.1	84	0.417085	1.0028	0.0012125	5.32187	0.491154	1	proper_all
PROPER	HALLMARK_ALLOGRAFT_REJECTION	0.2	0.2	84	0.417085	0.80493	-0.0942421	5.32187	0.491154	1	proper_all
PROPER	HALLMARK_ALLOGRAFT_REJECTION	0.6	0.8	84	0.417085	0.0470476	-1.32746	5.32187	0.491154	1	proper_all
PROPER	HALLMARK_ALLOGRAFT_REJECTION	0.4	0.3	84	0.417085	0.839225	-0.0761218	5.32187	0.491154	1	proper_all
PROPER	HALLMARK_ANDROGEN_RESPONSE	0.2	0.4	76	0.376884	0.620648	-0.207155	5.32187	0.491154	1	proper_all
PROPER	HALLMARK_ANDROGEN_RESPONSE	0.5	0.7	76	0.376884	1.21484	0.0845205	5.32187	0.491154	1	proper_all
PROPER	HALLMARK_ANDROGEN_RESPONSE	0.3	0.8	76	0.376884	0.181048	-0.742206	5.32187	0.491154	1	proper_all
PROPER	HALLMARK_ANDROGEN_RESPONSE	0.8	0.8	76	0.376884	0.257949	-0.588466	5.32187	0.491154	1	proper_all
PROPER	HALLMARK_ANDROGEN_RESPONSE	0.9	0.4	76	0.376884	0.558876	-0.252684	5.32187	0.491154	1	proper_all
PROPER	HALLMARK_ANDROGEN_RESPONSE	0.4	0.5	76	0.376884	0.187813	-0.726274	5.32187	0.491154	1	proper_all
PROPER	HALLMARK_ANDROGEN_RESPONSE	0.3	0.6	76	0.376884	0.503914	-0.297643	5.32187	0.491154	1	proper_all
PROPER	HALLMARK_ANDROGEN_RESPONSE	0.8	0.6	76	0.376884	0.484879	-0.314367	5.32187	0.491154	1	proper_all
PROPER	HALLMARK_ANDROGEN_RESPONSE	0.5	0.6	76	0.376884	0.493692	-0.306544	5.32187	0.491154	1	proper_all
PROPER	HALLMARK_ANDROGEN_RESPONSE	0.7	0.3	76	0.376884	0.371598	-0.429926	5.32187	0.491154	1	proper_all
PROPER	HALLMARK_ANDROGEN_RESPONSE	0.2	0.5	76	0.376884	0.835837	-0.0778783	5.32187	0.491154	1	proper_all
PROPER	HALLMARK_ANDROGEN_RESPONSE	0.4	0.4	76	0.376884	0.704545	-0.152091	5.32187	0.491154	1	proper_all
PROPER	HALLMARK_ANDROGEN_RESPONSE	0.6	0.1	76	0.376884	0.203463	-0.691514	5.32187	0.491154	1	proper_all
PROPER	HALLMARK_ANDROGEN_RESPONSE	0.4	0.7	76	0.376884	0.446151	-0.350518	5.32187	0.491154	1	proper_all
PROPER	HALLMARK_ANDROGEN_RESPONSE	0.6	0.2	76	0.376884	0.392199	-0.406494	5.32187	0.491154	1	proper_all
PROPER	HALLMARK_ANDROGEN_RESPONSE	0.3	0.4	76	0.376884	0.170996	-0.767014	5.32187	0.491154	1	proper_all
PROPER	HALLMARK_ANDROGEN_RESPONSE	0.2	0.6	76	0.376884	0.257755	-0.588792	5.32187	0.491154	1	proper_all
PROPER	HALLMARK_ANDROGEN_RESPONSE	0.5	0.5	76	0.376884	0.803736	-0.0948864	5.32187	0.491154	1	proper_all
PROPER	HALLMARK_ANDROGEN_RESPONSE	0.3	0.5	76	0.376884	0.105824	-0.975415	5.32187	0.491154	1	proper_all
PROPER	HALLMARK_ANDROGEN_RESPONSE	0.7	0.1	76	0.376884	0.880481	-0.0552798	5.32187	0.491154	1	proper_all
PROPER	HALLMARK_ANDROGEN_RESPONSE	0.5	0.4	76	0.376884	0.728481	-0.137582	5.32187	0.491154	1	proper_all
PROPER	HALLMARK_ANDROGEN_RESPONSE	0.4	0.8	76	0.376884	0.126383	-0.89831	5.32187	0.491154	1	proper_all
PROPER	HALLMARK_ANDROGEN_RESPONSE	0.2	0.7	76	0.376884	0.98285	-0.00751284	5.32187	0.491154	1	proper_all
PROPER	HALLMARK_ANDROGEN_RESPONSE	0.9	0.7	76	0.376884	0.29824	-0.525434	5.32187	0.491154	1	proper_all
PROPER	HALLMARK_ANDROGEN_RESPONSE	0.6	0.5	76	0.376884	0.249174	-0.603497	5.32187	0.491154	1	proper_all
PROPER	HALLMARK_ANDROGEN_RESPONSE	0.3	0.3	76	0.376884	0.251589	-0.599309	5.32187	0.491154	1	proper_all
PROPER	HALLMARK_ANDROGEN_RESPONSE	0.2	0.1	76	0.376884	0.384013	-0.415654	5.32187	0.491154	1	proper_all
PROPER	HALLMARK_ANDROGEN_RESPONSE	0.7	0.7	76	0.376884	0.308582	-0.510629	5.32187	0.491154	1	proper_all
PROPER	HALLMARK_ANDROGEN_RESPONSE	0.5	0.2	76	0.376884	0.421397	-0.375308	5.32187	0.491154	1	proper_all
PROPER	HALLMARK_ANDROGEN_RESPONSE	0.3	0.2	76	0.376884	0.813203	-0.0898011	5.32187	0.491154	1	proper_all
PROPER	HALLMARK_ANDROGEN_RESPONSE	0.7	0.8	76	0.376884	0.772376	-0.112171	5.32187	0.491154	1	proper_all
PROPER	HALLMARK_ANDROGEN_RESPONSE	0.4	0.1	76	0.376884	1.03387	0.0144679	5.32187	0.491154	1	proper_all
PROPER	HALLMARK_ANDROGEN_RESPONSE	0.6	0.4	76	0.376884	0.913951	-0.0390771	5.32187	0.491154	1	proper_all
PROPER	HALLMARK_ANDROGEN_RESPONSE	0.5	0.3	76	0.376884	0.308714	-0.510444	5.32187	0.491154	1	proper_all
PROPER	HALLMARK_ANDROGEN_RESPONSE	0.2	0.3	76	0.376884	0.340183	-0.468287	5.32187	0.491154	1	proper_all
PROPER	HALLMARK_ANDROGEN_RESPONSE	0.7	0.5	76	0.376884	1.29632	0.112714	5.32187	0.491154	1	proper_all
PROPER	HALLMARK_ANDROGEN_RESPONSE	0.9	0.3	76	0.376884	0.0191859	-1.71702	5.32187	0.491154	1	proper_all
PROPER	HALLMARK_ANDROGEN_RESPONSE	0.4	0.2	76	0.376884	0.696791	-0.156897	5.32187	0.491154	1	proper_all
PROPER	HALLMARK_ANDROGEN_RESPONSE	0.8	0.1	76	0.376884	0.27653	-0.558257	5.32187	0.491154	1	proper_all
PROPER	HALLMARK_ANDROGEN_RESPONSE	0.7	0.4	76	0.376884	0.0836129	-1.07773	5.32187	0.491154	1	proper_all
PROPER	HALLMARK_ANDROGEN_RESPONSE	0.5	0.1	76	0.376884	0.300526	-0.522117	5.32187	0.491154	1	proper_all
PROPER	HALLMARK_ANDROGEN_RESPONSE	0.2	0.2	76	0.376884	0.525732	-0.279235	5.32187	0.491154	1	proper_all
PROPER	HALLMARK_ANDROGEN_RESPONSE	0.4	0.3	76	0.376884	0.0365264	-1.43739	5.32187	0.491154	1	proper_all
PROPER	HALLMARK_ANGIOGENESIS	0.2	0.4	15	0.0703518	3.58802	0.554854	5.32187	0.491154	1	proper_all
PROPER	HALLMARK_ANGIOGENESIS	0.7	0.2	15	0.0703518	9.4581	0.975804	5.32187	0.491154	1	proper_all
PROPER	HALLMARK_ANGIOGENESIS	0.5	0.7	15	0.0703518	3.74391	0.573325	5.32187	0.491154	1	proper_all
PROPER	HALLMARK_ANGIOGENESIS	0.3	0.8	15	0.0703518	4.82047	0.683089	5.32187	0.491154	1	proper_all
PROPER	HALLMARK_ANGIOGENESIS	0.8	0.8	15	0.0703518	3.67204	0.564907	5.32187	0.491154	1	proper_all
PROPER	HALLMARK_ANGIOGENESIS	0.9	0.4	15	0.0703518	3.85225	0.585714	5.32187	0.491154	1	proper_all
PROPER	HALLMARK_ANGIOGENESIS	0.4	0.5	15	0.0703518	5.99709	0.777941	5.32187	0.491154	1	proper_all
PROPER	HALLMARK_ANGIOGENESIS	0.3	0.6	15	0.0703518	4.10854	0.613688	5.32187	0.491154	1	proper_all
PROPER	HALLMARK_ANGIOGENESIS	0.8	0.6	15	0.0703518	6.83949	0.835024	5.32187	0.491154	1	proper_all
PROPER	HALLMARK_ANGIOGENESIS	0.9	0.5	15	0.0703518	3.11345	0.493242	5.32187	0.491154	1	proper_all
PROPER	HALLMARK_ANGIOGENESIS	0.5	0.6	15	0.0703518	3.68021	0.565873	5.32187	0.491154	1	proper_all
PROPER	HALLMARK_ANGIOGENESIS	0.7	0.3	15	0.0703518	6.61609	0.820601	5.32187	0.491154	1	proper_all
PROPER	HALLMARK_ANGIOGENESIS	0.2	0.5	15	0.0703518	3.62964	0.559864	5.32187	0.491154	1	proper_all
PROPER	HALLMARK_ANGIOGENESIS	0.8	0.7	15	0.0703518	4.7883	0.680182	5.32187	0.491154	1	proper_all
PROPER	HALLMARK_ANGIOGENESIS	0.5	0.8	15	0.0703518	7.10236	0.851403	5.32187	0.491154	1	proper_all
PROPER	HALLMARK_ANGIOGENESIS	0.3	0.7	15	0.0703518	4.77119	0.678626	5.32187	0.491154	1	proper_all
PROPER	HALLMARK_ANGIOGENESIS	0.4	0.4	15	0.0703518	3.34254	0.524076	5.32187	0.491154	1	proper_all
PROPER	HALLMARK_ANGIOGENESIS	0.6	0.1	15	0.0703518	7.10727	0.851703	5.32187	0.491154	1	proper_all
PROPER	HALLMARK_ANGIOGENESIS	0.8	0.4	15	0.0703518	8.20417	0.914035	5.32187	0.491154	1	proper_all
PROPER	HALLMARK_ANGIOGENESIS	0.9	0.8	15	0.0703518	1.97637	0.295868	5.32187	0.491154	1	proper_all
PROPER	HALLMARK_ANGIOGENESIS	0.4	0.7	15	0.0703518	4.58578	0.661413	5.32187	0.491154	1	proper_all
PROPER	HALLMARK_ANGIOGENESIS	0.6	0.2	15	0.0703518	6.9254	0.840445	5.32187	0.491154	1	proper_all
PROPER	HALLMARK_ANGIOGENESIS	0.2	0.8	15	0.0703518	3.72308	0.570902	5.32187	0.491154	1	proper_all
PROPER	HALLMARK_ANGIOGENESIS	0.3	0.4	15	0.0703518	6.40375	0.806434	5.32187	0.491154	1	proper_all
PROPER	HALLMARK_ANGIOGENESIS	0.9	0.6	15	0.0703518	3.58365	0.554325	5.32187	0.491154	1	proper_all
PROPER	HALLMARK_ANGIOGENESIS	0.2	0.6	15	0.0703518	5.58732	0.747204	5.32187	0.491154	1	proper_all
PROPER	HALLMARK_ANGIOGENESIS	0.5	0.5	15	0.0703518	6.12169	0.786871	5.32187	0.491154	1	proper_all
PROPER	HALLMARK_ANGIOGENESIS	0.3	0.5	15	0.0703518	6.91433	0.83975	5.32187	0.491154	1	proper_all
PROPER	HALLMARK_ANGIOGENESIS	0.6	0.3	15	0.0703518	6.48019	0.811588	5.32187	0.491154	1	proper_all
PROPER	HALLMARK_ANGIOGENESIS	0.4	0.6	15	0.0703518	4.43852	0.647239	5.32187	0.491154	1	proper_all
PROPER	HALLMARK_ANGIOGENESIS	0.8	0.5	15	0.0703518	6.41917	0.807479	5.32187	0.491154	1	proper_all
PROPER	HALLMARK_ANGIOGENESIS	0.7	0.1	15	0.0703518	9.48762	0.977157	5.32187	0.491154	1	proper_all
PROPER	HALLMARK_ANGIOGENESIS	0.5	0.4	15	0.0703518	7.7061	0.886835	5.32187	0.491154	1	proper_all
PROPER	HALLMARK_ANGIOGENESIS	0.4	0.8	15	0.0703518	2.01583	0.304454	5.32187	0.491154	1	proper_all
PROPER	HALLMARK_ANGIOGENESIS	0.2	0.7	15	0.0703518	5.17277	0.713723	5.32187	0.491154	1	proper_all
PROPER	HALLMARK_ANGIOGENESIS	0.9	0.7	15	0.0703518	2.4845	0.395239	5.32187	0.491154	1	proper_all
PROPER	HALLMARK_ANGIOGENESIS	0.8	0.3	15	0.0703518	5.09836	0.707431	5.32187	0.491154	1	proper_all
PROPER	HALLMARK_ANGIOGENESIS	0.6	0.5	15	0.0703518	7.70635	0.886849	5.32187	0.491154	1	proper_all
PROPER	HALLMARK_ANGIOGENESIS	0.3	0.3	15	0.0703518	4.0842	0.611107	5.32187	0.491154	1	proper_all
PROPER	HALLMARK_ANGIOGENESIS	0.9	0.1	15	0.0703518	5.32431	0.726263	5.32187	0.491154	1	proper_all
PROPER	HALLMARK_ANGIOGENESIS	0.2	0.1	15	0.0703518	8.83579	0.946245	5.32187	0.491154	1	proper_all
PROPER	HALLMARK_ANGIOGENESIS	0.7	0.7	15	0.0703518	7.60468	0.881081	5.32187	0.491154	1	proper_all
PROPER	HALLMARK_ANGIOGENESIS	0.5	0.2	15	0.0703518	5.58181	0.746775	5.32187	0.491154	1	proper_all
PROPER	HALLMARK_ANGIOGENESIS	0.3	0.2	15	0.0703518	8.25556	0.916746	5.32187	0.491154	1	proper_all
PROPER	HALLMARK_ANGIOGENESIS	0.7	0.8	15	0.0703518	3.79163	0.578826	5.32187	0.491154	1	proper_all
PROPER	HALLMARK_ANGIOGENESIS	0.4	0.1	15	0.0703518	6.73143	0.828108	5.32187	0.491154	1	proper_all
PROPER	HALLMARK_ANGIOGENESIS	0.6	0.4	15	0.0703518	5.21297	0.717085	5.32187	0.491154	1	proper_all
PROPER	HALLMARK_ANGIOGENESIS	0.8	0.2	15	0.0703518	6.92284	0.840284	5.32187	0.491154	1	proper_all
PROPER	HALLMARK_ANGIOGENESIS	0.5	0.3	15	0.0703518	6.59891	0.819472	5.32187	0.491154	1	proper_all
PROPER	HALLMARK_ANGIOGENESIS	0.7	0.6	15	0.0703518	4.87635	0.688095	5.32187	0.491154	1	proper_all
PROPER	HALLMARK_ANGIOGENESIS	0.2	0.3	15	0.0703518	6.36109	0.803532	5.32187	0.491154	1	proper_all
PROPER	HALLMARK_ANGIOGENESIS	0.7	0.5	15	0.0703518	5.3788	0.730685	5.32187	0.491154	1	proper_all
PROPER	HALLMARK_ANGIOGENESIS	0.9	0.3	15	0.0703518	3.80934	0.58085	5.32187	0.491154	1	proper_all
PROPER	HALLMARK_ANGIOGENESIS	0.4	0.2	15	0.0703518	7.69021	0.885938	5.32187	0.491154	1	proper_all
PROPER	HALLMARK_ANGIOGENESIS	0.6	0.7	15	0.0703518	5.26598	0.721479	5.32187	0.491154	1	proper_all
PROPER	HALLMARK_ANGIOGENESIS	0.3	0.1	15	0.0703518	11.9051	1.07573	5.32187	0.491154	1	proper_all
PROPER	HALLMARK_ANGIOGENESIS	0.8	0.1	15	0.0703518	6.009	0.778802	5.32187	0.491154	1	proper_all
PROPER	HALLMARK_ANGIOGENESIS	0.9	0.2	15	0.0703518	5.54846	0.744172	5.32187	0.491154	1	proper_all
PROPER	HALLMARK_ANGIOGENESIS	0.7	0.4	15	0.0703518	7.2652	0.861247	5.32187	0.491154	1	proper_all
PROPER	HALLMARK_ANGIOGENESIS	0.5	0.1	15	0.0703518	8.35332	0.921859	5.32187	0.491154	1	proper_all
PROPER	HALLMARK_ANGIOGENESIS	0.2	0.2	15	0.0703518	6.68898	0.82536	5.32187	0.491154	1	proper_all
PROPER	HALLMARK_ANGIOGENESIS	0.6	0.8	15	0.0703518	3.29822	0.51828	5.32187	0.491154	1	proper_all
PROPER	HALLMARK_ANGIOGENESIS	0.6	0.6	15	0.0703518	6.45871	0.810146	5.32187	0.491154	1	proper_all
PROPER	HALLMARK_ANGIOGENESIS	0.4	0.3	15	0.0703518	5.65739	0.752616	5.32187	0.491154	1	proper_all
PROPER	HALLMARK_APICAL_JUNCTION	0.2	0.4	97	0.482412	10.0774	1.00335	5.32187	0.491154	1	proper_all
PROPER	HALLMARK_APICAL_JUNCTION	0.7	0.2	97	0.482412	10.7532	1.03154	5.32187	0.491154	1	proper_all
PROPER	HALLMARK_APICAL_JUNCTION	0.5	0.7	97	0.482412	9.68419	0.986063	5.32187	0.491154	1	proper_all
PROPER	HALLMARK_APICAL_JUNCTION	0.3	0.8	97	0.482412	6.17865	0.790893	5.32187	0.491154	1	proper_all
PROPER	HALLMARK_APICAL_JUNCTION	0.8	0.8	97	0.482412	12.6105	1.10073	5.32187	0.491154	1	proper_all
PROPER	HALLMARK_APICAL_JUNCTION	0.9	0.4	97	0.482412	5.17993	0.714324	5.32187	0.491154	1	proper_all
PROPER	HALLMARK_APICAL_JUNCTION	0.4	0.5	97	0.482412	8.6098	0.934993	5.32187	0.491154	1	proper_all
PROPER	HALLMARK_APICAL_JUNCTION	0.3	0.6	97	0.482412	11.4802	1.05995	5.32187	0.491154	1	proper_all
PROPER	HALLMARK_APICAL_JUNCTION	0.8	0.6	97	0.482412	5.44166	0.735732	5.32187	0.491154	1	proper_all
PROPER	HALLMARK_APICAL_JUNCTION	0.9	0.5	97	0.482412	5.96232	0.775415	5.32187	0.491154	1	proper_all
PROPER	HALLMARK_APICAL_JUNCTION	0.5	0.6	97	0.482412	9.53817	0.979465	5.32187	0.491154	1	proper_all
PROPER	HALLMARK_APICAL_JUNCTION	0.7	0.3	97	0.482412	9.1577	0.961787	5.32187	0.491154	1	proper_all
PROPER	HALLMARK_APICAL_JUNCTION	0.2	0.5	97	0.482412	10.6451	1.02715	5.32187	0.491154	1	proper_all
PROPER	HALLMARK_APICAL_JUNCTION	0.8	0.7	97	0.482412	8.52536	0.930713	5.32187	0.491154	1	proper_all
PROPER	HALLMARK_APICAL_JUNCTION	0.5	0.8	97	0.482412	8.05104	0.905852	5.32187	0.491154	1	proper_all
PROPER	HALLMARK_APICAL_JUNCTION	0.3	0.7	97	0.482412	12.8474	1.10882	5.32187	0.491154	1	proper_all
PROPER	HALLMARK_APICAL_JUNCTION	0.4	0.4	97	0.482412	7.54911	0.877896	5.32187	0.491154	1	proper_all
PROPER	HALLMARK_APICAL_JUNCTION	0.6	0.1	97	0.482412	11.5155	1.06128	5.32187	0.491154	1	proper_all
PROPER	HALLMARK_APICAL_JUNCTION	0.8	0.4	97	0.482412	8.44764	0.926735	5.32187	0.491154	1	proper_all
PROPER	HALLMARK_APICAL_JUNCTION	0.9	0.8	97	0.482412	5.28911	0.723383	5.32187	0.491154	1	proper_all
PROPER	HALLMARK_APICAL_JUNCTION	0.4	0.7	97	0.482412	7.52114	0.876284	5.32187	0.491154	1	proper_all
PROPER	HALLMARK_APICAL_JUNCTION	0.6	0.2	97	0.482412	16.0485	1.20543	5.32187	0.491154	1	proper_all
PROPER	HALLMARK_APICAL_JUNCTION	0.2	0.8	97	0.482412	8.86784	0.947818	5.32187	0.491154	1	proper_all
PROPER	HALLMARK_APICAL_JUNCTION	0.3	0.4	97	0.482412	8.16161	0.911776	5.32187	0.491154	1	proper_all
PROPER	HALLMARK_APICAL_JUNCTION	0.9	0.6	97	0.482412	4.11886	0.614777	5.32187	0.491154	1	proper_all
PROPER	HALLMARK_APICAL_JUNCTION	0.2	0.6	97	0.482412	7.59119	0.88031	5.32187	0.491154	1	proper_all
PROPER	HALLMARK_APICAL_JUNCTION	0.5	0.5	97	0.482412	7.14972	0.854289	5.32187	0.491154	1	proper_all
PROPER	HALLMARK_APICAL_JUNCTION	0.3	0.5	97	0.482412	7.72213	0.887737	5.32187	0.491154	1	proper_all
PROPER	HALLMARK_APICAL_JUNCTION	0.6	0.3	97	0.482412	11.6196	1.06519	5.32187	0.491154	1	proper_all
PROPER	HALLMARK_APICAL_JUNCTION	0.4	0.6	97	0.482412	7.24353	0.85995	5.32187	0.491154	1	proper_all
PROPER	HALLMARK_APICAL_JUNCTION	0.8	0.5	97	0.482412	6.08564	0.784306	5.32187	0.491154	1	proper_all
PROPER	HALLMARK_APICAL_JUNCTION	0.7	0.1	97	0.482412	10.3653	1.01558	5.32187	0.491154	1	proper_all
PROPER	HALLMARK_APICAL_JUNCTION	0.5	0.4	97	0.482412	8.72363	0.940697	5.32187	0.491154	1	proper_all
PROPER	HALLMARK_APICAL_JUNCTION	0.4	0.8	97	0.482412	12.1695	1.08527	5.32187	0.491154	1	proper_all
PROPER	HALLMARK_APICAL_JUNCTION	0.2	0.7	97	0.482412	6.5598	0.816891	5.32187	0.491154	1	proper_all
PROPER	HALLMARK_APICAL_JUNCTION	0.9	0.7	97	0.482412	6.18989	0.791683	5.32187	0.491154	1	proper_all
PROPER	HALLMARK_APICAL_JUNCTION	0.8	0.3	97	0.482412	9.02789	0.955586	5.32187	0.491154	1	proper_all
PROPER	HALLMARK_APICAL_JUNCTION	0.6	0.5	97	0.482412	8.92219	0.950471	5.32187	0.491154	1	proper_all
PROPER	HALLMARK_APICAL_JUNCTION	0.3	0.3	97	0.482412	12.317	1.09051	5.32187	0.491154	1	proper_all
PROPER	HALLMARK_APICAL_JUNCTION	0.9	0.1	97	0.482412	10.0794	1.00344	5.32187	0.491154	1	proper_all
PROPER	HALLMARK_APICAL_JUNCTION	0.2	0.1	97	0.482412	11.9735	1.07822	5.32187	0.491154	1	proper_all
PROPER	HALLMARK_APICAL_JUNCTION	0.7	0.7	97	0.482412	7.99029	0.902562	5.32187	0.491154	1	proper_all
PROPER	HALLMARK_APICAL_JUNCTION	0.5	0.2	97	0.482412	11.8075	1.07216	5.32187	0.491154	1	proper_all
PROPER	HALLMARK_APICAL_JUNCTION	0.3	0.2	97	0.482412	9.18782	0.963212	5.32187	0.491154	1	proper_all
PROPER	HALLMARK_APICAL_JUNCTION	0.7	0.8	97	0.482412	6.00827	0.77875	5.32187	0.491154	1	proper_all
PROPER	HALLMARK_APICAL_JUNCTION	0.4	0.1	97	0.482412	14.1222	1.1499	5.32187	0.491154	1	proper_all
PROPER	HALLMARK_APICAL_JUNCTION	0.6	0.4	97	0.482412	10.9549	1.03961	5.32187	0.491154	1	proper_all
PROPER	HALLMARK_APICAL_JUNCTION	0.8	0.2	97	0.482412	9.38745	0.972548	5.32187	0.491154	1	proper_all
PROPER	HALLMARK_APICAL_JUNCTION	0.5	0.3	97	0.482412	11.2706	1.05195	5.32187	0.491154	1	proper_all
PROPER	HALLMARK_APICAL_JUNCTION	0.7	0.6	97	0.482412	7.18049	0.856154	5.32187	0.491154	1	proper_all
PROPER	HALLMARK_APICAL_JUNCTION	0.2	0.3	97	0.482412	10.4755	1.02017	5.32187	0.491154	1	proper_all
PROPER	HALLMARK_APICAL_JUNCTION	0.7	0.5	97	0.482412	7.51617	0.875996	5.32187	0.491154	1	proper_all
PROPER	HALLMARK_APICAL_JUNCTION	0.9	0.3	97	0.482412	7.77852	0.890897	5.32187	0.491154	1	proper_all
PROPER	HALLMARK_APICAL_JUNCTION	0.4	0.2	97	0.482412	11.4911	1.06036	5.32187	0.491154	1	proper_all
PROPER	HALLMARK_APICAL_JUNCTION	0.6	0.7	97	0.482412	11.2286	1.05033	5.32187	0.491154	1	proper_all
PROPER	HALLMARK_APICAL_JUNCTION	0.3	0.1	97	0.482412	11.8783	1.07476	5.32187	0.491154	1	proper_all
PROPER	HALLMARK_APICAL_JUNCTION	0.8	0.1	97	0.482412	10.1782	1.00767	5.32187	0.491154	1	proper_all
PROPER	HALLMARK_APICAL_JUNCTION	0.9	0.2	97	0.482412	8.1454	0.910912	5.32187	0.491154	1	proper_all
PROPER	HALLMARK_APICAL_JUNCTION	0.7	0.4	97	0.482412	12.4745	1.09602	5.32187	0.491154	1	proper_all
PROPER	HALLMARK_APICAL_JUNCTION	0.5	0.1	97	0.482412	12.2313	1.08747	5.32187	0.491154	1	proper_all
PROPER	HALLMARK_APICAL_JUNCTION	0.2	0.2	97	0.482412	10.961	1.03985	5.32187	0.491154	1	proper_all
PROPER	HALLMARK_APICAL_JUNCTION	0.6	0.8	97	0.482412	9.40835	0.973514	5.32187	0.491154	1	proper_all
PROPER	HALLMARK_APICAL_JUNCTION	0.6	0.6	97	0.482412	8.65969	0.937503	5.32187	0.491154	1	proper_all
PROPER	HALLMARK_APICAL_JUNCTION	0.4	0.3	97	0.482412	11.3799	1.05614	5.32187	0.491154	1	proper_all
PROPER	HALLMARK_APICAL_SURFACE	0.2	0.4	20	0.0954774	6.45714	0.81004	5.32187	0.491154	1	proper_all
PROPER	HALLMARK_APICAL_SURFACE	0.7	0.2	20	0.0954774	7.0791	0.849978	5.32187	0.491154	1	proper_all
PROPER	HALLMARK_APICAL_SURFACE	0.5	0.7	20	0.0954774	3.54554	0.549682	5.32187	0.491154	1	proper_all
PROPER	HALLMARK_APICAL_SURFACE	0.3	0.8	20	0.0954774	2.97131	0.472948	5.32187	0.491154	1	proper_all
PROPER	HALLMARK_APICAL_SURFACE	0.8	0.8	20	0.0954774	4.60055	0.66281	5.32187	0.491154	1	proper_all
PROPER	HALLMARK_APICAL_SURFACE	0.9	0.4	20	0.0954774	2.24512	0.351239	5.32187	0.491154	1	proper_all
PROPER	HALLMARK_APICAL_SURFACE	0.4	0.5	20	0.0954774	10.0114	1.00049	5.32187	0.491154	1	proper_all
PROPER	HALLMARK_APICAL_SURFACE	0.3	0.6	20	0.0954774	5.82658	0.765414	5.32187	0.491154	1	proper_all
PROPER	HALLMARK_APICAL_SURFACE	0.8	0.6	20	0.0954774	3.62475	0.559278	5.32187	0.491154	1	proper_all
PROPER	HALLMARK_APICAL_SURFACE	0.9	0.5	20	0.0954774	2.80041	0.447222	5.32187	0.491154	1	proper_all
PROPER	HALLMARK_APICAL_SURFACE	0.5	0.6	20	0.0954774	4.91956	0.691927	5.32187	0.491154	1	proper_all
PROPER	HALLMARK_APICAL_SURFACE	0.7	0.3	20	0.0954774	3.8416	0.584512	5.32187	0.491154	1	proper_all
PROPER	HALLMARK_APICAL_SURFACE	0.2	0.5	20	0.0954774	7.00648	0.8455	5.32187	0.491154	1	proper_all
PROPER	HALLMARK_APICAL_SURFACE	0.8	0.7	20	0.0954774	2.54225	0.405218	5.32187	0.491154	1	proper_all
PROPER	HALLMARK_APICAL_SURFACE	0.5	0.8	20	0.0954774	1.53682	0.186622	5.32187	0.491154	1	proper_all
PROPER	HALLMARK_APICAL_SURFACE	0.3	0.7	20	0.0954774	4.12666	0.615599	5.32187	0.491154	1	proper_all
PROPER	HALLMARK_APICAL_SURFACE	0.4	0.4	20	0.0954774	5.56887	0.745767	5.32187	0.491154	1	proper_all
PROPER	HALLMARK_APICAL_SURFACE	0.6	0.1	20	0.0954774	7.72646	0.887981	5.32187	0.491154	1	proper_all
PROPER	HALLMARK_APICAL_SURFACE	0.8	0.4	20	0.0954774	4.71637	0.673608	5.32187	0.491154	1	proper_all
PROPER	HALLMARK_APICAL_SURFACE	0.9	0.8	20	0.0954774	2.42175	0.384129	5.32187	0.491154	1	proper_all
PROPER	HALLMARK_APICAL_SURFACE	0.4	0.7	20	0.0954774	5.88733	0.769918	5.32187	0.491154	1	proper_all
PROPER	HALLMARK_APICAL_SURFACE	0.6	0.2	20	0.0954774	5.65282	0.752265	5.32187	0.491154	1	proper_all
PROPER	HALLMARK_APICAL_SURFACE	0.2	0.8	20	0.0954774	5.67826	0.754215	5.32187	0.491154	1	proper_all
PROPER	HALLMARK_APICAL_SURFACE	0.3	0.4	20	0.0954774	7.42552	0.870727	5.32187	0.491154	1	proper_all
PROPER	HALLMARK_APICAL_SURFACE	0.9	0.6	20	0.0954774	3.95011	0.596609	5.32187	0.491154	1	proper_all
PROPER	HALLMARK_APICAL_SURFACE	0.2	0.6	20	0.0954774	4.91064	0.691138	5.32187	0.491154	1	proper_all
PROPER	HALLMARK_APICAL_SURFACE	0.5	0.5	20	0.0954774	4.49625	0.65285	5.32187	0.491154	1	proper_all
PROPER	HALLMARK_APICAL_SURFACE	0.3	0.5	20	0.0954774	4.63858	0.666385	5.32187	0.491154	1	proper_all
PROPER	HALLMARK_APICAL_SURFACE	0.6	0.3	20	0.0954774	5.66534	0.753226	5.32187	0.491154	1	proper_all
PROPER	HALLMARK_APICAL_SURFACE	0.4	0.6	20	0.0954774	5.9189	0.772241	5.32187	0.491154	1	proper_all
PROPER	HALLMARK_APICAL_SURFACE	0.8	0.5	20	0.0954774	6.31147	0.80013	5.32187	0.491154	1	proper_all
PROPER	HALLMARK_APICAL_SURFACE	0.7	0.1	20	0.0954774	5.83784	0.766252	5.32187	0.491154	1	proper_all
PROPER	HALLMARK_APICAL_SURFACE	0.5	0.4	20	0.0954774	3.91682	0.592933	5.32187	0.491154	1	proper_all
PROPER	HALLMARK_APICAL_SURFACE	0.4	0.8	20	0.0954774	1.98263	0.297242	5.32187	0.491154	1	proper_all
PROPER	HALLMARK_APICAL_SURFACE	0.2	0.7	20	0.0954774	8.69027	0.939034	5.32187	0.491154	1	proper_all
PROPER	HALLMARK_APICAL_SURFACE	0.9	0.7	20	0.0954774	4.73673	0.675478	5.32187	0.491154	1	proper_all
PROPER	HALLMARK_APICAL_SURFACE	0.8	0.3	20	0.0954774	3.87053	0.58777	5.32187	0.491154	1	proper_all
PROPER	HALLMARK_APICAL_SURFACE	0.6	0.5	20	0.0954774	5.2518	0.720309	5.32187	0.491154	1	proper_all
PROPER	HALLMARK_APICAL_SURFACE	0.3	0.3	20	0.0954774	3.2818	0.516112	5.32187	0.491154	1	proper_all
PROPER	HALLMARK_APICAL_SURFACE	0.9	0.1	20	0.0954774	9.23605	0.965486	5.32187	0.491154	1	proper_all
PROPER	HALLMARK_APICAL_SURFACE	0.2	0.1	20	0.0954774	6.47451	0.811207	5.32187	0.491154	1	proper_all
PROPER	HALLMARK_APICAL_SURFACE	0.7	0.7	20	0.0954774	4.89184	0.689473	5.32187	0.491154	1	proper_all
PROPER	HALLMARK_APICAL_SURFACE	0.5	0.2	20	0.0954774	6.24575	0.795585	5.32187	0.491154	1	proper_all
PROPER	HALLMARK_APICAL_SURFACE	0.3	0.2	20	0.0954774	6.19159	0.791802	5.32187	0.491154	1	proper_all
PROPER	HALLMARK_APICAL_SURFACE	0.7	0.8	20	0.0954774	2.94548	0.469156	5.32187	0.491154	1	proper_all
PROPER	HALLMARK_APICAL_SURFACE	0.4	0.1	20	0.0954774	11.3544	1.05516	5.32187	0.491154	1	proper_all
PROPER	HALLMARK_APICAL_SURFACE	0.6	0.4	20	0.0954774	3.22185	0.508106	5.32187	0.491154	1	proper_all
PROPER	HALLMARK_APICAL_SURFACE	0.8	0.2	20	0.0954774	4.69191	0.67135	5.32187	0.491154	1	proper_all
PROPER	HALLMARK_APICAL_SURFACE	0.5	0.3	20	0.0954774	5.61004	0.748966	5.32187	0.491154	1	proper_all
PROPER	HALLMARK_APICAL_SURFACE	0.7	0.6	20	0.0954774	3.48964	0.542781	5.32187	0.491154	1	proper_all
PROPER	HALLMARK_APICAL_SURFACE	0.2	0.3	20	0.0954774	6.55484	0.816562	5.32187	0.491154	1	proper_all
PROPER	HALLMARK_APICAL_SURFACE	0.7	0.5	20	0.0954774	4.68441	0.670655	5.32187	0.491154	1	proper_all
PROPER	HALLMARK_APICAL_SURFACE	0.9	0.3	20	0.0954774	2.56897	0.409759	5.32187	0.491154	1	proper_all
PROPER	HALLMARK_APICAL_SURFACE	0.4	0.2	20	0.0954774	6.61358	0.820436	5.32187	0.491154	1	proper_all
PROPER	HALLMARK_APICAL_SURFACE	0.6	0.7	20	0.0954774	2.49807	0.397605	5.32187	0.491154	1	proper_all
PROPER	HALLMARK_APICAL_SURFACE	0.3	0.1	20	0.0954774	7.02522	0.84666	5.32187	0.491154	1	proper_all
PROPER	HALLMARK_APICAL_SURFACE	0.8	0.1	20	0.0954774	4.75925	0.677539	5.32187	0.491154	1	proper_all
PROPER	HALLMARK_APICAL_SURFACE	0.9	0.2	20	0.0954774	2.70826	0.43269	5.32187	0.491154	1	proper_all
PROPER	HALLMARK_APICAL_SURFACE	0.7	0.4	20	0.0954774	3.66716	0.564329	5.32187	0.491154	1	proper_all
PROPER	HALLMARK_APICAL_SURFACE	0.5	0.1	20	0.0954774	4.78669	0.680036	5.32187	0.491154	1	proper_all
PROPER	HALLMARK_APICAL_SURFACE	0.2	0.2	20	0.0954774	7.34086	0.865747	5.32187	0.491154	1	proper_all
PROPER	HALLMARK_APICAL_SURFACE	0.6	0.8	20	0.0954774	2.45639	0.390297	5.32187	0.491154	1	proper_all
PROPER	HALLMARK_APICAL_SURFACE	0.6	0.6	20	0.0954774	1.62067	0.209695	5.32187	0.491154	1	proper_all
PROPER	HALLMARK_APICAL_SURFACE	0.4	0.3	20	0.0954774	3.6532	0.562673	5.32187	0.491154	1	proper_all
PROPER	HALLMARK_APOPTOSIS	0.9	0.4	106	0.527638	0.861862	-0.0645622	5.32187	0.491154	1	proper_all
PROPER	HALLMARK_APOPTOSIS	0.5	0.6	106	0.527638	0.331144	-0.479983	5.32187	0.491154	1	proper_all
PROPER	HALLMARK_APOPTOSIS	0.8	0.7	106	0.527638	0.765077	-0.116295	5.32187	0.491154	1	proper_all
PROPER	HALLMARK_APOPTOSIS	0.3	0.7	106	0.527638	0.0810774	-1.0911	5.32187	0.491154	1	proper_all
PROPER	HALLMARK_APOPTOSIS	0.7	0.4	106	0.527638	0.0187298	-1.72747	5.32187	0.491154	1	proper_all
PROPER	HALLMARK_APOPTOSIS	0.6	0.8	106	0.527638	0.0794181	-1.10008	5.32187	0.491154	1	proper_all
PROPER	HALLMARK_BILE_ACID_METABOLISM	0.5	0.7	44	0.21608	0.454056	-0.34289	5.32187	0.491154	1	proper_all
PROPER	HALLMARK_BILE_ACID_METABOLISM	0.9	0.4	44	0.21608	0.829823	-0.0810145	5.32187	0.491154	1	proper_all
PROPER	HALLMARK_BILE_ACID_METABOLISM	0.9	0.8	44	0.21608	1.42728	0.154509	5.32187	0.491154	1	proper_all
PROPER	HALLMARK_BILE_ACID_METABOLISM	0.9	0.7	44	0.21608	0.716125	-0.145011	5.32187	0.491154	1	proper_all
PROPER	HALLMARK_BILE_ACID_METABOLISM	0.9	0.1	44	0.21608	0.537123	-0.269926	5.32187	0.491154	1	proper_all
PROPER	HALLMARK_BILE_ACID_METABOLISM	0.8	0.2	44	0.21608	0.346125	-0.460767	5.32187	0.491154	1	proper_all
PROPER	HALLMARK_BILE_ACID_METABOLISM	0.7	0.6	44	0.21608	0.349002	-0.457172	5.32187	0.491154	1	proper_all
PROPER	HALLMARK_BILE_ACID_METABOLISM	0.9	0.3	44	0.21608	0.149565	-0.825171	5.32187	0.491154	1	proper_all
PROPER	HALLMARK_CHOLESTEROL_HOMEOSTASIS	0.2	0.4	47	0.231156	1.01905	0.0081951	5.32187	0.491154	1	proper_all
PROPER	HALLMARK_CHOLESTEROL_HOMEOSTASIS	0.3	0.8	47	0.231156	0.0361209	-1.44224	5.32187	0.491154	1	proper_all
PROPER	HALLMARK_CHOLESTEROL_HOMEOSTASIS	0.9	0.5	47	0.231156	0.755467	-0.121785	5.32187	0.491154	1	proper_all
PROPER	HALLMARK_CHOLESTEROL_HOMEOSTASIS	0.5	0.6	47	0.231156	0.187685	-0.72657	5.32187	0.491154	1	proper_all
PROPER	HALLMARK_CHOLESTEROL_HOMEOSTASIS	0.7	0.3	47	0.231156	1.27967	0.107098	5.32187	0.491154	1	proper_all
PROPER	HALLMARK_CHOLESTEROL_HOMEOSTASIS	0.2	0.5	47	0.231156	0.397103	-0.401097	5.32187	0.491154	1	proper_all
PROPER	HALLMARK_CHOLESTEROL_HOMEOSTASIS	0.8	0.7	47	0.231156	0.0104021	-1.98288	5.32187	0.491154	1	proper_all
PROPER	HALLMARK_CHOLESTEROL_HOMEOSTASIS	0.3	0.7	47	0.231156	0.742352	-0.12939	5.32187	0.491154	1	proper_all
PROPER	HALLMARK_CHOLESTEROL_HOMEOSTASIS	0.4	0.4	47	0.231156	0.240828	-0.618293	5.32187	0.491154	1	proper_all
PROPER	HALLMARK_CHOLESTEROL_HOMEOSTASIS	0.6	0.1	47	0.231156	1.1447	0.0586899	5.32187	0.491154	1	proper_all
PROPER	HALLMARK_CHOLESTEROL_HOMEOSTASIS	0.8	0.4	47	0.231156	0.724123	-0.140188	5.32187	0.491154	1	proper_all
PROPER	HALLMARK_CHOLESTEROL_HOMEOSTASIS	0.9	0.8	47	0.231156	1.3364	0.125936	5.32187	0.491154	1	proper_all
PROPER	HALLMARK_CHOLESTEROL_HOMEOSTASIS	0.4	0.7	47	0.231156	0.106973	-0.970725	5.32187	0.491154	1	proper_all
PROPER	HALLMARK_CHOLESTEROL_HOMEOSTASIS	0.6	0.2	47	0.231156	0.684484	-0.164636	5.32187	0.491154	1	proper_all
PROPER	HALLMARK_CHOLESTEROL_HOMEOSTASIS	0.3	0.4	47	0.231156	0.611288	-0.213754	5.32187	0.491154	1	proper_all
PROPER	HALLMARK_CHOLESTEROL_HOMEOSTASIS	0.2	0.6	47	0.231156	0.732791	-0.13502	5.32187	0.491154	1	proper_all
PROPER	HALLMARK_CHOLESTEROL_HOMEOSTASIS	0.3	0.5	47	0.231156	0.130812	-0.883352	5.32187	0.491154	1	proper_all
PROPER	HALLMARK_CHOLESTEROL_HOMEOSTASIS	0.6	0.3	47	0.231156	0.250959	-0.600397	5.32187	0.491154	1	proper_all
PROPER	HALLMARK_CHOLESTEROL_HOMEOSTASIS	0.4	0.6	47	0.231156	0.832012	-0.0798705	5.32187	0.491154	1	proper_all
PROPER	HALLMARK_CHOLESTEROL_HOMEOSTASIS	0.8	0.5	47	0.231156	2.42664	0.385005	5.32187	0.491154	1	proper_all
PROPER	HALLMARK_CHOLESTEROL_HOMEOSTASIS	0.7	0.1	47	0.231156	2.00887	0.302951	5.32187	0.491154	1	proper_all
PROPER	HALLMARK_CHOLESTEROL_HOMEOSTASIS	0.5	0.4	47	0.231156	0.634974	-0.197244	5.32187	0.491154	1	proper_all
PROPER	HALLMARK_CHOLESTEROL_HOMEOSTASIS	0.4	0.8	47	0.231156	0.386261	-0.413119	5.32187	0.491154	1	proper_all
PROPER	HALLMARK_CHOLESTEROL_HOMEOSTASIS	0.2	0.7	47	0.231156	0.347676	-0.458826	5.32187	0.491154	1	proper_all
PROPER	HALLMARK_CHOLESTEROL_HOMEOSTASIS	0.9	0.7	47	0.231156	1.06179	0.0260387	5.32187	0.491154	1	proper_all
PROPER	HALLMARK_CHOLESTEROL_HOMEOSTASIS	0.3	0.3	47	0.231156	0.772286	-0.112222	5.32187	0.491154	1	proper_all
PROPER	HALLMARK_CHOLESTEROL_HOMEOSTASIS	0.2	0.1	47	0.231156	2.11674	0.325668	5.32187	0.491154	1	proper_all
PROPER	HALLMARK_CHOLESTEROL_HOMEOSTASIS	0.5	0.2	47	0.231156	1.29945	0.113761	5.32187	0.491154	1	proper_all
PROPER	HALLMARK_CHOLESTEROL_HOMEOSTASIS	0.3	0.2	47	0.231156	0.979562	-0.00896802	5.32187	0.491154	1	proper_all
PROPER	HALLMARK_CHOLESTEROL_HOMEOSTASIS	0.7	0.8	47	0.231156	1.26668	0.102667	5.32187	0.491154	1	proper_all
PROPER	HALLMARK_CHOLESTEROL_HOMEOSTASIS	0.4	0.1	47	0.231156	1.35318	0.131357	5.32187	0.491154	1	proper_all
PROPER	HALLMARK_CHOLESTEROL_HOMEOSTASIS	0.8	0.2	47	0.231156	1.24232	0.0942351	5.32187	0.491154	1	proper_all
PROPER	HALLMARK_CHOLESTEROL_HOMEOSTASIS	0.5	0.3	47	0.231156	0.917902	-0.0372036	5.32187	0.491154	1	proper_all
PROPER	HALLMARK_CHOLESTEROL_HOMEOSTASIS	0.7	0.6	47	0.231156	0.502737	-0.298659	5.32187	0.491154	1	proper_all
PROPER	HALLMARK_CHOLESTEROL_HOMEOSTASIS	0.2	0.3	47	0.231156	0.618493	-0.208665	5.32187	0.491154	1	proper_all
PROPER	HALLMARK_CHOLESTEROL_HOMEOSTASIS	0.7	0.5	47	0.231156	1.17046	0.0683557	5.32187	0.491154	1	proper_all
PROPER	HALLMARK_CHOLESTEROL_HOMEOSTASIS	0.9	0.3	47	0.231156	0.561637	-0.250545	5.32187	0.491154	1	proper_all
PROPER	HALLMARK_CHOLESTEROL_HOMEOSTASIS	0.4	0.2	47	0.231156	0.769713	-0.113671	5.32187	0.491154	1	proper_all
PROPER	HALLMARK_CHOLESTEROL_HOMEOSTASIS	0.6	0.7	47	0.231156	0.193271	-0.713834	5.32187	0.491154	1	proper_all
PROPER	HALLMARK_CHOLESTEROL_HOMEOSTASIS	0.3	0.1	47	0.231156	1.32508	0.122241	5.32187	0.491154	1	proper_all
PROPER	HALLMARK_CHOLESTEROL_HOMEOSTASIS	0.8	0.1	47	0.231156	1.34554	0.128897	5.32187	0.491154	1	proper_all
PROPER	HALLMARK_CHOLESTEROL_HOMEOSTASIS	0.9	0.2	47	0.231156	0.70682	-0.150691	5.32187	0.491154	1	proper_all
PROPER	HALLMARK_CHOLESTEROL_HOMEOSTASIS	0.7	0.4	47	0.231156	0.0486029	-1.31334	5.32187	0.491154	1	proper_all
PROPER	HALLMARK_CHOLESTEROL_HOMEOSTASIS	0.5	0.1	47	0.231156	0.641107	-0.19307	5.32187	0.491154	1	proper_all
PROPER	HALLMARK_CHOLESTEROL_HOMEOSTASIS	0.2	0.2	47	0.231156	0.813155	-0.0898265	5.32187	0.491154	1	proper_all
PROPER	HALLMARK_CHOLESTEROL_HOMEOSTASIS	0.4	0.3	47	0.231156	1.15549	0.0627667	5.32187	0.491154	1	proper_all
PROPER	HALLMARK_COAGULATION	0.2	0.4	47	0.231156	11.9924	1.0789	5.32187	0.491154	1	proper_all
PROPER	HALLMARK_COAGULATION	0.7	0.2	47	0.231156	13.3784	1.12641	5.32187	0.491154	1	proper_all
PROPER	HALLMARK_COAGULATION	0.5	0.7	47	0.231156	19.5784	1.29178	5.32187	0.491154	1	proper_all
PROPER	HALLMARK_COAGULATION	0.3	0.8	47	0.231156	10.9533	1.03954	5.32187	0.491154	1	proper_all
PROPER	HALLMARK_COAGULATION	0.8	0.8	47	0.231156	19.2211	1.28378	5.32187	0.491154	1	proper_all
PROPER	HALLMARK_COAGULATION	0.9	0.4	47	0.231156	8.59771	0.934383	5.32187	0.491154	1	proper_all
PROPER	HALLMARK_COAGULATION	0.4	0.5	47	0.231156	14.0556	1.14785	5.32187	0.491154	1	proper_all
PROPER	HALLMARK_COAGULATION	0.3	0.6	47	0.231156	13.1727	1.11967	5.32187	0.491154	1	proper_all
PROPER	HALLMARK_COAGULATION	0.8	0.6	47	0.231156	9.16149	0.961966	5.32187	0.491154	1	proper_all
PROPER	HALLMARK_COAGULATION	0.9	0.5	47	0.231156	9.88902	0.995153	5.32187	0.491154	1	proper_all
PROPER	HALLMARK_COAGULATION	0.5	0.6	47	0.231156	16.7486	1.22398	5.32187	0.491154	1	proper_all
PROPER	HALLMARK_COAGULATION	0.7	0.3	47	0.231156	10.6849	1.02877	5.32187	0.491154	1	proper_all
PROPER	HALLMARK_COAGULATION	0.2	0.5	47	0.231156	13.082	1.11667	5.32187	0.491154	1	proper_all
PROPER	HALLMARK_COAGULATION	0.8	0.7	47	0.231156	11.5442	1.06236	5.32187	0.491154	1	proper_all
PROPER	HALLMARK_COAGULATION	0.5	0.8	47	0.231156	11.4695	1.05955	5.32187	0.491154	1	proper_all
PROPER	HALLMARK_COAGULATION	0.3	0.7	47	0.231156	12.0716	1.08176	5.32187	0.491154	1	proper_all
PROPER	HALLMARK_COAGULATION	0.4	0.4	47	0.231156	19.5961	1.29217	5.32187	0.491154	1	proper_all
PROPER	HALLMARK_COAGULATION	0.6	0.1	47	0.231156	21.6998	1.33646	5.32187	0.491154	1	proper_all
PROPER	HALLMARK_COAGULATION	0.8	0.4	47	0.231156	14.2559	1.15399	5.32187	0.491154	1	proper_all
PROPER	HALLMARK_COAGULATION	0.9	0.8	47	0.231156	3.49387	0.543307	5.32187	0.491154	1	proper_all
PROPER	HALLMARK_COAGULATION	0.4	0.7	47	0.231156	21.9306	1.34105	5.32187	0.491154	1	proper_all
PROPER	HALLMARK_COAGULATION	0.6	0.2	47	0.231156	19.4068	1.28795	5.32187	0.491154	1	proper_all
PROPER	HALLMARK_COAGULATION	0.2	0.8	47	0.231156	12.174	1.08543	5.32187	0.491154	1	proper_all
PROPER	HALLMARK_COAGULATION	0.3	0.4	47	0.231156	14.2269	1.15311	5.32187	0.491154	1	proper_all
PROPER	HALLMARK_COAGULATION	0.9	0.6	47	0.231156	6.30272	0.799528	5.32187	0.491154	1	proper_all
PROPER	HALLMARK_COAGULATION	0.2	0.6	47	0.231156	10.7907	1.03305	5.32187	0.491154	1	proper_all
PROPER	HALLMARK_COAGULATION	0.5	0.5	47	0.231156	12.241	1.08782	5.32187	0.491154	1	proper_all
PROPER	HALLMARK_COAGULATION	0.3	0.5	47	0.231156	15.9803	1.20358	5.32187	0.491154	1	proper_all
PROPER	HALLMARK_COAGULATION	0.6	0.3	47	0.231156	16.8075	1.2255	5.32187	0.491154	1	proper_all
PROPER	HALLMARK_COAGULATION	0.4	0.6	47	0.231156	11.7441	1.06982	5.32187	0.491154	1	proper_all
PROPER	HALLMARK_COAGULATION	0.8	0.5	47	0.231156	16.5188	1.21798	5.32187	0.491154	1	proper_all
PROPER	HALLMARK_COAGULATION	0.7	0.1	47	0.231156	22.0462	1.34333	5.32187	0.491154	1	proper_all
PROPER	HALLMARK_COAGULATION	0.5	0.4	47	0.231156	14.2296	1.15319	5.32187	0.491154	1	proper_all
PROPER	HALLMARK_COAGULATION	0.4	0.8	47	0.231156	10.612	1.0258	5.32187	0.491154	1	proper_all
PROPER	HALLMARK_COAGULATION	0.2	0.7	47	0.231156	17.2003	1.23554	5.32187	0.491154	1	proper_all
PROPER	HALLMARK_COAGULATION	0.9	0.7	47	0.231156	5.65704	0.752589	5.32187	0.491154	1	proper_all
PROPER	HALLMARK_COAGULATION	0.8	0.3	47	0.231156	11.817	1.07251	5.32187	0.491154	1	proper_all
PROPER	HALLMARK_COAGULATION	0.6	0.5	47	0.231156	16.6365	1.22106	5.32187	0.491154	1	proper_all
PROPER	HALLMARK_COAGULATION	0.3	0.3	47	0.231156	11.7432	1.06979	5.32187	0.491154	1	proper_all
PROPER	HALLMARK_COAGULATION	0.9	0.1	47	0.231156	11.4875	1.06022	5.32187	0.491154	1	proper_all
PROPER	HALLMARK_COAGULATION	0.2	0.1	47	0.231156	23.4137	1.36947	5.32187	0.491154	1	proper_all
PROPER	HALLMARK_COAGULATION	0.7	0.7	47	0.231156	11.8613	1.07413	5.32187	0.491154	1	proper_all
PROPER	HALLMARK_COAGULATION	0.5	0.2	47	0.231156	13.9679	1.14513	5.32187	0.491154	1	proper_all
PROPER	HALLMARK_COAGULATION	0.3	0.2	47	0.231156	19.3933	1.28765	5.32187	0.491154	1	proper_all
PROPER	HALLMARK_COAGULATION	0.7	0.8	47	0.231156	18.2673	1.26167	5.32187	0.491154	1	proper_all
PROPER	HALLMARK_COAGULATION	0.4	0.1	47	0.231156	19.6945	1.29435	5.32187	0.491154	1	proper_all
PROPER	HALLMARK_COAGULATION	0.6	0.4	47	0.231156	13.616	1.13405	5.32187	0.491154	1	proper_all
PROPER	HALLMARK_COAGULATION	0.8	0.2	47	0.231156	13.7533	1.13841	5.32187	0.491154	1	proper_all
PROPER	HALLMARK_COAGULATION	0.5	0.3	47	0.231156	10.5226	1.02212	5.32187	0.491154	1	proper_all
PROPER	HALLMARK_COAGULATION	0.7	0.6	47	0.231156	14.7274	1.16812	5.32187	0.491154	1	proper_all
PROPER	HALLMARK_COAGULATION	0.2	0.3	47	0.231156	13.3911	1.12682	5.32187	0.491154	1	proper_all
PROPER	HALLMARK_COAGULATION	0.7	0.5	47	0.231156	15.0503	1.17755	5.32187	0.491154	1	proper_all
PROPER	HALLMARK_COAGULATION	0.9	0.3	47	0.231156	18.2646	1.26161	5.32187	0.491154	1	proper_all
PROPER	HALLMARK_COAGULATION	0.4	0.2	47	0.231156	19.0307	1.27945	5.32187	0.491154	1	proper_all
PROPER	HALLMARK_COAGULATION	0.6	0.7	47	0.231156	12.2812	1.08924	5.32187	0.491154	1	proper_all
PROPER	HALLMARK_COAGULATION	0.3	0.1	47	0.231156	18.4666	1.26639	5.32187	0.491154	1	proper_all
PROPER	HALLMARK_COAGULATION	0.8	0.1	47	0.231156	17.9972	1.25521	5.32187	0.491154	1	proper_all
PROPER	HALLMARK_COAGULATION	0.9	0.2	47	0.231156	11.6777	1.06736	5.32187	0.491154	1	proper_all
PROPER	HALLMARK_COAGULATION	0.7	0.4	47	0.231156	9.42805	0.974422	5.32187	0.491154	1	proper_all
PROPER	HALLMARK_COAGULATION	0.5	0.1	47	0.231156	19.0221	1.27926	5.32187	0.491154	1	proper_all
PROPER	HALLMARK_COAGULATION	0.2	0.2	47	0.231156	14.9029	1.17327	5.32187	0.491154	1	proper_all
PROPER	HALLMARK_COAGULATION	0.6	0.8	47	0.231156	6.31031	0.800051	5.32187	0.491154	1	proper_all
PROPER	HALLMARK_COAGULATION	0.6	0.6	47	0.231156	17.4094	1.24078	5.32187	0.491154	1	proper_all
PROPER	HALLMARK_COAGULATION	0.4	0.3	47	0.231156	8.97263	0.95292	5.32187	0.491154	1	proper_all
PROPER	HALLMARK_COMPLEMENT	0.2	0.4	89	0.442211	2.24656	0.351518	5.32187	0.491154	1	proper_all
PROPER	HALLMARK_COMPLEMENT	0.7	0.2	89	0.442211	2.86638	0.457334	5.32187	0.491154	1	proper_all
PROPER	HALLMARK_COMPLEMENT	0.5	0.7	89	0.442211	1.80746	0.257069	5.32187	0.491154	1	proper_all
PROPER	HALLMARK_COMPLEMENT	0.3	0.8	89	0.442211	1.32155	0.121083	5.32187	0.491154	1	proper_all
PROPER	HALLMARK_COMPLEMENT	0.8	0.8	89	0.442211	3.16463	0.500322	5.32187	0.491154	1	proper_all
PROPER	HALLMARK_COMPLEMENT	0.9	0.4	89	0.442211	1.04954	0.0209973	5.32187	0.491154	1	proper_all
PROPER	HALLMARK_COMPLEMENT	0.4	0.5	89	0.442211	3.12496	0.494844	5.32187	0.491154	1	proper_all
PROPER	HALLMARK_COMPLEMENT	0.3	0.6	89	0.442211	3.52966	0.547733	5.32187	0.491154	1	proper_all
PROPER	HALLMARK_COMPLEMENT	0.8	0.6	89	0.442211	3.48341	0.542005	5.32187	0.491154	1	proper_all
PROPER	HALLMARK_COMPLEMENT	0.9	0.5	89	0.442211	1.24915	0.0966129	5.32187	0.491154	1	proper_all
PROPER	HALLMARK_COMPLEMENT	0.5	0.6	89	0.442211	4.28662	0.632115	5.32187	0.491154	1	proper_all
PROPER	HALLMARK_COMPLEMENT	0.7	0.3	89	0.442211	3.66084	0.563581	5.32187	0.491154	1	proper_all
PROPER	HALLMARK_COMPLEMENT	0.2	0.5	89	0.442211	2.44126	0.387614	5.32187	0.491154	1	proper_all
PROPER	HALLMARK_COMPLEMENT	0.8	0.7	89	0.442211	1.38361	0.141012	5.32187	0.491154	1	proper_all
PROPER	HALLMARK_COMPLEMENT	0.5	0.8	89	0.442211	2.11849	0.326026	5.32187	0.491154	1	proper_all
PROPER	HALLMARK_COMPLEMENT	0.3	0.7	89	0.442211	1.32871	0.123432	5.32187	0.491154	1	proper_all
PROPER	HALLMARK_COMPLEMENT	0.4	0.4	89	0.442211	2.98376	0.474763	5.32187	0.491154	1	proper_all
PROPER	HALLMARK_COMPLEMENT	0.6	0.1	89	0.442211	1.85243	0.267742	5.32187	0.491154	1	proper_all
PROPER	HALLMARK_COMPLEMENT	0.8	0.4	89	0.442211	3.65099	0.562411	5.32187	0.491154	1	proper_all
PROPER	HALLMARK_COMPLEMENT	0.9	0.8	89	0.442211	2.31591	0.364721	5.32187	0.491154	1	proper_all
PROPER	HALLMARK_COMPLEMENT	0.4	0.7	89	0.442211	2.44672	0.388585	5.32187	0.491154	1	proper_all
PROPER	HALLMARK_COMPLEMENT	0.6	0.2	89	0.442211	4.41574	0.645003	5.32187	0.491154	1	proper_all
PROPER	HALLMARK_COMPLEMENT	0.2	0.8	89	0.442211	3.55245	0.550528	5.32187	0.491154	1	proper_all
PROPER	HALLMARK_COMPLEMENT	0.3	0.4	89	0.442211	3.02974	0.481405	5.32187	0.491154	1	proper_all
PROPER	HALLMARK_COMPLEMENT	0.9	0.6	89	0.442211	1.10002	0.041399	5.32187	0.491154	1	proper_all
PROPER	HALLMARK_COMPLEMENT	0.2	0.6	89	0.442211	3.64743	0.561987	5.32187	0.491154	1	proper_all
PROPER	HALLMARK_COMPLEMENT	0.5	0.5	89	0.442211	1.99259	0.299419	5.32187	0.491154	1	proper_all
PROPER	HALLMARK_COMPLEMENT	0.3	0.5	89	0.442211	2.79175	0.445877	5.32187	0.491154	1	proper_all
PROPER	HALLMARK_COMPLEMENT	0.6	0.3	89	0.442211	3.73922	0.572781	5.32187	0.491154	1	proper_all
PROPER	HALLMARK_COMPLEMENT	0.4	0.6	89	0.442211	2.15328	0.333101	5.32187	0.491154	1	proper_all
PROPER	HALLMARK_COMPLEMENT	0.8	0.5	89	0.442211	2.2349	0.349259	5.32187	0.491154	1	proper_all
PROPER	HALLMARK_COMPLEMENT	0.7	0.1	89	0.442211	5.18553	0.714793	5.32187	0.491154	1	proper_all
PROPER	HALLMARK_COMPLEMENT	0.5	0.4	89	0.442211	3.2143	0.507086	5.32187	0.491154	1	proper_all
PROPER	HALLMARK_COMPLEMENT	0.4	0.8	89	0.442211	2.11552	0.325417	5.32187	0.491154	1	proper_all
PROPER	HALLMARK_COMPLEMENT	0.2	0.7	89	0.442211	3.54466	0.549575	5.32187	0.491154	1	proper_all
PROPER	HALLMARK_COMPLEMENT	0.9	0.7	89	0.442211	3.44193	0.536802	5.32187	0.491154	1	proper_all
PROPER	HALLMARK_COMPLEMENT	0.8	0.3	89	0.442211	2.88837	0.460653	5.32187	0.491154	1	proper_all
PROPER	HALLMARK_COMPLEMENT	0.6	0.5	89	0.442211	3.01177	0.478821	5.32187	0.491154	1	proper_all
PROPER	HALLMARK_COMPLEMENT	0.3	0.3	89	0.442211	2.99155	0.475896	5.32187	0.491154	1	proper_all
PROPER	HALLMARK_COMPLEMENT	0.9	0.1	89	0.442211	4.44236	0.647613	5.32187	0.491154	1	proper_all
PROPER	HALLMARK_COMPLEMENT	0.2	0.1	89	0.442211	2.49818	0.397624	5.32187	0.491154	1	proper_all
PROPER	HALLMARK_COMPLEMENT	0.7	0.7	89	0.442211	3.40768	0.532459	5.32187	0.491154	1	proper_all
PROPER	HALLMARK_COMPLEMENT	0.5	0.2	89	0.442211	2.32574	0.366561	5.32187	0.491154	1	proper_all
PROPER	HALLMARK_COMPLEMENT	0.3	0.2	89	0.442211	1.97553	0.295684	5.32187	0.491154	1	proper_all
PROPER	HALLMARK_COMPLEMENT	0.7	0.8	89	0.442211	4.45964	0.649299	5.32187	0.491154	1	proper_all
PROPER	HALLMARK_COMPLEMENT	0.4	0.1	89	0.442211	3.20339	0.50561	5.32187	0.491154	1	proper_all
PROPER	HALLMARK_COMPLEMENT	0.6	0.4	89	0.442211	3.08868	0.489773	5.32187	0.491154	1	proper_all
PROPER	HALLMARK_COMPLEMENT	0.8	0.2	89	0.442211	2.4151	0.382936	5.32187	0.491154	1	proper_all
PROPER	HALLMARK_COMPLEMENT	0.5	0.3	89	0.442211	4.0236	0.604614	5.32187	0.491154	1	proper_all
PROPER	HALLMARK_COMPLEMENT	0.7	0.6	89	0.442211	3.4412	0.53671	5.32187	0.491154	1	proper_all
PROPER	HALLMARK_COMPLEMENT	0.2	0.3	89	0.442211	2.46202	0.391291	5.32187	0.491154	1	proper_all
PROPER	HALLMARK_COMPLEMENT	0.7	0.5	89	0.442211	4.03743	0.606106	5.32187	0.491154	1	proper_all
PROPER	HALLMARK_COMPLEMENT	0.9	0.3	89	0.442211	3.03611	0.482318	5.32187	0.491154	1	proper_all
PROPER	HALLMARK_COMPLEMENT	0.4	0.2	89	0.442211	3.68596	0.566551	5.32187	0.491154	1	proper_all
PROPER	HALLMARK_COMPLEMENT	0.6	0.7	89	0.442211	3.71178	0.569583	5.32187	0.491154	1	proper_all
PROPER	HALLMARK_COMPLEMENT	0.3	0.1	89	0.442211	3.09102	0.490102	5.32187	0.491154	1	proper_all
PROPER	HALLMARK_COMPLEMENT	0.8	0.1	89	0.442211	3.95256	0.596879	5.32187	0.491154	1	proper_all
PROPER	HALLMARK_COMPLEMENT	0.9	0.2	89	0.442211	3.90074	0.591147	5.32187	0.491154	1	proper_all
PROPER	HALLMARK_COMPLEMENT	0.7	0.4	89	0.442211	2.31231	0.364047	5.32187	0.491154	1	proper_all
PROPER	HALLMARK_COMPLEMENT	0.5	0.1	89	0.442211	4.39251	0.642713	5.32187	0.491154	1	proper_all
PROPER	HALLMARK_COMPLEMENT	0.2	0.2	89	0.442211	2.89964	0.462344	5.32187	0.491154	1	proper_all
PROPER	HALLMARK_COMPLEMENT	0.6	0.8	89	0.442211	3.63407	0.560393	5.32187	0.491154	1	proper_all
PROPER	HALLMARK_COMPLEMENT	0.6	0.6	89	0.442211	2.34522	0.370183	5.32187	0.491154	1	proper_all
PROPER	HALLMARK_COMPLEMENT	0.4	0.3	89	0.442211	2.90291	0.462833	5.32187	0.491154	1	proper_all
PROPER	HALLMARK_DNA_REPAIR	0.2	0.4	122	0.60804	1.12707	0.0519512	5.32187	0.491154	1	proper_all
PROPER	HALLMARK_DNA_REPAIR	0.7	0.2	122	0.60804	1.94961	0.289947	5.32187	0.491154	1	proper_all
PROPER	HALLMARK_DNA_REPAIR	0.3	0.8	122	0.60804	0.107348	-0.969207	5.32187	0.491154	1	proper_all
PROPER	HALLMARK_DNA_REPAIR	0.4	0.5	122	0.60804	2.42563	0.384824	5.32187	0.491154	1	proper_all
PROPER	HALLMARK_DNA_REPAIR	0.3	0.6	122	0.60804	0.913179	-0.0394443	5.32187	0.491154	1	proper_all
PROPER	HALLMARK_DNA_REPAIR	0.8	0.6	122	0.60804	1.26475	0.102006	5.32187	0.491154	1	proper_all
PROPER	HALLMARK_DNA_REPAIR	0.9	0.5	122	0.60804	1.20814	0.0821165	5.32187	0.491154	1	proper_all
PROPER	HALLMARK_DNA_REPAIR	0.5	0.6	122	0.60804	0.695817	-0.157505	5.32187	0.491154	1	proper_all
PROPER	HALLMARK_DNA_REPAIR	0.7	0.3	122	0.60804	2.36874	0.374517	5.32187	0.491154	1	proper_all
PROPER	HALLMARK_DNA_REPAIR	0.2	0.5	122	0.60804	0.419109	-0.377673	5.32187	0.491154	1	proper_all
PROPER	HALLMARK_DNA_REPAIR	0.8	0.7	122	0.60804	1.61411	0.207934	5.32187	0.491154	1	proper_all
PROPER	HALLMARK_DNA_REPAIR	0.3	0.7	122	0.60804	0.618328	-0.208781	5.32187	0.491154	1	proper_all
PROPER	HALLMARK_DNA_REPAIR	0.4	0.4	122	0.60804	1.00302	0.00131165	5.32187	0.491154	1	proper_all
PROPER	HALLMARK_DNA_REPAIR	0.6	0.1	122	0.60804	2.73325	0.436679	5.32187	0.491154	1	proper_all
PROPER	HALLMARK_DNA_REPAIR	0.8	0.4	122	0.60804	1.88023	0.27421	5.32187	0.491154	1	proper_all
PROPER	HALLMARK_DNA_REPAIR	0.9	0.8	122	0.60804	1.14944	0.0604876	5.32187	0.491154	1	proper_all
PROPER	HALLMARK_DNA_REPAIR	0.4	0.7	122	0.60804	0.625626	-0.203685	5.32187	0.491154	1	proper_all
PROPER	HALLMARK_DNA_REPAIR	0.6	0.2	122	0.60804	2.78234	0.44441	5.32187	0.491154	1	proper_all
PROPER	HALLMARK_DNA_REPAIR	0.3	0.4	122	0.60804	1.44793	0.160749	5.32187	0.491154	1	proper_all
PROPER	HALLMARK_DNA_REPAIR	0.2	0.6	122	0.60804	0.880579	-0.0552319	5.32187	0.491154	1	proper_all
PROPER	HALLMARK_DNA_REPAIR	0.5	0.5	122	0.60804	1.32289	0.121524	5.32187	0.491154	1	proper_all
PROPER	HALLMARK_DNA_REPAIR	0.3	0.5	122	0.60804	1.176	0.0704061	5.32187	0.491154	1	proper_all
PROPER	HALLMARK_DNA_REPAIR	0.6	0.3	122	0.60804	1.12292	0.0503503	5.32187	0.491154	1	proper_all
PROPER	HALLMARK_DNA_REPAIR	0.4	0.6	122	0.60804	0.368854	-0.433146	5.32187	0.491154	1	proper_all
PROPER	HALLMARK_DNA_REPAIR	0.8	0.5	122	0.60804	0.177788	-0.750098	5.32187	0.491154	1	proper_all
PROPER	HALLMARK_DNA_REPAIR	0.7	0.1	122	0.60804	3.03059	0.481527	5.32187	0.491154	1	proper_all
PROPER	HALLMARK_DNA_REPAIR	0.5	0.4	122	0.60804	0.832754	-0.0794835	5.32187	0.491154	1	proper_all
PROPER	HALLMARK_DNA_REPAIR	0.4	0.8	122	0.60804	1.211	0.083145	5.32187	0.491154	1	proper_all
PROPER	HALLMARK_DNA_REPAIR	0.2	0.7	122	0.60804	1.12319	0.0504513	5.32187	0.491154	1	proper_all
PROPER	HALLMARK_DNA_REPAIR	0.9	0.7	122	0.60804	0.167435	-0.776154	5.32187	0.491154	1	proper_all
PROPER	HALLMARK_DNA_REPAIR	0.8	0.3	122	0.60804	1.11538	0.0474231	5.32187	0.491154	1	proper_all
PROPER	HALLMARK_DNA_REPAIR	0.6	0.5	122	0.60804	1.0852	0.0355093	5.32187	0.491154	1	proper_all
PROPER	HALLMARK_DNA_REPAIR	0.3	0.3	122	0.60804	0.884611	-0.0532477	5.32187	0.491154	1	proper_all
PROPER	HALLMARK_DNA_REPAIR	0.9	0.1	122	0.60804	4.04796	0.607237	5.32187	0.491154	1	proper_all
PROPER	HALLMARK_DNA_REPAIR	0.2	0.1	122	0.60804	2.88569	0.460249	5.32187	0.491154	1	proper_all
PROPER	HALLMARK_DNA_REPAIR	0.5	0.2	122	0.60804	1.89396	0.27737	5.32187	0.491154	1	proper_all
PROPER	HALLMARK_DNA_REPAIR	0.3	0.2	122	0.60804	1.87557	0.273132	5.32187	0.491154	1	proper_all
PROPER	HALLMARK_DNA_REPAIR	0.7	0.8	122	0.60804	1.02326	0.00998408	5.32187	0.491154	1	proper_all
PROPER	HALLMARK_DNA_REPAIR	0.4	0.1	122	0.60804	2.57014	0.409957	5.32187	0.491154	1	proper_all
PROPER	HALLMARK_DNA_REPAIR	0.6	0.4	122	0.60804	0.849101	-0.0710408	5.32187	0.491154	1	proper_all
PROPER	HALLMARK_DNA_REPAIR	0.8	0.2	122	0.60804	2.44308	0.387938	5.32187	0.491154	1	proper_all
PROPER	HALLMARK_DNA_REPAIR	0.5	0.3	122	0.60804	1.46991	0.16729	5.32187	0.491154	1	proper_all
PROPER	HALLMARK_DNA_REPAIR	0.7	0.6	122	0.60804	1.26027	0.100464	5.32187	0.491154	1	proper_all
PROPER	HALLMARK_DNA_REPAIR	0.2	0.3	122	0.60804	1.61814	0.209017	5.32187	0.491154	1	proper_all
PROPER	HALLMARK_DNA_REPAIR	0.7	0.5	122	0.60804	1.65431	0.218616	5.32187	0.491154	1	proper_all
PROPER	HALLMARK_DNA_REPAIR	0.9	0.3	122	0.60804	0.823667	-0.0842481	5.32187	0.491154	1	proper_all
PROPER	HALLMARK_DNA_REPAIR	0.4	0.2	122	0.60804	2.0909	0.320333	5.32187	0.491154	1	proper_all
PROPER	HALLMARK_DNA_REPAIR	0.6	0.7	122	0.60804	0.487	-0.312471	5.32187	0.491154	1	proper_all
PROPER	HALLMARK_DNA_REPAIR	0.3	0.1	122	0.60804	3.42762	0.534993	5.32187	0.491154	1	proper_all
PROPER	HALLMARK_DNA_REPAIR	0.8	0.1	122	0.60804	2.24138	0.350515	5.32187	0.491154	1	proper_all
PROPER	HALLMARK_DNA_REPAIR	0.9	0.2	122	0.60804	1.999	0.300813	5.32187	0.491154	1	proper_all
PROPER	HALLMARK_DNA_REPAIR	0.7	0.4	122	0.60804	1.04325	0.0183879	5.32187	0.491154	1	proper_all
PROPER	HALLMARK_DNA_REPAIR	0.5	0.1	122	0.60804	2.96701	0.47232	5.32187	0.491154	1	proper_all
PROPER	HALLMARK_DNA_REPAIR	0.2	0.2	122	0.60804	2.39052	0.378492	5.32187	0.491154	1	proper_all
PROPER	HALLMARK_DNA_REPAIR	0.6	0.8	122	0.60804	0.78029	-0.107744	5.32187	0.491154	1	proper_all
PROPER	HALLMARK_DNA_REPAIR	0.6	0.6	122	0.60804	1.18611	0.0741242	5.32187	0.491154	1	proper_all
PROPER	HALLMARK_DNA_REPAIR	0.4	0.3	122	0.60804	1.0748	0.0313257	5.32187	0.491154	1	proper_all
PROPER	HALLMARK_E2F_TARGETS	0.2	0.4	182	0.909548	4.7973	0.680996	5.32187	0.491154	1	proper_all
PROPER	HALLMARK_E2F_TARGETS	0.7	0.2	182	0.909548	4.52207	0.655338	5.32187	0.491154	1	proper_all
PROPER	HALLMARK_E2F_TARGETS	0.5	0.7	182	0.909548	2.04648	0.311007	5.32187	0.491154	1	proper_all
PROPER	HALLMARK_E2F_TARGETS	0.3	0.8	182	0.909548	1.58931	0.201208	5.32187	0.491154	1	proper_all
PROPER	HALLMARK_E2F_TARGETS	0.4	0.5	182	0.909548	2.76254	0.441308	5.32187	0.491154	1	proper_all
PROPER	HALLMARK_E2F_TARGETS	0.3	0.6	182	0.909548	2.34151	0.369495	5.32187	0.491154	1	proper_all
PROPER	HALLMARK_E2F_TARGETS	0.8	0.6	182	0.909548	1.81314	0.258431	5.32187	0.491154	1	proper_all
PROPER	HALLMARK_E2F_TARGETS	0.5	0.6	182	0.909548	1.30696	0.116262	5.32187	0.491154	1	proper_all
PROPER	HALLMARK_E2F_TARGETS	0.7	0.3	182	0.909548	4.03643	0.605998	5.32187	0.491154	1	proper_all
PROPER	HALLMARK_E2F_TARGETS	0.2	0.5	182	0.909548	3.14151	0.497138	5.32187	0.491154	1	proper_all
PROPER	HALLMARK_E2F_TARGETS	0.8	0.7	182	0.909548	1.09262	0.03847	5.32187	0.491154	1	proper_all
PROPER	HALLMARK_E2F_TARGETS	0.5	0.8	182	0.909548	1.93048	0.285665	5.32187	0.491154	1	proper_all
PROPER	HALLMARK_E2F_TARGETS	0.3	0.7	182	0.909548	2.26745	0.355539	5.32187	0.491154	1	proper_all
PROPER	HALLMARK_E2F_TARGETS	0.4	0.4	182	0.909548	2.83712	0.452877	5.32187	0.491154	1	proper_all
PROPER	HALLMARK_E2F_TARGETS	0.6	0.1	182	0.909548	5.31352	0.725382	5.32187	0.491154	1	proper_all
PROPER	HALLMARK_E2F_TARGETS	0.8	0.4	182	0.909548	1.77632	0.24952	5.32187	0.491154	1	proper_all
PROPER	HALLMARK_E2F_TARGETS	0.9	0.8	182	0.909548	1.8511	0.26743	5.32187	0.491154	1	proper_all
PROPER	HALLMARK_E2F_TARGETS	0.4	0.7	182	0.909548	2.12797	0.327965	5.32187	0.491154	1	proper_all
PROPER	HALLMARK_E2F_TARGETS	0.6	0.2	182	0.909548	4.5184	0.654984	5.32187	0.491154	1	proper_all
PROPER	HALLMARK_E2F_TARGETS	0.2	0.8	182	0.909548	1.18397	0.0733393	5.32187	0.491154	1	proper_all
PROPER	HALLMARK_E2F_TARGETS	0.3	0.4	182	0.909548	3.0577	0.485394	5.32187	0.491154	1	proper_all
PROPER	HALLMARK_E2F_TARGETS	0.9	0.6	182	0.909548	0.0548676	-1.26068	5.32187	0.491154	1	proper_all
PROPER	HALLMARK_E2F_TARGETS	0.2	0.6	182	0.909548	0.743597	-0.128662	5.32187	0.491154	1	proper_all
PROPER	HALLMARK_E2F_TARGETS	0.5	0.5	182	0.909548	1.91992	0.283284	5.32187	0.491154	1	proper_all
PROPER	HALLMARK_E2F_TARGETS	0.3	0.5	182	0.909548	2.28268	0.358445	5.32187	0.491154	1	proper_all
PROPER	HALLMARK_E2F_TARGETS	0.6	0.3	182	0.909548	3.53174	0.547988	5.32187	0.491154	1	proper_all
PROPER	HALLMARK_E2F_TARGETS	0.4	0.6	182	0.909548	0.78396	-0.105706	5.32187	0.491154	1	proper_all
PROPER	HALLMARK_E2F_TARGETS	0.8	0.5	182	0.909548	0.194088	-0.712001	5.32187	0.491154	1	proper_all
PROPER	HALLMARK_E2F_TARGETS	0.7	0.1	182	0.909548	5.74154	0.759028	5.32187	0.491154	1	proper_all
PROPER	HALLMARK_E2F_TARGETS	0.5	0.4	182	0.909548	3.04613	0.483748	5.32187	0.491154	1	proper_all
PROPER	HALLMARK_E2F_TARGETS	0.4	0.8	182	0.909548	1.67381	0.223706	5.32187	0.491154	1	proper_all
PROPER	HALLMARK_E2F_TARGETS	0.2	0.7	182	0.909548	2.09059	0.32027	5.32187	0.491154	1	proper_all
PROPER	HALLMARK_E2F_TARGETS	0.9	0.7	182	0.909548	0.490203	-0.309624	5.32187	0.491154	1	proper_all
PROPER	HALLMARK_E2F_TARGETS	0.8	0.3	182	0.909548	1.07314	0.0306569	5.32187	0.491154	1	proper_all
PROPER	HALLMARK_E2F_TARGETS	0.6	0.5	182	0.909548	2.16422	0.335302	5.32187	0.491154	1	proper_all
PROPER	HALLMARK_E2F_TARGETS	0.3	0.3	182	0.909548	3.10208	0.491652	5.32187	0.491154	1	proper_all
PROPER	HALLMARK_E2F_TARGETS	0.9	0.1	182	0.909548	1.54727	0.189565	5.32187	0.491154	1	proper_all
PROPER	HALLMARK_E2F_TARGETS	0.2	0.1	182	0.909548	4.93731	0.69349	5.32187	0.491154	1	proper_all
PROPER	HALLMARK_E2F_TARGETS	0.7	0.7	182	0.909548	0.0386484	-1.41287	5.32187	0.491154	1	proper_all
PROPER	HALLMARK_E2F_TARGETS	0.5	0.2	182	0.909548	3.64767	0.562016	5.32187	0.491154	1	proper_all
PROPER	HALLMARK_E2F_TARGETS	0.3	0.2	182	0.909548	3.90863	0.592025	5.32187	0.491154	1	proper_all
PROPER	HALLMARK_E2F_TARGETS	0.7	0.8	182	0.909548	0.738036	-0.131922	5.32187	0.491154	1	proper_all
PROPER	HALLMARK_E2F_TARGETS	0.4	0.1	182	0.909548	4.9718	0.696514	5.32187	0.491154	1	proper_all
PROPER	HALLMARK_E2F_TARGETS	0.6	0.4	182	0.909548	2.43134	0.385846	5.32187	0.491154	1	proper_all
PROPER	HALLMARK_E2F_TARGETS	0.8	0.2	182	0.909548	3.59689	0.555927	5.32187	0.491154	1	proper_all
PROPER	HALLMARK_E2F_TARGETS	0.5	0.3	182	0.909548	2.9902	0.475701	5.32187	0.491154	1	proper_all
PROPER	HALLMARK_E2F_TARGETS	0.7	0.6	182	0.909548	0.887826	-0.0516721	5.32187	0.491154	1	proper_all
PROPER	HALLMARK_E2F_TARGETS	0.2	0.3	182	0.909548	3.03927	0.48277	5.32187	0.491154	1	proper_all
PROPER	HALLMARK_E2F_TARGETS	0.7	0.5	182	0.909548	1.07571	0.0316942	5.32187	0.491154	1	proper_all
PROPER	HALLMARK_E2F_TARGETS	0.9	0.3	182	0.909548	0.663839	-0.177937	5.32187	0.491154	1	proper_all
PROPER	HALLMARK_E2F_TARGETS	0.4	0.2	182	0.909548	3.83039	0.583243	5.32187	0.491154	1	proper_all
PROPER	HALLMARK_E2F_TARGETS	0.6	0.7	182	0.909548	0.758989	-0.119764	5.32187	0.491154	1	proper_all
PROPER	HALLMARK_E2F_TARGETS	0.3	0.1	182	0.909548	4.47773	0.651058	5.32187	0.491154	1	proper_all
PROPER	HALLMARK_E2F_TARGETS	0.8	0.1	182	0.909548	4.32524	0.636011	5.32187	0.491154	1	proper_all
PROPER	HALLMARK_E2F_TARGETS	0.9	0.2	182	0.909548	1.16461	0.0661789	5.32187	0.491154	1	proper_all
PROPER	HALLMARK_E2F_TARGETS	0.7	0.4	182	0.909548	1.29056	0.11078	5.32187	0.491154	1	proper_all
PROPER	HALLMARK_E2F_TARGETS	0.5	0.1	182	0.909548	5.00439	0.699351	5.32187	0.491154	1	proper_all
PROPER	HALLMARK_E2F_TARGETS	0.2	0.2	182	0.909548	3.90152	0.591234	5.32187	0.491154	1	proper_all
PROPER	HALLMARK_E2F_TARGETS	0.6	0.8	182	0.909548	1.42602	0.154126	5.32187	0.491154	1	proper_all
PROPER	HALLMARK_E2F_TARGETS	0.6	0.6	182	0.909548	2.44302	0.387927	5.32187	0.491154	1	proper_all
PROPER	HALLMARK_E2F_TARGETS	0.4	0.3	182	0.909548	2.67496	0.427317	5.32187	0.491154	1	proper_all
PROPER	HALLMARK_EPITHELIAL_MESENCHYMAL_TRANSITION	0.2	0.4	95	0.472362	24.7319	1.39326	5.32187	0.491154	1	proper_all
PROPER	HALLMARK_EPITHELIAL_MESENCHYMAL_TRANSITION	0.7	0.2	95	0.472362	28.0078	1.44728	5.32187	0.491154	1	proper_all
PROPER	HALLMARK_EPITHELIAL_MESENCHYMAL_TRANSITION	0.5	0.7	95	0.472362	18.5293	1.26786	5.32187	0.491154	1	proper_all
PROPER	HALLMARK_EPITHELIAL_MESENCHYMAL_TRANSITION	0.3	0.8	95	0.472362	21.8141	1.33874	5.32187	0.491154	1	proper_all
PROPER	HALLMARK_EPITHELIAL_MESENCHYMAL_TRANSITION	0.8	0.8	95	0.472362	15.0765	1.1783	5.32187	0.491154	1	proper_all
PROPER	HALLMARK_EPITHELIAL_MESENCHYMAL_TRANSITION	0.9	0.4	95	0.472362	13.7572	1.13853	5.32187	0.491154	1	proper_all
PROPER	HALLMARK_EPITHELIAL_MESENCHYMAL_TRANSITION	0.4	0.5	95	0.472362	23.5838	1.37261	5.32187	0.491154	1	proper_all
PROPER	HALLMARK_EPITHELIAL_MESENCHYMAL_TRANSITION	0.3	0.6	95	0.472362	20.8501	1.31911	5.32187	0.491154	1	proper_all
PROPER	HALLMARK_EPITHELIAL_MESENCHYMAL_TRANSITION	0.8	0.6	95	0.472362	16.6589	1.22165	5.32187	0.491154	1	proper_all
PROPER	HALLMARK_EPITHELIAL_MESENCHYMAL_TRANSITION	0.9	0.5	95	0.472362	9.68326	0.986022	5.32187	0.491154	1	proper_all
PROPER	HALLMARK_EPITHELIAL_MESENCHYMAL_TRANSITION	0.5	0.6	95	0.472362	18.6686	1.27111	5.32187	0.491154	1	proper_all
PROPER	HALLMARK_EPITHELIAL_MESENCHYMAL_TRANSITION	0.7	0.3	95	0.472362	24.4934	1.38905	5.32187	0.491154	1	proper_all
PROPER	HALLMARK_EPITHELIAL_MESENCHYMAL_TRANSITION	0.2	0.5	95	0.472362	29.9808	1.47684	5.32187	0.491154	1	proper_all
PROPER	HALLMARK_EPITHELIAL_MESENCHYMAL_TRANSITION	0.8	0.7	95	0.472362	18.1819	1.25964	5.32187	0.491154	1	proper_all
PROPER	HALLMARK_EPITHELIAL_MESENCHYMAL_TRANSITION	0.5	0.8	95	0.472362	22.3227	1.34875	5.32187	0.491154	1	proper_all
PROPER	HALLMARK_EPITHELIAL_MESENCHYMAL_TRANSITION	0.3	0.7	95	0.472362	31.9191	1.50405	5.32187	0.491154	1	proper_all
PROPER	HALLMARK_EPITHELIAL_MESENCHYMAL_TRANSITION	0.4	0.4	95	0.472362	27.4745	1.43893	5.32187	0.491154	1	proper_all
PROPER	HALLMARK_EPITHELIAL_MESENCHYMAL_TRANSITION	0.6	0.1	95	0.472362	30.8164	1.48878	5.32187	0.491154	1	proper_all
PROPER	HALLMARK_EPITHELIAL_MESENCHYMAL_TRANSITION	0.8	0.4	95	0.472362	20.0757	1.30267	5.32187	0.491154	1	proper_all
PROPER	HALLMARK_EPITHELIAL_MESENCHYMAL_TRANSITION	0.9	0.8	95	0.472362	4.84008	0.684852	5.32187	0.491154	1	proper_all
PROPER	HALLMARK_EPITHELIAL_MESENCHYMAL_TRANSITION	0.4	0.7	95	0.472362	36.4213	1.56135	5.32187	0.491154	1	proper_all
PROPER	HALLMARK_EPITHELIAL_MESENCHYMAL_TRANSITION	0.6	0.2	95	0.472362	26.68	1.42619	5.32187	0.491154	1	proper_all
PROPER	HALLMARK_EPITHELIAL_MESENCHYMAL_TRANSITION	0.2	0.8	95	0.472362	19.0331	1.27951	5.32187	0.491154	1	proper_all
PROPER	HALLMARK_EPITHELIAL_MESENCHYMAL_TRANSITION	0.3	0.4	95	0.472362	27.3051	1.43624	5.32187	0.491154	1	proper_all
PROPER	HALLMARK_EPITHELIAL_MESENCHYMAL_TRANSITION	0.9	0.6	95	0.472362	9.02277	0.95534	5.32187	0.491154	1	proper_all
PROPER	HALLMARK_EPITHELIAL_MESENCHYMAL_TRANSITION	0.2	0.6	95	0.472362	27.9119	1.44579	5.32187	0.491154	1	proper_all
PROPER	HALLMARK_EPITHELIAL_MESENCHYMAL_TRANSITION	0.5	0.5	95	0.472362	22.8419	1.35873	5.32187	0.491154	1	proper_all
PROPER	HALLMARK_EPITHELIAL_MESENCHYMAL_TRANSITION	0.3	0.5	95	0.472362	29.5014	1.46984	5.32187	0.491154	1	proper_all
PROPER	HALLMARK_EPITHELIAL_MESENCHYMAL_TRANSITION	0.6	0.3	95	0.472362	33.9266	1.53054	5.32187	0.491154	1	proper_all
PROPER	HALLMARK_EPITHELIAL_MESENCHYMAL_TRANSITION	0.4	0.6	95	0.472362	23.2616	1.36664	5.32187	0.491154	1	proper_all
PROPER	HALLMARK_EPITHELIAL_MESENCHYMAL_TRANSITION	0.8	0.5	95	0.472362	15.0734	1.17821	5.32187	0.491154	1	proper_all
PROPER	HALLMARK_EPITHELIAL_MESENCHYMAL_TRANSITION	0.7	0.1	95	0.472362	37.9104	1.57876	5.32187	0.491154	1	proper_all
PROPER	HALLMARK_EPITHELIAL_MESENCHYMAL_TRANSITION	0.5	0.4	95	0.472362	36.3096	1.56002	5.32187	0.491154	1	proper_all
PROPER	HALLMARK_EPITHELIAL_MESENCHYMAL_TRANSITION	0.4	0.8	95	0.472362	28.1702	1.44979	5.32187	0.491154	1	proper_all
PROPER	HALLMARK_EPITHELIAL_MESENCHYMAL_TRANSITION	0.2	0.7	95	0.472362	28.7483	1.45861	5.32187	0.491154	1	proper_all
PROPER	HALLMARK_EPITHELIAL_MESENCHYMAL_TRANSITION	0.9	0.7	95	0.472362	8.43762	0.92622	5.32187	0.491154	1	proper_all
PROPER	HALLMARK_EPITHELIAL_MESENCHYMAL_TRANSITION	0.8	0.3	95	0.472362	26.4571	1.42254	5.32187	0.491154	1	proper_all
PROPER	HALLMARK_EPITHELIAL_MESENCHYMAL_TRANSITION	0.6	0.5	95	0.472362	20.5	1.31175	5.32187	0.491154	1	proper_all
PROPER	HALLMARK_EPITHELIAL_MESENCHYMAL_TRANSITION	0.3	0.3	95	0.472362	30.1909	1.47988	5.32187	0.491154	1	proper_all
PROPER	HALLMARK_EPITHELIAL_MESENCHYMAL_TRANSITION	0.9	0.1	95	0.472362	15.8045	1.19878	5.32187	0.491154	1	proper_all
PROPER	HALLMARK_EPITHELIAL_MESENCHYMAL_TRANSITION	0.2	0.1	95	0.472362	36.03	1.55666	5.32187	0.491154	1	proper_all
PROPER	HALLMARK_EPITHELIAL_MESENCHYMAL_TRANSITION	0.7	0.7	95	0.472362	16.766	1.22443	5.32187	0.491154	1	proper_all
PROPER	HALLMARK_EPITHELIAL_MESENCHYMAL_TRANSITION	0.5	0.2	95	0.472362	42.3624	1.62698	5.32187	0.491154	1	proper_all
PROPER	HALLMARK_EPITHELIAL_MESENCHYMAL_TRANSITION	0.3	0.2	95	0.472362	31.0021	1.49139	5.32187	0.491154	1	proper_all
PROPER	HALLMARK_EPITHELIAL_MESENCHYMAL_TRANSITION	0.7	0.8	95	0.472362	11.7517	1.0701	5.32187	0.491154	1	proper_all
PROPER	HALLMARK_EPITHELIAL_MESENCHYMAL_TRANSITION	0.4	0.1	95	0.472362	29.2281	1.4658	5.32187	0.491154	1	proper_all
PROPER	HALLMARK_EPITHELIAL_MESENCHYMAL_TRANSITION	0.6	0.4	95	0.472362	28.3443	1.45247	5.32187	0.491154	1	proper_all
PROPER	HALLMARK_EPITHELIAL_MESENCHYMAL_TRANSITION	0.8	0.2	95	0.472362	26.5292	1.42372	5.32187	0.491154	1	proper_all
PROPER	HALLMARK_EPITHELIAL_MESENCHYMAL_TRANSITION	0.5	0.3	95	0.472362	36.4217	1.56136	5.32187	0.491154	1	proper_all
PROPER	HALLMARK_EPITHELIAL_MESENCHYMAL_TRANSITION	0.7	0.6	95	0.472362	30.9153	1.49017	5.32187	0.491154	1	proper_all
PROPER	HALLMARK_EPITHELIAL_MESENCHYMAL_TRANSITION	0.2	0.3	95	0.472362	32.6682	1.51412	5.32187	0.491154	1	proper_all
PROPER	HALLMARK_EPITHELIAL_MESENCHYMAL_TRANSITION	0.7	0.5	95	0.472362	23.2615	1.36664	5.32187	0.491154	1	proper_all
PROPER	HALLMARK_EPITHELIAL_MESENCHYMAL_TRANSITION	0.9	0.3	95	0.472362	13.4053	1.12728	5.32187	0.491154	1	proper_all
PROPER	HALLMARK_EPITHELIAL_MESENCHYMAL_TRANSITION	0.4	0.2	95	0.472362	42.8007	1.63145	5.32187	0.491154	1	proper_all
PROPER	HALLMARK_EPITHELIAL_MESENCHYMAL_TRANSITION	0.6	0.7	95	0.472362	26.397	1.42155	5.32187	0.491154	1	proper_all
PROPER	HALLMARK_EPITHELIAL_MESENCHYMAL_TRANSITION	0.3	0.1	95	0.472362	34.972	1.54372	5.32187	0.491154	1	proper_all
PROPER	HALLMARK_EPITHELIAL_MESENCHYMAL_TRANSITION	0.8	0.1	95	0.472362	25.0586	1.39896	5.32187	0.491154	1	proper_all
PROPER	HALLMARK_EPITHELIAL_MESENCHYMAL_TRANSITION	0.9	0.2	95	0.472362	14.2338	1.15332	5.32187	0.491154	1	proper_all
PROPER	HALLMARK_EPITHELIAL_MESENCHYMAL_TRANSITION	0.7	0.4	95	0.472362	26.9575	1.43068	5.32187	0.491154	1	proper_all
PROPER	HALLMARK_EPITHELIAL_MESENCHYMAL_TRANSITION	0.5	0.1	95	0.472362	32.2426	1.50843	5.32187	0.491154	1	proper_all
PROPER	HALLMARK_EPITHELIAL_MESENCHYMAL_TRANSITION	0.2	0.2	95	0.472362	23.8344	1.3772	5.32187	0.491154	1	proper_all
PROPER	HALLMARK_EPITHELIAL_MESENCHYMAL_TRANSITION	0.6	0.8	95	0.472362	17.3732	1.23988	5.32187	0.491154	1	proper_all
PROPER	HALLMARK_EPITHELIAL_MESENCHYMAL_TRANSITION	0.6	0.6	95	0.472362	26.9017	1.42978	5.32187	0.491154	1	proper_all
PROPER	HALLMARK_EPITHELIAL_MESENCHYMAL_TRANSITION	0.4	0.3	95	0.472362	30.5507	1.48502	5.32187	0.491154	1	proper_all
PROPER	HALLMARK_ESTROGEN_RESPONSE_EARLY	0.2	0.4	90	0.447236	13.0067	1.11417	5.32187	0.491154	1	proper_all
PROPER	HALLMARK_ESTROGEN_RESPONSE_EARLY	0.7	0.2	90	0.447236	25.9527	1.41418	5.32187	0.491154	1	proper_all
PROPER	HALLMARK_ESTROGEN_RESPONSE_EARLY	0.5	0.7	90	0.447236	30.3231	1.48177	5.32187	0.491154	1	proper_all
PROPER	HALLMARK_ESTROGEN_RESPONSE_EARLY	0.3	0.8	90	0.447236	28.7879	1.45921	5.32187	0.491154	1	proper_all
PROPER	HALLMARK_ESTROGEN_RESPONSE_EARLY	0.8	0.8	90	0.447236	30.1794	1.47971	5.32187	0.491154	1	proper_all
PROPER	HALLMARK_ESTROGEN_RESPONSE_EARLY	0.9	0.4	90	0.447236	36.7689	1.56548	5.32187	0.491154	1	proper_all
PROPER	HALLMARK_ESTROGEN_RESPONSE_EARLY	0.4	0.5	90	0.447236	15.3008	1.18471	5.32187	0.491154	1	proper_all
PROPER	HALLMARK_ESTROGEN_RESPONSE_EARLY	0.3	0.6	90	0.447236	19.9038	1.29894	5.32187	0.491154	1	proper_all
PROPER	HALLMARK_ESTROGEN_RESPONSE_EARLY	0.8	0.6	90	0.447236	31.1219	1.49307	5.32187	0.491154	1	proper_all
PROPER	HALLMARK_ESTROGEN_RESPONSE_EARLY	0.9	0.5	90	0.447236	27.166	1.43403	5.32187	0.491154	1	proper_all
PROPER	HALLMARK_ESTROGEN_RESPONSE_EARLY	0.5	0.6	90	0.447236	19.0136	1.27907	5.32187	0.491154	1	proper_all
PROPER	HALLMARK_ESTROGEN_RESPONSE_EARLY	0.7	0.3	90	0.447236	23.4504	1.37015	5.32187	0.491154	1	proper_all
PROPER	HALLMARK_ESTROGEN_RESPONSE_EARLY	0.2	0.5	90	0.447236	13.5673	1.13249	5.32187	0.491154	1	proper_all
PROPER	HALLMARK_ESTROGEN_RESPONSE_EARLY	0.8	0.7	90	0.447236	33.2588	1.52191	5.32187	0.491154	1	proper_all
PROPER	HALLMARK_ESTROGEN_RESPONSE_EARLY	0.5	0.8	90	0.447236	24.2668	1.38501	5.32187	0.491154	1	proper_all
PROPER	HALLMARK_ESTROGEN_RESPONSE_EARLY	0.3	0.7	90	0.447236	18.3516	1.26367	5.32187	0.491154	1	proper_all
PROPER	HALLMARK_ESTROGEN_RESPONSE_EARLY	0.4	0.4	90	0.447236	20.4804	1.31134	5.32187	0.491154	1	proper_all
PROPER	HALLMARK_ESTROGEN_RESPONSE_EARLY	0.6	0.1	90	0.447236	16.1255	1.20751	5.32187	0.491154	1	proper_all
PROPER	HALLMARK_ESTROGEN_RESPONSE_EARLY	0.8	0.4	90	0.447236	21.0847	1.32397	5.32187	0.491154	1	proper_all
PROPER	HALLMARK_ESTROGEN_RESPONSE_EARLY	0.9	0.8	90	0.447236	26.409	1.42175	5.32187	0.491154	1	proper_all
PROPER	HALLMARK_ESTROGEN_RESPONSE_EARLY	0.4	0.7	90	0.447236	22.3388	1.34906	5.32187	0.491154	1	proper_all
PROPER	HALLMARK_ESTROGEN_RESPONSE_EARLY	0.6	0.2	90	0.447236	21.466	1.33175	5.32187	0.491154	1	proper_all
PROPER	HALLMARK_ESTROGEN_RESPONSE_EARLY	0.2	0.8	90	0.447236	15.9828	1.20365	5.32187	0.491154	1	proper_all
PROPER	HALLMARK_ESTROGEN_RESPONSE_EARLY	0.3	0.4	90	0.447236	18.8417	1.27512	5.32187	0.491154	1	proper_all
PROPER	HALLMARK_ESTROGEN_RESPONSE_EARLY	0.9	0.6	90	0.447236	26.0426	1.41569	5.32187	0.491154	1	proper_all
PROPER	HALLMARK_ESTROGEN_RESPONSE_EARLY	0.2	0.6	90	0.447236	15.2691	1.18381	5.32187	0.491154	1	proper_all
PROPER	HALLMARK_ESTROGEN_RESPONSE_EARLY	0.5	0.5	90	0.447236	21.9116	1.34067	5.32187	0.491154	1	proper_all
PROPER	HALLMARK_ESTROGEN_RESPONSE_EARLY	0.3	0.5	90	0.447236	20.1369	1.30399	5.32187	0.491154	1	proper_all
PROPER	HALLMARK_ESTROGEN_RESPONSE_EARLY	0.6	0.3	90	0.447236	15.8242	1.19932	5.32187	0.491154	1	proper_all
PROPER	HALLMARK_ESTROGEN_RESPONSE_EARLY	0.4	0.6	90	0.447236	16.0288	1.2049	5.32187	0.491154	1	proper_all
PROPER	HALLMARK_ESTROGEN_RESPONSE_EARLY	0.8	0.5	90	0.447236	20.9309	1.32079	5.32187	0.491154	1	proper_all
PROPER	HALLMARK_ESTROGEN_RESPONSE_EARLY	0.7	0.1	90	0.447236	22.5734	1.3536	5.32187	0.491154	1	proper_all
PROPER	HALLMARK_ESTROGEN_RESPONSE_EARLY	0.5	0.4	90	0.447236	18.154	1.25897	5.32187	0.491154	1	proper_all
PROPER	HALLMARK_ESTROGEN_RESPONSE_EARLY	0.4	0.8	90	0.447236	16.041	1.20523	5.32187	0.491154	1	proper_all
PROPER	HALLMARK_ESTROGEN_RESPONSE_EARLY	0.2	0.7	90	0.447236	13.0921	1.11701	5.32187	0.491154	1	proper_all
PROPER	HALLMARK_ESTROGEN_RESPONSE_EARLY	0.9	0.7	90	0.447236	19.4025	1.28786	5.32187	0.491154	1	proper_all
PROPER	HALLMARK_ESTROGEN_RESPONSE_EARLY	0.8	0.3	90	0.447236	27.665	1.44193	5.32187	0.491154	1	proper_all
PROPER	HALLMARK_ESTROGEN_RESPONSE_EARLY	0.6	0.5	90	0.447236	28.1956	1.45018	5.32187	0.491154	1	proper_all
PROPER	HALLMARK_ESTROGEN_RESPONSE_EARLY	0.3	0.3	90	0.447236	13.8459	1.14132	5.32187	0.491154	1	proper_all
PROPER	HALLMARK_ESTROGEN_RESPONSE_EARLY	0.9	0.1	90	0.447236	53.9127	1.73169	5.32187	0.491154	1	proper_all
PROPER	HALLMARK_ESTROGEN_RESPONSE_EARLY	0.2	0.1	90	0.447236	13.9737	1.14531	5.32187	0.491154	1	proper_all
PROPER	HALLMARK_ESTROGEN_RESPONSE_EARLY	0.7	0.7	90	0.447236	17.268	1.23724	5.32187	0.491154	1	proper_all
PROPER	HALLMARK_ESTROGEN_RESPONSE_EARLY	0.5	0.2	90	0.447236	25.6507	1.4091	5.32187	0.491154	1	proper_all
PROPER	HALLMARK_ESTROGEN_RESPONSE_EARLY	0.3	0.2	90	0.447236	13.5416	1.13167	5.32187	0.491154	1	proper_all
PROPER	HALLMARK_ESTROGEN_RESPONSE_EARLY	0.7	0.8	90	0.447236	20.5986	1.31384	5.32187	0.491154	1	proper_all
PROPER	HALLMARK_ESTROGEN_RESPONSE_EARLY	0.4	0.1	90	0.447236	17.3377	1.23899	5.32187	0.491154	1	proper_all
PROPER	HALLMARK_ESTROGEN_RESPONSE_EARLY	0.6	0.4	90	0.447236	19.2039	1.28339	5.32187	0.491154	1	proper_all
PROPER	HALLMARK_ESTROGEN_RESPONSE_EARLY	0.8	0.2	90	0.447236	31.0949	1.49269	5.32187	0.491154	1	proper_all
PROPER	HALLMARK_ESTROGEN_RESPONSE_EARLY	0.5	0.3	90	0.447236	13.482	1.12976	5.32187	0.491154	1	proper_all
PROPER	HALLMARK_ESTROGEN_RESPONSE_EARLY	0.7	0.6	90	0.447236	27.7283	1.44292	5.32187	0.491154	1	proper_all
PROPER	HALLMARK_ESTROGEN_RESPONSE_EARLY	0.2	0.3	90	0.447236	14.8008	1.17029	5.32187	0.491154	1	proper_all
PROPER	HALLMARK_ESTROGEN_RESPONSE_EARLY	0.7	0.5	90	0.447236	29.0141	1.46261	5.32187	0.491154	1	proper_all
PROPER	HALLMARK_ESTROGEN_RESPONSE_EARLY	0.9	0.3	90	0.447236	46.7959	1.67021	5.32187	0.491154	1	proper_all
PROPER	HALLMARK_ESTROGEN_RESPONSE_EARLY	0.4	0.2	90	0.447236	24.5775	1.39054	5.32187	0.491154	1	proper_all
PROPER	HALLMARK_ESTROGEN_RESPONSE_EARLY	0.6	0.7	90	0.447236	19.1732	1.28269	5.32187	0.491154	1	proper_all
PROPER	HALLMARK_ESTROGEN_RESPONSE_EARLY	0.3	0.1	90	0.447236	15.1591	1.18067	5.32187	0.491154	1	proper_all
PROPER	HALLMARK_ESTROGEN_RESPONSE_EARLY	0.8	0.1	90	0.447236	32.2921	1.5091	5.32187	0.491154	1	proper_all
PROPER	HALLMARK_ESTROGEN_RESPONSE_EARLY	0.9	0.2	90	0.447236	48.3952	1.6848	5.32187	0.491154	1	proper_all
PROPER	HALLMARK_ESTROGEN_RESPONSE_EARLY	0.7	0.4	90	0.447236	18.1625	1.25918	5.32187	0.491154	1	proper_all
PROPER	HALLMARK_ESTROGEN_RESPONSE_EARLY	0.5	0.1	90	0.447236	12.8826	1.11	5.32187	0.491154	1	proper_all
PROPER	HALLMARK_ESTROGEN_RESPONSE_EARLY	0.2	0.2	90	0.447236	13.4633	1.12915	5.32187	0.491154	1	proper_all
PROPER	HALLMARK_ESTROGEN_RESPONSE_EARLY	0.6	0.8	90	0.447236	29.6942	1.47267	5.32187	0.491154	1	proper_all
PROPER	HALLMARK_ESTROGEN_RESPONSE_EARLY	0.6	0.6	90	0.447236	24.2438	1.3846	5.32187	0.491154	1	proper_all
PROPER	HALLMARK_ESTROGEN_RESPONSE_EARLY	0.4	0.3	90	0.447236	17.981	1.25481	5.32187	0.491154	1	proper_all
PROPER	HALLMARK_ESTROGEN_RESPONSE_LATE	0.2	0.4	88	0.437186	0.781433	-0.107108	5.32187	0.491154	1	proper_all
PROPER	HALLMARK_ESTROGEN_RESPONSE_LATE	0.7	0.2	88	0.437186	0.0557307	-1.25391	5.32187	0.491154	1	proper_all
PROPER	HALLMARK_ESTROGEN_RESPONSE_LATE	0.3	0.8	88	0.437186	0.216221	-0.665102	5.32187	0.491154	1	proper_all
PROPER	HALLMARK_ESTROGEN_RESPONSE_LATE	0.8	0.8	88	0.437186	2.26113	0.354326	5.32187	0.491154	1	proper_all
PROPER	HALLMARK_ESTROGEN_RESPONSE_LATE	0.4	0.5	88	0.437186	0.880891	-0.0550777	5.32187	0.491154	1	proper_all
PROPER	HALLMARK_ESTROGEN_RESPONSE_LATE	0.3	0.6	88	0.437186	0.0485888	-1.31346	5.32187	0.491154	1	proper_all
PROPER	HALLMARK_ESTROGEN_RESPONSE_LATE	0.8	0.6	88	0.437186	0.372513	-0.428859	5.32187	0.491154	1	proper_all
PROPER	HALLMARK_ESTROGEN_RESPONSE_LATE	0.7	0.3	88	0.437186	0.377228	-0.423396	5.32187	0.491154	1	proper_all
PROPER	HALLMARK_ESTROGEN_RESPONSE_LATE	0.2	0.5	88	0.437186	0.205763	-0.686633	5.32187	0.491154	1	proper_all
PROPER	HALLMARK_ESTROGEN_RESPONSE_LATE	0.4	0.7	88	0.437186	0.0964226	-1.01582	5.32187	0.491154	1	proper_all
PROPER	HALLMARK_ESTROGEN_RESPONSE_LATE	0.3	0.4	88	0.437186	0.367197	-0.435101	5.32187	0.491154	1	proper_all
PROPER	HALLMARK_ESTROGEN_RESPONSE_LATE	0.2	0.6	88	0.437186	0.318573	-0.496791	5.32187	0.491154	1	proper_all
PROPER	HALLMARK_ESTROGEN_RESPONSE_LATE	0.5	0.5	88	0.437186	0.470521	-0.327421	5.32187	0.491154	1	proper_all
PROPER	HALLMARK_ESTROGEN_RESPONSE_LATE	0.3	0.5	88	0.437186	0.361707	-0.441643	5.32187	0.491154	1	proper_all
PROPER	HALLMARK_ESTROGEN_RESPONSE_LATE	0.6	0.3	88	0.437186	0.407324	-0.39006	5.32187	0.491154	1	proper_all
PROPER	HALLMARK_ESTROGEN_RESPONSE_LATE	0.4	0.6	88	0.437186	0.484963	-0.314292	5.32187	0.491154	1	proper_all
PROPER	HALLMARK_ESTROGEN_RESPONSE_LATE	0.8	0.5	88	0.437186	0.14381	-0.842211	5.32187	0.491154	1	proper_all
PROPER	HALLMARK_ESTROGEN_RESPONSE_LATE	0.7	0.1	88	0.437186	0.304837	-0.515932	5.32187	0.491154	1	proper_all
PROPER	HALLMARK_ESTROGEN_RESPONSE_LATE	0.5	0.4	88	0.437186	0.0627018	-1.20272	5.32187	0.491154	1	proper_all
PROPER	HALLMARK_ESTROGEN_RESPONSE_LATE	0.4	0.8	88	0.437186	0.673637	-0.171574	5.32187	0.491154	1	proper_all
PROPER	HALLMARK_ESTROGEN_RESPONSE_LATE	0.2	0.7	88	0.437186	0.154952	-0.809802	5.32187	0.491154	1	proper_all
PROPER	HALLMARK_ESTROGEN_RESPONSE_LATE	0.9	0.7	88	0.437186	0.311989	-0.50586	5.32187	0.491154	1	proper_all
PROPER	HALLMARK_ESTROGEN_RESPONSE_LATE	0.8	0.3	88	0.437186	0.359037	-0.444861	5.32187	0.491154	1	proper_all
PROPER	HALLMARK_ESTROGEN_RESPONSE_LATE	0.6	0.5	88	0.437186	0.578019	-0.238058	5.32187	0.491154	1	proper_all
PROPER	HALLMARK_ESTROGEN_RESPONSE_LATE	0.3	0.3	88	0.437186	0.856956	-0.0670414	5.32187	0.491154	1	proper_all
PROPER	HALLMARK_ESTROGEN_RESPONSE_LATE	0.5	0.2	88	0.437186	1.04647	0.0197263	5.32187	0.491154	1	proper_all
PROPER	HALLMARK_ESTROGEN_RESPONSE_LATE	0.3	0.2	88	0.437186	0.447993	-0.348729	5.32187	0.491154	1	proper_all
PROPER	HALLMARK_ESTROGEN_RESPONSE_LATE	0.4	0.1	88	0.437186	0.93747	-0.0280425	5.32187	0.491154	1	proper_all
PROPER	HALLMARK_ESTROGEN_RESPONSE_LATE	0.8	0.2	88	0.437186	0.445529	-0.351124	5.32187	0.491154	1	proper_all
PROPER	HALLMARK_ESTROGEN_RESPONSE_LATE	0.5	0.3	88	0.437186	0.857292	-0.0668711	5.32187	0.491154	1	proper_all
PROPER	HALLMARK_ESTROGEN_RESPONSE_LATE	0.2	0.3	88	0.437186	0.274793	-0.560995	5.32187	0.491154	1	proper_all
PROPER	HALLMARK_ESTROGEN_RESPONSE_LATE	0.7	0.5	88	0.437186	0.243395	-0.613689	5.32187	0.491154	1	proper_all
PROPER	HALLMARK_ESTROGEN_RESPONSE_LATE	0.9	0.3	88	0.437186	0.484944	-0.314308	5.32187	0.491154	1	proper_all
PROPER	HALLMARK_ESTROGEN_RESPONSE_LATE	0.3	0.1	88	0.437186	0.722693	-0.141046	5.32187	0.491154	1	proper_all
PROPER	HALLMARK_ESTROGEN_RESPONSE_LATE	0.8	0.1	88	0.437186	0.298545	-0.524991	5.32187	0.491154	1	proper_all
PROPER	HALLMARK_ESTROGEN_RESPONSE_LATE	0.9	0.2	88	0.437186	0.552966	-0.257302	5.32187	0.491154	1	proper_all
PROPER	HALLMARK_ESTROGEN_RESPONSE_LATE	0.5	0.1	88	0.437186	0.222757	-0.652169	5.32187	0.491154	1	proper_all
PROPER	HALLMARK_ESTROGEN_RESPONSE_LATE	0.2	0.2	88	0.437186	0.87011	-0.060426	5.32187	0.491154	1	proper_all
PROPER	HALLMARK_ESTROGEN_RESPONSE_LATE	0.4	0.3	88	0.437186	0.577624	-0.238355	5.32187	0.491154	1	proper_all
PROPER	HALLMARK_FATTY_ACID_METABOLISM	0.2	0.4	103	0.512563	1.65905	0.21986	5.32187	0.491154	1	proper_all
PROPER	HALLMARK_FATTY_ACID_METABOLISM	0.7	0.2	103	0.512563	1.59211	0.201974	5.32187	0.491154	1	proper_all
PROPER	HALLMARK_FATTY_ACID_METABOLISM	0.5	0.7	103	0.512563	0.325481	-0.487474	5.32187	0.491154	1	proper_all
PROPER	HALLMARK_FATTY_ACID_METABOLISM	0.9	0.4	103	0.512563	0.0656709	-1.18263	5.32187	0.491154	1	proper_all
PROPER	HALLMARK_FATTY_ACID_METABOLISM	0.4	0.5	103	0.512563	0.189234	-0.723	5.32187	0.491154	1	proper_all
PROPER	HALLMARK_FATTY_ACID_METABOLISM	0.3	0.6	103	0.512563	1.08939	0.0371817	5.32187	0.491154	1	proper_all
PROPER	HALLMARK_FATTY_ACID_METABOLISM	0.9	0.5	103	0.512563	0.515699	-0.287604	5.32187	0.491154	1	proper_all
PROPER	HALLMARK_FATTY_ACID_METABOLISM	0.7	0.3	103	0.512563	0.42667	-0.369908	5.32187	0.491154	1	proper_all
PROPER	HALLMARK_FATTY_ACID_METABOLISM	0.2	0.5	103	0.512563	2.093	0.32077	5.32187	0.491154	1	proper_all
PROPER	HALLMARK_FATTY_ACID_METABOLISM	0.8	0.7	103	0.512563	0.122785	-0.910855	5.32187	0.491154	1	proper_all
PROPER	HALLMARK_FATTY_ACID_METABOLISM	0.3	0.7	103	0.512563	1.01761	0.0075821	5.32187	0.491154	1	proper_all
PROPER	HALLMARK_FATTY_ACID_METABOLISM	0.4	0.4	103	0.512563	0.844687	-0.073304	5.32187	0.491154	1	proper_all
PROPER	HALLMARK_FATTY_ACID_METABOLISM	0.6	0.1	103	0.512563	2.82462	0.45096	5.32187	0.491154	1	proper_all
PROPER	HALLMARK_FATTY_ACID_METABOLISM	0.8	0.4	103	0.512563	0.29619	-0.52843	5.32187	0.491154	1	proper_all
PROPER	HALLMARK_FATTY_ACID_METABOLISM	0.6	0.2	103	0.512563	1.01101	0.00475688	5.32187	0.491154	1	proper_all
PROPER	HALLMARK_FATTY_ACID_METABOLISM	0.2	0.8	103	0.512563	1.26976	0.103721	5.32187	0.491154	1	proper_all
PROPER	HALLMARK_FATTY_ACID_METABOLISM	0.3	0.4	103	0.512563	2.34003	0.369221	5.32187	0.491154	1	proper_all
PROPER	HALLMARK_FATTY_ACID_METABOLISM	0.9	0.6	103	0.512563	1.31029	0.117369	5.32187	0.491154	1	proper_all
PROPER	HALLMARK_FATTY_ACID_METABOLISM	0.2	0.6	103	0.512563	0.805652	-0.0938528	5.32187	0.491154	1	proper_all
PROPER	HALLMARK_FATTY_ACID_METABOLISM	0.5	0.5	103	0.512563	0.34542	-0.461653	5.32187	0.491154	1	proper_all
PROPER	HALLMARK_FATTY_ACID_METABOLISM	0.3	0.5	103	0.512563	1.20509	0.0810181	5.32187	0.491154	1	proper_all
PROPER	HALLMARK_FATTY_ACID_METABOLISM	0.6	0.3	103	0.512563	2.02782	0.307029	5.32187	0.491154	1	proper_all
PROPER	HALLMARK_FATTY_ACID_METABOLISM	0.4	0.6	103	0.512563	0.962185	-0.0167414	5.32187	0.491154	1	proper_all
PROPER	HALLMARK_FATTY_ACID_METABOLISM	0.8	0.5	103	0.512563	1.41162	0.149718	5.32187	0.491154	1	proper_all
PROPER	HALLMARK_FATTY_ACID_METABOLISM	0.7	0.1	103	0.512563	1.45884	0.164006	5.32187	0.491154	1	proper_all
PROPER	HALLMARK_FATTY_ACID_METABOLISM	0.5	0.4	103	0.512563	1.51483	0.180363	5.32187	0.491154	1	proper_all
PROPER	HALLMARK_FATTY_ACID_METABOLISM	0.4	0.8	103	0.512563	1.71138	0.233346	5.32187	0.491154	1	proper_all
PROPER	HALLMARK_FATTY_ACID_METABOLISM	0.2	0.7	103	0.512563	1.15775	0.0636131	5.32187	0.491154	1	proper_all
PROPER	HALLMARK_FATTY_ACID_METABOLISM	0.9	0.7	103	0.512563	0.957841	-0.0187065	5.32187	0.491154	1	proper_all
PROPER	HALLMARK_FATTY_ACID_METABOLISM	0.8	0.3	103	0.512563	1.07889	0.0329783	5.32187	0.491154	1	proper_all
PROPER	HALLMARK_FATTY_ACID_METABOLISM	0.6	0.5	103	0.512563	0.0909908	-1.041	5.32187	0.491154	1	proper_all
PROPER	HALLMARK_FATTY_ACID_METABOLISM	0.3	0.3	103	0.512563	1.36779	0.136018	5.32187	0.491154	1	proper_all
PROPER	HALLMARK_FATTY_ACID_METABOLISM	0.9	0.1	103	0.512563	1.01596	0.00687654	5.32187	0.491154	1	proper_all
PROPER	HALLMARK_FATTY_ACID_METABOLISM	0.2	0.1	103	0.512563	1.74775	0.242479	5.32187	0.491154	1	proper_all
PROPER	HALLMARK_FATTY_ACID_METABOLISM	0.7	0.7	103	0.512563	1.22303	0.0874356	5.32187	0.491154	1	proper_all
PROPER	HALLMARK_FATTY_ACID_METABOLISM	0.5	0.2	103	0.512563	0.867583	-0.0616888	5.32187	0.491154	1	proper_all
PROPER	HALLMARK_FATTY_ACID_METABOLISM	0.3	0.2	103	0.512563	1.8639	0.270422	5.32187	0.491154	1	proper_all
PROPER	HALLMARK_FATTY_ACID_METABOLISM	0.7	0.8	103	0.512563	0.0811812	-1.09054	5.32187	0.491154	1	proper_all
PROPER	HALLMARK_FATTY_ACID_METABOLISM	0.4	0.1	103	0.512563	2.70904	0.432815	5.32187	0.491154	1	proper_all
PROPER	HALLMARK_FATTY_ACID_METABOLISM	0.6	0.4	103	0.512563	1.24961	0.0967756	5.32187	0.491154	1	proper_all
PROPER	HALLMARK_FATTY_ACID_METABOLISM	0.8	0.2	103	0.512563	1.42329	0.153293	5.32187	0.491154	1	proper_all
PROPER	HALLMARK_FATTY_ACID_METABOLISM	0.5	0.3	103	0.512563	0.949111	-0.0226831	5.32187	0.491154	1	proper_all
PROPER	HALLMARK_FATTY_ACID_METABOLISM	0.7	0.6	103	0.512563	0.510185	-0.292272	5.32187	0.491154	1	proper_all
PROPER	HALLMARK_FATTY_ACID_METABOLISM	0.2	0.3	103	0.512563	1.53848	0.187093	5.32187	0.491154	1	proper_all
PROPER	HALLMARK_FATTY_ACID_METABOLISM	0.7	0.5	103	0.512563	1.24753	0.0960527	5.32187	0.491154	1	proper_all
PROPER	HALLMARK_FATTY_ACID_METABOLISM	0.4	0.2	103	0.512563	1.49938	0.175911	5.32187	0.491154	1	proper_all
PROPER	HALLMARK_FATTY_ACID_METABOLISM	0.6	0.7	103	0.512563	0.0216728	-1.66408	5.32187	0.491154	1	proper_all
PROPER	HALLMARK_FATTY_ACID_METABOLISM	0.3	0.1	103	0.512563	2.91092	0.46403	5.32187	0.491154	1	proper_all
PROPER	HALLMARK_FATTY_ACID_METABOLISM	0.8	0.1	103	0.512563	1.34618	0.129104	5.32187	0.491154	1	proper_all
PROPER	HALLMARK_FATTY_ACID_METABOLISM	0.9	0.2	103	0.512563	1.592	0.201944	5.32187	0.491154	1	proper_all
PROPER	HALLMARK_FATTY_ACID_METABOLISM	0.7	0.4	103	0.512563	0.92011	-0.0361601	5.32187	0.491154	1	proper_all
PROPER	HALLMARK_FATTY_ACID_METABOLISM	0.5	0.1	103	0.512563	1.68395	0.22633	5.32187	0.491154	1	proper_all
PROPER	HALLMARK_FATTY_ACID_METABOLISM	0.2	0.2	103	0.512563	2.03042	0.307586	5.32187	0.491154	1	proper_all
PROPER	HALLMARK_FATTY_ACID_METABOLISM	0.6	0.8	103	0.512563	0.0813617	-1.08958	5.32187	0.491154	1	proper_all
PROPER	HALLMARK_FATTY_ACID_METABOLISM	0.4	0.3	103	0.512563	1.22892	0.0895253	5.32187	0.491154	1	proper_all
PROPER	HALLMARK_G2M_CHECKPOINT	0.2	0.4	174	0.869347	1.76004	0.245522	5.32187	0.491154	1	proper_all
PROPER	HALLMARK_G2M_CHECKPOINT	0.7	0.2	174	0.869347	2.13801	0.33001	5.32187	0.491154	1	proper_all
PROPER	HALLMARK_G2M_CHECKPOINT	0.3	0.8	174	0.869347	0.0463633	-1.33383	5.32187	0.491154	1	proper_all
PROPER	HALLMARK_G2M_CHECKPOINT	0.8	0.8	174	0.869347	0.867033	-0.0619643	5.32187	0.491154	1	proper_all
PROPER	HALLMARK_G2M_CHECKPOINT	0.9	0.4	174	0.869347	0.185573	-0.731485	5.32187	0.491154	1	proper_all
PROPER	HALLMARK_G2M_CHECKPOINT	0.4	0.5	174	0.869347	0.800494	-0.0966419	5.32187	0.491154	1	proper_all
PROPER	HALLMARK_G2M_CHECKPOINT	0.3	0.6	174	0.869347	0.299747	-0.523246	5.32187	0.491154	1	proper_all
PROPER	HALLMARK_G2M_CHECKPOINT	0.8	0.6	174	0.869347	0.0318077	-1.49747	5.32187	0.491154	1	proper_all
PROPER	HALLMARK_G2M_CHECKPOINT	0.9	0.5	174	0.869347	1.12861	0.052543	5.32187	0.491154	1	proper_all
PROPER	HALLMARK_G2M_CHECKPOINT	0.5	0.6	174	0.869347	0.41047	-0.386718	5.32187	0.491154	1	proper_all
PROPER	HALLMARK_G2M_CHECKPOINT	0.7	0.3	174	0.869347	0.390195	-0.408719	5.32187	0.491154	1	proper_all
PROPER	HALLMARK_G2M_CHECKPOINT	0.2	0.5	174	0.869347	1.60835	0.20638	5.32187	0.491154	1	proper_all
PROPER	HALLMARK_G2M_CHECKPOINT	0.5	0.8	174	0.869347	1.93498	0.286678	5.32187	0.491154	1	proper_all
PROPER	HALLMARK_G2M_CHECKPOINT	0.4	0.4	174	0.869347	1.41357	0.150319	5.32187	0.491154	1	proper_all
PROPER	HALLMARK_G2M_CHECKPOINT	0.6	0.1	174	0.869347	1.79138	0.253188	5.32187	0.491154	1	proper_all
PROPER	HALLMARK_G2M_CHECKPOINT	0.8	0.4	174	0.869347	0.576255	-0.239385	5.32187	0.491154	1	proper_all
PROPER	HALLMARK_G2M_CHECKPOINT	0.4	0.7	174	0.869347	1.22199	0.0870694	5.32187	0.491154	1	proper_all
PROPER	HALLMARK_G2M_CHECKPOINT	0.6	0.2	174	0.869347	2.48673	0.395629	5.32187	0.491154	1	proper_all
PROPER	HALLMARK_G2M_CHECKPOINT	0.2	0.8	174	0.869347	0.923516	-0.0345558	5.32187	0.491154	1	proper_all
PROPER	HALLMARK_G2M_CHECKPOINT	0.3	0.4	174	0.869347	1.85466	0.268264	5.32187	0.491154	1	proper_all
PROPER	HALLMARK_G2M_CHECKPOINT	0.2	0.6	174	0.869347	0.920319	-0.0360614	5.32187	0.491154	1	proper_all
PROPER	HALLMARK_G2M_CHECKPOINT	0.5	0.5	174	0.869347	0.442841	-0.353752	5.32187	0.491154	1	proper_all
PROPER	HALLMARK_G2M_CHECKPOINT	0.3	0.5	174	0.869347	1.68262	0.225987	5.32187	0.491154	1	proper_all
PROPER	HALLMARK_G2M_CHECKPOINT	0.6	0.3	174	0.869347	1.15488	0.0625368	5.32187	0.491154	1	proper_all
PROPER	HALLMARK_G2M_CHECKPOINT	0.4	0.6	174	0.869347	1.31521	0.118996	5.32187	0.491154	1	proper_all
PROPER	HALLMARK_G2M_CHECKPOINT	0.8	0.5	174	0.869347	1.63815	0.214354	5.32187	0.491154	1	proper_all
PROPER	HALLMARK_G2M_CHECKPOINT	0.7	0.1	174	0.869347	1.79388	0.253793	5.32187	0.491154	1	proper_all
PROPER	HALLMARK_G2M_CHECKPOINT	0.5	0.4	174	0.869347	1.2154	0.0847197	5.32187	0.491154	1	proper_all
PROPER	HALLMARK_G2M_CHECKPOINT	0.2	0.7	174	0.869347	0.822971	-0.0846154	5.32187	0.491154	1	proper_all
PROPER	HALLMARK_G2M_CHECKPOINT	0.8	0.3	174	0.869347	1.32747	0.123025	5.32187	0.491154	1	proper_all
PROPER	HALLMARK_G2M_CHECKPOINT	0.6	0.5	174	0.869347	1.26083	0.100655	5.32187	0.491154	1	proper_all
PROPER	HALLMARK_G2M_CHECKPOINT	0.3	0.3	174	0.869347	2.00234	0.301539	5.32187	0.491154	1	proper_all
PROPER	HALLMARK_G2M_CHECKPOINT	0.9	0.1	174	0.869347	0.832516	-0.0796076	5.32187	0.491154	1	proper_all
PROPER	HALLMARK_G2M_CHECKPOINT	0.2	0.1	174	0.869347	1.94835	0.289667	5.32187	0.491154	1	proper_all
PROPER	HALLMARK_G2M_CHECKPOINT	0.7	0.7	174	0.869347	0.716471	-0.144801	5.32187	0.491154	1	proper_all
PROPER	HALLMARK_G2M_CHECKPOINT	0.5	0.2	174	0.869347	1.19509	0.0774023	5.32187	0.491154	1	proper_all
PROPER	HALLMARK_G2M_CHECKPOINT	0.3	0.2	174	0.869347	1.52775	0.184052	5.32187	0.491154	1	proper_all
PROPER	HALLMARK_G2M_CHECKPOINT	0.7	0.8	174	0.869347	0.685318	-0.164108	5.32187	0.491154	1	proper_all
PROPER	HALLMARK_G2M_CHECKPOINT	0.4	0.1	174	0.869347	1.96741	0.293896	5.32187	0.491154	1	proper_all
PROPER	HALLMARK_G2M_CHECKPOINT	0.8	0.2	174	0.869347	0.557139	-0.254037	5.32187	0.491154	1	proper_all
PROPER	HALLMARK_G2M_CHECKPOINT	0.5	0.3	174	0.869347	0.67781	-0.168892	5.32187	0.491154	1	proper_all
PROPER	HALLMARK_G2M_CHECKPOINT	0.2	0.3	174	0.869347	1.70652	0.232113	5.32187	0.491154	1	proper_all
PROPER	HALLMARK_G2M_CHECKPOINT	0.7	0.5	174	0.869347	1.6547	0.218719	5.32187	0.491154	1	proper_all
PROPER	HALLMARK_G2M_CHECKPOINT	0.9	0.3	174	0.869347	2.10475	0.3232	5.32187	0.491154	1	proper_all
PROPER	HALLMARK_G2M_CHECKPOINT	0.4	0.2	174	0.869347	2.17216	0.336891	5.32187	0.491154	1	proper_all
PROPER	HALLMARK_G2M_CHECKPOINT	0.6	0.7	174	0.869347	0.380901	-0.419188	5.32187	0.491154	1	proper_all
PROPER	HALLMARK_G2M_CHECKPOINT	0.3	0.1	174	0.869347	1.88792	0.275984	5.32187	0.491154	1	proper_all
PROPER	HALLMARK_G2M_CHECKPOINT	0.8	0.1	174	0.869347	2.40162	0.380504	5.32187	0.491154	1	proper_all
PROPER	HALLMARK_G2M_CHECKPOINT	0.9	0.2	174	0.869347	1.73066	0.238213	5.32187	0.491154	1	proper_all
PROPER	HALLMARK_G2M_CHECKPOINT	0.7	0.4	174	0.869347	1.32122	0.120975	5.32187	0.491154	1	proper_all
PROPER	HALLMARK_G2M_CHECKPOINT	0.5	0.1	174	0.869347	2.23979	0.350207	5.32187	0.491154	1	proper_all
PROPER	HALLMARK_G2M_CHECKPOINT	0.2	0.2	174	0.869347	2.23625	0.349521	5.32187	0.491154	1	proper_all
PROPER	HALLMARK_G2M_CHECKPOINT	0.4	0.3	174	0.869347	2.16025	0.334503	5.32187	0.491154	1	proper_all
PROPER	HALLMARK_GLYCOLYSIS	0.2	0.4	117	0.582915	1.35831	0.132999	5.32187	0.491154	1	proper_all
PROPER	HALLMARK_GLYCOLYSIS	0.7	0.2	117	0.582915	3.40498	0.532114	5.32187	0.491154	1	proper_all
PROPER	HALLMARK_GLYCOLYSIS	0.5	0.7	117	0.582915	0.512365	-0.290421	5.32187	0.491154	1	proper_all
PROPER	HALLMARK_GLYCOLYSIS	0.3	0.8	117	0.582915	2.68948	0.429669	5.32187	0.491154	1	proper_all
PROPER	HALLMARK_GLYCOLYSIS	0.8	0.8	117	0.582915	0.603875	-0.219053	5.32187	0.491154	1	proper_all
PROPER	HALLMARK_GLYCOLYSIS	0.9	0.4	117	0.582915	2.47668	0.39387	5.32187	0.491154	1	proper_all
PROPER	HALLMARK_GLYCOLYSIS	0.4	0.5	117	0.582915	1.34522	0.128793	5.32187	0.491154	1	proper_all
PROPER	HALLMARK_GLYCOLYSIS	0.3	0.6	117	0.582915	1.67001	0.222718	5.32187	0.491154	1	proper_all
PROPER	HALLMARK_GLYCOLYSIS	0.8	0.6	117	0.582915	1.10961	0.0451715	5.32187	0.491154	1	proper_all
PROPER	HALLMARK_GLYCOLYSIS	0.5	0.6	117	0.582915	1.96627	0.293642	5.32187	0.491154	1	proper_all
PROPER	HALLMARK_GLYCOLYSIS	0.7	0.3	117	0.582915	2.05966	0.313795	5.32187	0.491154	1	proper_all
PROPER	HALLMARK_GLYCOLYSIS	0.2	0.5	117	0.582915	1.37881	0.139503	5.32187	0.491154	1	proper_all
PROPER	HALLMARK_GLYCOLYSIS	0.8	0.7	117	0.582915	0.453053	-0.343851	5.32187	0.491154	1	proper_all
PROPER	HALLMARK_GLYCOLYSIS	0.5	0.8	117	0.582915	1.95743	0.291687	5.32187	0.491154	1	proper_all
PROPER	HALLMARK_GLYCOLYSIS	0.3	0.7	117	0.582915	0.769234	-0.113942	5.32187	0.491154	1	proper_all
PROPER	HALLMARK_GLYCOLYSIS	0.4	0.4	117	0.582915	1.39479	0.144508	5.32187	0.491154	1	proper_all
PROPER	HALLMARK_GLYCOLYSIS	0.6	0.1	117	0.582915	2.55042	0.406612	5.32187	0.491154	1	proper_all
PROPER	HALLMARK_GLYCOLYSIS	0.8	0.4	117	0.582915	1.18572	0.0739809	5.32187	0.491154	1	proper_all
PROPER	HALLMARK_GLYCOLYSIS	0.4	0.7	117	0.582915	0.97819	-0.00957697	5.32187	0.491154	1	proper_all
PROPER	HALLMARK_GLYCOLYSIS	0.6	0.2	117	0.582915	2.14056	0.330527	5.32187	0.491154	1	proper_all
PROPER	HALLMARK_GLYCOLYSIS	0.2	0.8	117	0.582915	1.70543	0.231835	5.32187	0.491154	1	proper_all
PROPER	HALLMARK_GLYCOLYSIS	0.3	0.4	117	0.582915	1.55617	0.192057	5.32187	0.491154	1	proper_all
PROPER	HALLMARK_GLYCOLYSIS	0.2	0.6	117	0.582915	2.14909	0.332254	5.32187	0.491154	1	proper_all
PROPER	HALLMARK_GLYCOLYSIS	0.5	0.5	117	0.582915	1.78145	0.250774	5.32187	0.491154	1	proper_all
PROPER	HALLMARK_GLYCOLYSIS	0.3	0.5	117	0.582915	2.80495	0.447925	5.32187	0.491154	1	proper_all
PROPER	HALLMARK_GLYCOLYSIS	0.6	0.3	117	0.582915	2.11223	0.32474	5.32187	0.491154	1	proper_all
PROPER	HALLMARK_GLYCOLYSIS	0.4	0.6	117	0.582915	2.30437	0.362553	5.32187	0.491154	1	proper_all
PROPER	HALLMARK_GLYCOLYSIS	0.8	0.5	117	0.582915	1.28808	0.109941	5.32187	0.491154	1	proper_all
PROPER	HALLMARK_GLYCOLYSIS	0.7	0.1	117	0.582915	2.52575	0.40239	5.32187	0.491154	1	proper_all
PROPER	HALLMARK_GLYCOLYSIS	0.5	0.4	117	0.582915	2.37311	0.375317	5.32187	0.491154	1	proper_all
PROPER	HALLMARK_GLYCOLYSIS	0.4	0.8	117	0.582915	3.34587	0.524509	5.32187	0.491154	1	proper_all
PROPER	HALLMARK_GLYCOLYSIS	0.2	0.7	117	0.582915	4.61971	0.664615	5.32187	0.491154	1	proper_all
PROPER	HALLMARK_GLYCOLYSIS	0.9	0.7	117	0.582915	0.157491	-0.802743	5.32187	0.491154	1	proper_all
PROPER	HALLMARK_GLYCOLYSIS	0.8	0.3	117	0.582915	2.76824	0.442204	5.32187	0.491154	1	proper_all
PROPER	HALLMARK_GLYCOLYSIS	0.6	0.5	117	0.582915	1.57228	0.196529	5.32187	0.491154	1	proper_all
PROPER	HALLMARK_GLYCOLYSIS	0.3	0.3	117	0.582915	4.03674	0.60603	5.32187	0.491154	1	proper_all
PROPER	HALLMARK_GLYCOLYSIS	0.9	0.1	117	0.582915	4.49108	0.65235	5.32187	0.491154	1	proper_all
PROPER	HALLMARK_GLYCOLYSIS	0.2	0.1	117	0.582915	3.03603	0.482306	5.32187	0.491154	1	proper_all
PROPER	HALLMARK_GLYCOLYSIS	0.7	0.7	117	0.582915	1.56498	0.194509	5.32187	0.491154	1	proper_all
PROPER	HALLMARK_GLYCOLYSIS	0.5	0.2	117	0.582915	3.18638	0.503297	5.32187	0.491154	1	proper_all
PROPER	HALLMARK_GLYCOLYSIS	0.3	0.2	117	0.582915	2.95376	0.470376	5.32187	0.491154	1	proper_all
PROPER	HALLMARK_GLYCOLYSIS	0.7	0.8	117	0.582915	1.63378	0.213195	5.32187	0.491154	1	proper_all
PROPER	HALLMARK_GLYCOLYSIS	0.4	0.1	117	0.582915	3.21248	0.506841	5.32187	0.491154	1	proper_all
PROPER	HALLMARK_GLYCOLYSIS	0.6	0.4	117	0.582915	3.20404	0.505698	5.32187	0.491154	1	proper_all
PROPER	HALLMARK_GLYCOLYSIS	0.8	0.2	117	0.582915	2.28723	0.35931	5.32187	0.491154	1	proper_all
PROPER	HALLMARK_GLYCOLYSIS	0.5	0.3	117	0.582915	3.36505	0.526991	5.32187	0.491154	1	proper_all
PROPER	HALLMARK_GLYCOLYSIS	0.7	0.6	117	0.582915	0.968567	-0.0138701	5.32187	0.491154	1	proper_all
PROPER	HALLMARK_GLYCOLYSIS	0.2	0.3	117	0.582915	2.96278	0.471699	5.32187	0.491154	1	proper_all
PROPER	HALLMARK_GLYCOLYSIS	0.7	0.5	117	0.582915	1.18858	0.0750278	5.32187	0.491154	1	proper_all
PROPER	HALLMARK_GLYCOLYSIS	0.9	0.3	117	0.582915	3.15532	0.499043	5.32187	0.491154	1	proper_all
PROPER	HALLMARK_GLYCOLYSIS	0.4	0.2	117	0.582915	3.34302	0.524139	5.32187	0.491154	1	proper_all
PROPER	HALLMARK_GLYCOLYSIS	0.6	0.7	117	0.582915	1.5703	0.195984	5.32187	0.491154	1	proper_all
PROPER	HALLMARK_GLYCOLYSIS	0.3	0.1	117	0.582915	3.83588	0.583866	5.32187	0.491154	1	proper_all
PROPER	HALLMARK_GLYCOLYSIS	0.8	0.1	117	0.582915	1.19345	0.0768037	5.32187	0.491154	1	proper_all
PROPER	HALLMARK_GLYCOLYSIS	0.9	0.2	117	0.582915	0.541254	-0.266599	5.32187	0.491154	1	proper_all
PROPER	HALLMARK_GLYCOLYSIS	0.7	0.4	117	0.582915	1.83877	0.264528	5.32187	0.491154	1	proper_all
PROPER	HALLMARK_GLYCOLYSIS	0.5	0.1	117	0.582915	2.60843	0.416379	5.32187	0.491154	1	proper_all
PROPER	HALLMARK_GLYCOLYSIS	0.2	0.2	117	0.582915	3.11381	0.493291	5.32187	0.491154	1	proper_all
PROPER	HALLMARK_GLYCOLYSIS	0.6	0.8	117	0.582915	0.0473134	-1.32502	5.32187	0.491154	1	proper_all
PROPER	HALLMARK_GLYCOLYSIS	0.6	0.6	117	0.582915	0.303677	-0.517587	5.32187	0.491154	1	proper_all
PROPER	HALLMARK_GLYCOLYSIS	0.4	0.3	117	0.582915	3.75287	0.574364	5.32187	0.491154	1	proper_all
PROPER	HALLMARK_HEDGEHOG_SIGNALING	0.2	0.4	17	0.080402	0.995565	-0.00193052	5.32187	0.491154	1	proper_all
PROPER	HALLMARK_HEDGEHOG_SIGNALING	0.7	0.2	17	0.080402	1.36268	0.134394	5.32187	0.491154	1	proper_all
PROPER	HALLMARK_HEDGEHOG_SIGNALING	0.5	0.7	17	0.080402	0.758336	-0.120139	5.32187	0.491154	1	proper_all
PROPER	HALLMARK_HEDGEHOG_SIGNALING	0.3	0.8	17	0.080402	1.2177	0.0855395	5.32187	0.491154	1	proper_all
PROPER	HALLMARK_HEDGEHOG_SIGNALING	0.8	0.8	17	0.080402	0.140513	-0.852283	5.32187	0.491154	1	proper_all
PROPER	HALLMARK_HEDGEHOG_SIGNALING	0.9	0.4	17	0.080402	2.58911	0.41315	5.32187	0.491154	1	proper_all
PROPER	HALLMARK_HEDGEHOG_SIGNALING	0.4	0.5	17	0.080402	2.72419	0.435237	5.32187	0.491154	1	proper_all
PROPER	HALLMARK_HEDGEHOG_SIGNALING	0.3	0.6	17	0.080402	1.65855	0.219729	5.32187	0.491154	1	proper_all
PROPER	HALLMARK_HEDGEHOG_SIGNALING	0.8	0.6	17	0.080402	0.902547	-0.04453	5.32187	0.491154	1	proper_all
PROPER	HALLMARK_HEDGEHOG_SIGNALING	0.9	0.5	17	0.080402	2.46324	0.391507	5.32187	0.491154	1	proper_all
PROPER	HALLMARK_HEDGEHOG_SIGNALING	0.5	0.6	17	0.080402	2.5574	0.407799	5.32187	0.491154	1	proper_all
PROPER	HALLMARK_HEDGEHOG_SIGNALING	0.7	0.3	17	0.080402	1.4073	0.148388	5.32187	0.491154	1	proper_all
PROPER	HALLMARK_HEDGEHOG_SIGNALING	0.2	0.5	17	0.080402	0.782743	-0.106381	5.32187	0.491154	1	proper_all
PROPER	HALLMARK_HEDGEHOG_SIGNALING	0.8	0.7	17	0.080402	1.31325	0.118347	5.32187	0.491154	1	proper_all
PROPER	HALLMARK_HEDGEHOG_SIGNALING	0.5	0.8	17	0.080402	0.0172394	-1.76348	5.32187	0.491154	1	proper_all
PROPER	HALLMARK_HEDGEHOG_SIGNALING	0.3	0.7	17	0.080402	1.17201	0.0689313	5.32187	0.491154	1	proper_all
PROPER	HALLMARK_HEDGEHOG_SIGNALING	0.4	0.4	17	0.080402	0.835809	-0.0778929	5.32187	0.491154	1	proper_all
PROPER	HALLMARK_HEDGEHOG_SIGNALING	0.6	0.1	17	0.080402	2.32973	0.367306	5.32187	0.491154	1	proper_all
PROPER	HALLMARK_HEDGEHOG_SIGNALING	0.8	0.4	17	0.080402	2.36261	0.373392	5.32187	0.491154	1	proper_all
PROPER	HALLMARK_HEDGEHOG_SIGNALING	0.9	0.8	17	0.080402	0.378638	-0.421775	5.32187	0.491154	1	proper_all
PROPER	HALLMARK_HEDGEHOG_SIGNALING	0.4	0.7	17	0.080402	2.18652	0.339753	5.32187	0.491154	1	proper_all
PROPER	HALLMARK_HEDGEHOG_SIGNALING	0.6	0.2	17	0.080402	1.04198	0.0178585	5.32187	0.491154	1	proper_all
PROPER	HALLMARK_HEDGEHOG_SIGNALING	0.2	0.8	17	0.080402	0.465197	-0.332363	5.32187	0.491154	1	proper_all
PROPER	HALLMARK_HEDGEHOG_SIGNALING	0.3	0.4	17	0.080402	1.44354	0.159429	5.32187	0.491154	1	proper_all
PROPER	HALLMARK_HEDGEHOG_SIGNALING	0.9	0.6	17	0.080402	0.555514	-0.255305	5.32187	0.491154	1	proper_all
PROPER	HALLMARK_HEDGEHOG_SIGNALING	0.2	0.6	17	0.080402	0.584127	-0.233492	5.32187	0.491154	1	proper_all
PROPER	HALLMARK_HEDGEHOG_SIGNALING	0.5	0.5	17	0.080402	0.932904	-0.030163	5.32187	0.491154	1	proper_all
PROPER	HALLMARK_HEDGEHOG_SIGNALING	0.3	0.5	17	0.080402	1.20822	0.0821467	5.32187	0.491154	1	proper_all
PROPER	HALLMARK_HEDGEHOG_SIGNALING	0.6	0.3	17	0.080402	1.95911	0.292059	5.32187	0.491154	1	proper_all
PROPER	HALLMARK_HEDGEHOG_SIGNALING	0.4	0.6	17	0.080402	2.34356	0.369876	5.32187	0.491154	1	proper_all
PROPER	HALLMARK_HEDGEHOG_SIGNALING	0.8	0.5	17	0.080402	0.281436	-0.550621	5.32187	0.491154	1	proper_all
PROPER	HALLMARK_HEDGEHOG_SIGNALING	0.7	0.1	17	0.080402	3.87791	0.588597	5.32187	0.491154	1	proper_all
PROPER	HALLMARK_HEDGEHOG_SIGNALING	0.5	0.4	17	0.080402	1.23854	0.0929101	5.32187	0.491154	1	proper_all
PROPER	HALLMARK_HEDGEHOG_SIGNALING	0.4	0.8	17	0.080402	2.17118	0.336697	5.32187	0.491154	1	proper_all
PROPER	HALLMARK_HEDGEHOG_SIGNALING	0.2	0.7	17	0.080402	2.01863	0.305056	5.32187	0.491154	1	proper_all
PROPER	HALLMARK_HEDGEHOG_SIGNALING	0.9	0.7	17	0.080402	1.53778	0.186894	5.32187	0.491154	1	proper_all
PROPER	HALLMARK_HEDGEHOG_SIGNALING	0.8	0.3	17	0.080402	1.72271	0.236212	5.32187	0.491154	1	proper_all
PROPER	HALLMARK_HEDGEHOG_SIGNALING	0.6	0.5	17	0.080402	3.90233	0.591324	5.32187	0.491154	1	proper_all
PROPER	HALLMARK_HEDGEHOG_SIGNALING	0.3	0.3	17	0.080402	1.64981	0.217434	5.32187	0.491154	1	proper_all
PROPER	HALLMARK_HEDGEHOG_SIGNALING	0.9	0.1	17	0.080402	1.0007	0.000302312	5.32187	0.491154	1	proper_all
PROPER	HALLMARK_HEDGEHOG_SIGNALING	0.2	0.1	17	0.080402	2.88775	0.46056	5.32187	0.491154	1	proper_all
PROPER	HALLMARK_HEDGEHOG_SIGNALING	0.7	0.7	17	0.080402	1.11828	0.0485516	5.32187	0.491154	1	proper_all
PROPER	HALLMARK_HEDGEHOG_SIGNALING	0.5	0.2	17	0.080402	2.4496	0.389095	5.32187	0.491154	1	proper_all
PROPER	HALLMARK_HEDGEHOG_SIGNALING	0.3	0.2	17	0.080402	0.690286	-0.160971	5.32187	0.491154	1	proper_all
PROPER	HALLMARK_HEDGEHOG_SIGNALING	0.7	0.8	17	0.080402	3.05666	0.485248	5.32187	0.491154	1	proper_all
PROPER	HALLMARK_HEDGEHOG_SIGNALING	0.4	0.1	17	0.080402	2.38202	0.376946	5.32187	0.491154	1	proper_all
PROPER	HALLMARK_HEDGEHOG_SIGNALING	0.6	0.4	17	0.080402	1.49283	0.174011	5.32187	0.491154	1	proper_all
PROPER	HALLMARK_HEDGEHOG_SIGNALING	0.8	0.2	17	0.080402	3.14263	0.497293	5.32187	0.491154	1	proper_all
PROPER	HALLMARK_HEDGEHOG_SIGNALING	0.5	0.3	17	0.080402	1.80387	0.256206	5.32187	0.491154	1	proper_all
PROPER	HALLMARK_HEDGEHOG_SIGNALING	0.7	0.6	17	0.080402	0.956204	-0.0194495	5.32187	0.491154	1	proper_all
PROPER	HALLMARK_HEDGEHOG_SIGNALING	0.2	0.3	17	0.080402	1.00674	0.0029174	5.32187	0.491154	1	proper_all
PROPER	HALLMARK_HEDGEHOG_SIGNALING	0.7	0.5	17	0.080402	1.62431	0.21067	5.32187	0.491154	1	proper_all
PROPER	HALLMARK_HEDGEHOG_SIGNALING	0.9	0.3	17	0.080402	1.15682	0.0632668	5.32187	0.491154	1	proper_all
PROPER	HALLMARK_HEDGEHOG_SIGNALING	0.4	0.2	17	0.080402	1.33131	0.124279	5.32187	0.491154	1	proper_all
PROPER	HALLMARK_HEDGEHOG_SIGNALING	0.6	0.7	17	0.080402	1.74192	0.241029	5.32187	0.491154	1	proper_all
PROPER	HALLMARK_HEDGEHOG_SIGNALING	0.3	0.1	17	0.080402	0.471339	-0.326667	5.32187	0.491154	1	proper_all
PROPER	HALLMARK_HEDGEHOG_SIGNALING	0.8	0.1	17	0.080402	2.49039	0.396267	5.32187	0.491154	1	proper_all
PROPER	HALLMARK_HEDGEHOG_SIGNALING	0.9	0.2	17	0.080402	2.28121	0.358164	5.32187	0.491154	1	proper_all
PROPER	HALLMARK_HEDGEHOG_SIGNALING	0.7	0.4	17	0.080402	0.940565	-0.026611	5.32187	0.491154	1	proper_all
PROPER	HALLMARK_HEDGEHOG_SIGNALING	0.5	0.1	17	0.080402	1.40853	0.148765	5.32187	0.491154	1	proper_all
PROPER	HALLMARK_HEDGEHOG_SIGNALING	0.2	0.2	17	0.080402	2.47707	0.393938	5.32187	0.491154	1	proper_all
PROPER	HALLMARK_HEDGEHOG_SIGNALING	0.6	0.8	17	0.080402	2.56317	0.408777	5.32187	0.491154	1	proper_all
PROPER	HALLMARK_HEDGEHOG_SIGNALING	0.6	0.6	17	0.080402	1.39943	0.145952	5.32187	0.491154	1	proper_all
PROPER	HALLMARK_HEDGEHOG_SIGNALING	0.4	0.3	17	0.080402	0.922354	-0.0351025	5.32187	0.491154	1	proper_all
PROPER	HALLMARK_HEME_METABOLISM	0.2	0.4	115	0.572864	1.24967	0.0967958	5.32187	0.491154	1	proper_all
PROPER	HALLMARK_HEME_METABOLISM	0.7	0.2	115	0.572864	0.467105	-0.330586	5.32187	0.491154	1	proper_all
PROPER	HALLMARK_HEME_METABOLISM	0.5	0.7	115	0.572864	1.11206	0.0461274	5.32187	0.491154	1	proper_all
PROPER	HALLMARK_HEME_METABOLISM	0.3	0.8	115	0.572864	0.460789	-0.336498	5.32187	0.491154	1	proper_all
PROPER	HALLMARK_HEME_METABOLISM	0.8	0.8	115	0.572864	0.174633	-0.757874	5.32187	0.491154	1	proper_all
PROPER	HALLMARK_HEME_METABOLISM	0.9	0.4	115	0.572864	1.73534	0.239384	5.32187	0.491154	1	proper_all
PROPER	HALLMARK_HEME_METABOLISM	0.4	0.5	115	0.572864	0.751799	-0.123898	5.32187	0.491154	1	proper_all
PROPER	HALLMARK_HEME_METABOLISM	0.8	0.6	115	0.572864	1.41293	0.150119	5.32187	0.491154	1	proper_all
PROPER	HALLMARK_HEME_METABOLISM	0.9	0.5	115	0.572864	0.919468	-0.0364636	5.32187	0.491154	1	proper_all
PROPER	HALLMARK_HEME_METABOLISM	0.5	0.6	115	0.572864	2.09888	0.321987	5.32187	0.491154	1	proper_all
PROPER	HALLMARK_HEME_METABOLISM	0.7	0.3	115	0.572864	1.40525	0.147754	5.32187	0.491154	1	proper_all
PROPER	HALLMARK_HEME_METABOLISM	0.2	0.5	115	0.572864	0.732739	-0.135051	5.32187	0.491154	1	proper_all
PROPER	HALLMARK_HEME_METABOLISM	0.8	0.7	115	0.572864	2.00376	0.301847	5.32187	0.491154	1	proper_all
PROPER	HALLMARK_HEME_METABOLISM	0.5	0.8	115	0.572864	0.77981	-0.108011	5.32187	0.491154	1	proper_all
PROPER	HALLMARK_HEME_METABOLISM	0.3	0.7	115	0.572864	0.110627	-0.956138	5.32187	0.491154	1	proper_all
PROPER	HALLMARK_HEME_METABOLISM	0.4	0.4	115	0.572864	0.00854467	-2.0683	5.32187	0.491154	1	proper_all
PROPER	HALLMARK_HEME_METABOLISM	0.6	0.1	115	0.572864	2.45222	0.38956	5.32187	0.491154	1	proper_all
PROPER	HALLMARK_HEME_METABOLISM	0.8	0.4	115	0.572864	1.93896	0.28757	5.32187	0.491154	1	proper_all
PROPER	HALLMARK_HEME_METABOLISM	0.9	0.8	115	0.572864	0.802506	-0.0955519	5.32187	0.491154	1	proper_all
PROPER	HALLMARK_HEME_METABOLISM	0.4	0.7	115	0.572864	0.443062	-0.353536	5.32187	0.491154	1	proper_all
PROPER	HALLMARK_HEME_METABOLISM	0.6	0.2	115	0.572864	1.60947	0.206683	5.32187	0.491154	1	proper_all
PROPER	HALLMARK_HEME_METABOLISM	0.2	0.8	115	0.572864	0.126312	-0.898555	5.32187	0.491154	1	proper_all
PROPER	HALLMARK_HEME_METABOLISM	0.3	0.4	115	0.572864	1.276	0.10585	5.32187	0.491154	1	proper_all
PROPER	HALLMARK_HEME_METABOLISM	0.9	0.6	115	0.572864	1.43786	0.157716	5.32187	0.491154	1	proper_all
PROPER	HALLMARK_HEME_METABOLISM	0.2	0.6	115	0.572864	0.422762	-0.373904	5.32187	0.491154	1	proper_all
PROPER	HALLMARK_HEME_METABOLISM	0.5	0.5	115	0.572864	0.84843	-0.071384	5.32187	0.491154	1	proper_all
PROPER	HALLMARK_HEME_METABOLISM	0.3	0.5	115	0.572864	1.29695	0.112924	5.32187	0.491154	1	proper_all
PROPER	HALLMARK_HEME_METABOLISM	0.6	0.3	115	0.572864	1.58867	0.201033	5.32187	0.491154	1	proper_all
PROPER	HALLMARK_HEME_METABOLISM	0.4	0.6	115	0.572864	0.281619	-0.550339	5.32187	0.491154	1	proper_all
PROPER	HALLMARK_HEME_METABOLISM	0.8	0.5	115	0.572864	1.93018	0.285599	5.32187	0.491154	1	proper_all
PROPER	HALLMARK_HEME_METABOLISM	0.7	0.1	115	0.572864	1.93472	0.286619	5.32187	0.491154	1	proper_all
PROPER	HALLMARK_HEME_METABOLISM	0.5	0.4	115	0.572864	1.87627	0.273295	5.32187	0.491154	1	proper_all
PROPER	HALLMARK_HEME_METABOLISM	0.2	0.7	115	0.572864	0.39243	-0.406238	5.32187	0.491154	1	proper_all
PROPER	HALLMARK_HEME_METABOLISM	0.8	0.3	115	0.572864	1.27013	0.103849	5.32187	0.491154	1	proper_all
PROPER	HALLMARK_HEME_METABOLISM	0.6	0.5	115	0.572864	0.10359	-0.984682	5.32187	0.491154	1	proper_all
PROPER	HALLMARK_HEME_METABOLISM	0.3	0.3	115	0.572864	1.58282	0.199431	5.32187	0.491154	1	proper_all
PROPER	HALLMARK_HEME_METABOLISM	0.9	0.1	115	0.572864	2.24685	0.351574	5.32187	0.491154	1	proper_all
PROPER	HALLMARK_HEME_METABOLISM	0.2	0.1	115	0.572864	1.84404	0.265769	5.32187	0.491154	1	proper_all
PROPER	HALLMARK_HEME_METABOLISM	0.7	0.7	115	0.572864	0.94691	-0.0236915	5.32187	0.491154	1	proper_all
PROPER	HALLMARK_HEME_METABOLISM	0.5	0.2	115	0.572864	1.10357	0.0427999	5.32187	0.491154	1	proper_all
PROPER	HALLMARK_HEME_METABOLISM	0.3	0.2	115	0.572864	1.16686	0.0670173	5.32187	0.491154	1	proper_all
PROPER	HALLMARK_HEME_METABOLISM	0.7	0.8	115	0.572864	1.9054	0.279985	5.32187	0.491154	1	proper_all
PROPER	HALLMARK_HEME_METABOLISM	0.4	0.1	115	0.572864	2.50534	0.398867	5.32187	0.491154	1	proper_all
PROPER	HALLMARK_HEME_METABOLISM	0.6	0.4	115	0.572864	1.47744	0.16951	5.32187	0.491154	1	proper_all
PROPER	HALLMARK_HEME_METABOLISM	0.8	0.2	115	0.572864	2.037	0.30899	5.32187	0.491154	1	proper_all
PROPER	HALLMARK_HEME_METABOLISM	0.5	0.3	115	0.572864	1.48732	0.172406	5.32187	0.491154	1	proper_all
PROPER	HALLMARK_HEME_METABOLISM	0.2	0.3	115	0.572864	0.708744	-0.149511	5.32187	0.491154	1	proper_all
PROPER	HALLMARK_HEME_METABOLISM	0.7	0.5	115	0.572864	0.439006	-0.357529	5.32187	0.491154	1	proper_all
PROPER	HALLMARK_HEME_METABOLISM	0.9	0.3	115	0.572864	1.45485	0.162817	5.32187	0.491154	1	proper_all
PROPER	HALLMARK_HEME_METABOLISM	0.4	0.2	115	0.572864	1.47738	0.169491	5.32187	0.491154	1	proper_all
PROPER	HALLMARK_HEME_METABOLISM	0.3	0.1	115	0.572864	1.58603	0.200312	5.32187	0.491154	1	proper_all
PROPER	HALLMARK_HEME_METABOLISM	0.8	0.1	115	0.572864	1.88541	0.275405	5.32187	0.491154	1	proper_all
PROPER	HALLMARK_HEME_METABOLISM	0.9	0.2	115	0.572864	2.23601	0.349474	5.32187	0.491154	1	proper_all
PROPER	HALLMARK_HEME_METABOLISM	0.7	0.4	115	0.572864	1.52544	0.183396	5.32187	0.491154	1	proper_all
PROPER	HALLMARK_HEME_METABOLISM	0.5	0.1	115	0.572864	0.761365	-0.118407	5.32187	0.491154	1	proper_all
PROPER	HALLMARK_HEME_METABOLISM	0.2	0.2	115	0.572864	0.665097	-0.177115	5.32187	0.491154	1	proper_all
PROPER	HALLMARK_HEME_METABOLISM	0.6	0.6	115	0.572864	0.686977	-0.163058	5.32187	0.491154	1	proper_all
PROPER	HALLMARK_HEME_METABOLISM	0.4	0.3	115	0.572864	1.15363	0.062067	5.32187	0.491154	1	proper_all
PROPER	HALLMARK_HYPOXIA	0.2	0.4	100	0.497487	7.73432	0.888422	5.32187	0.491154	1	proper_all
PROPER	HALLMARK_HYPOXIA	0.7	0.2	100	0.497487	4.28168	0.631614	5.32187	0.491154	1	proper_all
PROPER	HALLMARK_HYPOXIA	0.5	0.7	100	0.497487	2.53889	0.404643	5.32187	0.491154	1	proper_all
PROPER	HALLMARK_HYPOXIA	0.3	0.8	100	0.497487	3.82874	0.583056	5.32187	0.491154	1	proper_all
PROPER	HALLMARK_HYPOXIA	0.8	0.8	100	0.497487	2.58526	0.412505	5.32187	0.491154	1	proper_all
PROPER	HALLMARK_HYPOXIA	0.9	0.4	100	0.497487	2.75476	0.440084	5.32187	0.491154	1	proper_all
PROPER	HALLMARK_HYPOXIA	0.4	0.5	100	0.497487	4.2391	0.627274	5.32187	0.491154	1	proper_all
PROPER	HALLMARK_HYPOXIA	0.3	0.6	100	0.497487	4.77673	0.67913	5.32187	0.491154	1	proper_all
PROPER	HALLMARK_HYPOXIA	0.8	0.6	100	0.497487	2.59306	0.413812	5.32187	0.491154	1	proper_all
PROPER	HALLMARK_HYPOXIA	0.5	0.6	100	0.497487	7.7994	0.892061	5.32187	0.491154	1	proper_all
PROPER	HALLMARK_HYPOXIA	0.7	0.3	100	0.497487	5.26025	0.721007	5.32187	0.491154	1	proper_all
PROPER	HALLMARK_HYPOXIA	0.2	0.5	100	0.497487	4.40147	0.643598	5.32187	0.491154	1	proper_all
PROPER	HALLMARK_HYPOXIA	0.8	0.7	100	0.497487	2.83245	0.452163	5.32187	0.491154	1	proper_all
PROPER	HALLMARK_HYPOXIA	0.5	0.8	100	0.497487	1.37352	0.137834	5.32187	0.491154	1	proper_all
PROPER	HALLMARK_HYPOXIA	0.3	0.7	100	0.497487	2.8316	0.452031	5.32187	0.491154	1	proper_all
PROPER	HALLMARK_HYPOXIA	0.4	0.4	100	0.497487	4.74338	0.676088	5.32187	0.491154	1	proper_all
PROPER	HALLMARK_HYPOXIA	0.6	0.1	100	0.497487	7.04009	0.847578	5.32187	0.491154	1	proper_all
PROPER	HALLMARK_HYPOXIA	0.8	0.4	100	0.497487	5.49083	0.739638	5.32187	0.491154	1	proper_all
PROPER	HALLMARK_HYPOXIA	0.9	0.8	100	0.497487	3.81218	0.581173	5.32187	0.491154	1	proper_all
PROPER	HALLMARK_HYPOXIA	0.4	0.7	100	0.497487	3.54293	0.549362	5.32187	0.491154	1	proper_all
PROPER	HALLMARK_HYPOXIA	0.6	0.2	100	0.497487	6.37053	0.804176	5.32187	0.491154	1	proper_all
PROPER	HALLMARK_HYPOXIA	0.2	0.8	100	0.497487	3.60309	0.556675	5.32187	0.491154	1	proper_all
PROPER	HALLMARK_HYPOXIA	0.3	0.4	100	0.497487	5.89497	0.770481	5.32187	0.491154	1	proper_all
PROPER	HALLMARK_HYPOXIA	0.9	0.6	100	0.497487	2.18698	0.339845	5.32187	0.491154	1	proper_all
PROPER	HALLMARK_HYPOXIA	0.2	0.6	100	0.497487	3.66454	0.564019	5.32187	0.491154	1	proper_all
PROPER	HALLMARK_HYPOXIA	0.5	0.5	100	0.497487	5.153	0.71206	5.32187	0.491154	1	proper_all
PROPER	HALLMARK_HYPOXIA	0.3	0.5	100	0.497487	4.31673	0.635155	5.32187	0.491154	1	proper_all
PROPER	HALLMARK_HYPOXIA	0.6	0.3	100	0.497487	5.20249	0.716212	5.32187	0.491154	1	proper_all
PROPER	HALLMARK_HYPOXIA	0.4	0.6	100	0.497487	4.76093	0.677692	5.32187	0.491154	1	proper_all
PROPER	HALLMARK_HYPOXIA	0.8	0.5	100	0.497487	1.9082	0.280624	5.32187	0.491154	1	proper_all
PROPER	HALLMARK_HYPOXIA	0.7	0.1	100	0.497487	6.22095	0.793856	5.32187	0.491154	1	proper_all
PROPER	HALLMARK_HYPOXIA	0.5	0.4	100	0.497487	4.62102	0.664738	5.32187	0.491154	1	proper_all
PROPER	HALLMARK_HYPOXIA	0.4	0.8	100	0.497487	2.70352	0.43193	5.32187	0.491154	1	proper_all
PROPER	HALLMARK_HYPOXIA	0.2	0.7	100	0.497487	4.33894	0.637384	5.32187	0.491154	1	proper_all
PROPER	HALLMARK_HYPOXIA	0.9	0.7	100	0.497487	1.64133	0.215196	5.32187	0.491154	1	proper_all
PROPER	HALLMARK_HYPOXIA	0.8	0.3	100	0.497487	3.89041	0.589995	5.32187	0.491154	1	proper_all
PROPER	HALLMARK_HYPOXIA	0.6	0.5	100	0.497487	4.81427	0.682531	5.32187	0.491154	1	proper_all
PROPER	HALLMARK_HYPOXIA	0.3	0.3	100	0.497487	5.19222	0.715353	5.32187	0.491154	1	proper_all
PROPER	HALLMARK_HYPOXIA	0.9	0.1	100	0.497487	6.82939	0.834382	5.32187	0.491154	1	proper_all
PROPER	HALLMARK_HYPOXIA	0.2	0.1	100	0.497487	8.53448	0.931177	5.32187	0.491154	1	proper_all
PROPER	HALLMARK_HYPOXIA	0.7	0.7	100	0.497487	5.19504	0.715589	5.32187	0.491154	1	proper_all
PROPER	HALLMARK_HYPOXIA	0.5	0.2	100	0.497487	7.2326	0.859294	5.32187	0.491154	1	proper_all
PROPER	HALLMARK_HYPOXIA	0.3	0.2	100	0.497487	6.1599	0.789574	5.32187	0.491154	1	proper_all
PROPER	HALLMARK_HYPOXIA	0.7	0.8	100	0.497487	2.12858	0.32809	5.32187	0.491154	1	proper_all
PROPER	HALLMARK_HYPOXIA	0.4	0.1	100	0.497487	6.78173	0.831341	5.32187	0.491154	1	proper_all
PROPER	HALLMARK_HYPOXIA	0.6	0.4	100	0.497487	4.72627	0.674519	5.32187	0.491154	1	proper_all
PROPER	HALLMARK_HYPOXIA	0.8	0.2	100	0.497487	4.33302	0.63679	5.32187	0.491154	1	proper_all
PROPER	HALLMARK_HYPOXIA	0.5	0.3	100	0.497487	4.93302	0.693113	5.32187	0.491154	1	proper_all
PROPER	HALLMARK_HYPOXIA	0.7	0.6	100	0.497487	2.75209	0.439662	5.32187	0.491154	1	proper_all
PROPER	HALLMARK_HYPOXIA	0.2	0.3	100	0.497487	4.72689	0.674575	5.32187	0.491154	1	proper_all
PROPER	HALLMARK_HYPOXIA	0.7	0.5	100	0.497487	2.11537	0.325387	5.32187	0.491154	1	proper_all
PROPER	HALLMARK_HYPOXIA	0.9	0.3	100	0.497487	0.377425	-0.42317	5.32187	0.491154	1	proper_all
PROPER	HALLMARK_HYPOXIA	0.4	0.2	100	0.497487	7.67647	0.885161	5.32187	0.491154	1	proper_all
PROPER	HALLMARK_HYPOXIA	0.6	0.7	100	0.497487	2.51113	0.399869	5.32187	0.491154	1	proper_all
PROPER	HALLMARK_HYPOXIA	0.3	0.1	100	0.497487	6.71685	0.827166	5.32187	0.491154	1	proper_all
PROPER	HALLMARK_HYPOXIA	0.8	0.1	100	0.497487	5.23972	0.719308	5.32187	0.491154	1	proper_all
PROPER	HALLMARK_HYPOXIA	0.9	0.2	100	0.497487	4.31768	0.635251	5.32187	0.491154	1	proper_all
PROPER	HALLMARK_HYPOXIA	0.7	0.4	100	0.497487	5.76896	0.761098	5.32187	0.491154	1	proper_all
PROPER	HALLMARK_HYPOXIA	0.5	0.1	100	0.497487	8.81479	0.945212	5.32187	0.491154	1	proper_all
PROPER	HALLMARK_HYPOXIA	0.2	0.2	100	0.497487	6.24923	0.795827	5.32187	0.491154	1	proper_all
PROPER	HALLMARK_HYPOXIA	0.6	0.8	100	0.497487	3.41251	0.533074	5.32187	0.491154	1	proper_all
PROPER	HALLMARK_HYPOXIA	0.6	0.6	100	0.497487	3.68902	0.566911	5.32187	0.491154	1	proper_all
PROPER	HALLMARK_HYPOXIA	0.4	0.3	100	0.497487	5.22617	0.718183	5.32187	0.491154	1	proper_all
PROPER	HALLMARK_IL2_STAT5_SIGNALING	0.2	0.4	97	0.482412	5.30967	0.725067	5.32187	0.491154	1	proper_all
PROPER	HALLMARK_IL2_STAT5_SIGNALING	0.7	0.2	97	0.482412	5.34968	0.728328	5.32187	0.491154	1	proper_all
PROPER	HALLMARK_IL2_STAT5_SIGNALING	0.5	0.7	97	0.482412	2.56394	0.408908	5.32187	0.491154	1	proper_all
PROPER	HALLMARK_IL2_STAT5_SIGNALING	0.3	0.8	97	0.482412	3.26806	0.51429	5.32187	0.491154	1	proper_all
PROPER	HALLMARK_IL2_STAT5_SIGNALING	0.8	0.8	97	0.482412	3.41165	0.532964	5.32187	0.491154	1	proper_all
PROPER	HALLMARK_IL2_STAT5_SIGNALING	0.9	0.4	97	0.482412	2.22069	0.346488	5.32187	0.491154	1	proper_all
PROPER	HALLMARK_IL2_STAT5_SIGNALING	0.4	0.5	97	0.482412	3.84084	0.584427	5.32187	0.491154	1	proper_all
PROPER	HALLMARK_IL2_STAT5_SIGNALING	0.3	0.6	97	0.482412	5.59119	0.747504	5.32187	0.491154	1	proper_all
PROPER	HALLMARK_IL2_STAT5_SIGNALING	0.8	0.6	97	0.482412	3.30496	0.519166	5.32187	0.491154	1	proper_all
PROPER	HALLMARK_IL2_STAT5_SIGNALING	0.9	0.5	97	0.482412	2.42779	0.385212	5.32187	0.491154	1	proper_all
PROPER	HALLMARK_IL2_STAT5_SIGNALING	0.5	0.6	97	0.482412	7.90168	0.89772	5.32187	0.491154	1	proper_all
PROPER	HALLMARK_IL2_STAT5_SIGNALING	0.7	0.3	97	0.482412	3.89911	0.590965	5.32187	0.491154	1	proper_all
PROPER	HALLMARK_IL2_STAT5_SIGNALING	0.2	0.5	97	0.482412	5.01784	0.700517	5.32187	0.491154	1	proper_all
PROPER	HALLMARK_IL2_STAT5_SIGNALING	0.8	0.7	97	0.482412	2.69581	0.43069	5.32187	0.491154	1	proper_all
PROPER	HALLMARK_IL2_STAT5_SIGNALING	0.5	0.8	97	0.482412	5.71102	0.756714	5.32187	0.491154	1	proper_all
PROPER	HALLMARK_IL2_STAT5_SIGNALING	0.3	0.7	97	0.482412	4.14388	0.617407	5.32187	0.491154	1	proper_all
PROPER	HALLMARK_IL2_STAT5_SIGNALING	0.4	0.4	97	0.482412	6.29842	0.799231	5.32187	0.491154	1	proper_all
PROPER	HALLMARK_IL2_STAT5_SIGNALING	0.6	0.1	97	0.482412	5.13145	0.71024	5.32187	0.491154	1	proper_all
PROPER	HALLMARK_IL2_STAT5_SIGNALING	0.8	0.4	97	0.482412	3.04892	0.484147	5.32187	0.491154	1	proper_all
PROPER	HALLMARK_IL2_STAT5_SIGNALING	0.4	0.7	97	0.482412	4.04024	0.606407	5.32187	0.491154	1	proper_all
PROPER	HALLMARK_IL2_STAT5_SIGNALING	0.6	0.2	97	0.482412	6.04352	0.78129	5.32187	0.491154	1	proper_all
PROPER	HALLMARK_IL2_STAT5_SIGNALING	0.2	0.8	97	0.482412	4.57849	0.660722	5.32187	0.491154	1	proper_all
PROPER	HALLMARK_IL2_STAT5_SIGNALING	0.3	0.4	97	0.482412	5.45859	0.73708	5.32187	0.491154	1	proper_all
PROPER	HALLMARK_IL2_STAT5_SIGNALING	0.9	0.6	97	0.482412	0.462902	-0.334511	5.32187	0.491154	1	proper_all
PROPER	HALLMARK_IL2_STAT5_SIGNALING	0.2	0.6	97	0.482412	6.57734	0.81805	5.32187	0.491154	1	proper_all
PROPER	HALLMARK_IL2_STAT5_SIGNALING	0.5	0.5	97	0.482412	4.64148	0.666657	5.32187	0.491154	1	proper_all
PROPER	HALLMARK_IL2_STAT5_SIGNALING	0.3	0.5	97	0.482412	6.36279	0.803648	5.32187	0.491154	1	proper_all
PROPER	HALLMARK_IL2_STAT5_SIGNALING	0.6	0.3	97	0.482412	6.37303	0.804346	5.32187	0.491154	1	proper_all
PROPER	HALLMARK_IL2_STAT5_SIGNALING	0.4	0.6	97	0.482412	5.35644	0.728876	5.32187	0.491154	1	proper_all
PROPER	HALLMARK_IL2_STAT5_SIGNALING	0.8	0.5	97	0.482412	3.41377	0.533235	5.32187	0.491154	1	proper_all
PROPER	HALLMARK_IL2_STAT5_SIGNALING	0.7	0.1	97	0.482412	5.82568	0.765347	5.32187	0.491154	1	proper_all
PROPER	HALLMARK_IL2_STAT5_SIGNALING	0.5	0.4	97	0.482412	6.63015	0.821523	5.32187	0.491154	1	proper_all
PROPER	HALLMARK_IL2_STAT5_SIGNALING	0.4	0.8	97	0.482412	4.39342	0.642803	5.32187	0.491154	1	proper_all
PROPER	HALLMARK_IL2_STAT5_SIGNALING	0.2	0.7	97	0.482412	5.63246	0.750698	5.32187	0.491154	1	proper_all
PROPER	HALLMARK_IL2_STAT5_SIGNALING	0.8	0.3	97	0.482412	3.46885	0.540185	5.32187	0.491154	1	proper_all
PROPER	HALLMARK_IL2_STAT5_SIGNALING	0.6	0.5	97	0.482412	7.00568	0.84545	5.32187	0.491154	1	proper_all
PROPER	HALLMARK_IL2_STAT5_SIGNALING	0.3	0.3	97	0.482412	5.82554	0.765336	5.32187	0.491154	1	proper_all
PROPER	HALLMARK_IL2_STAT5_SIGNALING	0.9	0.1	97	0.482412	5.14005	0.710967	5.32187	0.491154	1	proper_all
PROPER	HALLMARK_IL2_STAT5_SIGNALING	0.2	0.1	97	0.482412	8.71749	0.940391	5.32187	0.491154	1	proper_all
PROPER	HALLMARK_IL2_STAT5_SIGNALING	0.7	0.7	97	0.482412	3.31046	0.519889	5.32187	0.491154	1	proper_all
PROPER	HALLMARK_IL2_STAT5_SIGNALING	0.5	0.2	97	0.482412	6.25558	0.796268	5.32187	0.491154	1	proper_all
PROPER	HALLMARK_IL2_STAT5_SIGNALING	0.3	0.2	97	0.482412	7.96319	0.901087	5.32187	0.491154	1	proper_all
PROPER	HALLMARK_IL2_STAT5_SIGNALING	0.7	0.8	97	0.482412	2.32451	0.366332	5.32187	0.491154	1	proper_all
PROPER	HALLMARK_IL2_STAT5_SIGNALING	0.4	0.1	97	0.482412	7.06736	0.849257	5.32187	0.491154	1	proper_all
PROPER	HALLMARK_IL2_STAT5_SIGNALING	0.6	0.4	97	0.482412	4.69257	0.671411	5.32187	0.491154	1	proper_all
PROPER	HALLMARK_IL2_STAT5_SIGNALING	0.8	0.2	97	0.482412	3.58293	0.554238	5.32187	0.491154	1	proper_all
PROPER	HALLMARK_IL2_STAT5_SIGNALING	0.5	0.3	97	0.482412	7.93579	0.89959	5.32187	0.491154	1	proper_all
PROPER	HALLMARK_IL2_STAT5_SIGNALING	0.7	0.6	97	0.482412	4.59304	0.6621	5.32187	0.491154	1	proper_all
PROPER	HALLMARK_IL2_STAT5_SIGNALING	0.2	0.3	97	0.482412	9.59161	0.981891	5.32187	0.491154	1	proper_all
PROPER	HALLMARK_IL2_STAT5_SIGNALING	0.7	0.5	97	0.482412	4.63973	0.666493	5.32187	0.491154	1	proper_all
PROPER	HALLMARK_IL2_STAT5_SIGNALING	0.9	0.3	97	0.482412	2.23761	0.349784	5.32187	0.491154	1	proper_all
PROPER	HALLMARK_IL2_STAT5_SIGNALING	0.4	0.2	97	0.482412	6.93919	0.841309	5.32187	0.491154	1	proper_all
PROPER	HALLMARK_IL2_STAT5_SIGNALING	0.6	0.7	97	0.482412	3.23714	0.510162	5.32187	0.491154	1	proper_all
PROPER	HALLMARK_IL2_STAT5_SIGNALING	0.3	0.1	97	0.482412	6.2788	0.797877	5.32187	0.491154	1	proper_all
PROPER	HALLMARK_IL2_STAT5_SIGNALING	0.8	0.1	97	0.482412	5.35282	0.728583	5.32187	0.491154	1	proper_all
PROPER	HALLMARK_IL2_STAT5_SIGNALING	0.9	0.2	97	0.482412	3.39296	0.530578	5.32187	0.491154	1	proper_all
PROPER	HALLMARK_IL2_STAT5_SIGNALING	0.7	0.4	97	0.482412	4.9301	0.692856	5.32187	0.491154	1	proper_all
PROPER	HALLMARK_IL2_STAT5_SIGNALING	0.5	0.1	97	0.482412	4.72885	0.674755	5.32187	0.491154	1	proper_all
PROPER	HALLMARK_IL2_STAT5_SIGNALING	0.2	0.2	97	0.482412	5.6851	0.754738	5.32187	0.491154	1	proper_all
PROPER	HALLMARK_IL2_STAT5_SIGNALING	0.6	0.8	97	0.482412	6.13323	0.787689	5.32187	0.491154	1	proper_all
PROPER	HALLMARK_IL2_STAT5_SIGNALING	0.6	0.6	97	0.482412	5.36866	0.729866	5.32187	0.491154	1	proper_all
PROPER	HALLMARK_IL2_STAT5_SIGNALING	0.4	0.3	97	0.482412	5.62998	0.750507	5.32187	0.491154	1	proper_all
PROPER	HALLMARK_IL6_JAK_STAT3_SIGNALING	0.2	0.4	30	0.145729	1.77983	0.250378	5.32187	0.491154	1	proper_all
PROPER	HALLMARK_IL6_JAK_STAT3_SIGNALING	0.7	0.2	30	0.145729	1.54195	0.188071	5.32187	0.491154	1	proper_all
PROPER	HALLMARK_IL6_JAK_STAT3_SIGNALING	0.5	0.7	30	0.145729	1.19019	0.0756153	5.32187	0.491154	1	proper_all
PROPER	HALLMARK_IL6_JAK_STAT3_SIGNALING	0.3	0.8	30	0.145729	2.02316	0.30603	5.32187	0.491154	1	proper_all
PROPER	HALLMARK_IL6_JAK_STAT3_SIGNALING	0.8	0.8	30	0.145729	1.10629	0.0438686	5.32187	0.491154	1	proper_all
PROPER	HALLMARK_IL6_JAK_STAT3_SIGNALING	0.9	0.4	30	0.145729	0.293821	-0.531918	5.32187	0.491154	1	proper_all
PROPER	HALLMARK_IL6_JAK_STAT3_SIGNALING	0.4	0.5	30	0.145729	1.16464	0.0661916	5.32187	0.491154	1	proper_all
PROPER	HALLMARK_IL6_JAK_STAT3_SIGNALING	0.3	0.6	30	0.145729	2.15795	0.334042	5.32187	0.491154	1	proper_all
PROPER	HALLMARK_IL6_JAK_STAT3_SIGNALING	0.8	0.6	30	0.145729	1.26549	0.10226	5.32187	0.491154	1	proper_all
PROPER	HALLMARK_IL6_JAK_STAT3_SIGNALING	0.5	0.6	30	0.145729	1.57351	0.196869	5.32187	0.491154	1	proper_all
PROPER	HALLMARK_IL6_JAK_STAT3_SIGNALING	0.7	0.3	30	0.145729	0.990097	-0.00432246	5.32187	0.491154	1	proper_all
PROPER	HALLMARK_IL6_JAK_STAT3_SIGNALING	0.2	0.5	30	0.145729	2.58976	0.41326	5.32187	0.491154	1	proper_all
PROPER	HALLMARK_IL6_JAK_STAT3_SIGNALING	0.8	0.7	30	0.145729	1.12428	0.0508728	5.32187	0.491154	1	proper_all
PROPER	HALLMARK_IL6_JAK_STAT3_SIGNALING	0.5	0.8	30	0.145729	2.92186	0.46566	5.32187	0.491154	1	proper_all
PROPER	HALLMARK_IL6_JAK_STAT3_SIGNALING	0.3	0.7	30	0.145729	1.35262	0.131177	5.32187	0.491154	1	proper_all
PROPER	HALLMARK_IL6_JAK_STAT3_SIGNALING	0.4	0.4	30	0.145729	1.32076	0.120824	5.32187	0.491154	1	proper_all
PROPER	HALLMARK_IL6_JAK_STAT3_SIGNALING	0.6	0.1	30	0.145729	0.496891	-0.303739	5.32187	0.491154	1	proper_all
PROPER	HALLMARK_IL6_JAK_STAT3_SIGNALING	0.8	0.4	30	0.145729	1.65547	0.218922	5.32187	0.491154	1	proper_all
PROPER	HALLMARK_IL6_JAK_STAT3_SIGNALING	0.9	0.8	30	0.145729	1.08574	0.0357259	5.32187	0.491154	1	proper_all
PROPER	HALLMARK_IL6_JAK_STAT3_SIGNALING	0.4	0.7	30	0.145729	1.50666	0.178015	5.32187	0.491154	1	proper_all
PROPER	HALLMARK_IL6_JAK_STAT3_SIGNALING	0.6	0.2	30	0.145729	1.17514	0.0700913	5.32187	0.491154	1	proper_all
PROPER	HALLMARK_IL6_JAK_STAT3_SIGNALING	0.2	0.8	30	0.145729	1.30426	0.115363	5.32187	0.491154	1	proper_all
PROPER	HALLMARK_IL6_JAK_STAT3_SIGNALING	0.3	0.4	30	0.145729	1.50603	0.177832	5.32187	0.491154	1	proper_all
PROPER	HALLMARK_IL6_JAK_STAT3_SIGNALING	0.9	0.6	30	0.145729	1.69699	0.22968	5.32187	0.491154	1	proper_all
PROPER	HALLMARK_IL6_JAK_STAT3_SIGNALING	0.2	0.6	30	0.145729	1.4459	0.160137	5.32187	0.491154	1	proper_all
PROPER	HALLMARK_IL6_JAK_STAT3_SIGNALING	0.5	0.5	30	0.145729	1.86738	0.271233	5.32187	0.491154	1	proper_all
PROPER	HALLMARK_IL6_JAK_STAT3_SIGNALING	0.3	0.5	30	0.145729	0.784783	-0.105251	5.32187	0.491154	1	proper_all
PROPER	HALLMARK_IL6_JAK_STAT3_SIGNALING	0.6	0.3	30	0.145729	1.86933	0.271685	5.32187	0.491154	1	proper_all
PROPER	HALLMARK_IL6_JAK_STAT3_SIGNALING	0.4	0.6	30	0.145729	2.59219	0.413666	5.32187	0.491154	1	proper_all
PROPER	HALLMARK_IL6_JAK_STAT3_SIGNALING	0.7	0.1	30	0.145729	1.43413	0.156589	5.32187	0.491154	1	proper_all
PROPER	HALLMARK_IL6_JAK_STAT3_SIGNALING	0.5	0.4	30	0.145729	0.339187	-0.469561	5.32187	0.491154	1	proper_all
PROPER	HALLMARK_IL6_JAK_STAT3_SIGNALING	0.4	0.8	30	0.145729	3.40715	0.532391	5.32187	0.491154	1	proper_all
PROPER	HALLMARK_IL6_JAK_STAT3_SIGNALING	0.2	0.7	30	0.145729	2.58968	0.413246	5.32187	0.491154	1	proper_all
PROPER	HALLMARK_IL6_JAK_STAT3_SIGNALING	0.9	0.7	30	0.145729	0.912746	-0.03965	5.32187	0.491154	1	proper_all
PROPER	HALLMARK_IL6_JAK_STAT3_SIGNALING	0.8	0.3	30	0.145729	2.7599	0.440893	5.32187	0.491154	1	proper_all
PROPER	HALLMARK_IL6_JAK_STAT3_SIGNALING	0.6	0.5	30	0.145729	1.36526	0.135217	5.32187	0.491154	1	proper_all
PROPER	HALLMARK_IL6_JAK_STAT3_SIGNALING	0.3	0.3	30	0.145729	0.826394	-0.0828128	5.32187	0.491154	1	proper_all
PROPER	HALLMARK_IL6_JAK_STAT3_SIGNALING	0.2	0.1	30	0.145729	0.0185558	-1.73152	5.32187	0.491154	1	proper_all
PROPER	HALLMARK_IL6_JAK_STAT3_SIGNALING	0.7	0.7	30	0.145729	0.570175	-0.243992	5.32187	0.491154	1	proper_all
PROPER	HALLMARK_IL6_JAK_STAT3_SIGNALING	0.5	0.2	30	0.145729	1.59786	0.203538	5.32187	0.491154	1	proper_all
PROPER	HALLMARK_IL6_JAK_STAT3_SIGNALING	0.3	0.2	30	0.145729	1.67806	0.224808	5.32187	0.491154	1	proper_all
PROPER	HALLMARK_IL6_JAK_STAT3_SIGNALING	0.7	0.8	30	0.145729	0.601596	-0.220695	5.32187	0.491154	1	proper_all
PROPER	HALLMARK_IL6_JAK_STAT3_SIGNALING	0.4	0.1	30	0.145729	0.613511	-0.212177	5.32187	0.491154	1	proper_all
PROPER	HALLMARK_IL6_JAK_STAT3_SIGNALING	0.6	0.4	30	0.145729	1.77104	0.248229	5.32187	0.491154	1	proper_all
PROPER	HALLMARK_IL6_JAK_STAT3_SIGNALING	0.8	0.2	30	0.145729	1.29365	0.111817	5.32187	0.491154	1	proper_all
PROPER	HALLMARK_IL6_JAK_STAT3_SIGNALING	0.5	0.3	30	0.145729	0.936423	-0.0285277	5.32187	0.491154	1	proper_all
PROPER	HALLMARK_IL6_JAK_STAT3_SIGNALING	0.7	0.6	30	0.145729	1.65911	0.219875	5.32187	0.491154	1	proper_all
PROPER	HALLMARK_IL6_JAK_STAT3_SIGNALING	0.2	0.3	30	0.145729	1.21902	0.0860106	5.32187	0.491154	1	proper_all
PROPER	HALLMARK_IL6_JAK_STAT3_SIGNALING	0.7	0.5	30	0.145729	0.0164854	-1.7829	5.32187	0.491154	1	proper_all
PROPER	HALLMARK_IL6_JAK_STAT3_SIGNALING	0.9	0.3	30	0.145729	1.12673	0.0518212	5.32187	0.491154	1	proper_all
PROPER	HALLMARK_IL6_JAK_STAT3_SIGNALING	0.4	0.2	30	0.145729	1.21071	0.0830418	5.32187	0.491154	1	proper_all
PROPER	HALLMARK_IL6_JAK_STAT3_SIGNALING	0.6	0.7	30	0.145729	1.45524	0.162936	5.32187	0.491154	1	proper_all
PROPER	HALLMARK_IL6_JAK_STAT3_SIGNALING	0.3	0.1	30	0.145729	1.31533	0.119035	5.32187	0.491154	1	proper_all
PROPER	HALLMARK_IL6_JAK_STAT3_SIGNALING	0.8	0.1	30	0.145729	1.53844	0.187081	5.32187	0.491154	1	proper_all
PROPER	HALLMARK_IL6_JAK_STAT3_SIGNALING	0.9	0.2	30	0.145729	0.920036	-0.0361952	5.32187	0.491154	1	proper_all
PROPER	HALLMARK_IL6_JAK_STAT3_SIGNALING	0.7	0.4	30	0.145729	0.656203	-0.182962	5.32187	0.491154	1	proper_all
PROPER	HALLMARK_IL6_JAK_STAT3_SIGNALING	0.5	0.1	30	0.145729	1.03837	0.0163542	5.32187	0.491154	1	proper_all
PROPER	HALLMARK_IL6_JAK_STAT3_SIGNALING	0.2	0.2	30	0.145729	1.45399	0.162562	5.32187	0.491154	1	proper_all
PROPER	HALLMARK_IL6_JAK_STAT3_SIGNALING	0.6	0.8	30	0.145729	2.97788	0.473907	5.32187	0.491154	1	proper_all
PROPER	HALLMARK_IL6_JAK_STAT3_SIGNALING	0.6	0.6	30	0.145729	0.618843	-0.208419	5.32187	0.491154	1	proper_all
PROPER	HALLMARK_IL6_JAK_STAT3_SIGNALING	0.4	0.3	30	0.145729	1.54135	0.187902	5.32187	0.491154	1	proper_all
PROPER	HALLMARK_INFLAMMATORY_RESPONSE	0.2	0.4	64	0.316583	11.4693	1.05954	5.32187	0.491154	1	proper_all
PROPER	HALLMARK_INFLAMMATORY_RESPONSE	0.7	0.2	64	0.316583	11.6122	1.06492	5.32187	0.491154	1	proper_all
PROPER	HALLMARK_INFLAMMATORY_RESPONSE	0.5	0.7	64	0.316583	14.3477	1.15678	5.32187	0.491154	1	proper_all
PROPER	HALLMARK_INFLAMMATORY_RESPONSE	0.3	0.8	64	0.316583	6.59842	0.81944	5.32187	0.491154	1	proper_all
PROPER	HALLMARK_INFLAMMATORY_RESPONSE	0.8	0.8	64	0.316583	11.3254	1.05405	5.32187	0.491154	1	proper_all
PROPER	HALLMARK_INFLAMMATORY_RESPONSE	0.9	0.4	64	0.316583	12.7226	1.10458	5.32187	0.491154	1	proper_all
PROPER	HALLMARK_INFLAMMATORY_RESPONSE	0.4	0.5	64	0.316583	9.63121	0.983681	5.32187	0.491154	1	proper_all
PROPER	HALLMARK_INFLAMMATORY_RESPONSE	0.3	0.6	64	0.316583	11.1937	1.04897	5.32187	0.491154	1	proper_all
PROPER	HALLMARK_INFLAMMATORY_RESPONSE	0.8	0.6	64	0.316583	15.1389	1.18009	5.32187	0.491154	1	proper_all
PROPER	HALLMARK_INFLAMMATORY_RESPONSE	0.9	0.5	64	0.316583	8.73091	0.941059	5.32187	0.491154	1	proper_all
PROPER	HALLMARK_INFLAMMATORY_RESPONSE	0.5	0.6	64	0.316583	14.4256	1.15913	5.32187	0.491154	1	proper_all
PROPER	HALLMARK_INFLAMMATORY_RESPONSE	0.7	0.3	64	0.316583	21.7243	1.33695	5.32187	0.491154	1	proper_all
PROPER	HALLMARK_INFLAMMATORY_RESPONSE	0.2	0.5	64	0.316583	10.5916	1.02496	5.32187	0.491154	1	proper_all
PROPER	HALLMARK_INFLAMMATORY_RESPONSE	0.8	0.7	64	0.316583	10.3737	1.01593	5.32187	0.491154	1	proper_all
PROPER	HALLMARK_INFLAMMATORY_RESPONSE	0.5	0.8	64	0.316583	4.03712	0.606071	5.32187	0.491154	1	proper_all
PROPER	HALLMARK_INFLAMMATORY_RESPONSE	0.3	0.7	64	0.316583	17.0654	1.23212	5.32187	0.491154	1	proper_all
PROPER	HALLMARK_INFLAMMATORY_RESPONSE	0.4	0.4	64	0.316583	11.9494	1.07735	5.32187	0.491154	1	proper_all
PROPER	HALLMARK_INFLAMMATORY_RESPONSE	0.6	0.1	64	0.316583	16.2085	1.20974	5.32187	0.491154	1	proper_all
PROPER	HALLMARK_INFLAMMATORY_RESPONSE	0.8	0.4	64	0.316583	11.4345	1.05822	5.32187	0.491154	1	proper_all
PROPER	HALLMARK_INFLAMMATORY_RESPONSE	0.9	0.8	64	0.316583	2.90059	0.462486	5.32187	0.491154	1	proper_all
PROPER	HALLMARK_INFLAMMATORY_RESPONSE	0.4	0.7	64	0.316583	16.8189	1.2258	5.32187	0.491154	1	proper_all
PROPER	HALLMARK_INFLAMMATORY_RESPONSE	0.6	0.2	64	0.316583	13.3828	1.12655	5.32187	0.491154	1	proper_all
PROPER	HALLMARK_INFLAMMATORY_RESPONSE	0.2	0.8	64	0.316583	11.0266	1.04244	5.32187	0.491154	1	proper_all
PROPER	HALLMARK_INFLAMMATORY_RESPONSE	0.3	0.4	64	0.316583	14.9126	1.17355	5.32187	0.491154	1	proper_all
PROPER	HALLMARK_INFLAMMATORY_RESPONSE	0.9	0.6	64	0.316583	7.32714	0.864935	5.32187	0.491154	1	proper_all
PROPER	HALLMARK_INFLAMMATORY_RESPONSE	0.2	0.6	64	0.316583	8.53553	0.931231	5.32187	0.491154	1	proper_all
PROPER	HALLMARK_INFLAMMATORY_RESPONSE	0.5	0.5	64	0.316583	12.8959	1.11045	5.32187	0.491154	1	proper_all
PROPER	HALLMARK_INFLAMMATORY_RESPONSE	0.3	0.5	64	0.316583	11.6345	1.06575	5.32187	0.491154	1	proper_all
PROPER	HALLMARK_INFLAMMATORY_RESPONSE	0.6	0.3	64	0.316583	21.3276	1.32894	5.32187	0.491154	1	proper_all
PROPER	HALLMARK_INFLAMMATORY_RESPONSE	0.4	0.6	64	0.316583	11.9479	1.07729	5.32187	0.491154	1	proper_all
PROPER	HALLMARK_INFLAMMATORY_RESPONSE	0.8	0.5	64	0.316583	11.2388	1.05072	5.32187	0.491154	1	proper_all
PROPER	HALLMARK_INFLAMMATORY_RESPONSE	0.7	0.1	64	0.316583	33.7615	1.52842	5.32187	0.491154	1	proper_all
PROPER	HALLMARK_INFLAMMATORY_RESPONSE	0.5	0.4	64	0.316583	18.9319	1.27719	5.32187	0.491154	1	proper_all
PROPER	HALLMARK_INFLAMMATORY_RESPONSE	0.4	0.8	64	0.316583	6.6954	0.825777	5.32187	0.491154	1	proper_all
PROPER	HALLMARK_INFLAMMATORY_RESPONSE	0.2	0.7	64	0.316583	6.88321	0.837791	5.32187	0.491154	1	proper_all
PROPER	HALLMARK_INFLAMMATORY_RESPONSE	0.9	0.7	64	0.316583	8.29188	0.918653	5.32187	0.491154	1	proper_all
PROPER	HALLMARK_INFLAMMATORY_RESPONSE	0.8	0.3	64	0.316583	16.1469	1.20809	5.32187	0.491154	1	proper_all
PROPER	HALLMARK_INFLAMMATORY_RESPONSE	0.6	0.5	64	0.316583	13.0939	1.11707	5.32187	0.491154	1	proper_all
PROPER	HALLMARK_INFLAMMATORY_RESPONSE	0.3	0.3	64	0.316583	12.3574	1.09193	5.32187	0.491154	1	proper_all
PROPER	HALLMARK_INFLAMMATORY_RESPONSE	0.9	0.1	64	0.316583	17.0953	1.23288	5.32187	0.491154	1	proper_all
PROPER	HALLMARK_INFLAMMATORY_RESPONSE	0.2	0.1	64	0.316583	8.45079	0.926897	5.32187	0.491154	1	proper_all
PROPER	HALLMARK_INFLAMMATORY_RESPONSE	0.7	0.7	64	0.316583	11.3228	1.05395	5.32187	0.491154	1	proper_all
PROPER	HALLMARK_INFLAMMATORY_RESPONSE	0.5	0.2	64	0.316583	8.09297	0.908108	5.32187	0.491154	1	proper_all
PROPER	HALLMARK_INFLAMMATORY_RESPONSE	0.3	0.2	64	0.316583	14.3856	1.15793	5.32187	0.491154	1	proper_all
PROPER	HALLMARK_INFLAMMATORY_RESPONSE	0.7	0.8	64	0.316583	12.9904	1.11362	5.32187	0.491154	1	proper_all
PROPER	HALLMARK_INFLAMMATORY_RESPONSE	0.4	0.1	64	0.316583	22.018	1.34278	5.32187	0.491154	1	proper_all
PROPER	HALLMARK_INFLAMMATORY_RESPONSE	0.6	0.4	64	0.316583	18.4744	1.26657	5.32187	0.491154	1	proper_all
PROPER	HALLMARK_INFLAMMATORY_RESPONSE	0.8	0.2	64	0.316583	13.3051	1.12402	5.32187	0.491154	1	proper_all
PROPER	HALLMARK_INFLAMMATORY_RESPONSE	0.5	0.3	64	0.316583	16.2502	1.21086	5.32187	0.491154	1	proper_all
PROPER	HALLMARK_INFLAMMATORY_RESPONSE	0.7	0.6	64	0.316583	10.0881	1.00381	5.32187	0.491154	1	proper_all
PROPER	HALLMARK_INFLAMMATORY_RESPONSE	0.2	0.3	64	0.316583	7.3621	0.867002	5.32187	0.491154	1	proper_all
PROPER	HALLMARK_INFLAMMATORY_RESPONSE	0.7	0.5	64	0.316583	27.9589	1.44652	5.32187	0.491154	1	proper_all
PROPER	HALLMARK_INFLAMMATORY_RESPONSE	0.9	0.3	64	0.316583	8.55842	0.932393	5.32187	0.491154	1	proper_all
PROPER	HALLMARK_INFLAMMATORY_RESPONSE	0.4	0.2	64	0.316583	9.67451	0.985629	5.32187	0.491154	1	proper_all
PROPER	HALLMARK_INFLAMMATORY_RESPONSE	0.6	0.7	64	0.316583	14.0643	1.14812	5.32187	0.491154	1	proper_all
PROPER	HALLMARK_INFLAMMATORY_RESPONSE	0.3	0.1	64	0.316583	21.7749	1.33796	5.32187	0.491154	1	proper_all
PROPER	HALLMARK_INFLAMMATORY_RESPONSE	0.8	0.1	64	0.316583	15.8965	1.2013	5.32187	0.491154	1	proper_all
PROPER	HALLMARK_INFLAMMATORY_RESPONSE	0.9	0.2	64	0.316583	14.4188	1.15893	5.32187	0.491154	1	proper_all
PROPER	HALLMARK_INFLAMMATORY_RESPONSE	0.7	0.4	64	0.316583	14.3156	1.15581	5.32187	0.491154	1	proper_all
PROPER	HALLMARK_INFLAMMATORY_RESPONSE	0.5	0.1	64	0.316583	10.9075	1.03773	5.32187	0.491154	1	proper_all
PROPER	HALLMARK_INFLAMMATORY_RESPONSE	0.2	0.2	64	0.316583	8.01023	0.903645	5.32187	0.491154	1	proper_all
PROPER	HALLMARK_INFLAMMATORY_RESPONSE	0.6	0.8	64	0.316583	11.6906	1.06784	5.32187	0.491154	1	proper_all
PROPER	HALLMARK_INFLAMMATORY_RESPONSE	0.6	0.6	64	0.316583	12.7894	1.10685	5.32187	0.491154	1	proper_all
PROPER	HALLMARK_INFLAMMATORY_RESPONSE	0.4	0.3	64	0.316583	13.8523	1.14152	5.32187	0.491154	1	proper_all
PROPER	HALLMARK_INTERFERON_ALPHA_RESPONSE	0.2	0.4	50	0.246231	15.3685	1.18663	5.32187	0.491154	1	proper_all
PROPER	HALLMARK_INTERFERON_ALPHA_RESPONSE	0.7	0.2	50	0.246231	11.5796	1.06369	5.32187	0.491154	1	proper_all
PROPER	HALLMARK_INTERFERON_ALPHA_RESPONSE	0.5	0.7	50	0.246231	10.9955	1.04121	5.32187	0.491154	1	proper_all
PROPER	HALLMARK_INTERFERON_ALPHA_RESPONSE	0.3	0.8	50	0.246231	8.31759	0.919997	5.32187	0.491154	1	proper_all
PROPER	HALLMARK_INTERFERON_ALPHA_RESPONSE	0.8	0.8	50	0.246231	4.56595	0.659531	5.32187	0.491154	1	proper_all
PROPER	HALLMARK_INTERFERON_ALPHA_RESPONSE	0.9	0.4	50	0.246231	9.81427	0.991858	5.32187	0.491154	1	proper_all
PROPER	HALLMARK_INTERFERON_ALPHA_RESPONSE	0.4	0.5	50	0.246231	14.2776	1.15466	5.32187	0.491154	1	proper_all
PROPER	HALLMARK_INTERFERON_ALPHA_RESPONSE	0.3	0.6	50	0.246231	15.5697	1.19228	5.32187	0.491154	1	proper_all
PROPER	HALLMARK_INTERFERON_ALPHA_RESPONSE	0.8	0.6	50	0.246231	7.85789	0.895306	5.32187	0.491154	1	proper_all
PROPER	HALLMARK_INTERFERON_ALPHA_RESPONSE	0.9	0.5	50	0.246231	8.37611	0.923042	5.32187	0.491154	1	proper_all
PROPER	HALLMARK_INTERFERON_ALPHA_RESPONSE	0.5	0.6	50	0.246231	20.4744	1.31121	5.32187	0.491154	1	proper_all
PROPER	HALLMARK_INTERFERON_ALPHA_RESPONSE	0.7	0.3	50	0.246231	14.9626	1.17501	5.32187	0.491154	1	proper_all
PROPER	HALLMARK_INTERFERON_ALPHA_RESPONSE	0.2	0.5	50	0.246231	13.0507	1.11563	5.32187	0.491154	1	proper_all
PROPER	HALLMARK_INTERFERON_ALPHA_RESPONSE	0.8	0.7	50	0.246231	13.0123	1.11435	5.32187	0.491154	1	proper_all
PROPER	HALLMARK_INTERFERON_ALPHA_RESPONSE	0.5	0.8	50	0.246231	11.3699	1.05576	5.32187	0.491154	1	proper_all
PROPER	HALLMARK_INTERFERON_ALPHA_RESPONSE	0.3	0.7	50	0.246231	13.6435	1.13493	5.32187	0.491154	1	proper_all
PROPER	HALLMARK_INTERFERON_ALPHA_RESPONSE	0.4	0.4	50	0.246231	12.8755	1.10977	5.32187	0.491154	1	proper_all
PROPER	HALLMARK_INTERFERON_ALPHA_RESPONSE	0.6	0.1	50	0.246231	18.5259	1.26778	5.32187	0.491154	1	proper_all
PROPER	HALLMARK_INTERFERON_ALPHA_RESPONSE	0.8	0.4	50	0.246231	14.5022	1.16143	5.32187	0.491154	1	proper_all
PROPER	HALLMARK_INTERFERON_ALPHA_RESPONSE	0.9	0.8	50	0.246231	2.89039	0.460957	5.32187	0.491154	1	proper_all
PROPER	HALLMARK_INTERFERON_ALPHA_RESPONSE	0.4	0.7	50	0.246231	10.0878	1.0038	5.32187	0.491154	1	proper_all
PROPER	HALLMARK_INTERFERON_ALPHA_RESPONSE	0.6	0.2	50	0.246231	10.1538	1.00663	5.32187	0.491154	1	proper_all
PROPER	HALLMARK_INTERFERON_ALPHA_RESPONSE	0.2	0.8	50	0.246231	9.39268	0.97279	5.32187	0.491154	1	proper_all
PROPER	HALLMARK_INTERFERON_ALPHA_RESPONSE	0.3	0.4	50	0.246231	17.1176	1.23344	5.32187	0.491154	1	proper_all
PROPER	HALLMARK_INTERFERON_ALPHA_RESPONSE	0.9	0.6	50	0.246231	3.84034	0.58437	5.32187	0.491154	1	proper_all
PROPER	HALLMARK_INTERFERON_ALPHA_RESPONSE	0.2	0.6	50	0.246231	17.4349	1.24142	5.32187	0.491154	1	proper_all
PROPER	HALLMARK_INTERFERON_ALPHA_RESPONSE	0.5	0.5	50	0.246231	17.2869	1.23772	5.32187	0.491154	1	proper_all
PROPER	HALLMARK_INTERFERON_ALPHA_RESPONSE	0.3	0.5	50	0.246231	14.2321	1.15327	5.32187	0.491154	1	proper_all
PROPER	HALLMARK_INTERFERON_ALPHA_RESPONSE	0.6	0.3	50	0.246231	15.3374	1.18575	5.32187	0.491154	1	proper_all
PROPER	HALLMARK_INTERFERON_ALPHA_RESPONSE	0.4	0.6	50	0.246231	13.2583	1.12249	5.32187	0.491154	1	proper_all
PROPER	HALLMARK_INTERFERON_ALPHA_RESPONSE	0.8	0.5	50	0.246231	9.35498	0.971043	5.32187	0.491154	1	proper_all
PROPER	HALLMARK_INTERFERON_ALPHA_RESPONSE	0.7	0.1	50	0.246231	12.7328	1.10492	5.32187	0.491154	1	proper_all
PROPER	HALLMARK_INTERFERON_ALPHA_RESPONSE	0.5	0.4	50	0.246231	15.2878	1.18434	5.32187	0.491154	1	proper_all
PROPER	HALLMARK_INTERFERON_ALPHA_RESPONSE	0.4	0.8	50	0.246231	12.4192	1.09409	5.32187	0.491154	1	proper_all
PROPER	HALLMARK_INTERFERON_ALPHA_RESPONSE	0.2	0.7	50	0.246231	13.323	1.1246	5.32187	0.491154	1	proper_all
PROPER	HALLMARK_INTERFERON_ALPHA_RESPONSE	0.9	0.7	50	0.246231	4.01001	0.603146	5.32187	0.491154	1	proper_all
PROPER	HALLMARK_INTERFERON_ALPHA_RESPONSE	0.8	0.3	50	0.246231	13.3442	1.12529	5.32187	0.491154	1	proper_all
PROPER	HALLMARK_INTERFERON_ALPHA_RESPONSE	0.6	0.5	50	0.246231	12.5398	1.09829	5.32187	0.491154	1	proper_all
PROPER	HALLMARK_INTERFERON_ALPHA_RESPONSE	0.3	0.3	50	0.246231	17.0827	1.23256	5.32187	0.491154	1	proper_all
PROPER	HALLMARK_INTERFERON_ALPHA_RESPONSE	0.9	0.1	50	0.246231	9.79034	0.990798	5.32187	0.491154	1	proper_all
PROPER	HALLMARK_INTERFERON_ALPHA_RESPONSE	0.2	0.1	50	0.246231	10.436	1.01853	5.32187	0.491154	1	proper_all
PROPER	HALLMARK_INTERFERON_ALPHA_RESPONSE	0.7	0.7	50	0.246231	11.83	1.07299	5.32187	0.491154	1	proper_all
PROPER	HALLMARK_INTERFERON_ALPHA_RESPONSE	0.5	0.2	50	0.246231	16.1616	1.20848	5.32187	0.491154	1	proper_all
PROPER	HALLMARK_INTERFERON_ALPHA_RESPONSE	0.3	0.2	50	0.246231	15.71	1.19618	5.32187	0.491154	1	proper_all
PROPER	HALLMARK_INTERFERON_ALPHA_RESPONSE	0.7	0.8	50	0.246231	11.951	1.07741	5.32187	0.491154	1	proper_all
PROPER	HALLMARK_INTERFERON_ALPHA_RESPONSE	0.4	0.1	50	0.246231	14.0775	1.14852	5.32187	0.491154	1	proper_all
PROPER	HALLMARK_INTERFERON_ALPHA_RESPONSE	0.6	0.4	50	0.246231	12.6565	1.10231	5.32187	0.491154	1	proper_all
PROPER	HALLMARK_INTERFERON_ALPHA_RESPONSE	0.8	0.2	50	0.246231	10.7504	1.03142	5.32187	0.491154	1	proper_all
PROPER	HALLMARK_INTERFERON_ALPHA_RESPONSE	0.5	0.3	50	0.246231	13.6953	1.13657	5.32187	0.491154	1	proper_all
PROPER	HALLMARK_INTERFERON_ALPHA_RESPONSE	0.7	0.6	50	0.246231	19.3915	1.28761	5.32187	0.491154	1	proper_all
PROPER	HALLMARK_INTERFERON_ALPHA_RESPONSE	0.2	0.3	50	0.246231	14.1442	1.15058	5.32187	0.491154	1	proper_all
PROPER	HALLMARK_INTERFERON_ALPHA_RESPONSE	0.7	0.5	50	0.246231	17.1566	1.23443	5.32187	0.491154	1	proper_all
PROPER	HALLMARK_INTERFERON_ALPHA_RESPONSE	0.9	0.3	50	0.246231	8.58715	0.933849	5.32187	0.491154	1	proper_all
PROPER	HALLMARK_INTERFERON_ALPHA_RESPONSE	0.4	0.2	50	0.246231	14.1449	1.1506	5.32187	0.491154	1	proper_all
PROPER	HALLMARK_INTERFERON_ALPHA_RESPONSE	0.6	0.7	50	0.246231	10.0782	1.00338	5.32187	0.491154	1	proper_all
PROPER	HALLMARK_INTERFERON_ALPHA_RESPONSE	0.3	0.1	50	0.246231	21.262	1.3276	5.32187	0.491154	1	proper_all
PROPER	HALLMARK_INTERFERON_ALPHA_RESPONSE	0.8	0.1	50	0.246231	14.2011	1.15232	5.32187	0.491154	1	proper_all
PROPER	HALLMARK_INTERFERON_ALPHA_RESPONSE	0.9	0.2	50	0.246231	13.0048	1.1141	5.32187	0.491154	1	proper_all
PROPER	HALLMARK_INTERFERON_ALPHA_RESPONSE	0.7	0.4	50	0.246231	10.356	1.01519	5.32187	0.491154	1	proper_all
PROPER	HALLMARK_INTERFERON_ALPHA_RESPONSE	0.5	0.1	50	0.246231	15.6321	1.19402	5.32187	0.491154	1	proper_all
PROPER	HALLMARK_INTERFERON_ALPHA_RESPONSE	0.2	0.2	50	0.246231	15.4327	1.18844	5.32187	0.491154	1	proper_all
PROPER	HALLMARK_INTERFERON_ALPHA_RESPONSE	0.6	0.8	50	0.246231	9.23927	0.965638	5.32187	0.491154	1	proper_all
PROPER	HALLMARK_INTERFERON_ALPHA_RESPONSE	0.6	0.6	50	0.246231	12.6245	1.10122	5.32187	0.491154	1	proper_all
PROPER	HALLMARK_INTERFERON_ALPHA_RESPONSE	0.4	0.3	50	0.246231	11.7507	1.07006	5.32187	0.491154	1	proper_all
PROPER	HALLMARK_INTERFERON_GAMMA_RESPONSE	0.2	0.4	91	0.452261	9.83747	0.992883	5.32187	0.491154	1	proper_all
PROPER	HALLMARK_INTERFERON_GAMMA_RESPONSE	0.7	0.2	91	0.452261	8.14507	0.910895	5.32187	0.491154	1	proper_all
PROPER	HALLMARK_INTERFERON_GAMMA_RESPONSE	0.5	0.7	91	0.452261	4.81577	0.682666	5.32187	0.491154	1	proper_all
PROPER	HALLMARK_INTERFERON_GAMMA_RESPONSE	0.3	0.8	91	0.452261	2.87752	0.459018	5.32187	0.491154	1	proper_all
PROPER	HALLMARK_INTERFERON_GAMMA_RESPONSE	0.8	0.8	91	0.452261	2.46617	0.392023	5.32187	0.491154	1	proper_all
PROPER	HALLMARK_INTERFERON_GAMMA_RESPONSE	0.9	0.4	91	0.452261	6.21181	0.793218	5.32187	0.491154	1	proper_all
PROPER	HALLMARK_INTERFERON_GAMMA_RESPONSE	0.4	0.5	91	0.452261	9.92288	0.996638	5.32187	0.491154	1	proper_all
PROPER	HALLMARK_INTERFERON_GAMMA_RESPONSE	0.3	0.6	91	0.452261	8.38203	0.923349	5.32187	0.491154	1	proper_all
PROPER	HALLMARK_INTERFERON_GAMMA_RESPONSE	0.8	0.6	91	0.452261	6.61742	0.820688	5.32187	0.491154	1	proper_all
PROPER	HALLMARK_INTERFERON_GAMMA_RESPONSE	0.9	0.5	91	0.452261	5.10847	0.708291	5.32187	0.491154	1	proper_all
PROPER	HALLMARK_INTERFERON_GAMMA_RESPONSE	0.5	0.6	91	0.452261	6.17451	0.790602	5.32187	0.491154	1	proper_all
PROPER	HALLMARK_INTERFERON_GAMMA_RESPONSE	0.7	0.3	91	0.452261	7.96899	0.901403	5.32187	0.491154	1	proper_all
PROPER	HALLMARK_INTERFERON_GAMMA_RESPONSE	0.2	0.5	91	0.452261	6.53009	0.814919	5.32187	0.491154	1	proper_all
PROPER	HALLMARK_INTERFERON_GAMMA_RESPONSE	0.8	0.7	91	0.452261	3.85431	0.585946	5.32187	0.491154	1	proper_all
PROPER	HALLMARK_INTERFERON_GAMMA_RESPONSE	0.5	0.8	91	0.452261	5.97781	0.776542	5.32187	0.491154	1	proper_all
PROPER	HALLMARK_INTERFERON_GAMMA_RESPONSE	0.3	0.7	91	0.452261	7.43686	0.87139	5.32187	0.491154	1	proper_all
PROPER	HALLMARK_INTERFERON_GAMMA_RESPONSE	0.4	0.4	91	0.452261	8.90681	0.949722	5.32187	0.491154	1	proper_all
PROPER	HALLMARK_INTERFERON_GAMMA_RESPONSE	0.6	0.1	91	0.452261	7.40266	0.869388	5.32187	0.491154	1	proper_all
PROPER	HALLMARK_INTERFERON_GAMMA_RESPONSE	0.8	0.4	91	0.452261	9.84881	0.993384	5.32187	0.491154	1	proper_all
PROPER	HALLMARK_INTERFERON_GAMMA_RESPONSE	0.9	0.8	91	0.452261	2.62952	0.419877	5.32187	0.491154	1	proper_all
PROPER	HALLMARK_INTERFERON_GAMMA_RESPONSE	0.4	0.7	91	0.452261	6.93235	0.840881	5.32187	0.491154	1	proper_all
PROPER	HALLMARK_INTERFERON_GAMMA_RESPONSE	0.6	0.2	91	0.452261	7.40772	0.869685	5.32187	0.491154	1	proper_all
PROPER	HALLMARK_INTERFERON_GAMMA_RESPONSE	0.2	0.8	91	0.452261	5.84272	0.766615	5.32187	0.491154	1	proper_all
PROPER	HALLMARK_INTERFERON_GAMMA_RESPONSE	0.3	0.4	91	0.452261	10.3826	1.01631	5.32187	0.491154	1	proper_all
PROPER	HALLMARK_INTERFERON_GAMMA_RESPONSE	0.9	0.6	91	0.452261	3.69411	0.56751	5.32187	0.491154	1	proper_all
PROPER	HALLMARK_INTERFERON_GAMMA_RESPONSE	0.2	0.6	91	0.452261	7.26712	0.861362	5.32187	0.491154	1	proper_all
PROPER	HALLMARK_INTERFERON_GAMMA_RESPONSE	0.5	0.5	91	0.452261	8.68536	0.938788	5.32187	0.491154	1	proper_all
PROPER	HALLMARK_INTERFERON_GAMMA_RESPONSE	0.3	0.5	91	0.452261	10.299	1.0128	5.32187	0.491154	1	proper_all
PROPER	HALLMARK_INTERFERON_GAMMA_RESPONSE	0.6	0.3	91	0.452261	9.41727	0.973925	5.32187	0.491154	1	proper_all
PROPER	HALLMARK_INTERFERON_GAMMA_RESPONSE	0.4	0.6	91	0.452261	6.90277	0.839023	5.32187	0.491154	1	proper_all
PROPER	HALLMARK_INTERFERON_GAMMA_RESPONSE	0.8	0.5	91	0.452261	3.78076	0.577579	5.32187	0.491154	1	proper_all
PROPER	HALLMARK_INTERFERON_GAMMA_RESPONSE	0.7	0.1	91	0.452261	6.14577	0.788576	5.32187	0.491154	1	proper_all
PROPER	HALLMARK_INTERFERON_GAMMA_RESPONSE	0.5	0.4	91	0.452261	7.50674	0.875452	5.32187	0.491154	1	proper_all
PROPER	HALLMARK_INTERFERON_GAMMA_RESPONSE	0.4	0.8	91	0.452261	3.27698	0.515474	5.32187	0.491154	1	proper_all
PROPER	HALLMARK_INTERFERON_GAMMA_RESPONSE	0.2	0.7	91	0.452261	8.02311	0.904343	5.32187	0.491154	1	proper_all
PROPER	HALLMARK_INTERFERON_GAMMA_RESPONSE	0.9	0.7	91	0.452261	1.93188	0.28598	5.32187	0.491154	1	proper_all
PROPER	HALLMARK_INTERFERON_GAMMA_RESPONSE	0.8	0.3	91	0.452261	8.89536	0.949164	5.32187	0.491154	1	proper_all
PROPER	HALLMARK_INTERFERON_GAMMA_RESPONSE	0.6	0.5	91	0.452261	5.77867	0.761828	5.32187	0.491154	1	proper_all
PROPER	HALLMARK_INTERFERON_GAMMA_RESPONSE	0.3	0.3	91	0.452261	8.05631	0.906136	5.32187	0.491154	1	proper_all
PROPER	HALLMARK_INTERFERON_GAMMA_RESPONSE	0.9	0.1	91	0.452261	5.96175	0.775373	5.32187	0.491154	1	proper_all
PROPER	HALLMARK_INTERFERON_GAMMA_RESPONSE	0.2	0.1	91	0.452261	6.70854	0.826628	5.32187	0.491154	1	proper_all
PROPER	HALLMARK_INTERFERON_GAMMA_RESPONSE	0.7	0.7	91	0.452261	5.79124	0.762772	5.32187	0.491154	1	proper_all
PROPER	HALLMARK_INTERFERON_GAMMA_RESPONSE	0.5	0.2	91	0.452261	7.77201	0.890533	5.32187	0.491154	1	proper_all
PROPER	HALLMARK_INTERFERON_GAMMA_RESPONSE	0.3	0.2	91	0.452261	5.26143	0.721104	5.32187	0.491154	1	proper_all
PROPER	HALLMARK_INTERFERON_GAMMA_RESPONSE	0.7	0.8	91	0.452261	4.9633	0.695771	5.32187	0.491154	1	proper_all
PROPER	HALLMARK_INTERFERON_GAMMA_RESPONSE	0.4	0.1	91	0.452261	8.46567	0.927661	5.32187	0.491154	1	proper_all
PROPER	HALLMARK_INTERFERON_GAMMA_RESPONSE	0.6	0.4	91	0.452261	9.84386	0.993166	5.32187	0.491154	1	proper_all
PROPER	HALLMARK_INTERFERON_GAMMA_RESPONSE	0.8	0.2	91	0.452261	8.91777	0.950256	5.32187	0.491154	1	proper_all
PROPER	HALLMARK_INTERFERON_GAMMA_RESPONSE	0.5	0.3	91	0.452261	7.84715	0.894712	5.32187	0.491154	1	proper_all
PROPER	HALLMARK_INTERFERON_GAMMA_RESPONSE	0.7	0.6	91	0.452261	5.27002	0.721812	5.32187	0.491154	1	proper_all
PROPER	HALLMARK_INTERFERON_GAMMA_RESPONSE	0.2	0.3	91	0.452261	7.34049	0.865725	5.32187	0.491154	1	proper_all
PROPER	HALLMARK_INTERFERON_GAMMA_RESPONSE	0.7	0.5	91	0.452261	8.20219	0.91393	5.32187	0.491154	1	proper_all
PROPER	HALLMARK_INTERFERON_GAMMA_RESPONSE	0.9	0.3	91	0.452261	5.76469	0.760776	5.32187	0.491154	1	proper_all
PROPER	HALLMARK_INTERFERON_GAMMA_RESPONSE	0.4	0.2	91	0.452261	9.13363	0.960644	5.32187	0.491154	1	proper_all
PROPER	HALLMARK_INTERFERON_GAMMA_RESPONSE	0.6	0.7	91	0.452261	6.41301	0.807062	5.32187	0.491154	1	proper_all
PROPER	HALLMARK_INTERFERON_GAMMA_RESPONSE	0.3	0.1	91	0.452261	5.05978	0.704131	5.32187	0.491154	1	proper_all
PROPER	HALLMARK_INTERFERON_GAMMA_RESPONSE	0.8	0.1	91	0.452261	8.99683	0.95409	5.32187	0.491154	1	proper_all
PROPER	HALLMARK_INTERFERON_GAMMA_RESPONSE	0.9	0.2	91	0.452261	6.30277	0.799532	5.32187	0.491154	1	proper_all
PROPER	HALLMARK_INTERFERON_GAMMA_RESPONSE	0.7	0.4	91	0.452261	8.99873	0.954181	5.32187	0.491154	1	proper_all
PROPER	HALLMARK_INTERFERON_GAMMA_RESPONSE	0.5	0.1	91	0.452261	6.89028	0.838237	5.32187	0.491154	1	proper_all
PROPER	HALLMARK_INTERFERON_GAMMA_RESPONSE	0.2	0.2	91	0.452261	5.57238	0.746041	5.32187	0.491154	1	proper_all
PROPER	HALLMARK_INTERFERON_GAMMA_RESPONSE	0.6	0.8	91	0.452261	4.47689	0.650977	5.32187	0.491154	1	proper_all
PROPER	HALLMARK_INTERFERON_GAMMA_RESPONSE	0.6	0.6	91	0.452261	4.7279	0.674669	5.32187	0.491154	1	proper_all
PROPER	HALLMARK_INTERFERON_GAMMA_RESPONSE	0.4	0.3	91	0.452261	10.477	1.02024	5.32187	0.491154	1	proper_all
PROPER	HALLMARK_KRAS_SIGNALING_DN	0.2	0.4	38	0.18593	184.954	2.26706	5.32187	0.491154	1	proper_all
PROPER	HALLMARK_KRAS_SIGNALING_DN	0.7	0.2	38	0.18593	366.38	2.56393	5.32187	0.491154	1	proper_all
PROPER	HALLMARK_KRAS_SIGNALING_DN	0.5	0.7	38	0.18593	330.321	2.51894	5.32187	0.491154	1	proper_all
PROPER	HALLMARK_KRAS_SIGNALING_DN	0.3	0.8	38	0.18593	292.162	2.46562	5.32187	0.491154	1	proper_all
PROPER	HALLMARK_KRAS_SIGNALING_DN	0.8	0.8	38	0.18593	352.475	2.54713	5.32187	0.491154	1	proper_all
PROPER	HALLMARK_KRAS_SIGNALING_DN	0.9	0.4	38	0.18593	1287.34	3.10969	5.32187	0.491154	1	proper_all
PROPER	HALLMARK_KRAS_SIGNALING_DN	0.4	0.5	38	0.18593	181.181	2.25811	5.32187	0.491154	1	proper_all
PROPER	HALLMARK_KRAS_SIGNALING_DN	0.3	0.6	38	0.18593	183.393	2.26338	5.32187	0.491154	1	proper_all
PROPER	HALLMARK_KRAS_SIGNALING_DN	0.8	0.6	38	0.18593	512.342	2.70956	5.32187	0.491154	1	proper_all
PROPER	HALLMARK_KRAS_SIGNALING_DN	0.9	0.5	38	0.18593	789.087	2.89712	5.32187	0.491154	1	proper_all
PROPER	HALLMARK_KRAS_SIGNALING_DN	0.5	0.6	38	0.18593	314.447	2.49755	5.32187	0.491154	1	proper_all
PROPER	HALLMARK_KRAS_SIGNALING_DN	0.7	0.3	38	0.18593	337.404	2.52815	5.32187	0.491154	1	proper_all
PROPER	HALLMARK_KRAS_SIGNALING_DN	0.2	0.5	38	0.18593	216.847	2.33615	5.32187	0.491154	1	proper_all
PROPER	HALLMARK_KRAS_SIGNALING_DN	0.8	0.7	38	0.18593	370.5	2.56879	5.32187	0.491154	1	proper_all
PROPER	HALLMARK_KRAS_SIGNALING_DN	0.5	0.8	38	0.18593	299.256	2.47604	5.32187	0.491154	1	proper_all
PROPER	HALLMARK_KRAS_SIGNALING_DN	0.3	0.7	38	0.18593	296.911	2.47263	5.32187	0.491154	1	proper_all
PROPER	HALLMARK_KRAS_SIGNALING_DN	0.4	0.4	38	0.18593	271.466	2.43372	5.32187	0.491154	1	proper_all
PROPER	HALLMARK_KRAS_SIGNALING_DN	0.6	0.1	38	0.18593	208.506	2.31912	5.32187	0.491154	1	proper_all
PROPER	HALLMARK_KRAS_SIGNALING_DN	0.8	0.4	38	0.18593	506.818	2.70485	5.32187	0.491154	1	proper_all
PROPER	HALLMARK_KRAS_SIGNALING_DN	0.9	0.8	38	0.18593	854.494	2.93171	5.32187	0.491154	1	proper_all
PROPER	HALLMARK_KRAS_SIGNALING_DN	0.4	0.7	38	0.18593	339.475	2.53081	5.32187	0.491154	1	proper_all
PROPER	HALLMARK_KRAS_SIGNALING_DN	0.6	0.2	38	0.18593	257.917	2.41148	5.32187	0.491154	1	proper_all
PROPER	HALLMARK_KRAS_SIGNALING_DN	0.2	0.8	38	0.18593	269.929	2.43125	5.32187	0.491154	1	proper_all
PROPER	HALLMARK_KRAS_SIGNALING_DN	0.3	0.4	38	0.18593	216.782	2.33602	5.32187	0.491154	1	proper_all
PROPER	HALLMARK_KRAS_SIGNALING_DN	0.9	0.6	38	0.18593	671.719	2.82719	5.32187	0.491154	1	proper_all
PROPER	HALLMARK_KRAS_SIGNALING_DN	0.2	0.6	38	0.18593	228.167	2.35825	5.32187	0.491154	1	proper_all
PROPER	HALLMARK_KRAS_SIGNALING_DN	0.5	0.5	38	0.18593	232.838	2.36705	5.32187	0.491154	1	proper_all
PROPER	HALLMARK_KRAS_SIGNALING_DN	0.3	0.5	38	0.18593	190.806	2.28059	5.32187	0.491154	1	proper_all
PROPER	HALLMARK_KRAS_SIGNALING_DN	0.6	0.3	38	0.18593	277.05	2.44256	5.32187	0.491154	1	proper_all
PROPER	HALLMARK_KRAS_SIGNALING_DN	0.4	0.6	38	0.18593	261.304	2.41715	5.32187	0.491154	1	proper_all
PROPER	HALLMARK_KRAS_SIGNALING_DN	0.8	0.5	38	0.18593	527.665	2.72236	5.32187	0.491154	1	proper_all
PROPER	HALLMARK_KRAS_SIGNALING_DN	0.7	0.1	38	0.18593	223.49	2.34926	5.32187	0.491154	1	proper_all
PROPER	HALLMARK_KRAS_SIGNALING_DN	0.5	0.4	38	0.18593	218.61	2.33967	5.32187	0.491154	1	proper_all
PROPER	HALLMARK_KRAS_SIGNALING_DN	0.4	0.8	38	0.18593	320.888	2.50635	5.32187	0.491154	1	proper_all
PROPER	HALLMARK_KRAS_SIGNALING_DN	0.2	0.7	38	0.18593	306.966	2.48709	5.32187	0.491154	1	proper_all
PROPER	HALLMARK_KRAS_SIGNALING_DN	0.9	0.7	38	0.18593	674.461	2.82896	5.32187	0.491154	1	proper_all
PROPER	HALLMARK_KRAS_SIGNALING_DN	0.8	0.3	38	0.18593	438.495	2.64196	5.32187	0.491154	1	proper_all
PROPER	HALLMARK_KRAS_SIGNALING_DN	0.6	0.5	38	0.18593	186.567	2.27083	5.32187	0.491154	1	proper_all
PROPER	HALLMARK_KRAS_SIGNALING_DN	0.3	0.3	38	0.18593	149.576	2.17486	5.32187	0.491154	1	proper_all
PROPER	HALLMARK_KRAS_SIGNALING_DN	0.9	0.1	38	0.18593	172.687	2.23726	5.32187	0.491154	1	proper_all
PROPER	HALLMARK_KRAS_SIGNALING_DN	0.2	0.1	38	0.18593	62.9309	1.79886	5.32187	0.491154	1	proper_all
PROPER	HALLMARK_KRAS_SIGNALING_DN	0.7	0.7	38	0.18593	427.772	2.63121	5.32187	0.491154	1	proper_all
PROPER	HALLMARK_KRAS_SIGNALING_DN	0.5	0.2	38	0.18593	168.889	2.2276	5.32187	0.491154	1	proper_all
PROPER	HALLMARK_KRAS_SIGNALING_DN	0.3	0.2	38	0.18593	162.117	2.20983	5.32187	0.491154	1	proper_all
PROPER	HALLMARK_KRAS_SIGNALING_DN	0.7	0.8	38	0.18593	483.28	2.6842	5.32187	0.491154	1	proper_all
PROPER	HALLMARK_KRAS_SIGNALING_DN	0.4	0.1	38	0.18593	194.057	2.28793	5.32187	0.491154	1	proper_all
PROPER	HALLMARK_KRAS_SIGNALING_DN	0.6	0.4	38	0.18593	439.908	2.64336	5.32187	0.491154	1	proper_all
PROPER	HALLMARK_KRAS_SIGNALING_DN	0.8	0.2	38	0.18593	324.15	2.51075	5.32187	0.491154	1	proper_all
PROPER	HALLMARK_KRAS_SIGNALING_DN	0.5	0.3	38	0.18593	265.081	2.42338	5.32187	0.491154	1	proper_all
PROPER	HALLMARK_KRAS_SIGNALING_DN	0.7	0.6	38	0.18593	450.008	2.65322	5.32187	0.491154	1	proper_all
PROPER	HALLMARK_KRAS_SIGNALING_DN	0.2	0.3	38	0.18593	157.687	2.19779	5.32187	0.491154	1	proper_all
PROPER	HALLMARK_KRAS_SIGNALING_DN	0.7	0.5	38	0.18593	233.693	2.36865	5.32187	0.491154	1	proper_all
PROPER	HALLMARK_KRAS_SIGNALING_DN	0.9	0.3	38	0.18593	498.69	2.69783	5.32187	0.491154	1	proper_all
PROPER	HALLMARK_KRAS_SIGNALING_DN	0.4	0.2	38	0.18593	181.795	2.25958	5.32187	0.491154	1	proper_all
PROPER	HALLMARK_KRAS_SIGNALING_DN	0.6	0.7	38	0.18593	265.633	2.42428	5.32187	0.491154	1	proper_all
PROPER	HALLMARK_KRAS_SIGNALING_DN	0.3	0.1	38	0.18593	111.506	2.0473	5.32187	0.491154	1	proper_all
PROPER	HALLMARK_KRAS_SIGNALING_DN	0.8	0.1	38	0.18593	276.839	2.44223	5.32187	0.491154	1	proper_all
PROPER	HALLMARK_KRAS_SIGNALING_DN	0.9	0.2	38	0.18593	602.439	2.77991	5.32187	0.491154	1	proper_all
PROPER	HALLMARK_KRAS_SIGNALING_DN	0.7	0.4	38	0.18593	376.261	2.57549	5.32187	0.491154	1	proper_all
PROPER	HALLMARK_KRAS_SIGNALING_DN	0.5	0.1	38	0.18593	97.9478	1.99099	5.32187	0.491154	1	proper_all
PROPER	HALLMARK_KRAS_SIGNALING_DN	0.2	0.2	38	0.18593	109.615	2.03987	5.32187	0.491154	1	proper_all
PROPER	HALLMARK_KRAS_SIGNALING_DN	0.6	0.8	38	0.18593	324.373	2.51105	5.32187	0.491154	1	proper_all
PROPER	HALLMARK_KRAS_SIGNALING_DN	0.6	0.6	38	0.18593	287.244	2.45825	5.32187	0.491154	1	proper_all
PROPER	HALLMARK_KRAS_SIGNALING_DN	0.4	0.3	38	0.18593	160.26	2.20482	5.32187	0.491154	1	proper_all
PROPER	HALLMARK_KRAS_SIGNALING_UP	0.2	0.4	75	0.371859	0.562755	-0.24968	5.32187	0.491154	1	proper_all
PROPER	HALLMARK_KRAS_SIGNALING_UP	0.7	0.2	75	0.371859	0.422589	-0.374081	5.32187	0.491154	1	proper_all
PROPER	HALLMARK_KRAS_SIGNALING_UP	0.5	0.7	75	0.371859	1.34566	0.128935	5.32187	0.491154	1	proper_all
PROPER	HALLMARK_KRAS_SIGNALING_UP	0.3	0.8	75	0.371859	0.554784	-0.255876	5.32187	0.491154	1	proper_all
PROPER	HALLMARK_KRAS_SIGNALING_UP	0.9	0.4	75	0.371859	0.103804	-0.983788	5.32187	0.491154	1	proper_all
PROPER	HALLMARK_KRAS_SIGNALING_UP	0.3	0.6	75	0.371859	0.789487	-0.102655	5.32187	0.491154	1	proper_all
PROPER	HALLMARK_KRAS_SIGNALING_UP	0.8	0.6	75	0.371859	0.0820214	-1.08607	5.32187	0.491154	1	proper_all
PROPER	HALLMARK_KRAS_SIGNALING_UP	0.9	0.5	75	0.371859	1.23502	0.0916752	5.32187	0.491154	1	proper_all
PROPER	HALLMARK_KRAS_SIGNALING_UP	0.2	0.5	75	0.371859	0.190043	-0.721147	5.32187	0.491154	1	proper_all
PROPER	HALLMARK_KRAS_SIGNALING_UP	0.5	0.8	75	0.371859	0.114055	-0.942887	5.32187	0.491154	1	proper_all
PROPER	HALLMARK_KRAS_SIGNALING_UP	0.3	0.7	75	0.371859	0.0964274	-1.0158	5.32187	0.491154	1	proper_all
PROPER	HALLMARK_KRAS_SIGNALING_UP	0.8	0.4	75	0.371859	0.93609	-0.0286826	5.32187	0.491154	1	proper_all
PROPER	HALLMARK_KRAS_SIGNALING_UP	0.4	0.7	75	0.371859	0.231904	-0.634692	5.32187	0.491154	1	proper_all
PROPER	HALLMARK_KRAS_SIGNALING_UP	0.6	0.2	75	0.371859	0.158787	-0.799185	5.32187	0.491154	1	proper_all
PROPER	HALLMARK_KRAS_SIGNALING_UP	0.2	0.8	75	0.371859	0.244197	-0.61226	5.32187	0.491154	1	proper_all
PROPER	HALLMARK_KRAS_SIGNALING_UP	0.3	0.4	75	0.371859	0.273938	-0.562348	5.32187	0.491154	1	proper_all
PROPER	HALLMARK_KRAS_SIGNALING_UP	0.9	0.6	75	0.371859	1.22982	0.08984	5.32187	0.491154	1	proper_all
PROPER	HALLMARK_KRAS_SIGNALING_UP	0.2	0.6	75	0.371859	0.508067	-0.294079	5.32187	0.491154	1	proper_all
PROPER	HALLMARK_KRAS_SIGNALING_UP	0.5	0.5	75	0.371859	0.300619	-0.521983	5.32187	0.491154	1	proper_all
PROPER	HALLMARK_KRAS_SIGNALING_UP	0.6	0.3	75	0.371859	0.54696	-0.262044	5.32187	0.491154	1	proper_all
PROPER	HALLMARK_KRAS_SIGNALING_UP	0.7	0.1	75	0.371859	0.00456935	-2.34015	5.32187	0.491154	1	proper_all
PROPER	HALLMARK_KRAS_SIGNALING_UP	0.5	0.4	75	0.371859	0.158993	-0.798621	5.32187	0.491154	1	proper_all
PROPER	HALLMARK_KRAS_SIGNALING_UP	0.2	0.7	75	0.371859	0.101352	-0.994167	5.32187	0.491154	1	proper_all
PROPER	HALLMARK_KRAS_SIGNALING_UP	0.9	0.7	75	0.371859	2.50533	0.398864	5.32187	0.491154	1	proper_all
PROPER	HALLMARK_KRAS_SIGNALING_UP	0.8	0.3	75	0.371859	0.597584	-0.223601	5.32187	0.491154	1	proper_all
PROPER	HALLMARK_KRAS_SIGNALING_UP	0.9	0.1	75	0.371859	0.0609532	-1.215	5.32187	0.491154	1	proper_all
PROPER	HALLMARK_KRAS_SIGNALING_UP	0.3	0.2	75	0.371859	0.0806315	-1.0935	5.32187	0.491154	1	proper_all
PROPER	HALLMARK_KRAS_SIGNALING_UP	0.6	0.4	75	0.371859	1.19294	0.0766174	5.32187	0.491154	1	proper_all
PROPER	HALLMARK_KRAS_SIGNALING_UP	0.5	0.3	75	0.371859	0.364237	-0.438616	5.32187	0.491154	1	proper_all
PROPER	HALLMARK_KRAS_SIGNALING_UP	0.7	0.6	75	0.371859	0.437455	-0.359067	5.32187	0.491154	1	proper_all
PROPER	HALLMARK_KRAS_SIGNALING_UP	0.9	0.3	75	0.371859	0.815204	-0.0887339	5.32187	0.491154	1	proper_all
PROPER	HALLMARK_KRAS_SIGNALING_UP	0.4	0.2	75	0.371859	0.0751544	-1.12405	5.32187	0.491154	1	proper_all
PROPER	HALLMARK_KRAS_SIGNALING_UP	0.6	0.7	75	0.371859	0.315462	-0.501054	5.32187	0.491154	1	proper_all
PROPER	HALLMARK_KRAS_SIGNALING_UP	0.8	0.1	75	0.371859	0.210973	-0.675774	5.32187	0.491154	1	proper_all
PROPER	HALLMARK_KRAS_SIGNALING_UP	0.7	0.4	75	0.371859	0.135851	-0.866937	5.32187	0.491154	1	proper_all
PROPER	HALLMARK_KRAS_SIGNALING_UP	0.6	0.6	75	0.371859	1.03919	0.0166968	5.32187	0.491154	1	proper_all
PROPER	HALLMARK_KRAS_SIGNALING_UP	0.4	0.3	75	0.371859	0.0719255	-1.14312	5.32187	0.491154	1	proper_all
PROPER	HALLMARK_MITOTIC_SPINDLE	0.2	0.4	179	0.894472	0.315772	-0.500626	5.32187	0.491154	1	proper_all
PROPER	HALLMARK_MITOTIC_SPINDLE	0.7	0.2	179	0.894472	0.758254	-0.120185	5.32187	0.491154	1	proper_all
PROPER	HALLMARK_MITOTIC_SPINDLE	0.5	0.7	179	0.894472	1.92065	0.283448	5.32187	0.491154	1	proper_all
PROPER	HALLMARK_MITOTIC_SPINDLE	0.3	0.8	179	0.894472	0.990456	-0.00416491	5.32187	0.491154	1	proper_all
PROPER	HALLMARK_MITOTIC_SPINDLE	0.9	0.4	179	0.894472	2.75211	0.439665	5.32187	0.491154	1	proper_all
PROPER	HALLMARK_MITOTIC_SPINDLE	0.4	0.5	179	0.894472	0.487065	-0.312413	5.32187	0.491154	1	proper_all
PROPER	HALLMARK_MITOTIC_SPINDLE	0.8	0.6	179	0.894472	1.74724	0.242352	5.32187	0.491154	1	proper_all
PROPER	HALLMARK_MITOTIC_SPINDLE	0.9	0.5	179	0.894472	0.753028	-0.123189	5.32187	0.491154	1	proper_all
PROPER	HALLMARK_MITOTIC_SPINDLE	0.5	0.6	179	0.894472	0.824112	-0.0840135	5.32187	0.491154	1	proper_all
PROPER	HALLMARK_MITOTIC_SPINDLE	0.7	0.3	179	0.894472	0.963969	-0.0159371	5.32187	0.491154	1	proper_all
PROPER	HALLMARK_MITOTIC_SPINDLE	0.8	0.7	179	0.894472	0.246288	-0.608557	5.32187	0.491154	1	proper_all
PROPER	HALLMARK_MITOTIC_SPINDLE	0.3	0.7	179	0.894472	0.373737	-0.427434	5.32187	0.491154	1	proper_all
PROPER	HALLMARK_MITOTIC_SPINDLE	0.4	0.4	179	0.894472	0.0571536	-1.24296	5.32187	0.491154	1	proper_all
PROPER	HALLMARK_MITOTIC_SPINDLE	0.6	0.1	179	0.894472	2.45298	0.389694	5.32187	0.491154	1	proper_all
PROPER	HALLMARK_MITOTIC_SPINDLE	0.4	0.7	179	0.894472	2.73322	0.436675	5.32187	0.491154	1	proper_all
PROPER	HALLMARK_MITOTIC_SPINDLE	0.6	0.2	179	0.894472	0.980028	-0.00876163	5.32187	0.491154	1	proper_all
PROPER	HALLMARK_MITOTIC_SPINDLE	0.2	0.8	179	0.894472	0.308653	-0.510529	5.32187	0.491154	1	proper_all
PROPER	HALLMARK_MITOTIC_SPINDLE	0.3	0.4	179	0.894472	1.43431	0.156642	5.32187	0.491154	1	proper_all
PROPER	HALLMARK_MITOTIC_SPINDLE	0.2	0.6	179	0.894472	0.220457	-0.656675	5.32187	0.491154	1	proper_all
PROPER	HALLMARK_MITOTIC_SPINDLE	0.5	0.5	179	0.894472	0.296422	-0.528089	5.32187	0.491154	1	proper_all
PROPER	HALLMARK_MITOTIC_SPINDLE	0.3	0.5	179	0.894472	1.03525	0.0150444	5.32187	0.491154	1	proper_all
PROPER	HALLMARK_MITOTIC_SPINDLE	0.6	0.3	179	0.894472	1.68099	0.225564	5.32187	0.491154	1	proper_all
PROPER	HALLMARK_MITOTIC_SPINDLE	0.4	0.6	179	0.894472	1.1396	0.0567519	5.32187	0.491154	1	proper_all
PROPER	HALLMARK_MITOTIC_SPINDLE	0.7	0.1	179	0.894472	1.58641	0.200417	5.32187	0.491154	1	proper_all
PROPER	HALLMARK_MITOTIC_SPINDLE	0.5	0.4	179	0.894472	1.00483	0.00209336	5.32187	0.491154	1	proper_all
PROPER	HALLMARK_MITOTIC_SPINDLE	0.4	0.8	179	0.894472	1.75623	0.244581	5.32187	0.491154	1	proper_all
PROPER	HALLMARK_MITOTIC_SPINDLE	0.9	0.7	179	0.894472	0.560238	-0.251627	5.32187	0.491154	1	proper_all
PROPER	HALLMARK_MITOTIC_SPINDLE	0.8	0.3	179	0.894472	1.15582	0.0628916	5.32187	0.491154	1	proper_all
PROPER	HALLMARK_MITOTIC_SPINDLE	0.6	0.5	179	0.894472	0.887904	-0.0516341	5.32187	0.491154	1	proper_all
PROPER	HALLMARK_MITOTIC_SPINDLE	0.3	0.3	179	0.894472	0.647325	-0.188878	5.32187	0.491154	1	proper_all
PROPER	HALLMARK_MITOTIC_SPINDLE	0.9	0.1	179	0.894472	0.385988	-0.413426	5.32187	0.491154	1	proper_all
PROPER	HALLMARK_MITOTIC_SPINDLE	0.2	0.1	179	0.894472	2.29881	0.361504	5.32187	0.491154	1	proper_all
PROPER	HALLMARK_MITOTIC_SPINDLE	0.7	0.7	179	0.894472	0.873919	-0.0585291	5.32187	0.491154	1	proper_all
PROPER	HALLMARK_MITOTIC_SPINDLE	0.5	0.2	179	0.894472	1.30841	0.116743	5.32187	0.491154	1	proper_all
PROPER	HALLMARK_MITOTIC_SPINDLE	0.3	0.2	179	0.894472	0.99914	-0.000373631	5.32187	0.491154	1	proper_all
PROPER	HALLMARK_MITOTIC_SPINDLE	0.7	0.8	179	0.894472	0.568189	-0.245507	5.32187	0.491154	1	proper_all
PROPER	HALLMARK_MITOTIC_SPINDLE	0.4	0.1	179	0.894472	1.84183	0.265249	5.32187	0.491154	1	proper_all
PROPER	HALLMARK_MITOTIC_SPINDLE	0.6	0.4	179	0.894472	0.15843	-0.800163	5.32187	0.491154	1	proper_all
PROPER	HALLMARK_MITOTIC_SPINDLE	0.8	0.2	179	0.894472	1.29362	0.111807	5.32187	0.491154	1	proper_all
PROPER	HALLMARK_MITOTIC_SPINDLE	0.5	0.3	179	0.894472	1.12249	0.0501816	5.32187	0.491154	1	proper_all
PROPER	HALLMARK_MITOTIC_SPINDLE	0.2	0.3	179	0.894472	1.4506	0.161546	5.32187	0.491154	1	proper_all
PROPER	HALLMARK_MITOTIC_SPINDLE	0.7	0.5	179	0.894472	0.752252	-0.123637	5.32187	0.491154	1	proper_all
PROPER	HALLMARK_MITOTIC_SPINDLE	0.4	0.2	179	0.894472	0.365588	-0.437007	5.32187	0.491154	1	proper_all
PROPER	HALLMARK_MITOTIC_SPINDLE	0.6	0.7	179	0.894472	1.96163	0.292616	5.32187	0.491154	1	proper_all
PROPER	HALLMARK_MITOTIC_SPINDLE	0.3	0.1	179	0.894472	1.81776	0.259537	5.32187	0.491154	1	proper_all
PROPER	HALLMARK_MITOTIC_SPINDLE	0.8	0.1	179	0.894472	0.817333	-0.0876012	5.32187	0.491154	1	proper_all
PROPER	HALLMARK_MITOTIC_SPINDLE	0.9	0.2	179	0.894472	0.781278	-0.107194	5.32187	0.491154	1	proper_all
PROPER	HALLMARK_MITOTIC_SPINDLE	0.5	0.1	179	0.894472	2.28393	0.358682	5.32187	0.491154	1	proper_all
PROPER	HALLMARK_MITOTIC_SPINDLE	0.2	0.2	179	0.894472	1.95188	0.290452	5.32187	0.491154	1	proper_all
PROPER	HALLMARK_MITOTIC_SPINDLE	0.6	0.8	179	0.894472	0.0232514	-1.63355	5.32187	0.491154	1	proper_all
PROPER	HALLMARK_MITOTIC_SPINDLE	0.6	0.6	179	0.894472	1.21379	0.0841427	5.32187	0.491154	1	proper_all
PROPER	HALLMARK_MITOTIC_SPINDLE	0.4	0.3	179	0.894472	2.78176	0.44432	5.32187	0.491154	1	proper_all
PROPER	HALLMARK_MTORC1_SIGNALING	0.7	0.2	171	0.854271	0.415825	-0.381089	5.32187	0.491154	1	proper_all
PROPER	HALLMARK_MTORC1_SIGNALING	0.8	0.6	171	0.854271	0.75311	-0.123142	5.32187	0.491154	1	proper_all
PROPER	HALLMARK_MTORC1_SIGNALING	0.9	0.5	171	0.854271	0.380631	-0.419496	5.32187	0.491154	1	proper_all
PROPER	HALLMARK_MTORC1_SIGNALING	0.8	0.7	171	0.854271	0.432444	-0.36407	5.32187	0.491154	1	proper_all
PROPER	HALLMARK_MTORC1_SIGNALING	0.5	0.8	171	0.854271	1.31702	0.119591	5.32187	0.491154	1	proper_all
PROPER	HALLMARK_MTORC1_SIGNALING	0.4	0.4	171	0.854271	0.498002	-0.302769	5.32187	0.491154	1	proper_all
PROPER	HALLMARK_MTORC1_SIGNALING	0.6	0.1	171	0.854271	0.439535	-0.357007	5.32187	0.491154	1	proper_all
PROPER	HALLMARK_MTORC1_SIGNALING	0.8	0.4	171	0.854271	0.90579	-0.0429726	5.32187	0.491154	1	proper_all
PROPER	HALLMARK_MTORC1_SIGNALING	0.4	0.7	171	0.854271	0.0186228	-1.72996	5.32187	0.491154	1	proper_all
PROPER	HALLMARK_MTORC1_SIGNALING	0.6	0.2	171	0.854271	0.889384	-0.0509106	5.32187	0.491154	1	proper_all
PROPER	HALLMARK_MTORC1_SIGNALING	0.2	0.6	171	0.854271	0.0141347	-1.84971	5.32187	0.491154	1	proper_all
PROPER	HALLMARK_MTORC1_SIGNALING	0.3	0.5	171	0.854271	0.608304	-0.215879	5.32187	0.491154	1	proper_all
PROPER	HALLMARK_MTORC1_SIGNALING	0.6	0.3	171	0.854271	1.48247	0.170985	5.32187	0.491154	1	proper_all
PROPER	HALLMARK_MTORC1_SIGNALING	0.4	0.6	171	0.854271	0.104333	-0.981577	5.32187	0.491154	1	proper_all
PROPER	HALLMARK_MTORC1_SIGNALING	0.8	0.5	171	0.854271	0.644422	-0.190829	5.32187	0.491154	1	proper_all
PROPER	HALLMARK_MTORC1_SIGNALING	0.5	0.4	171	0.854271	0.0848797	-1.0712	5.32187	0.491154	1	proper_all
PROPER	HALLMARK_MTORC1_SIGNALING	0.4	0.8	171	0.854271	0.607737	-0.216285	5.32187	0.491154	1	proper_all
PROPER	HALLMARK_MTORC1_SIGNALING	0.9	0.7	171	0.854271	0.0480464	-1.31834	5.32187	0.491154	1	proper_all
PROPER	HALLMARK_MTORC1_SIGNALING	0.6	0.5	171	0.854271	0.679069	-0.168086	5.32187	0.491154	1	proper_all
PROPER	HALLMARK_MTORC1_SIGNALING	0.3	0.3	171	0.854271	0.0495344	-1.30509	5.32187	0.491154	1	proper_all
PROPER	HALLMARK_MTORC1_SIGNALING	0.2	0.1	171	0.854271	1.07452	0.0312152	5.32187	0.491154	1	proper_all
PROPER	HALLMARK_MTORC1_SIGNALING	0.7	0.7	171	0.854271	0.464637	-0.332886	5.32187	0.491154	1	proper_all
PROPER	HALLMARK_MTORC1_SIGNALING	0.5	0.2	171	0.854271	0.562202	-0.250107	5.32187	0.491154	1	proper_all
PROPER	HALLMARK_MTORC1_SIGNALING	0.3	0.2	171	0.854271	0.651674	-0.185969	5.32187	0.491154	1	proper_all
PROPER	HALLMARK_MTORC1_SIGNALING	0.7	0.8	171	0.854271	1.5715	0.196315	5.32187	0.491154	1	proper_all
PROPER	HALLMARK_MTORC1_SIGNALING	0.4	0.1	171	0.854271	0.842117	-0.0746274	5.32187	0.491154	1	proper_all
PROPER	HALLMARK_MTORC1_SIGNALING	0.6	0.4	171	0.854271	0.327373	-0.484957	5.32187	0.491154	1	proper_all
PROPER	HALLMARK_MTORC1_SIGNALING	0.8	0.2	171	0.854271	0.372852	-0.428464	5.32187	0.491154	1	proper_all
PROPER	HALLMARK_MTORC1_SIGNALING	0.5	0.3	171	0.854271	0.645278	-0.190253	5.32187	0.491154	1	proper_all
PROPER	HALLMARK_MTORC1_SIGNALING	0.7	0.6	171	0.854271	0.179027	-0.747082	5.32187	0.491154	1	proper_all
PROPER	HALLMARK_MTORC1_SIGNALING	0.4	0.2	171	0.854271	0.366411	-0.436032	5.32187	0.491154	1	proper_all
PROPER	HALLMARK_MTORC1_SIGNALING	0.3	0.1	171	0.854271	1.25767	0.0995663	5.32187	0.491154	1	proper_all
PROPER	HALLMARK_MTORC1_SIGNALING	0.8	0.1	171	0.854271	0.471482	-0.326535	5.32187	0.491154	1	proper_all
PROPER	HALLMARK_MTORC1_SIGNALING	0.9	0.2	171	0.854271	0.6603	-0.180259	5.32187	0.491154	1	proper_all
PROPER	HALLMARK_MTORC1_SIGNALING	0.5	0.1	171	0.854271	0.397356	-0.40082	5.32187	0.491154	1	proper_all
PROPER	HALLMARK_MTORC1_SIGNALING	0.4	0.3	171	0.854271	0.438665	-0.357867	5.32187	0.491154	1	proper_all
PROPER	HALLMARK_MYC_TARGETS_V1	0.2	0.4	195	0.974874	2.42804	0.385257	5.32187	0.491154	1	proper_all
PROPER	HALLMARK_MYC_TARGETS_V1	0.7	0.2	195	0.974874	1.81457	0.258774	5.32187	0.491154	1	proper_all
PROPER	HALLMARK_MYC_TARGETS_V1	0.5	0.7	195	0.974874	2.37812	0.376233	5.32187	0.491154	1	proper_all
PROPER	HALLMARK_MYC_TARGETS_V1	0.3	0.8	195	0.974874	1.82048	0.260185	5.32187	0.491154	1	proper_all
PROPER	HALLMARK_MYC_TARGETS_V1	0.8	0.8	195	0.974874	0.605266	-0.218054	5.32187	0.491154	1	proper_all
PROPER	HALLMARK_MYC_TARGETS_V1	0.4	0.5	195	0.974874	1.54124	0.18787	5.32187	0.491154	1	proper_all
PROPER	HALLMARK_MYC_TARGETS_V1	0.3	0.6	195	0.974874	2.1376	0.329927	5.32187	0.491154	1	proper_all
PROPER	HALLMARK_MYC_TARGETS_V1	0.8	0.6	195	0.974874	0.606681	-0.217039	5.32187	0.491154	1	proper_all
PROPER	HALLMARK_MYC_TARGETS_V1	0.9	0.5	195	0.974874	2.41367	0.382678	5.32187	0.491154	1	proper_all
PROPER	HALLMARK_MYC_TARGETS_V1	0.5	0.6	195	0.974874	0.723079	-0.140814	5.32187	0.491154	1	proper_all
PROPER	HALLMARK_MYC_TARGETS_V1	0.7	0.3	195	0.974874	0.381646	-0.418339	5.32187	0.491154	1	proper_all
PROPER	HALLMARK_MYC_TARGETS_V1	0.2	0.5	195	0.974874	1.64302	0.215642	5.32187	0.491154	1	proper_all
PROPER	HALLMARK_MYC_TARGETS_V1	0.8	0.7	195	0.974874	1.99259	0.299419	5.32187	0.491154	1	proper_all
PROPER	HALLMARK_MYC_TARGETS_V1	0.5	0.8	195	0.974874	0.486752	-0.312692	5.32187	0.491154	1	proper_all
PROPER	HALLMARK_MYC_TARGETS_V1	0.3	0.7	195	0.974874	3.76732	0.576032	5.32187	0.491154	1	proper_all
PROPER	HALLMARK_MYC_TARGETS_V1	0.4	0.4	195	0.974874	1.9111	0.281283	5.32187	0.491154	1	proper_all
PROPER	HALLMARK_MYC_TARGETS_V1	0.6	0.1	195	0.974874	4.8221	0.683236	5.32187	0.491154	1	proper_all
PROPER	HALLMARK_MYC_TARGETS_V1	0.8	0.4	195	0.974874	2.79141	0.445823	5.32187	0.491154	1	proper_all
PROPER	HALLMARK_MYC_TARGETS_V1	0.9	0.8	195	0.974874	0.438251	-0.358277	5.32187	0.491154	1	proper_all
PROPER	HALLMARK_MYC_TARGETS_V1	0.4	0.7	195	0.974874	3.44077	0.536656	5.32187	0.491154	1	proper_all
PROPER	HALLMARK_MYC_TARGETS_V1	0.6	0.2	195	0.974874	2.35036	0.371135	5.32187	0.491154	1	proper_all
PROPER	HALLMARK_MYC_TARGETS_V1	0.2	0.8	195	0.974874	2.33241	0.367804	5.32187	0.491154	1	proper_all
PROPER	HALLMARK_MYC_TARGETS_V1	0.3	0.4	195	0.974874	3.17885	0.50227	5.32187	0.491154	1	proper_all
PROPER	HALLMARK_MYC_TARGETS_V1	0.9	0.6	195	0.974874	0.276448	-0.558386	5.32187	0.491154	1	proper_all
PROPER	HALLMARK_MYC_TARGETS_V1	0.2	0.6	195	0.974874	1.2317	0.0905057	5.32187	0.491154	1	proper_all
PROPER	HALLMARK_MYC_TARGETS_V1	0.5	0.5	195	0.974874	2.83936	0.45322	5.32187	0.491154	1	proper_all
PROPER	HALLMARK_MYC_TARGETS_V1	0.3	0.5	195	0.974874	2.32104	0.365683	5.32187	0.491154	1	proper_all
PROPER	HALLMARK_MYC_TARGETS_V1	0.6	0.3	195	0.974874	3.85015	0.585478	5.32187	0.491154	1	proper_all
PROPER	HALLMARK_MYC_TARGETS_V1	0.4	0.6	195	0.974874	2.77516	0.443288	5.32187	0.491154	1	proper_all
PROPER	HALLMARK_MYC_TARGETS_V1	0.8	0.5	195	0.974874	0.174998	-0.756967	5.32187	0.491154	1	proper_all
PROPER	HALLMARK_MYC_TARGETS_V1	0.7	0.1	195	0.974874	4.02801	0.60509	5.32187	0.491154	1	proper_all
PROPER	HALLMARK_MYC_TARGETS_V1	0.5	0.4	195	0.974874	3.26598	0.514013	5.32187	0.491154	1	proper_all
PROPER	HALLMARK_MYC_TARGETS_V1	0.2	0.7	195	0.974874	1.15098	0.0610674	5.32187	0.491154	1	proper_all
PROPER	HALLMARK_MYC_TARGETS_V1	0.9	0.7	195	0.974874	1.26851	0.103293	5.32187	0.491154	1	proper_all
PROPER	HALLMARK_MYC_TARGETS_V1	0.6	0.5	195	0.974874	0.779769	-0.108034	5.32187	0.491154	1	proper_all
PROPER	HALLMARK_MYC_TARGETS_V1	0.3	0.3	195	0.974874	4.21133	0.624419	5.32187	0.491154	1	proper_all
PROPER	HALLMARK_MYC_TARGETS_V1	0.9	0.1	195	0.974874	1.49304	0.174071	5.32187	0.491154	1	proper_all
PROPER	HALLMARK_MYC_TARGETS_V1	0.2	0.1	195	0.974874	4.23346	0.626695	5.32187	0.491154	1	proper_all
PROPER	HALLMARK_MYC_TARGETS_V1	0.5	0.2	195	0.974874	2.10852	0.323978	5.32187	0.491154	1	proper_all
PROPER	HALLMARK_MYC_TARGETS_V1	0.3	0.2	195	0.974874	3.1418	0.497178	5.32187	0.491154	1	proper_all
PROPER	HALLMARK_MYC_TARGETS_V1	0.7	0.8	195	0.974874	0.695712	-0.15757	5.32187	0.491154	1	proper_all
PROPER	HALLMARK_MYC_TARGETS_V1	0.4	0.1	195	0.974874	4.42084	0.645504	5.32187	0.491154	1	proper_all
PROPER	HALLMARK_MYC_TARGETS_V1	0.6	0.4	195	0.974874	2.10462	0.323173	5.32187	0.491154	1	proper_all
PROPER	HALLMARK_MYC_TARGETS_V1	0.8	0.2	195	0.974874	4.07724	0.610366	5.32187	0.491154	1	proper_all
PROPER	HALLMARK_MYC_TARGETS_V1	0.5	0.3	195	0.974874	2.77883	0.443861	5.32187	0.491154	1	proper_all
PROPER	HALLMARK_MYC_TARGETS_V1	0.7	0.6	195	0.974874	0.872818	-0.0590761	5.32187	0.491154	1	proper_all
PROPER	HALLMARK_MYC_TARGETS_V1	0.2	0.3	195	0.974874	5.15932	0.712593	5.32187	0.491154	1	proper_all
PROPER	HALLMARK_MYC_TARGETS_V1	0.7	0.5	195	0.974874	0.61512	-0.21104	5.32187	0.491154	1	proper_all
PROPER	HALLMARK_MYC_TARGETS_V1	0.4	0.2	195	0.974874	3.04079	0.482987	5.32187	0.491154	1	proper_all
PROPER	HALLMARK_MYC_TARGETS_V1	0.6	0.7	195	0.974874	0.0435324	-1.36119	5.32187	0.491154	1	proper_all
PROPER	HALLMARK_MYC_TARGETS_V1	0.3	0.1	195	0.974874	4.89292	0.689568	5.32187	0.491154	1	proper_all
PROPER	HALLMARK_MYC_TARGETS_V1	0.8	0.1	195	0.974874	2.07075	0.316128	5.32187	0.491154	1	proper_all
PROPER	HALLMARK_MYC_TARGETS_V1	0.9	0.2	195	0.974874	0.699504	-0.15521	5.32187	0.491154	1	proper_all
PROPER	HALLMARK_MYC_TARGETS_V1	0.7	0.4	195	0.974874	2.4837	0.3951	5.32187	0.491154	1	proper_all
PROPER	HALLMARK_MYC_TARGETS_V1	0.5	0.1	195	0.974874	6.48477	0.811895	5.32187	0.491154	1	proper_all
PROPER	HALLMARK_MYC_TARGETS_V1	0.2	0.2	195	0.974874	4.35361	0.63885	5.32187	0.491154	1	proper_all
PROPER	HALLMARK_MYC_TARGETS_V1	0.6	0.8	195	0.974874	0.040295	-1.39475	5.32187	0.491154	1	proper_all
PROPER	HALLMARK_MYC_TARGETS_V1	0.6	0.6	195	0.974874	1.1358	0.0553023	5.32187	0.491154	1	proper_all
PROPER	HALLMARK_MYC_TARGETS_V1	0.4	0.3	195	0.974874	2.36923	0.374607	5.32187	0.491154	1	proper_all
PROPER	HALLMARK_MYC_TARGETS_V2	0.2	0.4	51	0.251256	2.76171	0.441178	5.32187	0.491154	1	proper_all
PROPER	HALLMARK_MYC_TARGETS_V2	0.7	0.2	51	0.251256	1.5098	0.178919	5.32187	0.491154	1	proper_all
PROPER	HALLMARK_MYC_TARGETS_V2	0.5	0.7	51	0.251256	0.344726	-0.462526	5.32187	0.491154	1	proper_all
PROPER	HALLMARK_MYC_TARGETS_V2	0.3	0.8	51	0.251256	1.9266	0.284791	5.32187	0.491154	1	proper_all
PROPER	HALLMARK_MYC_TARGETS_V2	0.9	0.4	51	0.251256	3.64041	0.56115	5.32187	0.491154	1	proper_all
PROPER	HALLMARK_MYC_TARGETS_V2	0.4	0.5	51	0.251256	1.05314	0.0224871	5.32187	0.491154	1	proper_all
PROPER	HALLMARK_MYC_TARGETS_V2	0.3	0.6	51	0.251256	0.354035	-0.450953	5.32187	0.491154	1	proper_all
PROPER	HALLMARK_MYC_TARGETS_V2	0.8	0.6	51	0.251256	0.350841	-0.45489	5.32187	0.491154	1	proper_all
PROPER	HALLMARK_MYC_TARGETS_V2	0.7	0.3	51	0.251256	2.53317	0.403665	5.32187	0.491154	1	proper_all
PROPER	HALLMARK_MYC_TARGETS_V2	0.8	0.7	51	0.251256	3.87969	0.588797	5.32187	0.491154	1	proper_all
PROPER	HALLMARK_MYC_TARGETS_V2	0.3	0.7	51	0.251256	0.771053	-0.112916	5.32187	0.491154	1	proper_all
PROPER	HALLMARK_MYC_TARGETS_V2	0.4	0.4	51	0.251256	0.777988	-0.109027	5.32187	0.491154	1	proper_all
PROPER	HALLMARK_MYC_TARGETS_V2	0.6	0.1	51	0.251256	2.11263	0.324823	5.32187	0.491154	1	proper_all
PROPER	HALLMARK_MYC_TARGETS_V2	0.6	0.2	51	0.251256	1.08483	0.0353603	5.32187	0.491154	1	proper_all
PROPER	HALLMARK_MYC_TARGETS_V2	0.2	0.8	51	0.251256	1.12086	0.0495514	5.32187	0.491154	1	proper_all
PROPER	HALLMARK_MYC_TARGETS_V2	0.3	0.4	51	0.251256	0.828821	-0.0815395	5.32187	0.491154	1	proper_all
PROPER	HALLMARK_MYC_TARGETS_V2	0.9	0.6	51	0.251256	0.83397	-0.0788497	5.32187	0.491154	1	proper_all
PROPER	HALLMARK_MYC_TARGETS_V2	0.2	0.6	51	0.251256	0.405365	-0.392154	5.32187	0.491154	1	proper_all
PROPER	HALLMARK_MYC_TARGETS_V2	0.5	0.5	51	0.251256	1.80431	0.256311	5.32187	0.491154	1	proper_all
PROPER	HALLMARK_MYC_TARGETS_V2	0.6	0.3	51	0.251256	1.00798	0.00345279	5.32187	0.491154	1	proper_all
PROPER	HALLMARK_MYC_TARGETS_V2	0.7	0.1	51	0.251256	1.63611	0.213814	5.32187	0.491154	1	proper_all
PROPER	HALLMARK_MYC_TARGETS_V2	0.5	0.4	51	0.251256	1.26068	0.100605	5.32187	0.491154	1	proper_all
PROPER	HALLMARK_MYC_TARGETS_V2	0.4	0.8	51	0.251256	3.26296	0.513611	5.32187	0.491154	1	proper_all
PROPER	HALLMARK_MYC_TARGETS_V2	0.2	0.7	51	0.251256	0.607381	-0.216539	5.32187	0.491154	1	proper_all
PROPER	HALLMARK_MYC_TARGETS_V2	0.9	0.7	51	0.251256	0.730854	-0.136169	5.32187	0.491154	1	proper_all
PROPER	HALLMARK_MYC_TARGETS_V2	0.8	0.3	51	0.251256	1.14508	0.0588368	5.32187	0.491154	1	proper_all
PROPER	HALLMARK_MYC_TARGETS_V2	0.6	0.5	51	0.251256	1.8599	0.26949	5.32187	0.491154	1	proper_all
PROPER	HALLMARK_MYC_TARGETS_V2	0.3	0.3	51	0.251256	1.85249	0.267755	5.32187	0.491154	1	proper_all
PROPER	HALLMARK_MYC_TARGETS_V2	0.9	0.1	51	0.251256	1.26024	0.100454	5.32187	0.491154	1	proper_all
PROPER	HALLMARK_MYC_TARGETS_V2	0.2	0.1	51	0.251256	2.81356	0.449255	5.32187	0.491154	1	proper_all
PROPER	HALLMARK_MYC_TARGETS_V2	0.5	0.2	51	0.251256	1.83966	0.264739	5.32187	0.491154	1	proper_all
PROPER	HALLMARK_MYC_TARGETS_V2	0.3	0.2	51	0.251256	3.48749	0.542513	5.32187	0.491154	1	proper_all
PROPER	HALLMARK_MYC_TARGETS_V2	0.7	0.8	51	0.251256	2.54116	0.405032	5.32187	0.491154	1	proper_all
PROPER	HALLMARK_MYC_TARGETS_V2	0.4	0.1	51	0.251256	1.60389	0.205174	5.32187	0.491154	1	proper_all
PROPER	HALLMARK_MYC_TARGETS_V2	0.6	0.4	51	0.251256	0.777594	-0.109247	5.32187	0.491154	1	proper_all
PROPER	HALLMARK_MYC_TARGETS_V2	0.8	0.2	51	0.251256	1.24972	0.0968125	5.32187	0.491154	1	proper_all
PROPER	HALLMARK_MYC_TARGETS_V2	0.2	0.3	51	0.251256	0.940699	-0.0265493	5.32187	0.491154	1	proper_all
PROPER	HALLMARK_MYC_TARGETS_V2	0.4	0.2	51	0.251256	1.23454	0.091505	5.32187	0.491154	1	proper_all
PROPER	HALLMARK_MYC_TARGETS_V2	0.3	0.1	51	0.251256	3.06855	0.486933	5.32187	0.491154	1	proper_all
PROPER	HALLMARK_MYC_TARGETS_V2	0.8	0.1	51	0.251256	1.90097	0.278976	5.32187	0.491154	1	proper_all
PROPER	HALLMARK_MYC_TARGETS_V2	0.9	0.2	51	0.251256	1.57139	0.196283	5.32187	0.491154	1	proper_all
PROPER	HALLMARK_MYC_TARGETS_V2	0.7	0.4	51	0.251256	0.724429	-0.140004	5.32187	0.491154	1	proper_all
PROPER	HALLMARK_MYC_TARGETS_V2	0.5	0.1	51	0.251256	2.59326	0.413846	5.32187	0.491154	1	proper_all
PROPER	HALLMARK_MYC_TARGETS_V2	0.2	0.2	51	0.251256	0.890409	-0.0504107	5.32187	0.491154	1	proper_all
PROPER	HALLMARK_MYC_TARGETS_V2	0.6	0.8	51	0.251256	0.518095	-0.28559	5.32187	0.491154	1	proper_all
PROPER	HALLMARK_MYC_TARGETS_V2	0.6	0.6	51	0.251256	1.07846	0.0328059	5.32187	0.491154	1	proper_all
PROPER	HALLMARK_MYC_TARGETS_V2	0.4	0.3	51	0.251256	3.68621	0.56658	5.32187	0.491154	1	proper_all
PROPER	HALLMARK_MYOGENESIS	0.2	0.4	69	0.341709	5.54237	0.743695	5.32187	0.491154	1	proper_all
PROPER	HALLMARK_MYOGENESIS	0.7	0.2	69	0.341709	4.90616	0.690742	5.32187	0.491154	1	proper_all
PROPER	HALLMARK_MYOGENESIS	0.5	0.7	69	0.341709	4.28815	0.63227	5.32187	0.491154	1	proper_all
PROPER	HALLMARK_MYOGENESIS	0.3	0.8	69	0.341709	6.02793	0.780168	5.32187	0.491154	1	proper_all
PROPER	HALLMARK_MYOGENESIS	0.8	0.8	69	0.341709	8.661	0.937568	5.32187	0.491154	1	proper_all
PROPER	HALLMARK_MYOGENESIS	0.9	0.4	69	0.341709	5.5381	0.743361	5.32187	0.491154	1	proper_all
PROPER	HALLMARK_MYOGENESIS	0.4	0.5	69	0.341709	5.16002	0.712652	5.32187	0.491154	1	proper_all
PROPER	HALLMARK_MYOGENESIS	0.3	0.6	69	0.341709	5.35018	0.728368	5.32187	0.491154	1	proper_all
PROPER	HALLMARK_MYOGENESIS	0.8	0.6	69	0.341709	4.49671	0.652895	5.32187	0.491154	1	proper_all
PROPER	HALLMARK_MYOGENESIS	0.9	0.5	69	0.341709	4.11891	0.614783	5.32187	0.491154	1	proper_all
PROPER	HALLMARK_MYOGENESIS	0.5	0.6	69	0.341709	4.93212	0.693034	5.32187	0.491154	1	proper_all
PROPER	HALLMARK_MYOGENESIS	0.7	0.3	69	0.341709	7.19166	0.856829	5.32187	0.491154	1	proper_all
PROPER	HALLMARK_MYOGENESIS	0.2	0.5	69	0.341709	4.46349	0.649674	5.32187	0.491154	1	proper_all
PROPER	HALLMARK_MYOGENESIS	0.8	0.7	69	0.341709	6.35524	0.803132	5.32187	0.491154	1	proper_all
PROPER	HALLMARK_MYOGENESIS	0.5	0.8	69	0.341709	7.29601	0.863085	5.32187	0.491154	1	proper_all
PROPER	HALLMARK_MYOGENESIS	0.3	0.7	69	0.341709	6.75439	0.829586	5.32187	0.491154	1	proper_all
PROPER	HALLMARK_MYOGENESIS	0.4	0.4	69	0.341709	4.08421	0.611108	5.32187	0.491154	1	proper_all
PROPER	HALLMARK_MYOGENESIS	0.6	0.1	69	0.341709	7.48397	0.874132	5.32187	0.491154	1	proper_all
PROPER	HALLMARK_MYOGENESIS	0.8	0.4	69	0.341709	4.06673	0.609245	5.32187	0.491154	1	proper_all
PROPER	HALLMARK_MYOGENESIS	0.9	0.8	69	0.341709	3.23606	0.510016	5.32187	0.491154	1	proper_all
PROPER	HALLMARK_MYOGENESIS	0.4	0.7	69	0.341709	7.52298	0.87639	5.32187	0.491154	1	proper_all
PROPER	HALLMARK_MYOGENESIS	0.6	0.2	69	0.341709	4.57085	0.659997	5.32187	0.491154	1	proper_all
PROPER	HALLMARK_MYOGENESIS	0.2	0.8	69	0.341709	4.15582	0.618657	5.32187	0.491154	1	proper_all
PROPER	HALLMARK_MYOGENESIS	0.3	0.4	69	0.341709	3.81578	0.581583	5.32187	0.491154	1	proper_all
PROPER	HALLMARK_MYOGENESIS	0.9	0.6	69	0.341709	3.03192	0.481718	5.32187	0.491154	1	proper_all
PROPER	HALLMARK_MYOGENESIS	0.2	0.6	69	0.341709	4.39889	0.643343	5.32187	0.491154	1	proper_all
PROPER	HALLMARK_MYOGENESIS	0.5	0.5	69	0.341709	5.18521	0.714767	5.32187	0.491154	1	proper_all
PROPER	HALLMARK_MYOGENESIS	0.3	0.5	69	0.341709	7.42176	0.870507	5.32187	0.491154	1	proper_all
PROPER	HALLMARK_MYOGENESIS	0.6	0.3	69	0.341709	4.63836	0.666364	5.32187	0.491154	1	proper_all
PROPER	HALLMARK_MYOGENESIS	0.4	0.6	69	0.341709	2.8632	0.456852	5.32187	0.491154	1	proper_all
PROPER	HALLMARK_MYOGENESIS	0.8	0.5	69	0.341709	4.46427	0.64975	5.32187	0.491154	1	proper_all
PROPER	HALLMARK_MYOGENESIS	0.7	0.1	69	0.341709	7.77252	0.890562	5.32187	0.491154	1	proper_all
PROPER	HALLMARK_MYOGENESIS	0.5	0.4	69	0.341709	5.7094	0.75659	5.32187	0.491154	1	proper_all
PROPER	HALLMARK_MYOGENESIS	0.4	0.8	69	0.341709	5.78786	0.762518	5.32187	0.491154	1	proper_all
PROPER	HALLMARK_MYOGENESIS	0.2	0.7	69	0.341709	6.48068	0.811621	5.32187	0.491154	1	proper_all
PROPER	HALLMARK_MYOGENESIS	0.9	0.7	69	0.341709	3.59881	0.556158	5.32187	0.491154	1	proper_all
PROPER	HALLMARK_MYOGENESIS	0.8	0.3	69	0.341709	7.7072	0.886896	5.32187	0.491154	1	proper_all
PROPER	HALLMARK_MYOGENESIS	0.6	0.5	69	0.341709	4.49954	0.653168	5.32187	0.491154	1	proper_all
PROPER	HALLMARK_MYOGENESIS	0.3	0.3	69	0.341709	8.13672	0.91045	5.32187	0.491154	1	proper_all
PROPER	HALLMARK_MYOGENESIS	0.9	0.1	69	0.341709	11.4885	1.06026	5.32187	0.491154	1	proper_all
PROPER	HALLMARK_MYOGENESIS	0.2	0.1	69	0.341709	10.9174	1.03812	5.32187	0.491154	1	proper_all
PROPER	HALLMARK_MYOGENESIS	0.7	0.7	69	0.341709	3.83042	0.583246	5.32187	0.491154	1	proper_all
PROPER	HALLMARK_MYOGENESIS	0.5	0.2	69	0.341709	7.85503	0.895148	5.32187	0.491154	1	proper_all
PROPER	HALLMARK_MYOGENESIS	0.3	0.2	69	0.341709	5.63502	0.750895	5.32187	0.491154	1	proper_all
PROPER	HALLMARK_MYOGENESIS	0.7	0.8	69	0.341709	5.8497	0.767134	5.32187	0.491154	1	proper_all
PROPER	HALLMARK_MYOGENESIS	0.4	0.1	69	0.341709	10.9548	1.0396	5.32187	0.491154	1	proper_all
PROPER	HALLMARK_MYOGENESIS	0.6	0.4	69	0.341709	6.87985	0.837579	5.32187	0.491154	1	proper_all
PROPER	HALLMARK_MYOGENESIS	0.8	0.2	69	0.341709	4.69709	0.671829	5.32187	0.491154	1	proper_all
PROPER	HALLMARK_MYOGENESIS	0.5	0.3	69	0.341709	6.26073	0.796625	5.32187	0.491154	1	proper_all
PROPER	HALLMARK_MYOGENESIS	0.7	0.6	69	0.341709	4.97657	0.69693	5.32187	0.491154	1	proper_all
PROPER	HALLMARK_MYOGENESIS	0.2	0.3	69	0.341709	5.76783	0.761012	5.32187	0.491154	1	proper_all
PROPER	HALLMARK_MYOGENESIS	0.7	0.5	69	0.341709	4.47962	0.651242	5.32187	0.491154	1	proper_all
PROPER	HALLMARK_MYOGENESIS	0.9	0.3	69	0.341709	6.97376	0.843467	5.32187	0.491154	1	proper_all
PROPER	HALLMARK_MYOGENESIS	0.4	0.2	69	0.341709	8.41643	0.925128	5.32187	0.491154	1	proper_all
PROPER	HALLMARK_MYOGENESIS	0.6	0.7	69	0.341709	5.29417	0.723798	5.32187	0.491154	1	proper_all
PROPER	HALLMARK_MYOGENESIS	0.3	0.1	69	0.341709	8.91465	0.950104	5.32187	0.491154	1	proper_all
PROPER	HALLMARK_MYOGENESIS	0.8	0.1	69	0.341709	6.88071	0.837633	5.32187	0.491154	1	proper_all
PROPER	HALLMARK_MYOGENESIS	0.9	0.2	69	0.341709	5.49921	0.7403	5.32187	0.491154	1	proper_all
PROPER	HALLMARK_MYOGENESIS	0.7	0.4	69	0.341709	4.78632	0.680001	5.32187	0.491154	1	proper_all
PROPER	HALLMARK_MYOGENESIS	0.5	0.1	69	0.341709	8.35121	0.921749	5.32187	0.491154	1	proper_all
PROPER	HALLMARK_MYOGENESIS	0.2	0.2	69	0.341709	6.55669	0.816684	5.32187	0.491154	1	proper_all
PROPER	HALLMARK_MYOGENESIS	0.6	0.8	69	0.341709	3.82571	0.582712	5.32187	0.491154	1	proper_all
PROPER	HALLMARK_MYOGENESIS	0.6	0.6	69	0.341709	5.53084	0.742791	5.32187	0.491154	1	proper_all
PROPER	HALLMARK_MYOGENESIS	0.4	0.3	69	0.341709	5.09507	0.70715	5.32187	0.491154	1	proper_all
PROPER	HALLMARK_NOTCH_SIGNALING	0.2	0.4	17	0.080402	0.550587	-0.259174	5.32187	0.491154	1	proper_all
PROPER	HALLMARK_NOTCH_SIGNALING	0.7	0.2	17	0.080402	0.180696	-0.743051	5.32187	0.491154	1	proper_all
PROPER	HALLMARK_NOTCH_SIGNALING	0.5	0.7	17	0.080402	0.719473	-0.142986	5.32187	0.491154	1	proper_all
PROPER	HALLMARK_NOTCH_SIGNALING	0.3	0.8	17	0.080402	0.852167	-0.0694753	5.32187	0.491154	1	proper_all
PROPER	HALLMARK_NOTCH_SIGNALING	0.3	0.6	17	0.080402	0.294707	-0.53061	5.32187	0.491154	1	proper_all
PROPER	HALLMARK_NOTCH_SIGNALING	0.9	0.5	17	0.080402	1.30022	0.114016	5.32187	0.491154	1	proper_all
PROPER	HALLMARK_NOTCH_SIGNALING	0.5	0.6	17	0.080402	1.65074	0.21768	5.32187	0.491154	1	proper_all
PROPER	HALLMARK_NOTCH_SIGNALING	0.7	0.3	17	0.080402	0.800724	-0.0965174	5.32187	0.491154	1	proper_all
PROPER	HALLMARK_NOTCH_SIGNALING	0.2	0.5	17	0.080402	0.277927	-0.556069	5.32187	0.491154	1	proper_all
PROPER	HALLMARK_NOTCH_SIGNALING	0.8	0.7	17	0.080402	1.35088	0.130615	5.32187	0.491154	1	proper_all
PROPER	HALLMARK_NOTCH_SIGNALING	0.4	0.4	17	0.080402	0.240971	-0.618036	5.32187	0.491154	1	proper_all
PROPER	HALLMARK_NOTCH_SIGNALING	0.6	0.1	17	0.080402	0.467727	-0.330008	5.32187	0.491154	1	proper_all
PROPER	HALLMARK_NOTCH_SIGNALING	0.8	0.4	17	0.080402	0.37645	-0.424292	5.32187	0.491154	1	proper_all
PROPER	HALLMARK_NOTCH_SIGNALING	0.4	0.7	17	0.080402	0.446817	-0.34987	5.32187	0.491154	1	proper_all
PROPER	HALLMARK_NOTCH_SIGNALING	0.2	0.8	17	0.080402	0.219952	-0.657672	5.32187	0.491154	1	proper_all
PROPER	HALLMARK_NOTCH_SIGNALING	0.3	0.4	17	0.080402	0.325786	-0.487067	5.32187	0.491154	1	proper_all
PROPER	HALLMARK_NOTCH_SIGNALING	0.2	0.6	17	0.080402	0.64765	-0.188659	5.32187	0.491154	1	proper_all
PROPER	HALLMARK_NOTCH_SIGNALING	0.5	0.5	17	0.080402	0.328632	-0.48329	5.32187	0.491154	1	proper_all
PROPER	HALLMARK_NOTCH_SIGNALING	0.3	0.5	17	0.080402	1.26656	0.102625	5.32187	0.491154	1	proper_all
PROPER	HALLMARK_NOTCH_SIGNALING	0.6	0.3	17	0.080402	0.110786	-0.955517	5.32187	0.491154	1	proper_all
PROPER	HALLMARK_NOTCH_SIGNALING	0.4	0.6	17	0.080402	0.988565	-0.00499486	5.32187	0.491154	1	proper_all
PROPER	HALLMARK_NOTCH_SIGNALING	0.8	0.5	17	0.080402	1.66039	0.22021	5.32187	0.491154	1	proper_all
PROPER	HALLMARK_NOTCH_SIGNALING	0.4	0.8	17	0.080402	0.517033	-0.286482	5.32187	0.491154	1	proper_all
PROPER	HALLMARK_NOTCH_SIGNALING	0.2	0.7	17	0.080402	0.348672	-0.457584	5.32187	0.491154	1	proper_all
PROPER	HALLMARK_NOTCH_SIGNALING	0.8	0.3	17	0.080402	1.55595	0.191994	5.32187	0.491154	1	proper_all
PROPER	HALLMARK_NOTCH_SIGNALING	0.6	0.5	17	0.080402	0.875732	-0.0576287	5.32187	0.491154	1	proper_all
PROPER	HALLMARK_NOTCH_SIGNALING	0.9	0.1	17	0.080402	0.385625	-0.413834	5.32187	0.491154	1	proper_all
PROPER	HALLMARK_NOTCH_SIGNALING	0.7	0.7	17	0.080402	0.468127	-0.329637	5.32187	0.491154	1	proper_all
PROPER	HALLMARK_NOTCH_SIGNALING	0.2	0.3	17	0.080402	0.131923	-0.879678	5.32187	0.491154	1	proper_all
PROPER	HALLMARK_NOTCH_SIGNALING	0.7	0.5	17	0.080402	0.3377	-0.471469	5.32187	0.491154	1	proper_all
PROPER	HALLMARK_NOTCH_SIGNALING	0.9	0.3	17	0.080402	0.47821	-0.320381	5.32187	0.491154	1	proper_all
PROPER	HALLMARK_NOTCH_SIGNALING	0.4	0.2	17	0.080402	0.1186	-0.925917	5.32187	0.491154	1	proper_all
PROPER	HALLMARK_NOTCH_SIGNALING	0.8	0.1	17	0.080402	0.722531	-0.141143	5.32187	0.491154	1	proper_all
PROPER	HALLMARK_NOTCH_SIGNALING	0.9	0.2	17	0.080402	0.207434	-0.68312	5.32187	0.491154	1	proper_all
PROPER	HALLMARK_NOTCH_SIGNALING	0.6	0.6	17	0.080402	1.69925	0.230257	5.32187	0.491154	1	proper_all
PROPER	HALLMARK_OXIDATIVE_PHOSPHORYLATION	0.2	0.4	184	0.919598	4.65779	0.66818	5.32187	0.491154	1	proper_all
PROPER	HALLMARK_OXIDATIVE_PHOSPHORYLATION	0.7	0.2	184	0.919598	6.69295	0.825618	5.32187	0.491154	1	proper_all
PROPER	HALLMARK_OXIDATIVE_PHOSPHORYLATION	0.5	0.7	184	0.919598	4.96502	0.695921	5.32187	0.491154	1	proper_all
PROPER	HALLMARK_OXIDATIVE_PHOSPHORYLATION	0.3	0.8	184	0.919598	5.54558	0.743947	5.32187	0.491154	1	proper_all
PROPER	HALLMARK_OXIDATIVE_PHOSPHORYLATION	0.8	0.8	184	0.919598	1.20947	0.0825954	5.32187	0.491154	1	proper_all
PROPER	HALLMARK_OXIDATIVE_PHOSPHORYLATION	0.9	0.4	184	0.919598	1.6758	0.224222	5.32187	0.491154	1	proper_all
PROPER	HALLMARK_OXIDATIVE_PHOSPHORYLATION	0.4	0.5	184	0.919598	5.24267	0.719553	5.32187	0.491154	1	proper_all
PROPER	HALLMARK_OXIDATIVE_PHOSPHORYLATION	0.3	0.6	184	0.919598	9.389	0.972619	5.32187	0.491154	1	proper_all
PROPER	HALLMARK_OXIDATIVE_PHOSPHORYLATION	0.8	0.6	184	0.919598	4.93141	0.692971	5.32187	0.491154	1	proper_all
PROPER	HALLMARK_OXIDATIVE_PHOSPHORYLATION	0.9	0.5	184	0.919598	2.1232	0.326991	5.32187	0.491154	1	proper_all
PROPER	HALLMARK_OXIDATIVE_PHOSPHORYLATION	0.5	0.6	184	0.919598	4.88308	0.688694	5.32187	0.491154	1	proper_all
PROPER	HALLMARK_OXIDATIVE_PHOSPHORYLATION	0.7	0.3	184	0.919598	5.65729	0.752609	5.32187	0.491154	1	proper_all
PROPER	HALLMARK_OXIDATIVE_PHOSPHORYLATION	0.2	0.5	184	0.919598	3.78876	0.578497	5.32187	0.491154	1	proper_all
PROPER	HALLMARK_OXIDATIVE_PHOSPHORYLATION	0.8	0.7	184	0.919598	0.069513	-1.15793	5.32187	0.491154	1	proper_all
PROPER	HALLMARK_OXIDATIVE_PHOSPHORYLATION	0.5	0.8	184	0.919598	4.37191	0.640671	5.32187	0.491154	1	proper_all
PROPER	HALLMARK_OXIDATIVE_PHOSPHORYLATION	0.3	0.7	184	0.919598	5.06081	0.70422	5.32187	0.491154	1	proper_all
PROPER	HALLMARK_OXIDATIVE_PHOSPHORYLATION	0.4	0.4	184	0.919598	7.31975	0.864496	5.32187	0.491154	1	proper_all
PROPER	HALLMARK_OXIDATIVE_PHOSPHORYLATION	0.6	0.1	184	0.919598	10.6685	1.0281	5.32187	0.491154	1	proper_all
PROPER	HALLMARK_OXIDATIVE_PHOSPHORYLATION	0.8	0.4	184	0.919598	5.71836	0.757271	5.32187	0.491154	1	proper_all
PROPER	HALLMARK_OXIDATIVE_PHOSPHORYLATION	0.9	0.8	184	0.919598	2.55539	0.407458	5.32187	0.491154	1	proper_all
PROPER	HALLMARK_OXIDATIVE_PHOSPHORYLATION	0.4	0.7	184	0.919598	4.25935	0.629343	5.32187	0.491154	1	proper_all
PROPER	HALLMARK_OXIDATIVE_PHOSPHORYLATION	0.6	0.2	184	0.919598	8.08153	0.907494	5.32187	0.491154	1	proper_all
PROPER	HALLMARK_OXIDATIVE_PHOSPHORYLATION	0.2	0.8	184	0.919598	4.45229	0.648584	5.32187	0.491154	1	proper_all
PROPER	HALLMARK_OXIDATIVE_PHOSPHORYLATION	0.3	0.4	184	0.919598	6.27936	0.797915	5.32187	0.491154	1	proper_all
PROPER	HALLMARK_OXIDATIVE_PHOSPHORYLATION	0.9	0.6	184	0.919598	2.04052	0.309742	5.32187	0.491154	1	proper_all
PROPER	HALLMARK_OXIDATIVE_PHOSPHORYLATION	0.2	0.6	184	0.919598	3.93098	0.594501	5.32187	0.491154	1	proper_all
PROPER	HALLMARK_OXIDATIVE_PHOSPHORYLATION	0.5	0.5	184	0.919598	7.23556	0.859472	5.32187	0.491154	1	proper_all
PROPER	HALLMARK_OXIDATIVE_PHOSPHORYLATION	0.3	0.5	184	0.919598	5.5866	0.747148	5.32187	0.491154	1	proper_all
PROPER	HALLMARK_OXIDATIVE_PHOSPHORYLATION	0.6	0.3	184	0.919598	7.25324	0.860532	5.32187	0.491154	1	proper_all
PROPER	HALLMARK_OXIDATIVE_PHOSPHORYLATION	0.4	0.6	184	0.919598	3.91521	0.592755	5.32187	0.491154	1	proper_all
PROPER	HALLMARK_OXIDATIVE_PHOSPHORYLATION	0.8	0.5	184	0.919598	3.12035	0.494203	5.32187	0.491154	1	proper_all
PROPER	HALLMARK_OXIDATIVE_PHOSPHORYLATION	0.7	0.1	184	0.919598	5.78003	0.76193	5.32187	0.491154	1	proper_all
PROPER	HALLMARK_OXIDATIVE_PHOSPHORYLATION	0.5	0.4	184	0.919598	7.50571	0.875392	5.32187	0.491154	1	proper_all
PROPER	HALLMARK_OXIDATIVE_PHOSPHORYLATION	0.4	0.8	184	0.919598	2.47095	0.392864	5.32187	0.491154	1	proper_all
PROPER	HALLMARK_OXIDATIVE_PHOSPHORYLATION	0.2	0.7	184	0.919598	3.9375	0.595221	5.32187	0.491154	1	proper_all
PROPER	HALLMARK_OXIDATIVE_PHOSPHORYLATION	0.9	0.7	184	0.919598	0.27135	-0.56647	5.32187	0.491154	1	proper_all
PROPER	HALLMARK_OXIDATIVE_PHOSPHORYLATION	0.8	0.3	184	0.919598	7.27827	0.862028	5.32187	0.491154	1	proper_all
PROPER	HALLMARK_OXIDATIVE_PHOSPHORYLATION	0.6	0.5	184	0.919598	5.14586	0.711458	5.32187	0.491154	1	proper_all
PROPER	HALLMARK_OXIDATIVE_PHOSPHORYLATION	0.3	0.3	184	0.919598	6.60486	0.819864	5.32187	0.491154	1	proper_all
PROPER	HALLMARK_OXIDATIVE_PHOSPHORYLATION	0.9	0.1	184	0.919598	6.10441	0.785644	5.32187	0.491154	1	proper_all
PROPER	HALLMARK_OXIDATIVE_PHOSPHORYLATION	0.2	0.1	184	0.919598	9.90556	0.995879	5.32187	0.491154	1	proper_all
PROPER	HALLMARK_OXIDATIVE_PHOSPHORYLATION	0.7	0.7	184	0.919598	3.26246	0.513545	5.32187	0.491154	1	proper_all
PROPER	HALLMARK_OXIDATIVE_PHOSPHORYLATION	0.5	0.2	184	0.919598	7.9078	0.898056	5.32187	0.491154	1	proper_all
PROPER	HALLMARK_OXIDATIVE_PHOSPHORYLATION	0.3	0.2	184	0.919598	9.2973	0.968357	5.32187	0.491154	1	proper_all
PROPER	HALLMARK_OXIDATIVE_PHOSPHORYLATION	0.7	0.8	184	0.919598	2.97831	0.47397	5.32187	0.491154	1	proper_all
PROPER	HALLMARK_OXIDATIVE_PHOSPHORYLATION	0.4	0.1	184	0.919598	9.49677	0.977576	5.32187	0.491154	1	proper_all
PROPER	HALLMARK_OXIDATIVE_PHOSPHORYLATION	0.6	0.4	184	0.919598	6.5458	0.815963	5.32187	0.491154	1	proper_all
PROPER	HALLMARK_OXIDATIVE_PHOSPHORYLATION	0.8	0.2	184	0.919598	7.04843	0.848092	5.32187	0.491154	1	proper_all
PROPER	HALLMARK_OXIDATIVE_PHOSPHORYLATION	0.5	0.3	184	0.919598	7.43831	0.871475	5.32187	0.491154	1	proper_all
PROPER	HALLMARK_OXIDATIVE_PHOSPHORYLATION	0.7	0.6	184	0.919598	5.19785	0.715824	5.32187	0.491154	1	proper_all
PROPER	HALLMARK_OXIDATIVE_PHOSPHORYLATION	0.2	0.3	184	0.919598	11.8311	1.07303	5.32187	0.491154	1	proper_all
PROPER	HALLMARK_OXIDATIVE_PHOSPHORYLATION	0.7	0.5	184	0.919598	5.20769	0.716645	5.32187	0.491154	1	proper_all
PROPER	HALLMARK_OXIDATIVE_PHOSPHORYLATION	0.9	0.3	184	0.919598	2.75396	0.439958	5.32187	0.491154	1	proper_all
PROPER	HALLMARK_OXIDATIVE_PHOSPHORYLATION	0.4	0.2	184	0.919598	6.72203	0.8275	5.32187	0.491154	1	proper_all
PROPER	HALLMARK_OXIDATIVE_PHOSPHORYLATION	0.6	0.7	184	0.919598	3.55047	0.550285	5.32187	0.491154	1	proper_all
PROPER	HALLMARK_OXIDATIVE_PHOSPHORYLATION	0.3	0.1	184	0.919598	10.1995	1.00858	5.32187	0.491154	1	proper_all
PROPER	HALLMARK_OXIDATIVE_PHOSPHORYLATION	0.8	0.1	184	0.919598	6.90326	0.839054	5.32187	0.491154	1	proper_all
PROPER	HALLMARK_OXIDATIVE_PHOSPHORYLATION	0.9	0.2	184	0.919598	5.86198	0.768044	5.32187	0.491154	1	proper_all
PROPER	HALLMARK_OXIDATIVE_PHOSPHORYLATION	0.7	0.4	184	0.919598	7.49618	0.87484	5.32187	0.491154	1	proper_all
PROPER	HALLMARK_OXIDATIVE_PHOSPHORYLATION	0.5	0.1	184	0.919598	9.11911	0.959952	5.32187	0.491154	1	proper_all
PROPER	HALLMARK_OXIDATIVE_PHOSPHORYLATION	0.2	0.2	184	0.919598	11.4609	1.05922	5.32187	0.491154	1	proper_all
PROPER	HALLMARK_OXIDATIVE_PHOSPHORYLATION	0.6	0.8	184	0.919598	4.68219	0.670449	5.32187	0.491154	1	proper_all
PROPER	HALLMARK_OXIDATIVE_PHOSPHORYLATION	0.6	0.6	184	0.919598	4.42939	0.646344	5.32187	0.491154	1	proper_all
PROPER	HALLMARK_OXIDATIVE_PHOSPHORYLATION	0.4	0.3	184	0.919598	7.49464	0.874751	5.32187	0.491154	1	proper_all
PROPER	HALLMARK_P53_PATHWAY	0.2	0.4	111	0.552764	1.10459	0.0432014	5.32187	0.491154	1	proper_all
PROPER	HALLMARK_P53_PATHWAY	0.7	0.2	111	0.552764	1.64421	0.215956	5.32187	0.491154	1	proper_all
PROPER	HALLMARK_P53_PATHWAY	0.5	0.7	111	0.552764	0.29636	-0.52818	5.32187	0.491154	1	proper_all
PROPER	HALLMARK_P53_PATHWAY	0.3	0.8	111	0.552764	1.39293	0.143929	5.32187	0.491154	1	proper_all
PROPER	HALLMARK_P53_PATHWAY	0.8	0.8	111	0.552764	1.49604	0.174943	5.32187	0.491154	1	proper_all
PROPER	HALLMARK_P53_PATHWAY	0.9	0.4	111	0.552764	0.265764	-0.575504	5.32187	0.491154	1	proper_all
PROPER	HALLMARK_P53_PATHWAY	0.4	0.5	111	0.552764	0.619307	-0.208094	5.32187	0.491154	1	proper_all
PROPER	HALLMARK_P53_PATHWAY	0.3	0.6	111	0.552764	1.19157	0.0761183	5.32187	0.491154	1	proper_all
PROPER	HALLMARK_P53_PATHWAY	0.8	0.6	111	0.552764	1.62298	0.210313	5.32187	0.491154	1	proper_all
PROPER	HALLMARK_P53_PATHWAY	0.9	0.5	111	0.552764	1.18249	0.0727974	5.32187	0.491154	1	proper_all
PROPER	HALLMARK_P53_PATHWAY	0.5	0.6	111	0.552764	0.99092	-0.00396132	5.32187	0.491154	1	proper_all
PROPER	HALLMARK_P53_PATHWAY	0.7	0.3	111	0.552764	0.726656	-0.138671	5.32187	0.491154	1	proper_all
PROPER	HALLMARK_P53_PATHWAY	0.2	0.5	111	0.552764	1.20695	0.0816909	5.32187	0.491154	1	proper_all
PROPER	HALLMARK_P53_PATHWAY	0.8	0.7	111	0.552764	0.99224	-0.00338342	5.32187	0.491154	1	proper_all
PROPER	HALLMARK_P53_PATHWAY	0.5	0.8	111	0.552764	2.2522	0.352608	5.32187	0.491154	1	proper_all
PROPER	HALLMARK_P53_PATHWAY	0.3	0.7	111	0.552764	2.30475	0.362623	5.32187	0.491154	1	proper_all
PROPER	HALLMARK_P53_PATHWAY	0.4	0.4	111	0.552764	0.522427	-0.281975	5.32187	0.491154	1	proper_all
PROPER	HALLMARK_P53_PATHWAY	0.6	0.1	111	0.552764	1.52023	0.18191	5.32187	0.491154	1	proper_all
PROPER	HALLMARK_P53_PATHWAY	0.8	0.4	111	0.552764	0.688275	-0.162238	5.32187	0.491154	1	proper_all
PROPER	HALLMARK_P53_PATHWAY	0.9	0.8	111	0.552764	0.469668	-0.328209	5.32187	0.491154	1	proper_all
PROPER	HALLMARK_P53_PATHWAY	0.4	0.7	111	0.552764	1.99271	0.299443	5.32187	0.491154	1	proper_all
PROPER	HALLMARK_P53_PATHWAY	0.6	0.2	111	0.552764	2.18523	0.339497	5.32187	0.491154	1	proper_all
PROPER	HALLMARK_P53_PATHWAY	0.2	0.8	111	0.552764	0.765826	-0.11587	5.32187	0.491154	1	proper_all
PROPER	HALLMARK_P53_PATHWAY	0.3	0.4	111	0.552764	1.38111	0.140229	5.32187	0.491154	1	proper_all
PROPER	HALLMARK_P53_PATHWAY	0.9	0.6	111	0.552764	2.3259	0.366591	5.32187	0.491154	1	proper_all
PROPER	HALLMARK_P53_PATHWAY	0.2	0.6	111	0.552764	3.03284	0.48185	5.32187	0.491154	1	proper_all
PROPER	HALLMARK_P53_PATHWAY	0.5	0.5	111	0.552764	1.37312	0.137708	5.32187	0.491154	1	proper_all
PROPER	HALLMARK_P53_PATHWAY	0.3	0.5	111	0.552764	1.77448	0.249071	5.32187	0.491154	1	proper_all
PROPER	HALLMARK_P53_PATHWAY	0.6	0.3	111	0.552764	1.1572	0.0634083	5.32187	0.491154	1	proper_all
PROPER	HALLMARK_P53_PATHWAY	0.4	0.6	111	0.552764	0.473191	-0.324963	5.32187	0.491154	1	proper_all
PROPER	HALLMARK_P53_PATHWAY	0.8	0.5	111	0.552764	1.61824	0.209044	5.32187	0.491154	1	proper_all
PROPER	HALLMARK_P53_PATHWAY	0.7	0.1	111	0.552764	2.27494	0.356971	5.32187	0.491154	1	proper_all
PROPER	HALLMARK_P53_PATHWAY	0.5	0.4	111	0.552764	0.254994	-0.593471	5.32187	0.491154	1	proper_all
PROPER	HALLMARK_P53_PATHWAY	0.4	0.8	111	0.552764	1.61164	0.207269	5.32187	0.491154	1	proper_all
PROPER	HALLMARK_P53_PATHWAY	0.2	0.7	111	0.552764	2.29555	0.360886	5.32187	0.491154	1	proper_all
PROPER	HALLMARK_P53_PATHWAY	0.9	0.7	111	0.552764	1.41913	0.152023	5.32187	0.491154	1	proper_all
PROPER	HALLMARK_P53_PATHWAY	0.8	0.3	111	0.552764	1.8859	0.275518	5.32187	0.491154	1	proper_all
PROPER	HALLMARK_P53_PATHWAY	0.6	0.5	111	0.552764	1.41928	0.152067	5.32187	0.491154	1	proper_all
PROPER	HALLMARK_P53_PATHWAY	0.3	0.3	111	0.552764	2.38525	0.377535	5.32187	0.491154	1	proper_all
PROPER	HALLMARK_P53_PATHWAY	0.9	0.1	111	0.552764	1.21914	0.0860533	5.32187	0.491154	1	proper_all
PROPER	HALLMARK_P53_PATHWAY	0.2	0.1	111	0.552764	2.87552	0.458716	5.32187	0.491154	1	proper_all
PROPER	HALLMARK_P53_PATHWAY	0.7	0.7	111	0.552764	0.711924	-0.147566	5.32187	0.491154	1	proper_all
PROPER	HALLMARK_P53_PATHWAY	0.5	0.2	111	0.552764	3.05872	0.485539	5.32187	0.491154	1	proper_all
PROPER	HALLMARK_P53_PATHWAY	0.3	0.2	111	0.552764	1.9743	0.295413	5.32187	0.491154	1	proper_all
PROPER	HALLMARK_P53_PATHWAY	0.7	0.8	111	0.552764	1.80645	0.256827	5.32187	0.491154	1	proper_all
PROPER	HALLMARK_P53_PATHWAY	0.4	0.1	111	0.552764	2.24484	0.351185	5.32187	0.491154	1	proper_all
PROPER	HALLMARK_P53_PATHWAY	0.6	0.4	111	0.552764	1.68502	0.226606	5.32187	0.491154	1	proper_all
PROPER	HALLMARK_P53_PATHWAY	0.8	0.2	111	0.552764	1.05738	0.0242306	5.32187	0.491154	1	proper_all
PROPER	HALLMARK_P53_PATHWAY	0.5	0.3	111	0.552764	2.2455	0.351312	5.32187	0.491154	1	proper_all
PROPER	HALLMARK_P53_PATHWAY	0.7	0.6	111	0.552764	1.13011	0.0531195	5.32187	0.491154	1	proper_all
PROPER	HALLMARK_P53_PATHWAY	0.2	0.3	111	0.552764	1.54542	0.189048	5.32187	0.491154	1	proper_all
PROPER	HALLMARK_P53_PATHWAY	0.7	0.5	111	0.552764	2.2132	0.345021	5.32187	0.491154	1	proper_all
PROPER	HALLMARK_P53_PATHWAY	0.9	0.3	111	0.552764	0.536181	-0.270689	5.32187	0.491154	1	proper_all
PROPER	HALLMARK_P53_PATHWAY	0.4	0.2	111	0.552764	1.1341	0.0546497	5.32187	0.491154	1	proper_all
PROPER	HALLMARK_P53_PATHWAY	0.6	0.7	111	0.552764	1.70978	0.232941	5.32187	0.491154	1	proper_all
PROPER	HALLMARK_P53_PATHWAY	0.3	0.1	111	0.552764	0.864507	-0.0632312	5.32187	0.491154	1	proper_all
[truncated: 145,544 more rows]
